# Supplementary material for: Comparative study of protease hydrolysis reaction demonstrating Normalized Peptide Bond Cleavage Frequency and Protease Substrate Broadness Index
Source: PLoS One. 2020 Sep 21;15(9):e0239080. doi: 10.1371/journal.pone.0239080 (PMC7505449; doi:10.1371/journal.pone.0239080)
Supplement: S1 Table — The peptides were generated at SPI:protease of 20:1 or 20:0.5:05 by pepsin, FNA, pepsin+FNA at pH3.7, and by pancreatin, FNA, and pancreatin+FNA at pH6.5. Information and parameters of the peptides listed are: UniProt accession number, monoisotopic m/z, calculated/theoretical mass, start and end residue number in candidate soy protein sequence, AA residue before the identified sequence, the identified peptide sequence (of which the last residue is P1), and AA residue after the identified sequence (P1ꞌ). (XLSX) [file pone.0239080.s001.xlsx]

## Sheet: FNA pH 3,7
UniProt accession number	UniProt description/protein name	Monoisotopic m/z (mass to charge ratio)	Monoisotopic mass [Da] – neutral fragment (not charged by H+)	Charges	Calculated (theoretical) mono mass	Error [Da]	Peptide start residue number in the candidate sequence	Peptide end residue number in the candidate sequence	Residue before the identified sequence	Peptide sequence (of which the last residue is P1)	Residue after the identified sequence (i.e., P1ꞌ)
Q549Z4	tr|Q549Z4|Q549Z4_SOYBN Proglycinin A2B1 OS=Glycine max PE=2 SV=1	360.705	719.396	2	719.397	-0.0004	407	413	Q	NFAVAAK	S
Q549Z4	tr|Q549Z4|Q549Z4_SOYBN Proglycinin A2B1 OS=Glycine max PE=2 SV=1	371.714	741.413	2	741.413	0	37	42	L	KPDNRI	E
Q549Z4	tr|Q549Z4|Q549Z4_SOYBN Proglycinin A2B1 OS=Glycine max PE=2 SV=1	374.185	746.355	2	746.356	-0.0004	40	45	D	NRIESE	G
Q549Z4	tr|Q549Z4|Q549Z4_SOYBN Proglycinin A2B1 OS=Glycine max PE=2 SV=1	379.219	756.424	2	756.424	-0.0004	376	382	L	NGRALVQ	V
Q549Z4	tr|Q549Z4|Q549Z4_SOYBN Proglycinin A2B1 OS=Glycine max PE=2 SV=1	380.195	758.375	2	758.375	0	172	177	Q	LDQMPR	R
Q549Z4	tr|Q549Z4|Q549Z4_SOYBN Proglycinin A2B1 OS=Glycine max PE=2 SV=1	380.211	758.407	2	758.408	-0.0001	452	457	Q	HTFNLK	S
Q549Z4	tr|Q549Z4|Q549Z4_SOYBN Proglycinin A2B1 OS=Glycine max PE=2 SV=1	387.74	773.464	2	773.465	-0.0003	249	256	D	SGAIVTVK	G
Q549Z4	tr|Q549Z4|Q549Z4_SOYBN Proglycinin A2B1 OS=Glycine max PE=2 SV=1	414.219	826.423	2	826.423	0.0002	188	193	Q	EFLKYQ	Q
Q549Z4	tr|Q549Z4|Q549Z4_SOYBN Proglycinin A2B1 OS=Glycine max PE=2 SV=1	417.224	832.433	2	832.433	0.0003	222	228	F	APEFLKE	A
Q549Z4	tr|Q549Z4|Q549Z4_SOYBN Proglycinin A2B1 OS=Glycine max PE=2 SV=1	419.232	836.45	2	836.45	-0.0004	351	357	Q	YGSLRKN	A
Q549Z4	tr|Q549Z4|Q549Z4_SOYBN Proglycinin A2B1 OS=Glycine max PE=2 SV=1	437.227	872.439	2	872.439	0	448	454	E	EVIQHTF	N
Q549Z4	tr|Q549Z4|Q549Z4_SOYBN Proglycinin A2B1 OS=Glycine max PE=2 SV=1	444.241	886.467	2	886.466	0.0005	451	457	I	QHTFNLK	S
Q549Z4	tr|Q549Z4|Q549Z4_SOYBN Proglycinin A2B1 OS=Glycine max PE=2 SV=1	455.755	909.495	2	909.496	-0.0006	225	232	E	FLKEAFGV	N
Q549Z4	tr|Q549Z4|Q549Z4_SOYBN Proglycinin A2B1 OS=Glycine max PE=2 SV=1	464.764	927.514	2	927.514	0.0005	236	243	Q	IVRNLQGE	N
Q549Z4	tr|Q549Z4|Q549Z4_SOYBN Proglycinin A2B1 OS=Glycine max PE=2 SV=1	471.753	941.492	2	941.493	-0.0009	428	436	N	DRPSIGNLA	G
Q549Z4	tr|Q549Z4|Q549Z4_SOYBN Proglycinin A2B1 OS=Glycine max PE=2 SV=1	482.722	963.43	2	963.43	0	183	190	A	GNQEQEFL	K
Q549Z4	tr|Q549Z4|Q549Z4_SOYBN Proglycinin A2B1 OS=Glycine max PE=2 SV=1	485.763	969.512	2	969.513	-0.001	439	447	A	NSLLNALPE	E
Q549Z4	tr|Q549Z4|Q549Z4_SOYBN Proglycinin A2B1 OS=Glycine max PE=2 SV=1	487.757	973.499	2	973.498	0.001	452	459	Q	HTFNLKSQ	Q
Q549Z4	tr|Q549Z4|Q549Z4_SOYBN Proglycinin A2B1 OS=Glycine max PE=2 SV=1	492.778	983.541	2	983.54	0.0007	36	43	A	LKPDNRIE	S
Q549Z4	tr|Q549Z4|Q549Z4_SOYBN Proglycinin A2B1 OS=Glycine max PE=2 SV=1	493.754	985.494	2	985.494	0	19	26	A	LREQAQQN	E
Q549Z4	tr|Q549Z4|Q549Z4_SOYBN Proglycinin A2B1 OS=Glycine max PE=2 SV=1	500.783	999.551	2	999.55	0.0007	450	457	V	IQHTFNLK	S
Q549Z4	tr|Q549Z4|Q549Z4_SOYBN Proglycinin A2B1 OS=Glycine max PE=2 SV=1	509.775	1017.53	2	1017.53	0.0005	247	256	E	EDSGAIVTVK	G
Q549Z4	tr|Q549Z4|Q549Z4_SOYBN Proglycinin A2B1 OS=Glycine max PE=2 SV=1	512.777	1023.54	2	1023.54	0.0004	225	233	E	FLKEAFGVN	M
Q549Z4	tr|Q549Z4|Q549Z4_SOYBN Proglycinin A2B1 OS=Glycine max PE=2 SV=1	515.289	1028.56	2	1028.57	-0.0014	403	412	L	IVPQNFAVAA	K
Q549Z4	tr|Q549Z4|Q549Z4_SOYBN Proglycinin A2B1 OS=Glycine max PE=2 SV=1	520.293	1038.57	2	1038.57	0.0008	397	406	L	QEGGVLIVPQ	N
Q549Z4	tr|Q549Z4|Q549Z4_SOYBN Proglycinin A2B1 OS=Glycine max PE=2 SV=1	528.296	1054.58	2	1054.58	0.0004	35	43	N	ALKPDNRIE	S
Q549Z4	tr|Q549Z4|Q549Z4_SOYBN Proglycinin A2B1 OS=Glycine max PE=2 SV=1	528.794	1055.57	2	1055.57	0.0003	235	243	M	QIVRNLQGE	N
Q549Z4	tr|Q549Z4|Q549Z4_SOYBN Proglycinin A2B1 OS=Glycine max PE=2 SV=1	535.796	1069.58	2	1069.58	0.0001	134	143	F	REGDLIAVPT	G
Q549Z4	tr|Q549Z4|Q549Z4_SOYBN Proglycinin A2B1 OS=Glycine max PE=2 SV=1	542.769	1083.52	2	1083.52	-0.0004	186	193	Q	EQEFLKYQ	Q
Q549Z4	tr|Q549Z4|Q549Z4_SOYBN Proglycinin A2B1 OS=Glycine max PE=2 SV=1	549.793	1097.57	2	1097.57	-0.0005	437	447	A	GANSLLNALPE	E
Q549Z4	tr|Q549Z4|Q549Z4_SOYBN Proglycinin A2B1 OS=Glycine max PE=2 SV=1	550.79	1099.57	2	1099.57	-0.0003	448	456	E	EVIQHTFNL	K
Q549Z4	tr|Q549Z4|Q549Z4_SOYBN Proglycinin A2B1 OS=Glycine max PE=2 SV=1	551.819	1101.62	2	1101.62	0.0004	338	346	L	DFPALWLLK	L
Q549Z4	tr|Q549Z4|Q549Z4_SOYBN Proglycinin A2B1 OS=Glycine max PE=2 SV=1	554.235	1106.45	2	1106.46	-0.0011	416	424	Q	SDNFEYVSF	K
Q549Z4	tr|Q549Z4|Q549Z4_SOYBN Proglycinin A2B1 OS=Glycine max PE=2 SV=1	559.244	1116.47	2	1116.47	0.0006	413	421	A	KSQSDNFEY	V
Q549Z4	tr|Q549Z4|Q549Z4_SOYBN Proglycinin A2B1 OS=Glycine max PE=2 SV=1	562.297	1122.58	2	1122.58	0.0021	348	357	L	SAQYGSLRKN	A
Q549Z4	tr|Q549Z4|Q549Z4_SOYBN Proglycinin A2B1 OS=Glycine max PE=2 SV=1	562.784	1123.55	2	1123.56	-0.0007	219	228	L	SGFAPEFLKE	A
Q549Z4	tr|Q549Z4|Q549Z4_SOYBN Proglycinin A2B1 OS=Glycine max PE=2 SV=1	570.75	1139.49	2	1139.49	0	144	152	T	GVAWWMYNN	E
Q549Z4	tr|Q549Z4|Q549Z4_SOYBN Proglycinin A2B1 OS=Glycine max PE=2 SV=1	574.296	1146.58	2	1146.58	0.0003	246	256	E	EEDSGAIVTVK	G
Q549Z4	tr|Q549Z4|Q549Z4_SOYBN Proglycinin A2B1 OS=Glycine max PE=2 SV=1	576.807	1151.6	2	1151.6	0.0013	88	97	E	IYIQQGNGIF	G
Q549Z4	tr|Q549Z4|Q549Z4_SOYBN Proglycinin A2B1 OS=Glycine max PE=2 SV=1	578.296	1154.58	2	1154.58	-0.0014	225	234	E	FLKEAFGVNM	Q
Q549Z4	tr|Q549Z4|Q549Z4_SOYBN Proglycinin A2B1 OS=Glycine max PE=2 SV=1	579.3	1156.58	2	1156.58	0.0009	426	436	K	TNDRPSIGNLA	G
Q549Z4	tr|Q549Z4|Q549Z4_SOYBN Proglycinin A2B1 OS=Glycine max PE=2 SV=1	582.257	1162.5	2	1162.5	0.0003	244	254	E	NEEEDSGAIVT	V
Q549Z4	tr|Q549Z4|Q549Z4_SOYBN Proglycinin A2B1 OS=Glycine max PE=2 SV=1	582.788	1163.56	2	1163.57	-0.0045	327	338	P	QAGSITTATSLD	F
Q549Z4	tr|Q549Z4|Q549Z4_SOYBN Proglycinin A2B1 OS=Glycine max PE=2 SV=1	585.312	1168.61	2	1168.61	-0.0004	436	447	L	AGANSLLNALPE	E
Q549Z4	tr|Q549Z4|Q549Z4_SOYBN Proglycinin A2B1 OS=Glycine max PE=2 SV=1	390.548	1168.62	3	1168.62	0.0006	34	43	L	NALKPDNRIE	S
Q549Z4	tr|Q549Z4|Q549Z4_SOYBN Proglycinin A2B1 OS=Glycine max PE=2 SV=1	585.318	1168.62	2	1168.62	0.0014	34	43	L	NALKPDNRIE	S
Q549Z4	tr|Q549Z4|Q549Z4_SOYBN Proglycinin A2B1 OS=Glycine max PE=2 SV=1	592.804	1183.59	2	1183.59	-0.0001	428	439	N	DRPSIGNLAGAN	S
Q549Z4	tr|Q549Z4|Q549Z4_SOYBN Proglycinin A2B1 OS=Glycine max PE=2 SV=1	594.314	1186.61	2	1186.61	-0.0001	234	243	N	MQIVRNLQGE	N
Q549Z4	tr|Q549Z4|Q549Z4_SOYBN Proglycinin A2B1 OS=Glycine max PE=2 SV=1	595.848	1189.68	2	1189.68	0.0001	370	380	N	SIIYALNGRAL	V
Q549Z4	tr|Q549Z4|Q549Z4_SOYBN Proglycinin A2B1 OS=Glycine max PE=2 SV=1	596.794	1191.57	2	1191.57	-0.0004	358	367	N	AMFVPHYTLN	A
Q549Z4	tr|Q549Z4|Q549Z4_SOYBN Proglycinin A2B1 OS=Glycine max PE=2 SV=1	403.895	1208.66	3	1208.66	0.0012	473	482	F	LVPPQESQRR	A
Q549Z4	tr|Q549Z4|Q549Z4_SOYBN Proglycinin A2B1 OS=Glycine max PE=2 SV=1	605.34	1208.66	2	1208.66	0.0023	473	482	F	LVPPQESQRR	A
Q549Z4	tr|Q549Z4|Q549Z4_SOYBN Proglycinin A2B1 OS=Glycine max PE=2 SV=1	606.799	1211.58	2	1211.58	0.0006	185	193	N	QEQEFLKYQ	Q
Q549Z4	tr|Q549Z4|Q549Z4_SOYBN Proglycinin A2B1 OS=Glycine max PE=2 SV=1	405.26	1212.76	3	1212.76	0.0015	252	263	A	IVTVKGGLRVTA	P
Q549Z4	tr|Q549Z4|Q549Z4_SOYBN Proglycinin A2B1 OS=Glycine max PE=2 SV=1	608.361	1214.71	2	1214.71	0.0002	338	347	L	DFPALWLLKL	S
Q549Z4	tr|Q549Z4|Q549Z4_SOYBN Proglycinin A2B1 OS=Glycine max PE=2 SV=1	608.778	1215.54	2	1215.54	-0.0001	413	422	A	KSQSDNFEYV	S
Q549Z4	tr|Q549Z4|Q549Z4_SOYBN Proglycinin A2B1 OS=Glycine max PE=2 SV=1	410.228	1227.66	3	1227.66	-0.0002	448	457	E	EVIQHTFNLK	S
Q549Z4	tr|Q549Z4|Q549Z4_SOYBN Proglycinin A2B1 OS=Glycine max PE=2 SV=1	614.838	1227.66	2	1227.66	0.0004	448	457	E	EVIQHTFNLK	S
Q549Z4	tr|Q549Z4|Q549Z4_SOYBN Proglycinin A2B1 OS=Glycine max PE=2 SV=1	614.843	1227.67	2	1227.67	-0.0005	155	166	D	TPVVAVSIIDTN	S
Q549Z4	tr|Q549Z4|Q549Z4_SOYBN Proglycinin A2B1 OS=Glycine max PE=2 SV=1	618.283	1234.55	2	1234.55	0.0001	416	425	Q	SDNFEYVSFK	T
Q549Z4	tr|Q549Z4|Q549Z4_SOYBN Proglycinin A2B1 OS=Glycine max PE=2 SV=1	625.805	1249.59	2	1249.59	0.0009	40	50	D	NRIESEGGFIE	T
Q549Z4	tr|Q549Z4|Q549Z4_SOYBN Proglycinin A2B1 OS=Glycine max PE=2 SV=1	628.301	1254.59	2	1254.59	-0.0002	183	192	A	GNQEQEFLKY	Q
Q549Z4	tr|Q549Z4|Q549Z4_SOYBN Proglycinin A2B1 OS=Glycine max PE=2 SV=1	635.272	1268.53	2	1268.53	0.0007	144	153	T	GVAWWMYNNE	D
Q549Z4	tr|Q549Z4|Q549Z4_SOYBN Proglycinin A2B1 OS=Glycine max PE=2 SV=1	636.334	1270.65	2	1270.65	0.0009	35	45	N	ALKPDNRIESE	G
Q549Z4	tr|Q549Z4|Q549Z4_SOYBN Proglycinin A2B1 OS=Glycine max PE=2 SV=1	638.354	1274.69	2	1274.69	0.0031	335	345	A	TSLDFPALWLL	K
Q549Z4	tr|Q549Z4|Q549Z4_SOYBN Proglycinin A2B1 OS=Glycine max PE=2 SV=1	427.574	1279.7	3	1279.7	0.0012	473	483	F	LVPPQESQRRA	V
Q549Z4	tr|Q549Z4|Q549Z4_SOYBN Proglycinin A2B1 OS=Glycine max PE=2 SV=1	641.853	1281.69	2	1281.69	-0.0005	435	447	N	LAGANSLLNALPE	E
Q549Z4	tr|Q549Z4|Q549Z4_SOYBN Proglycinin A2B1 OS=Glycine max PE=2 SV=1	642.336	1282.66	2	1282.66	0.0016	444	454	N	ALPEEVIQHTF	N
Q549Z4	tr|Q549Z4|Q549Z4_SOYBN Proglycinin A2B1 OS=Glycine max PE=2 SV=1	429.234	1284.68	3	1284.68	0.0003	425	436	F	KTNDRPSIGNLA	G
Q549Z4	tr|Q549Z4|Q549Z4_SOYBN Proglycinin A2B1 OS=Glycine max PE=2 SV=1	643.347	1284.68	2	1284.68	0.001	425	436	F	KTNDRPSIGNLA	G
Q549Z4	tr|Q549Z4|Q549Z4_SOYBN Proglycinin A2B1 OS=Glycine max PE=2 SV=1	651.336	1300.66	2	1300.66	0.0012	233	243	V	NMQIVRNLQGE	N
Q549Z4	tr|Q549Z4|Q549Z4_SOYBN Proglycinin A2B1 OS=Glycine max PE=2 SV=1	661.781	1321.55	2	1321.55	0.0013	414	424	K	SQSDNFEYVSF	K
Q549Z4	tr|Q549Z4|Q549Z4_SOYBN Proglycinin A2B1 OS=Glycine max PE=2 SV=1	667.815	1333.62	2	1333.62	0.0005	212	224	E	NEGSNILSGFAPE	F
Q549Z4	tr|Q549Z4|Q549Z4_SOYBN Proglycinin A2B1 OS=Glycine max PE=2 SV=1	669.867	1337.72	2	1337.72	0.0007	394	406	D	GELQEGGVLIVPQ	N
Q549Z4	tr|Q549Z4|Q549Z4_SOYBN Proglycinin A2B1 OS=Glycine max PE=2 SV=1	672.356	1342.7	2	1342.7	-0.0009	154	166	E	DTPVVAVSIIDTN	S
Q549Z4	tr|Q549Z4|Q549Z4_SOYBN Proglycinin A2B1 OS=Glycine max PE=2 SV=1	681.372	1360.73	2	1360.73	0.0008	229	240	E	AFGVNMQIVRNL	Q
Q549Z4	tr|Q549Z4|Q549Z4_SOYBN Proglycinin A2B1 OS=Glycine max PE=2 SV=1	455.593	1363.76	3	1363.76	0.0004	346	357	L	KLSAQYGSLRKN	A
Q549Z4	tr|Q549Z4|Q549Z4_SOYBN Proglycinin A2B1 OS=Glycine max PE=2 SV=1	682.887	1363.76	2	1363.76	0.0023	346	357	L	KLSAQYGSLRKN	A
Q549Z4	tr|Q549Z4|Q549Z4_SOYBN Proglycinin A2B1 OS=Glycine max PE=2 SV=1	683.336	1364.66	2	1364.65	0.0033	91	103	I	QQGNGIFGMIFPG	C
Q549Z4	tr|Q549Z4|Q549Z4_SOYBN Proglycinin A2B1 OS=Glycine max PE=2 SV=1	689.335	1376.65	2	1376.65	-0.0003	358	369	N	AMFVPHYTLNAN	S
Q549Z4	tr|Q549Z4|Q549Z4_SOYBN Proglycinin A2B1 OS=Glycine max PE=2 SV=1	692.331	1382.65	2	1382.65	0.0012	183	193	A	GNQEQEFLKYQ	Q
Q549Z4	tr|Q549Z4|Q549Z4_SOYBN Proglycinin A2B1 OS=Glycine max PE=2 SV=1	693.355	1384.7	2	1384.69	0.001	34	45	L	NALKPDNRIESE	G
Q549Z4	tr|Q549Z4|Q549Z4_SOYBN Proglycinin A2B1 OS=Glycine max PE=2 SV=1	462.572	1384.7	3	1384.69	0.0012	34	45	L	NALKPDNRIESE	G
Q549Z4	tr|Q549Z4|Q549Z4_SOYBN Proglycinin A2B1 OS=Glycine max PE=2 SV=1	695.839	1389.66	2	1389.66	0.001	244	256	E	NEEEDSGAIVTVK	G
Q549Z4	tr|Q549Z4|Q549Z4_SOYBN Proglycinin A2B1 OS=Glycine max PE=2 SV=1	700.35	1398.69	2	1398.69	0.0009	426	439	K	TNDRPSIGNLAGAN	S
Q549Z4	tr|Q549Z4|Q549Z4_SOYBN Proglycinin A2B1 OS=Glycine max PE=2 SV=1	470.583	1408.73	3	1408.73	-0.0002	172	182	Q	LDQMPRRFYLA	G
Q549Z4	tr|Q549Z4|Q549Z4_SOYBN Proglycinin A2B1 OS=Glycine max PE=2 SV=1	470.94	1409.8	3	1409.8	0.0003	32	43	Q	KLNALKPDNRIE	S
Q549Z4	tr|Q549Z4|Q549Z4_SOYBN Proglycinin A2B1 OS=Glycine max PE=2 SV=1	471.92	1412.74	3	1412.74	0.0017	425	438	F	KTNDRPSIGNLAGA	N
Q549Z4	tr|Q549Z4|Q549Z4_SOYBN Proglycinin A2B1 OS=Glycine max PE=2 SV=1	709.414	1416.81	2	1416.81	0.0056	370	382	N	SIIYALNGRALVQ	V
Q549Z4	tr|Q549Z4|Q549Z4_SOYBN Proglycinin A2B1 OS=Glycine max PE=2 SV=1	712.812	1423.61	2	1423.61	-0.0007	209	221	Q	EEENEGSNILSGF	A
Q549Z4	tr|Q549Z4|Q549Z4_SOYBN Proglycinin A2B1 OS=Glycine max PE=2 SV=1	481.925	1442.75	3	1442.75	0.0004	448	459	E	EVIQHTFNLKSQ	Q
Q549Z4	tr|Q549Z4|Q549Z4_SOYBN Proglycinin A2B1 OS=Glycine max PE=2 SV=1	722.384	1442.75	2	1442.75	0.0021	448	459	E	EVIQHTFNLKSQ	Q
Q549Z4	tr|Q549Z4|Q549Z4_SOYBN Proglycinin A2B1 OS=Glycine max PE=2 SV=1	725.347	1448.68	2	1448.68	0.0012	319	332	N	SSPDIYNPQAGSIT	T
Q549Z4	tr|Q549Z4|Q549Z4_SOYBN Proglycinin A2B1 OS=Glycine max PE=2 SV=1	725.828	1449.64	2	1449.64	-0.0006	413	424	A	KSQSDNFEYVSF	K
Q549Z4	tr|Q549Z4|Q549Z4_SOYBN Proglycinin A2B1 OS=Glycine max PE=2 SV=1	731.898	1461.78	2	1461.78	-0.0005	440	452	N	SLLNALPEEVIQH	T
Q549Z4	tr|Q549Z4|Q549Z4_SOYBN Proglycinin A2B1 OS=Glycine max PE=2 SV=1	732.336	1462.66	2	1462.66	-0.0008	211	224	E	ENEGSNILSGFAPE	F
Q549Z4	tr|Q549Z4|Q549Z4_SOYBN Proglycinin A2B1 OS=Glycine max PE=2 SV=1	736.878	1471.74	2	1471.74	0.0005	153	166	N	EDTPVVAVSIIDTN	S
Q549Z4	tr|Q549Z4|Q549Z4_SOYBN Proglycinin A2B1 OS=Glycine max PE=2 SV=1	755.899	1509.78	2	1509.78	0.0013	442	454	L	LNALPEEVIQHTF	N
Q549Z4	tr|Q549Z4|Q549Z4_SOYBN Proglycinin A2B1 OS=Glycine max PE=2 SV=1	761.346	1520.68	2	1520.68	-0.0004	412	424	A	AKSQSDNFEYVSF	K
Q549Z4	tr|Q549Z4|Q549Z4_SOYBN Proglycinin A2B1 OS=Glycine max PE=2 SV=1	764.398	1526.78	2	1526.78	0.0008	425	439	F	KTNDRPSIGNLAGAN	S
Q549Z4	tr|Q549Z4|Q549Z4_SOYBN Proglycinin A2B1 OS=Glycine max PE=2 SV=1	509.934	1526.78	3	1526.78	0.0012	425	439	F	KTNDRPSIGNLAGAN	S
Q549Z4	tr|Q549Z4|Q549Z4_SOYBN Proglycinin A2B1 OS=Glycine max PE=2 SV=1	769.353	1536.69	2	1536.69	0.0002	148	160	W	WMYNNEDTPVVAV	S
Q549Z4	tr|Q549Z4|Q549Z4_SOYBN Proglycinin A2B1 OS=Glycine max PE=2 SV=1	776.404	1550.79	2	1550.8	-0.0043	215	228	G	SNILSGFAPEFLKE	A
Q549Z4	tr|Q549Z4|Q549Z4_SOYBN Proglycinin A2B1 OS=Glycine max PE=2 SV=1	784.42	1566.83	2	1566.83	0.0012	437	451	A	GANSLLNALPEEVIQ	H
Q549Z4	tr|Q549Z4|Q549Z4_SOYBN Proglycinin A2B1 OS=Glycine max PE=2 SV=1	526.919	1577.74	3	1577.74	-0.0003	413	425	A	KSQSDNFEYVSFK	T
Q549Z4	tr|Q549Z4|Q549Z4_SOYBN Proglycinin A2B1 OS=Glycine max PE=2 SV=1	789.875	1577.74	2	1577.74	0	413	425	A	KSQSDNFEYVSFK	T
Q549Z4	tr|Q549Z4|Q549Z4_SOYBN Proglycinin A2B1 OS=Glycine max PE=2 SV=1	790.391	1578.77	2	1578.76	0.003	58	72	K	PFQCAGVALSRCTLN	R
Q549Z4	tr|Q549Z4|Q549Z4_SOYBN Proglycinin A2B1 OS=Glycine max PE=2 SV=1	812.92	1623.83	2	1623.83	0.0003	443	456	L	NALPEEVIQHTFNL	K
Q549Z4	tr|Q549Z4|Q549Z4_SOYBN Proglycinin A2B1 OS=Glycine max PE=2 SV=1	542.965	1625.87	3	1625.87	0.0004	32	45	Q	KLNALKPDNRIESE	G
Q549Z4	tr|Q549Z4|Q549Z4_SOYBN Proglycinin A2B1 OS=Glycine max PE=2 SV=1	546.966	1637.88	3	1637.88	-0.0013	444	457	N	ALPEEVIQHTFNLK	S
Q549Z4	tr|Q549Z4|Q549Z4_SOYBN Proglycinin A2B1 OS=Glycine max PE=2 SV=1	819.946	1637.88	2	1637.88	-0.0003	444	457	N	ALPEEVIQHTFNLK	S
Q549Z4	tr|Q549Z4|Q549Z4_SOYBN Proglycinin A2B1 OS=Glycine max PE=2 SV=1	820.388	1638.76	2	1638.76	-0.0016	183	195	A	GNQEQEFLKYQQQ	Q
Q549Z4	tr|Q549Z4|Q549Z4_SOYBN Proglycinin A2B1 OS=Glycine max PE=2 SV=1	833.376	1664.74	2	1664.73	0.0051	414	427	K	SQSDNFEYVSFKTN	D
Q549Z4	tr|Q549Z4|Q549Z4_SOYBN Proglycinin A2B1 OS=Glycine max PE=2 SV=1	838.433	1674.85	2	1674.85	-0.0004	229	243	E	AFGVNMQIVRNLQGE	N
Q549Z4	tr|Q549Z4|Q549Z4_SOYBN Proglycinin A2B1 OS=Glycine max PE=2 SV=1	840.299	1678.58	2	1678.58	0.0055	272	285	Q	EEDDDDEEEQPQCV	E
Q549Z4	tr|Q549Z4|Q549Z4_SOYBN Proglycinin A2B1 OS=Glycine max PE=2 SV=1	852.901	1703.79	2	1703.79	0.0016	241	256	L	QGENEEEDSGAIVTVK	G
Q549Z4	tr|Q549Z4|Q549Z4_SOYBN Proglycinin A2B1 OS=Glycine max PE=2 SV=1	570.973	1709.9	3	1709.9	-0.0008	440	454	N	SLLNALPEEVIQHTF	N
Q549Z4	tr|Q549Z4|Q549Z4_SOYBN Proglycinin A2B1 OS=Glycine max PE=2 SV=1	855.958	1709.9	2	1709.9	0.0021	440	454	N	SLLNALPEEVIQHTF	N
Q549Z4	tr|Q549Z4|Q549Z4_SOYBN Proglycinin A2B1 OS=Glycine max PE=2 SV=1	861.379	1720.74	2	1720.74	0.0006	209	224	Q	EEENEGSNILSGFAPE	F
Q549Z4	tr|Q549Z4|Q549Z4_SOYBN Proglycinin A2B1 OS=Glycine max PE=2 SV=1	869.44	1736.87	2	1736.86	0.0034	213	228	N	EGSNILSGFAPEFLKE	A
Q549Z4	tr|Q549Z4|Q549Z4_SOYBN Proglycinin A2B1 OS=Glycine max PE=2 SV=1	435.49	1737.93	4	1737.93	0.0001	257	272	K	GGLRVTAPAMRKPQQE	E
Q549Z4	tr|Q549Z4|Q549Z4_SOYBN Proglycinin A2B1 OS=Glycine max PE=2 SV=1	580.318	1737.93	3	1737.93	0.0006	257	272	K	GGLRVTAPAMRKPQQE	E
Q549Z4	tr|Q549Z4|Q549Z4_SOYBN Proglycinin A2B1 OS=Glycine max PE=2 SV=1	588.965	1763.87	3	1763.87	0.0017	458	472	K	SQQARQVKNNNPFSF	L
Q549Z4	tr|Q549Z4|Q549Z4_SOYBN Proglycinin A2B1 OS=Glycine max PE=2 SV=1	594.299	1779.88	3	1779.87	0.0024	169	182	L	ENQLDQMPRRFYLA	G
Q549Z4	tr|Q549Z4|Q549Z4_SOYBN Proglycinin A2B1 OS=Glycine max PE=2 SV=1	598.617	1792.83	3	1792.83	0.0019	413	427	A	KSQSDNFEYVSFKTN	D
Q549Z4	tr|Q549Z4|Q549Z4_SOYBN Proglycinin A2B1 OS=Glycine max PE=2 SV=1	909.442	1816.87	2	1816.87	0.0003	240	256	N	LQGENEEEDSGAIVTVK	G
Q549Z4	tr|Q549Z4|Q549Z4_SOYBN Proglycinin A2B1 OS=Glycine max PE=2 SV=1	912.978	1823.94	2	1823.94	0.0005	439	454	A	NSLLNALPEEVIQHTF	N
Q549Z4	tr|Q549Z4|Q549Z4_SOYBN Proglycinin A2B1 OS=Glycine max PE=2 SV=1	926.458	1850.9	2	1850.9	-0.0029	212	228	E	NEGSNILSGFAPEFLKE	A
Q549Z4	tr|Q549Z4|Q549Z4_SOYBN Proglycinin A2B1 OS=Glycine max PE=2 SV=1	932.452	1862.89	2	1862.89	0.0003	150	166	M	YNNEDTPVVAVSIIDTN	S
Q549Z4	tr|Q549Z4|Q549Z4_SOYBN Proglycinin A2B1 OS=Glycine max PE=2 SV=1	622.676	1865.01	3	1865	0.0016	442	457	L	LNALPEEVIQHTFNLK	S
Q549Z4	tr|Q549Z4|Q549Z4_SOYBN Proglycinin A2B1 OS=Glycine max PE=2 SV=1	467.75	1866.97	4	1866.97	-0.0004	257	273	K	GGLRVTAPAMRKPQQEE	D
Q549Z4	tr|Q549Z4|Q549Z4_SOYBN Proglycinin A2B1 OS=Glycine max PE=2 SV=1	944.973	1887.93	2	1887.93	-0.0017	34	50	L	NALKPDNRIESEGGFIE	T
Q549Z4	tr|Q549Z4|Q549Z4_SOYBN Proglycinin A2B1 OS=Glycine max PE=2 SV=1	630.318	1887.93	3	1887.93	-0.0012	34	50	L	NALKPDNRIESEGGFIE	T
Q549Z4	tr|Q549Z4|Q549Z4_SOYBN Proglycinin A2B1 OS=Glycine max PE=2 SV=1	959.976	1917.94	2	1917.94	0.0003	229	245	E	AFGVNMQIVRNLQGENE	E
Q549Z4	tr|Q549Z4|Q549Z4_SOYBN Proglycinin A2B1 OS=Glycine max PE=2 SV=1	651.677	1952.01	3	1952	0.0081	437	454	A	GANSLLNALPEEVIQHTF	N
Q549Z4	tr|Q549Z4|Q549Z4_SOYBN Proglycinin A2B1 OS=Glycine max PE=2 SV=1	990.982	1979.95	2	1979.95	0.001	211	228	E	ENEGSNILSGFAPEFLKE	A
Q549Z4	tr|Q549Z4|Q549Z4_SOYBN Proglycinin A2B1 OS=Glycine max PE=2 SV=1	661.004	1979.99	3	1979.99	0.0006	167	182	N	SLENQLDQMPRRFYLA	G
Q549Z4	tr|Q549Z4|Q549Z4_SOYBN Proglycinin A2B1 OS=Glycine max PE=2 SV=1	496.508	1982	4	1982	0.0013	257	274	K	GGLRVTAPAMRKPQQEED	D
Q549Z4	tr|Q549Z4|Q549Z4_SOYBN Proglycinin A2B1 OS=Glycine max PE=2 SV=1	661.675	1982	3	1982	0.003	257	274	K	GGLRVTAPAMRKPQQEED	D
Q549Z4	tr|Q549Z4|Q549Z4_SOYBN Proglycinin A2B1 OS=Glycine max PE=2 SV=1	664.001	1988.98	3	1988.98	0.0004	34	51	L	NALKPDNRIESEGGFIET	W
Q549Z4	tr|Q549Z4|Q549Z4_SOYBN Proglycinin A2B1 OS=Glycine max PE=2 SV=1	995.498	1988.98	2	1988.98	0.0006	34	51	L	NALKPDNRIESEGGFIET	W
Q549Z4	tr|Q549Z4|Q549Z4_SOYBN Proglycinin A2B1 OS=Glycine max PE=2 SV=1	1003.53	2005.04	2	2005.04	-0.0006	75	91	N	ALRRPSYTNGPQEIYIQ	Q
Q549Z4	tr|Q549Z4|Q549Z4_SOYBN Proglycinin A2B1 OS=Glycine max PE=2 SV=1	669.353	2005.04	3	2005.04	-0.0005	75	91	N	ALRRPSYTNGPQEIYIQ	Q
Q549Z4	tr|Q549Z4|Q549Z4_SOYBN Proglycinin A2B1 OS=Glycine max PE=2 SV=1	1011.53	2021.05	2	2021.05	-0.0001	428	447	N	DRPSIGNLAGANSLLNALPE	E
Q549Z4	tr|Q549Z4|Q549Z4_SOYBN Proglycinin A2B1 OS=Glycine max PE=2 SV=1	1024.5	2046.98	2	2046.98	-0.0004	229	246	E	AFGVNMQIVRNLQGENEE	E
Q549Z4	tr|Q549Z4|Q549Z4_SOYBN Proglycinin A2B1 OS=Glycine max PE=2 SV=1	689.38	2065.12	3	2065.12	-0.0015	440	457	N	SLLNALPEEVIQHTFNLK	S
Q549Z4	tr|Q549Z4|Q549Z4_SOYBN Proglycinin A2B1 OS=Glycine max PE=2 SV=1	1033.57	2065.12	2	2065.12	-0.0013	440	457	N	SLLNALPEEVIQHTFNLK	S
Q549Z4	tr|Q549Z4|Q549Z4_SOYBN Proglycinin A2B1 OS=Glycine max PE=2 SV=1	694.373	2080.1	3	2080.1	0.0013	442	459	L	LNALPEEVIQHTFNLKSQ	Q
Q549Z4	tr|Q549Z4|Q549Z4_SOYBN Proglycinin A2B1 OS=Glycine max PE=2 SV=1	710.711	2129.11	3	2129.11	0.0001	32	50	Q	KLNALKPDNRIESEGGFIE	T
Q549Z4	tr|Q549Z4|Q549Z4_SOYBN Proglycinin A2B1 OS=Glycine max PE=2 SV=1	712.04	2133.1	3	2133.1	0.0014	75	92	N	ALRRPSYTNGPQEIYIQQ	G
Q549Z4	tr|Q549Z4|Q549Z4_SOYBN Proglycinin A2B1 OS=Glycine max PE=2 SV=1	727.395	2179.16	3	2179.16	0.0005	439	457	A	NSLLNALPEEVIQHTFNLK	S
Q549Z4	tr|Q549Z4|Q549Z4_SOYBN Proglycinin A2B1 OS=Glycine max PE=2 SV=1	732.701	2195.08	3	2195.08	0.0004	165	182	D	TNSLENQLDQMPRRFYLA	G
Q549Z4	tr|Q549Z4|Q549Z4_SOYBN Proglycinin A2B1 OS=Glycine max PE=2 SV=1	737.054	2208.14	3	2208.14	0.0047	225	243	E	FLKEAFGVNMQIVRNLQGE	N
Q549Z4	tr|Q549Z4|Q549Z4_SOYBN Proglycinin A2B1 OS=Glycine max PE=2 SV=1	1113.01	2224.01	2	2224.01	-0.0002	183	201	A	GNQEQEFLKYQQQQQGGSQ	S
Q549Z4	tr|Q549Z4|Q549Z4_SOYBN Proglycinin A2B1 OS=Glycine max PE=2 SV=1	1120.02	2238.03	2	2238.03	0.0003	209	228	Q	EEENEGSNILSGFAPEFLKE	A
Q549Z4	tr|Q549Z4|Q549Z4_SOYBN Proglycinin A2B1 OS=Glycine max PE=2 SV=1	1141.11	2280.21	2	2280.21	0.0016	440	459	N	SLLNALPEEVIQHTFNLKSQ	Q
Q549Z4	tr|Q549Z4|Q549Z4_SOYBN Proglycinin A2B1 OS=Glycine max PE=2 SV=1	761.079	2280.22	3	2280.21	0.0043	440	459	N	SLLNALPEEVIQHTFNLKSQ	Q
Q549Z4	tr|Q549Z4|Q549Z4_SOYBN Proglycinin A2B1 OS=Glycine max PE=2 SV=1	764.366	2290.08	3	2290.07	0.0052	204	224	Q	KGKQQEEENEGSNILSGFAPE	F
Q549Z4	tr|Q549Z4|Q549Z4_SOYBN Proglycinin A2B1 OS=Glycine max PE=2 SV=1	767.396	2299.17	3	2299.17	0.0002	236	256	Q	IVRNLQGENEEEDSGAIVTVK	G
Q549Z4	tr|Q549Z4|Q549Z4_SOYBN Proglycinin A2B1 OS=Glycine max PE=2 SV=1	767.398	2299.17	3	2299.17	0.0016	460	479	Q	QARQVKNNNPFSFLVPPQES	Q
Q549Z4	tr|Q549Z4|Q549Z4_SOYBN Proglycinin A2B1 OS=Glycine max PE=2 SV=1	789.088	2364.24	3	2364.24	0.004	425	447	F	KTNDRPSIGNLAGANSLLNALPE	E
Q549Z4	tr|Q549Z4|Q549Z4_SOYBN Proglycinin A2B1 OS=Glycine max PE=2 SV=1	793.761	2378.26	3	2378.26	0.0014	436	457	L	AGANSLLNALPEEVIQHTFNLK	S
Q549Z4	tr|Q549Z4|Q549Z4_SOYBN Proglycinin A2B1 OS=Glycine max PE=2 SV=1	810.083	2427.23	3	2427.22	0.0022	235	256	M	QIVRNLQGENEEEDSGAIVTVK	G
Q549Z4	tr|Q549Z4|Q549Z4_SOYBN Proglycinin A2B1 OS=Glycine max PE=2 SV=1	819.716	2456.13	3	2456.12	0.0022	257	278	K	GGLRVTAPAMRKPQQEEDDDDE	E
Q549Z4	tr|Q549Z4|Q549Z4_SOYBN Proglycinin A2B1 OS=Glycine max PE=2 SV=1	828.082	2481.22	3	2481.22	0.0005	348	369	L	SAQYGSLRKNAMFVPHYTLNAN	S
Q549Z4	tr|Q549Z4|Q549Z4_SOYBN Proglycinin A2B1 OS=Glycine max PE=2 SV=1	831.456	2491.35	3	2491.34	0.0036	435	457	N	LAGANSLLNALPEEVIQHTFNLK	S
Q549Z4	tr|Q549Z4|Q549Z4_SOYBN Proglycinin A2B1 OS=Glycine max PE=2 SV=1	836.061	2505.16	3	2505.16	0.0001	202	224	Q	SQKGKQQEEENEGSNILSGFAPE	F
Q549Z4	tr|Q549Z4|Q549Z4_SOYBN Proglycinin A2B1 OS=Glycine max PE=2 SV=1	841.778	2522.31	3	2522.31	-0.0021	437	459	A	GANSLLNALPEEVIQHTFNLKSQ	Q
Q549Z4	tr|Q549Z4|Q549Z4_SOYBN Proglycinin A2B1 OS=Glycine max PE=2 SV=1	843.765	2528.27	3	2528.27	-0.0005	310	332	M	RLRQNIGQNSSPDIYNPQAGSIT	T
Q549Z4	tr|Q549Z4|Q549Z4_SOYBN Proglycinin A2B1 OS=Glycine max PE=2 SV=1	846.432	2536.27	3	2536.27	-0.0003	162	182	S	IIDTNSLENQLDQMPRRFYLA	G
Q549Z4	tr|Q549Z4|Q549Z4_SOYBN Proglycinin A2B1 OS=Glycine max PE=2 SV=1	853.762	2558.27	3	2558.26	0.0006	234	256	N	MQIVRNLQGENEEEDSGAIVTVK	G
Q549Z4	tr|Q549Z4|Q549Z4_SOYBN Proglycinin A2B1 OS=Glycine max PE=2 SV=1	862.117	2583.33	3	2583.33	-0.0027	460	481	Q	QARQVKNNNPFSFLVPPQESQR	R
Q549Z4	tr|Q549Z4|Q549Z4_SOYBN Proglycinin A2B1 OS=Glycine max PE=2 SV=1	646.84	2583.33	4	2583.33	0.0002	460	481	Q	QARQVKNNNPFSFLVPPQESQR	R
Q549Z4	tr|Q549Z4|Q549Z4_SOYBN Proglycinin A2B1 OS=Glycine max PE=2 SV=1	862.73	2585.17	3	2585.17	0.0025	257	279	K	GGLRVTAPAMRKPQQEEDDDDEE	E
Q549Z4	tr|Q549Z4|Q549Z4_SOYBN Proglycinin A2B1 OS=Glycine max PE=2 SV=1	647.3	2585.17	4	2585.17	0.003	257	279	K	GGLRVTAPAMRKPQQEEDDDDEE	E
Q549Z4	tr|Q549Z4|Q549Z4_SOYBN Proglycinin A2B1 OS=Glycine max PE=2 SV=1	865.458	2593.35	3	2593.35	0.0019	436	459	L	AGANSLLNALPEEVIQHTFNLKSQ	Q
Q549Z4	tr|Q549Z4|Q549Z4_SOYBN Proglycinin A2B1 OS=Glycine max PE=2 SV=1	872.748	2615.22	3	2615.23	-0.003	416	439	Q	SDNFEYVSFKTNDRPSIGNLAGAN	S
Q549Z4	tr|Q549Z4|Q549Z4_SOYBN Proglycinin A2B1 OS=Glycine max PE=2 SV=1	875.089	2622.24	3	2622.24	-0.0003	206	228	G	KQQEEENEGSNILSGFAPEFLKE	A
Q549Z4	tr|Q549Z4|Q549Z4_SOYBN Proglycinin A2B1 OS=Glycine max PE=2 SV=1	875.442	2623.31	3	2623.31	-0.0009	161	182	V	SIIDTNSLENQLDQMPRRFYLA	G
Q549Z4	tr|Q549Z4|Q549Z4_SOYBN Proglycinin A2B1 OS=Glycine max PE=2 SV=1	891.777	2672.31	3	2672.31	0.001	233	256	V	NMQIVRNLQGENEEEDSGAIVTVK	G
Q549Z4	tr|Q549Z4|Q549Z4_SOYBN Proglycinin A2B1 OS=Glycine max PE=2 SV=1	901.126	2700.36	3	2700.36	-0.0004	310	334	M	RLRQNIGQNSSPDIYNPQAGSITTA	T
Q549Z4	tr|Q549Z4|Q549Z4_SOYBN Proglycinin A2B1 OS=Glycine max PE=2 SV=1	908.466	2722.38	3	2722.37	0.0025	160	182	A	VSIIDTNSLENQLDQMPRRFYLA	G
Q549Z4	tr|Q549Z4|Q549Z4_SOYBN Proglycinin A2B1 OS=Glycine max PE=2 SV=1	685.865	2739.43	4	2739.43	-0.002	460	482	Q	QARQVKNNNPFSFLVPPQESQRR	A
Q549Z4	tr|Q549Z4|Q549Z4_SOYBN Proglycinin A2B1 OS=Glycine max PE=2 SV=1	914.152	2739.43	3	2739.43	0.0031	460	482	Q	QARQVKNNNPFSFLVPPQESQRR	A
Q549Z4	tr|Q549Z4|Q549Z4_SOYBN Proglycinin A2B1 OS=Glycine max PE=2 SV=1	548.894	2739.44	5	2739.43	0.0046	460	482	Q	QARQVKNNNPFSFLVPPQESQRR	A
Q549Z4	tr|Q549Z4|Q549Z4_SOYBN Proglycinin A2B1 OS=Glycine max PE=2 SV=1	933.814	2798.42	3	2798.42	-0.0007	458	481	K	SQQARQVKNNNPFSFLVPPQESQR	R
Q549Z4	tr|Q549Z4|Q549Z4_SOYBN Proglycinin A2B1 OS=Glycine max PE=2 SV=1	700.613	2798.42	4	2798.42	0.0019	458	481	K	SQQARQVKNNNPFSFLVPPQESQR	R
Q549Z4	tr|Q549Z4|Q549Z4_SOYBN Proglycinin A2B1 OS=Glycine max PE=2 SV=1	934.809	2801.41	3	2801.41	-0.0006	310	335	M	RLRQNIGQNSSPDIYNPQAGSITTAT	S
Q549Z4	tr|Q549Z4|Q549Z4_SOYBN Proglycinin A2B1 OS=Glycine max PE=2 SV=1	937.472	2809.39	3	2809.4	-0.0032	75	99	N	ALRRPSYTNGPQEIYIQQGNGIFGM	I
Q549Z4	tr|Q549Z4|Q549Z4_SOYBN Proglycinin A2B1 OS=Glycine max PE=2 SV=1	703.624	2810.47	4	2810.47	-0.0006	460	483	Q	QARQVKNNNPFSFLVPPQESQRRA	V
Q549Z4	tr|Q549Z4|Q549Z4_SOYBN Proglycinin A2B1 OS=Glycine max PE=2 SV=1	563.101	2810.47	5	2810.47	0.0008	460	483	Q	QARQVKNNNPFSFLVPPQESQRRA	V
Q549Z4	tr|Q549Z4|Q549Z4_SOYBN Proglycinin A2B1 OS=Glycine max PE=2 SV=1	944.443	2830.31	3	2830.32	-0.0083	414	439	K	SQSDNFEYVSFKTNDRPSIGNLAGAN	S
Q549Z4	tr|Q549Z4|Q549Z4_SOYBN Proglycinin A2B1 OS=Glycine max PE=2 SV=1	969.514	2905.52	3	2905.53	-0.0109	435	461	N	LAGANSLLNALPEEVIQHTFNLKSQQA	R
Q549Z4	tr|Q549Z4|Q549Z4_SOYBN Proglycinin A2B1 OS=Glycine max PE=2 SV=1	739.638	2954.52	4	2954.52	0.0008	458	482	K	SQQARQVKNNNPFSFLVPPQESQRR	A
Q549Z4	tr|Q549Z4|Q549Z4_SOYBN Proglycinin A2B1 OS=Glycine max PE=2 SV=1	985.848	2954.52	3	2954.52	0.001	458	482	K	SQQARQVKNNNPFSFLVPPQESQRR	A
Q549Z4	tr|Q549Z4|Q549Z4_SOYBN Proglycinin A2B1 OS=Glycine max PE=2 SV=1	591.912	2954.53	5	2954.52	0.0028	458	482	K	SQQARQVKNNNPFSFLVPPQESQRR	A
Q549Z4	tr|Q549Z4|Q549Z4_SOYBN Proglycinin A2B1 OS=Glycine max PE=2 SV=1	740.61	2958.41	4	2958.41	0.0003	413	439	A	KSQSDNFEYVSFKTNDRPSIGNLAGAN	S
Q549Z4	tr|Q549Z4|Q549Z4_SOYBN Proglycinin A2B1 OS=Glycine max PE=2 SV=1	987.145	2958.41	3	2958.41	0.0032	413	439	A	KSQSDNFEYVSFKTNDRPSIGNLAGAN	S
Q549Z4	tr|Q549Z4|Q549Z4_SOYBN Proglycinin A2B1 OS=Glycine max PE=2 SV=1	1001.51	3001.52	3	3001.52	-0.0003	310	337	M	RLRQNIGQNSSPDIYNPQAGSITTATSL	D
Q549Z4	tr|Q549Z4|Q549Z4_SOYBN Proglycinin A2B1 OS=Glycine max PE=2 SV=1	753.116	3008.43	4	3008.43	0.0014	183	208	A	GNQEQEFLKYQQQQQGGSQSQKGKQQ	E
Q549Z4	tr|Q549Z4|Q549Z4_SOYBN Proglycinin A2B1 OS=Glycine max PE=2 SV=1	1003.82	3008.44	3	3008.43	0.0022	183	208	A	GNQEQEFLKYQQQQQGGSQSQKGKQQ	E
Q549Z4	tr|Q549Z4|Q549Z4_SOYBN Proglycinin A2B1 OS=Glycine max PE=2 SV=1	1008.49	3022.45	3	3022.45	-0.004	202	228	Q	SQKGKQQEEENEGSNILSGFAPEFLKE	A
Q549Z4	tr|Q549Z4|Q549Z4_SOYBN Proglycinin A2B1 OS=Glycine max PE=2 SV=1	756.62	3022.45	4	3022.45	-0.0013	202	228	Q	SQKGKQQEEENEGSNILSGFAPEFLKE	A
Q549Z4	tr|Q549Z4|Q549Z4_SOYBN Proglycinin A2B1 OS=Glycine max PE=2 SV=1	757.397	3025.56	4	3025.56	-0.0016	458	483	K	SQQARQVKNNNPFSFLVPPQESQRRA	V
Q549Z4	tr|Q549Z4|Q549Z4_SOYBN Proglycinin A2B1 OS=Glycine max PE=2 SV=1	606.119	3025.56	5	3025.56	0.0008	458	483	K	SQQARQVKNNNPFSFLVPPQESQRRA	V
Q549Z4	tr|Q549Z4|Q549Z4_SOYBN Proglycinin A2B1 OS=Glycine max PE=2 SV=1	1016.51	3046.5	3	3046.5	-0.0001	229	256	E	AFGVNMQIVRNLQGENEEEDSGAIVTVK	G
Q549Z4	tr|Q549Z4|Q549Z4_SOYBN Proglycinin A2B1 OS=Glycine max PE=2 SV=1	662.957	3309.75	5	3309.74	0.0042	455	482	F	NLKSQQARQVKNNNPFSFLVPPQESQRR	A
Q549Z4	tr|Q549Z4|Q549Z4_SOYBN Proglycinin A2B1 OS=Glycine max PE=2 SV=1	837.164	3344.63	4	3344.62	0.0007	167	193	N	SLENQLDQMPRRFYLAGNQEQEFLKYQ	Q
Q549Z4	tr|Q549Z4|Q549Z4_SOYBN Proglycinin A2B1 OS=Glycine max PE=2 SV=1	1116.52	3346.53	3	3346.53	-0.0025	194	224	Q	QQQQGGSQSQKGKQQEEENEGSNILSGFAPE	F
Q549Z4	tr|Q549Z4|Q549Z4_SOYBN Proglycinin A2B1 OS=Glycine max PE=2 SV=1	902.934	3607.71	4	3607.7	0.0034	196	228	Q	QQGGSQSQKGKQQEEENEGSNILSGFAPEFLKE	A
Q549Z4	tr|Q549Z4|Q549Z4_SOYBN Proglycinin A2B1 OS=Glycine max PE=2 SV=1	916.231	3660.89	4	3660.89	0.0068	426	459	K	TNDRPSIGNLAGANSLLNALPEEVIQHTFNLKSQ	Q
Q549Z4	tr|Q549Z4|Q549Z4_SOYBN Proglycinin A2B1 OS=Glycine max PE=2 SV=1	998.975	3991.87	4	3991.88	-0.0075	193	228	Y	QQQQQGGSQSQKGKQQEEENEGSNILSGFAPEFLKE	A
Q549Z4	tr|Q549Z4|Q549Z4_SOYBN Proglycinin A2B1 OS=Glycine max PE=2 SV=1	833.84	4164.17	5	4164.17	-0.0073	448	482	E	EVIQHTFNLKSQQARQVKNNNPFSFLVPPQESQRR	A
Q549Z4	tr|Q549Z4|Q549Z4_SOYBN Proglycinin A2B1 OS=Glycine max PE=2 SV=1	848.049	4235.21	5	4235.21	-0.0035	448	483	E	EVIQHTFNLKSQQARQVKNNNPFSFLVPPQESQRRA	V
P04776	sp|P04776|GLYG1_SOYBN Glycinin G1 OS=Glycine max GN=GY1 PE=1 SV=2	355.188	708.362	2	708.363	-0.0004	96	102	Q	GKGIFGM	I
P04776	sp|P04776|GLYG1_SOYBN Glycinin G1 OS=Glycine max GN=GY1 PE=1 SV=2	382.192	762.37	2	762.37	-0.0004	228	233	E	FLEHAF	S
P04776	sp|P04776|GLYG1_SOYBN Glycinin G1 OS=Glycine max GN=GY1 PE=1 SV=2	386.227	770.44	2	770.44	-0.0001	386	392	L	NGRALIQ	V
P04776	sp|P04776|GLYG1_SOYBN Glycinin G1 OS=Glycine max GN=GY1 PE=1 SV=2	388.724	775.434	2	775.434	0	417	423	Q	NFVVAAR	S
P04776	sp|P04776|GLYG1_SOYBN Glycinin G1 OS=Glycine max GN=GY1 PE=1 SV=2	407.761	813.507	2	813.507	0	237	243	D	KQIAKNL	Q
P04776	sp|P04776|GLYG1_SOYBN Glycinin G1 OS=Glycine max GN=GY1 PE=1 SV=2	412.771	823.528	2	823.528	-0.0005	410	416	G	RVLIVPQ	N
P04776	sp|P04776|GLYG1_SOYBN Glycinin G1 OS=Glycine max GN=GY1 PE=1 SV=2	419.218	836.421	2	836.422	-0.0007	95	102	Q	QGKGIFGM	I
P04776	sp|P04776|GLYG1_SOYBN Glycinin G1 OS=Glycine max GN=GY1 PE=1 SV=2	444.727	887.439	2	887.439	-0.0002	225	231	F	TLEFLEH	A
P04776	sp|P04776|GLYG1_SOYBN Glycinin G1 OS=Glycine max GN=GY1 PE=1 SV=2	444.761	887.508	2	887.508	0.0001	234	241	F	SVDKQIAK	N
P04776	sp|P04776|GLYG1_SOYBN Glycinin G1 OS=Glycine max GN=GY1 PE=1 SV=2	446.714	891.413	2	891.413	-0.0002	227	233	L	EFLEHAF	S
P04776	sp|P04776|GLYG1_SOYBN Glycinin G1 OS=Glycine max GN=GY1 PE=1 SV=2	493.786	985.558	2	985.56	-0.0016	413	421	L	IVPQNFVVA	A
P04776	sp|P04776|GLYG1_SOYBN Glycinin G1 OS=Glycine max GN=GY1 PE=1 SV=2	496.27	990.525	2	990.525	0.0005	417	425	Q	NFVVAARSQ	S
P04776	sp|P04776|GLYG1_SOYBN Glycinin G1 OS=Glycine max GN=GY1 PE=1 SV=2	500.774	999.534	2	999.535	-0.0006	404	412	D	GELQEGRVL	I
P04776	sp|P04776|GLYG1_SOYBN Glycinin G1 OS=Glycine max GN=GY1 PE=1 SV=2	511.275	1020.54	2	1020.54	0.0007	359	367	S	AEFGSLRKN	A
P04776	sp|P04776|GLYG1_SOYBN Glycinin G1 OS=Glycine max GN=GY1 PE=1 SV=2	516.254	1030.49	2	1030.49	-0.0004	247	256	E	NEGEDKGAIV	T
P04776	sp|P04776|GLYG1_SOYBN Glycinin G1 OS=Glycine max GN=GY1 PE=1 SV=2	528.272	1054.53	2	1054.53	0.0001	265	273	V	IKPPTDEQQ	Q
P04776	sp|P04776|GLYG1_SOYBN Glycinin G1 OS=Glycine max GN=GY1 PE=1 SV=2	529.306	1056.6	2	1056.6	0.0004	413	422	L	IVPQNFVVAA	R
P04776	sp|P04776|GLYG1_SOYBN Glycinin G1 OS=Glycine max GN=GY1 PE=1 SV=2	365.544	1093.61	3	1093.61	-0.0003	320	328	M	RLRHNIGQT	S
P04776	sp|P04776|GLYG1_SOYBN Glycinin G1 OS=Glycine max GN=GY1 PE=1 SV=2	547.813	1093.61	2	1093.61	0.0007	320	328	M	RLRHNIGQT	S
P04776	sp|P04776|GLYG1_SOYBN Glycinin G1 OS=Glycine max GN=GY1 PE=1 SV=2	553.779	1105.54	2	1105.54	-0.0007	225	233	F	TLEFLEHAF	S
P04776	sp|P04776|GLYG1_SOYBN Glycinin G1 OS=Glycine max GN=GY1 PE=1 SV=2	554.791	1107.57	2	1107.57	0.0004	358	367	L	SAEFGSLRKN	A
P04776	sp|P04776|GLYG1_SOYBN Glycinin G1 OS=Glycine max GN=GY1 PE=1 SV=2	372.552	1114.63	3	1114.63	-0.0002	234	243	F	SVDKQIAKNL	Q
P04776	sp|P04776|GLYG1_SOYBN Glycinin G1 OS=Glycine max GN=GY1 PE=1 SV=2	558.325	1114.64	2	1114.63	0.0005	234	243	F	SVDKQIAKNL	Q
P04776	sp|P04776|GLYG1_SOYBN Glycinin G1 OS=Glycine max GN=GY1 PE=1 SV=2	558.817	1115.62	2	1115.62	0.0002	249	259	E	GEDKGAIVTVK	G
P04776	sp|P04776|GLYG1_SOYBN Glycinin G1 OS=Glycine max GN=GY1 PE=1 SV=2	564.823	1127.63	2	1127.63	0.0011	237	246	D	KQIAKNLQGE	N
P04776	sp|P04776|GLYG1_SOYBN Glycinin G1 OS=Glycine max GN=GY1 PE=1 SV=2	566.778	1131.54	2	1131.54	0.0007	247	257	E	NEGEDKGAIVT	V
P04776	sp|P04776|GLYG1_SOYBN Glycinin G1 OS=Glycine max GN=GY1 PE=1 SV=2	573.247	1144.48	2	1144.48	0.0001	423	431	A	RSQSDNFEY	V
P04776	sp|P04776|GLYG1_SOYBN Glycinin G1 OS=Glycine max GN=GY1 PE=1 SV=2	580.784	1159.55	2	1159.55	-0.0002	438	449	N	DTPMIGTLAGAN	S
P04776	sp|P04776|GLYG1_SOYBN Glycinin G1 OS=Glycine max GN=GY1 PE=1 SV=2	582.257	1162.5	2	1162.5	0.0003	212	222	Q	EEENEGGSILS	G
P04776	sp|P04776|GLYG1_SOYBN Glycinin G1 OS=Glycine max GN=GY1 PE=1 SV=2	583.832	1165.65	2	1165.65	0.0008	91	100	E	IYIQQGKGIF	G
P04776	sp|P04776|GLYG1_SOYBN Glycinin G1 OS=Glycine max GN=GY1 PE=1 SV=2	586.27	1170.53	2	1170.53	-0.0002	271	279	D	EQQQRPQEE	E
P04776	sp|P04776|GLYG1_SOYBN Glycinin G1 OS=Glycine max GN=GY1 PE=1 SV=2	595.808	1189.6	2	1189.6	0.0004	435	445	F	KTNDTPMIGTL	A
P04776	sp|P04776|GLYG1_SOYBN Glycinin G1 OS=Glycine max GN=GY1 PE=1 SV=2	602.771	1203.53	2	1203.53	0.0018	211	221	Q	QEEENEGGSIL	S
P04776	sp|P04776|GLYG1_SOYBN Glycinin G1 OS=Glycine max GN=GY1 PE=1 SV=2	606.827	1211.64	2	1211.64	0.0002	260	271	K	GGLSVIKPPTDE	Q
P04776	sp|P04776|GLYG1_SOYBN Glycinin G1 OS=Glycine max GN=GY1 PE=1 SV=2	609.337	1216.66	2	1216.66	-0.0003	348	357	L	DFPALSWLRL	S
P04776	sp|P04776|GLYG1_SOYBN Glycinin G1 OS=Glycine max GN=GY1 PE=1 SV=2	610.787	1219.56	2	1219.56	0.0018	20	29	A	FSSREQPQQN	E
P04776	sp|P04776|GLYG1_SOYBN Glycinin G1 OS=Glycine max GN=GY1 PE=1 SV=2	631.327	1260.64	2	1260.64	0.0006	435	446	F	KTNDTPMIGTLA	G
P04776	sp|P04776|GLYG1_SOYBN Glycinin G1 OS=Glycine max GN=GY1 PE=1 SV=2	652.853	1303.69	2	1303.69	-0.0001	348	358	L	DFPALSWLRLS	A
P04776	sp|P04776|GLYG1_SOYBN Glycinin G1 OS=Glycine max GN=GY1 PE=1 SV=2	655.888	1309.76	2	1309.76	0.001	258	270	T	VKGGLSVIKPPTD	E
P04776	sp|P04776|GLYG1_SOYBN Glycinin G1 OS=Glycine max GN=GY1 PE=1 SV=2	662.816	1323.62	2	1323.62	0.0014	112	122	F	EEPQQPQQRGQ	S
P04776	sp|P04776|GLYG1_SOYBN Glycinin G1 OS=Glycine max GN=GY1 PE=1 SV=2	666.352	1330.69	2	1330.69	0.0005	135	146	Y	NFREGDLIAVPT	G
P04776	sp|P04776|GLYG1_SOYBN Glycinin G1 OS=Glycine max GN=GY1 PE=1 SV=2	670.856	1339.7	2	1339.7	-0.0018	260	272	K	GGLSVIKPPTDEQ	Q
P04776	sp|P04776|GLYG1_SOYBN Glycinin G1 OS=Glycine max GN=GY1 PE=1 SV=2	453.909	1358.7	3	1358.7	0.0003	247	259	E	NEGEDKGAIVTVK	G
P04776	sp|P04776|GLYG1_SOYBN Glycinin G1 OS=Glycine max GN=GY1 PE=1 SV=2	680.36	1358.71	2	1358.7	0.001	247	259	E	NEGEDKGAIVTVK	G
P04776	sp|P04776|GLYG1_SOYBN Glycinin G1 OS=Glycine max GN=GY1 PE=1 SV=2	695.832	1389.65	2	1389.65	0.0006	368	379	N	AMFVPHYNLNAN	S
P04776	sp|P04776|GLYG1_SOYBN Glycinin G1 OS=Glycine max GN=GY1 PE=1 SV=2	714.901	1427.79	2	1427.79	-0.0007	413	425	L	IVPQNFVVAARSQ	S
P04776	sp|P04776|GLYG1_SOYBN Glycinin G1 OS=Glycine max GN=GY1 PE=1 SV=2	477.26	1428.76	3	1428.76	0.0003	234	246	F	SVDKQIAKNLQGE	N
P04776	sp|P04776|GLYG1_SOYBN Glycinin G1 OS=Glycine max GN=GY1 PE=1 SV=2	715.386	1428.76	2	1428.76	0.0008	234	246	F	SVDKQIAKNLQGE	N
P04776	sp|P04776|GLYG1_SOYBN Glycinin G1 OS=Glycine max GN=GY1 PE=1 SV=2	716.419	1430.82	2	1430.82	-0.0004	380	392	N	SIIYALNGRALIQ	V
P04776	sp|P04776|GLYG1_SOYBN Glycinin G1 OS=Glycine max GN=GY1 PE=1 SV=2	718.339	1434.66	2	1434.66	0	329	342	T	SSPDIYNPQAGSVT	T
P04776	sp|P04776|GLYG1_SOYBN Glycinin G1 OS=Glycine max GN=GY1 PE=1 SV=2	723.84	1445.66	2	1445.66	0.001	244	257	L	QGENEGEDKGAIVT	V
P04776	sp|P04776|GLYG1_SOYBN Glycinin G1 OS=Glycine max GN=GY1 PE=1 SV=2	725.828	1449.64	2	1449.64	-0.0006	424	435	R	SQSDNFEYVSFK	T
P04776	sp|P04776|GLYG1_SOYBN Glycinin G1 OS=Glycine max GN=GY1 PE=1 SV=2	739.831	1477.65	2	1477.65	-0.0001	423	434	A	RSQSDNFEYVSF	K
P04776	sp|P04776|GLYG1_SOYBN Glycinin G1 OS=Glycine max GN=GY1 PE=1 SV=2	505.599	1513.78	3	1513.77	0.0009	123	134	Q	SSRPQDRHQKIY	N
P04776	sp|P04776|GLYG1_SOYBN Glycinin G1 OS=Glycine max GN=GY1 PE=1 SV=2	775.349	1548.68	2	1548.68	-0.0006	422	434	A	ARSQSDNFEYVSF	K
P04776	sp|P04776|GLYG1_SOYBN Glycinin G1 OS=Glycine max GN=GY1 PE=1 SV=2	798.388	1594.76	2	1594.76	-0.0022	94	108	I	QQGKGIFGMIYPGCP	S
P04776	sp|P04776|GLYG1_SOYBN Glycinin G1 OS=Glycine max GN=GY1 PE=1 SV=2	558.289	1671.84	3	1671.84	0.0011	234	248	F	SVDKQIAKNLQGENE	G
P04776	sp|P04776|GLYG1_SOYBN Glycinin G1 OS=Glycine max GN=GY1 PE=1 SV=2	837.42	1672.83	2	1672.83	-0.0005	244	259	L	QGENEGEDKGAIVTVK	G
P04776	sp|P04776|GLYG1_SOYBN Glycinin G1 OS=Glycine max GN=GY1 PE=1 SV=2	558.616	1672.83	3	1672.83	0.001	244	259	L	QGENEGEDKGAIVTVK	G
P04776	sp|P04776|GLYG1_SOYBN Glycinin G1 OS=Glycine max GN=GY1 PE=1 SV=2	592.637	1774.89	3	1774.89	0.0022	123	136	Q	SSRPQDRHQKIYNF	R
P04776	sp|P04776|GLYG1_SOYBN Glycinin G1 OS=Glycine max GN=GY1 PE=1 SV=2	911.413	1820.81	2	1820.81	0.0003	20	34	A	FSSREQPQQNECQIQ	K
P04776	sp|P04776|GLYG1_SOYBN Glycinin G1 OS=Glycine max GN=GY1 PE=1 SV=2	607.953	1820.84	3	1820.83	0.0042	423	437	A	RSQSDNFEYVSFKTN	D
P04776	sp|P04776|GLYG1_SOYBN Glycinin G1 OS=Glycine max GN=GY1 PE=1 SV=2	927.981	1853.95	2	1853.95	0.0001	37	53	L	NALKPDNRIESEGGLIE	T
P04776	sp|P04776|GLYG1_SOYBN Glycinin G1 OS=Glycine max GN=GY1 PE=1 SV=2	618.99	1853.95	3	1853.95	0.0002	37	53	L	NALKPDNRIESEGGLIE	T
P04776	sp|P04776|GLYG1_SOYBN Glycinin G1 OS=Glycine max GN=GY1 PE=1 SV=2	978.505	1955	2	1955	-0.0007	37	54	L	NALKPDNRIESEGGLIET	W
P04776	sp|P04776|GLYG1_SOYBN Glycinin G1 OS=Glycine max GN=GY1 PE=1 SV=2	652.673	1955	3	1955	0.0019	37	54	L	NALKPDNRIESEGGLIET	W
P04776	sp|P04776|GLYG1_SOYBN Glycinin G1 OS=Glycine max GN=GY1 PE=1 SV=2	660.017	1977.03	3	1977.03	0.002	260	277	K	GGLSVIKPPTDEQQQRPQ	E
P04776	sp|P04776|GLYG1_SOYBN Glycinin G1 OS=Glycine max GN=GY1 PE=1 SV=2	663.687	1988.04	3	1988.04	0.0009	227	243	L	EFLEHAFSVDKQIAKNL	Q
P04776	sp|P04776|GLYG1_SOYBN Glycinin G1 OS=Glycine max GN=GY1 PE=1 SV=2	666.656	1996.95	3	1996.94	0.0025	204	221	Q	SQKGKHQQEEENEGGSIL	S
P04776	sp|P04776|GLYG1_SOYBN Glycinin G1 OS=Glycine max GN=GY1 PE=1 SV=2	670.337	2007.99	3	2007.99	0.0022	263	279	L	SVIKPPTDEQQQRPQEE	E
P04776	sp|P04776|GLYG1_SOYBN Glycinin G1 OS=Glycine max GN=GY1 PE=1 SV=2	701.351	2101.03	3	2101.03	0.0014	234	252	F	SVDKQIAKNLQGENEGEDK	G
P04776	sp|P04776|GLYG1_SOYBN Glycinin G1 OS=Glycine max GN=GY1 PE=1 SV=2	744.037	2229.09	3	2229.09	0.0022	234	254	F	SVDKQIAKNLQGENEGEDKGA	I
P04776	sp|P04776|GLYG1_SOYBN Glycinin G1 OS=Glycine max GN=GY1 PE=1 SV=2	1118.56	2235.11	2	2235.11	-0.0007	260	279	K	GGLSVIKPPTDEQQQRPQEE	E
P04776	sp|P04776|GLYG1_SOYBN Glycinin G1 OS=Glycine max GN=GY1 PE=1 SV=2	746.046	2235.11	3	2235.11	0.0018	260	279	K	GGLSVIKPPTDEQQQRPQEE	E
P04776	sp|P04776|GLYG1_SOYBN Glycinin G1 OS=Glycine max GN=GY1 PE=1 SV=2	1140.03	2278.04	2	2278.05	-0.0031	427	446	S	DNFEYVSFKTNDTPMIGTLA	G
P04776	sp|P04776|GLYG1_SOYBN Glycinin G1 OS=Glycine max GN=GY1 PE=1 SV=2	763.697	2288.07	3	2288.07	0.0009	204	224	Q	SQKGKHQQEEENEGGSILSGF	T
P04776	sp|P04776|GLYG1_SOYBN Glycinin G1 OS=Glycine max GN=GY1 PE=1 SV=2	768.395	2302.16	3	2302.16	0.0041	227	246	L	EFLEHAFSVDKQIAKNLQGE	N
P04776	sp|P04776|GLYG1_SOYBN Glycinin G1 OS=Glycine max GN=GY1 PE=1 SV=2	789.06	2364.16	3	2364.16	0.0028	260	280	K	GGLSVIKPPTDEQQQRPQEEE	E
P04776	sp|P04776|GLYG1_SOYBN Glycinin G1 OS=Glycine max GN=GY1 PE=1 SV=2	798.398	2392.17	3	2392.17	-0.0013	359	379	S	AEFGSLRKNAMFVPHYNLNAN	S
P04776	sp|P04776|GLYG1_SOYBN Glycinin G1 OS=Glycine max GN=GY1 PE=1 SV=2	821.767	2462.28	3	2462.28	0.0016	258	279	T	VKGGLSVIKPPTDEQQQRPQEE	E
P04776	sp|P04776|GLYG1_SOYBN Glycinin G1 OS=Glycine max GN=GY1 PE=1 SV=2	616.577	2462.28	4	2462.28	0.0023	258	279	T	VKGGLSVIKPPTDEQQQRPQEE	E
P04776	sp|P04776|GLYG1_SOYBN Glycinin G1 OS=Glycine max GN=GY1 PE=1 SV=2	618.088	2468.32	4	2468.32	0.0005	237	259	D	KQIAKNLQGENEGEDKGAIVTVK	G
P04776	sp|P04776|GLYG1_SOYBN Glycinin G1 OS=Glycine max GN=GY1 PE=1 SV=2	827.409	2479.21	3	2479.21	0	358	379	L	SAEFGSLRKNAMFVPHYNLNAN	S
P04776	sp|P04776|GLYG1_SOYBN Glycinin G1 OS=Glycine max GN=GY1 PE=1 SV=2	1247.6	2493.19	2	2493.2	-0.0034	260	281	K	GGLSVIKPPTDEQQQRPQEEEE	E
P04776	sp|P04776|GLYG1_SOYBN Glycinin G1 OS=Glycine max GN=GY1 PE=1 SV=2	832.074	2493.2	3	2493.2	0.0027	260	281	K	GGLSVIKPPTDEQQQRPQEEEE	E
P04776	sp|P04776|GLYG1_SOYBN Glycinin G1 OS=Glycine max GN=GY1 PE=1 SV=2	837.761	2510.26	3	2510.26	-0.0014	320	342	M	RLRHNIGQTSSPDIYNPQAGSVT	T
P04776	sp|P04776|GLYG1_SOYBN Glycinin G1 OS=Glycine max GN=GY1 PE=1 SV=2	628.573	2510.26	4	2510.26	0.0015	320	342	M	RLRHNIGQTSSPDIYNPQAGSVT	T
P04776	sp|P04776|GLYG1_SOYBN Glycinin G1 OS=Glycine max GN=GY1 PE=1 SV=2	848.436	2542.29	3	2542.29	-0.0003	234	257	F	SVDKQIAKNLQGENEGEDKGAIVT	V
P04776	sp|P04776|GLYG1_SOYBN Glycinin G1 OS=Glycine max GN=GY1 PE=1 SV=2	636.58	2542.29	4	2542.29	0.0018	234	257	F	SVDKQIAKNLQGENEGEDKGAIVT	V
P04776	sp|P04776|GLYG1_SOYBN Glycinin G1 OS=Glycine max GN=GY1 PE=1 SV=2	641.838	2563.32	4	2563.32	-0.0025	257	279	V	TVKGGLSVIKPPTDEQQQRPQEE	E
P04776	sp|P04776|GLYG1_SOYBN Glycinin G1 OS=Glycine max GN=GY1 PE=1 SV=2	855.448	2563.32	3	2563.32	-0.0004	257	279	V	TVKGGLSVIKPPTDEQQQRPQEE	E
P04776	sp|P04776|GLYG1_SOYBN Glycinin G1 OS=Glycine max GN=GY1 PE=1 SV=2	653.608	2610.4	4	2610.4	-0.0007	470	491	Q	QARQIKNNNPFKFLVPPQESQK	R
P04776	sp|P04776|GLYG1_SOYBN Glycinin G1 OS=Glycine max GN=GY1 PE=1 SV=2	523.088	2610.4	5	2610.4	-0.0002	470	491	Q	QARQIKNNNPFKFLVPPQESQK	R
P04776	sp|P04776|GLYG1_SOYBN Glycinin G1 OS=Glycine max GN=GY1 PE=1 SV=2	875.088	2622.24	3	2622.24	0.0017	260	282	K	GGLSVIKPPTDEQQQRPQEEEEE	E
P04776	sp|P04776|GLYG1_SOYBN Glycinin G1 OS=Glycine max GN=GY1 PE=1 SV=2	895.124	2682.35	3	2682.35	0.0014	320	344	M	RLRHNIGQTSSPDIYNPQAGSVTTA	T
P04776	sp|P04776|GLYG1_SOYBN Glycinin G1 OS=Glycine max GN=GY1 PE=1 SV=2	671.595	2682.35	4	2682.35	0.0024	320	344	M	RLRHNIGQTSSPDIYNPQAGSVTTA	T
P04776	sp|P04776|GLYG1_SOYBN Glycinin G1 OS=Glycine max GN=GY1 PE=1 SV=2	907.794	2720.36	3	2720.36	-0.0019	258	281	T	VKGGLSVIKPPTDEQQQRPQEEEE	E
P04776	sp|P04776|GLYG1_SOYBN Glycinin G1 OS=Glycine max GN=GY1 PE=1 SV=2	681.099	2720.37	4	2720.36	0.0035	258	281	T	VKGGLSVIKPPTDEQQQRPQEEEE	E
P04776	sp|P04776|GLYG1_SOYBN Glycinin G1 OS=Glycine max GN=GY1 PE=1 SV=2	918.102	2751.28	3	2751.28	-0.0001	260	283	K	GGLSVIKPPTDEQQQRPQEEEEEE	E
P04776	sp|P04776|GLYG1_SOYBN Glycinin G1 OS=Glycine max GN=GY1 PE=1 SV=2	921.431	2761.27	3	2761.27	0.0065	197	221	Q	QEQGGHQSQKGKHQQEEENEGGSIL	S
P04776	sp|P04776|GLYG1_SOYBN Glycinin G1 OS=Glycine max GN=GY1 PE=1 SV=2	691.325	2761.27	4	2761.27	0.007	197	221	Q	QEQGGHQSQKGKHQQEEENEGGSIL	S
P04776	sp|P04776|GLYG1_SOYBN Glycinin G1 OS=Glycine max GN=GY1 PE=1 SV=2	554.308	2766.5	5	2766.5	-0.0027	470	492	Q	QARQIKNNNPFKFLVPPQESQKR	A
P04776	sp|P04776|GLYG1_SOYBN Glycinin G1 OS=Glycine max GN=GY1 PE=1 SV=2	692.634	2766.51	4	2766.5	0.0012	470	492	Q	QARQIKNNNPFKFLVPPQESQKR	A
P04776	sp|P04776|GLYG1_SOYBN Glycinin G1 OS=Glycine max GN=GY1 PE=1 SV=2	554.898	2769.45	5	2769.45	0.0007	234	259	F	SVDKQIAKNLQGENEGEDKGAIVTVK	G
P04776	sp|P04776|GLYG1_SOYBN Glycinin G1 OS=Glycine max GN=GY1 PE=1 SV=2	924.158	2769.45	3	2769.45	0.0009	234	259	F	SVDKQIAKNLQGENEGEDKGAIVTVK	G
P04776	sp|P04776|GLYG1_SOYBN Glycinin G1 OS=Glycine max GN=GY1 PE=1 SV=2	693.371	2769.45	4	2769.45	0.004	234	259	F	SVDKQIAKNLQGENEGEDKGAIVTVK	G
P04776	sp|P04776|GLYG1_SOYBN Glycinin G1 OS=Glycine max GN=GY1 PE=1 SV=2	696.858	2783.4	4	2783.4	0.0087	320	345	M	RLRHNIGQTSSPDIYNPQAGSVTTAT	S
P04776	sp|P04776|GLYG1_SOYBN Glycinin G1 OS=Glycine max GN=GY1 PE=1 SV=2	942.155	2823.44	3	2823.45	-0.0057	78	102	N	ALRRPSYTNGPQEIYIQQGKGIFGM	I
P04776	sp|P04776|GLYG1_SOYBN Glycinin G1 OS=Glycine max GN=GY1 PE=1 SV=2	706.869	2823.45	4	2823.45	-0.0006	78	102	N	ALRRPSYTNGPQEIYIQQGKGIFGM	I
P04776	sp|P04776|GLYG1_SOYBN Glycinin G1 OS=Glycine max GN=GY1 PE=1 SV=2	707.38	2825.49	4	2825.49	-0.0005	468	491	K	SQQARQIKNNNPFKFLVPPQESQK	R
P04776	sp|P04776|GLYG1_SOYBN Glycinin G1 OS=Glycine max GN=GY1 PE=1 SV=2	566.107	2825.5	5	2825.49	0.0031	468	491	K	SQQARQIKNNNPFKFLVPPQESQK	R
P04776	sp|P04776|GLYG1_SOYBN Glycinin G1 OS=Glycine max GN=GY1 PE=1 SV=2	568.516	2837.54	5	2837.54	0.0002	470	493	Q	QARQIKNNNPFKFLVPPQESQKRA	V
P04776	sp|P04776|GLYG1_SOYBN Glycinin G1 OS=Glycine max GN=GY1 PE=1 SV=2	710.393	2837.54	4	2837.54	0.0019	470	493	Q	QARQIKNNNPFKFLVPPQESQKRA	V
P04776	sp|P04776|GLYG1_SOYBN Glycinin G1 OS=Glycine max GN=GY1 PE=1 SV=2	950.809	2849.41	3	2849.4	0.0011	258	282	T	VKGGLSVIKPPTDEQQQRPQEEEEE	E
P04776	sp|P04776|GLYG1_SOYBN Glycinin G1 OS=Glycine max GN=GY1 PE=1 SV=2	961.116	2880.33	3	2880.33	0.0006	260	284	K	GGLSVIKPPTDEQQQRPQEEEEEEE	D
P04776	sp|P04776|GLYG1_SOYBN Glycinin G1 OS=Glycine max GN=GY1 PE=1 SV=2	968.852	2903.53	3	2903.54	-0.0004	253	279	K	GAIVTVKGGLSVIKPPTDEQQQRPQEE	E
P04776	sp|P04776|GLYG1_SOYBN Glycinin G1 OS=Glycine max GN=GY1 PE=1 SV=2	726.891	2903.54	4	2903.54	0.0008	253	279	K	GAIVTVKGGLSVIKPPTDEQQQRPQEE	E
P04776	sp|P04776|GLYG1_SOYBN Glycinin G1 OS=Glycine max GN=GY1 PE=1 SV=2	597.326	2981.59	5	2981.59	-0.0021	468	492	K	SQQARQIKNNNPFKFLVPPQESQKR	A
P04776	sp|P04776|GLYG1_SOYBN Glycinin G1 OS=Glycine max GN=GY1 PE=1 SV=2	746.406	2981.59	4	2981.59	-0.0013	468	492	K	SQQARQIKNNNPFKFLVPPQESQKR	A
P04776	sp|P04776|GLYG1_SOYBN Glycinin G1 OS=Glycine max GN=GY1 PE=1 SV=2	995.51	2983.51	3	2983.51	-0.0026	320	347	M	RLRHNIGQTSSPDIYNPQAGSVTTATSL	D
P04776	sp|P04776|GLYG1_SOYBN Glycinin G1 OS=Glycine max GN=GY1 PE=1 SV=2	746.886	2983.52	4	2983.51	0.0054	320	347	M	RLRHNIGQTSSPDIYNPQAGSVTTATSL	D
P04776	sp|P04776|GLYG1_SOYBN Glycinin G1 OS=Glycine max GN=GY1 PE=1 SV=2	764.164	3052.63	4	3052.63	-0.0042	468	493	K	SQQARQIKNNNPFKFLVPPQESQKRA	V
P04776	sp|P04776|GLYG1_SOYBN Glycinin G1 OS=Glycine max GN=GY1 PE=1 SV=2	611.534	3052.63	5	3052.63	-0.0004	468	493	K	SQQARQIKNNNPFKFLVPPQESQKRA	V
P04776	sp|P04776|GLYG1_SOYBN Glycinin G1 OS=Glycine max GN=GY1 PE=1 SV=2	894.959	3575.81	4	3575.81	0.0006	247	279	E	NEGEDKGAIVTVKGGLSVIKPPTDEQQQRPQEE	E
P04776	sp|P04776|GLYG1_SOYBN Glycinin G1 OS=Glycine max GN=GY1 PE=1 SV=2	716.17	3575.81	5	3575.81	0.0065	247	279	E	NEGEDKGAIVTVKGGLSVIKPPTDEQQQRPQEE	E
P04776	sp|P04776|GLYG1_SOYBN Glycinin G1 OS=Glycine max GN=GY1 PE=1 SV=2	911.722	3642.86	4	3642.85	0.0042	227	259	L	EFLEHAFSVDKQIAKNLQGENEGEDKGAIVTVK	G
P04776	sp|P04776|GLYG1_SOYBN Glycinin G1 OS=Glycine max GN=GY1 PE=1 SV=2	729.58	3642.86	5	3642.85	0.012	227	259	L	EFLEHAFSVDKQIAKNLQGENEGEDKGAIVTVK	G
P04776	sp|P04776|GLYG1_SOYBN Glycinin G1 OS=Glycine max GN=GY1 PE=1 SV=2	884.412	4417.03	5	4417.02	0.0022	186	224	A	GNQEQEFLKYQQEQGGHQSQKGKHQQEEENEGGSILSGF	T
Q9SB11	tr|Q9SB11|Q9SB11_SOYBN Glycinin OS=Glycine max GN=A5A4B3 PE=2 SV=1	352.221	702.427	2	702.428	-0.0004	67	73	A	GVTVSKL	T
Q9SB11	tr|Q9SB11|Q9SB11_SOYBN Glycinin OS=Glycine max GN=A5A4B3 PE=2 SV=1	372.237	742.459	2	742.459	-0.0001	269	275	G	LSVISPK	W
Q9SB11	tr|Q9SB11|Q9SB11_SOYBN Glycinin OS=Glycine max GN=A5A4B3 PE=2 SV=1	377.725	753.436	2	753.438	-0.0028	99	107	K	GALGVAIPG	C
Q9SB11	tr|Q9SB11|Q9SB11_SOYBN Glycinin OS=Glycine max GN=A5A4B3 PE=2 SV=1	409.219	816.423	2	816.423	-0.0001	246	252	N	EDIAEKL	Q
Q9SB11	tr|Q9SB11|Q9SB11_SOYBN Glycinin OS=Glycine max GN=A5A4B3 PE=2 SV=1	409.706	817.397	2	817.397	0.0001	523	529	S	EVLAHSY	N
Q9SB11	tr|Q9SB11|Q9SB11_SOYBN Glycinin OS=Glycine max GN=A5A4B3 PE=2 SV=1	415.73	829.445	2	829.445	0	234	240	F	SKHFLAQ	S
Q9SB11	tr|Q9SB11|Q9SB11_SOYBN Glycinin OS=Glycine max GN=A5A4B3 PE=2 SV=1	419.245	836.475	2	836.476	-0.0008	448	454	N	SVIYVTR	G
Q9SB11	tr|Q9SB11|Q9SB11_SOYBN Glycinin OS=Glycine max GN=A5A4B3 PE=2 SV=1	429.258	856.502	2	856.502	0.0001	267	275	E	GGLSVISPK	W
Q9SB11	tr|Q9SB11|Q9SB11_SOYBN Glycinin OS=Glycine max GN=A5A4B3 PE=2 SV=1	431.724	861.434	2	861.434	-0.0009	181	187	L	DQTPRVF	Y
Q9SB11	tr|Q9SB11|Q9SB11_SOYBN Glycinin OS=Glycine max GN=A5A4B3 PE=2 SV=1	433.25	864.486	2	864.486	-0.0001	184	190	T	PRVFYLA	G
Q9SB11	tr|Q9SB11|Q9SB11_SOYBN Glycinin OS=Glycine max GN=A5A4B3 PE=2 SV=1	443.249	884.483	2	884.483	0.0003	393	400	N	IARPSRAD	F
Q9SB11	tr|Q9SB11|Q9SB11_SOYBN Glycinin OS=Glycine max GN=A5A4B3 PE=2 SV=1	466.252	930.49	2	930.488	0.0012	530	537	Y	NLRQSQVS	E
Q9SB11	tr|Q9SB11|Q9SB11_SOYBN Glycinin OS=Glycine max GN=A5A4B3 PE=2 SV=1	469.751	937.487	2	937.487	-0.0001	226	235	E	GGSVLSGFSK	H
Q9SB11	tr|Q9SB11|Q9SB11_SOYBN Glycinin OS=Glycine max GN=A5A4B3 PE=2 SV=1	473.218	944.421	2	944.42	0.0015	549	557	L	VNPESQQGS	P
Q9SB11	tr|Q9SB11|Q9SB11_SOYBN Glycinin OS=Glycine max GN=A5A4B3 PE=2 SV=1	473.279	944.544	2	944.544	-0.0006	416	423	L	TLPALRQF	Q
Q9SB11	tr|Q9SB11|Q9SB11_SOYBN Glycinin OS=Glycine max GN=A5A4B3 PE=2 SV=1	516.309	1030.6	2	1030.6	0.0004	67	76	A	GVTVSKLTLN	R
Q9SB11	tr|Q9SB11|Q9SB11_SOYBN Glycinin OS=Glycine max GN=A5A4B3 PE=2 SV=1	517.227	1032.44	2	1032.44	-0.0002	191	199	A	GNPDIEYPE	T
Q9SB11	tr|Q9SB11|Q9SB11_SOYBN Glycinin OS=Glycine max GN=A5A4B3 PE=2 SV=1	517.775	1033.54	2	1033.53	0.0007	232	240	S	GFSKHFLAQ	S
Q9SB11	tr|Q9SB11|Q9SB11_SOYBN Glycinin OS=Glycine max GN=A5A4B3 PE=2 SV=1	521.744	1041.47	2	1041.47	0.0004	549	558	L	VNPESQQGSP	R
Q9SB11	tr|Q9SB11|Q9SB11_SOYBN Glycinin OS=Glycine max GN=A5A4B3 PE=2 SV=1	522.812	1043.61	2	1043.61	0.0006	70	78	T	VSKLTLNRN	G
Q9SB11	tr|Q9SB11|Q9SB11_SOYBN Glycinin OS=Glycine max GN=A5A4B3 PE=2 SV=1	532.264	1062.51	2	1062.51	0.0005	540	548	L	KYEGNWGPL	V
Q9SB11	tr|Q9SB11|Q9SB11_SOYBN Glycinin OS=Glycine max GN=A5A4B3 PE=2 SV=1	551.276	1100.54	2	1100.54	0.0022	159	169	Y	NTGDEPVVAIS	L
Q9SB11	tr|Q9SB11|Q9SB11_SOYBN Glycinin OS=Glycine max GN=A5A4B3 PE=2 SV=1	551.317	1100.62	2	1100.62	0.001	258	266	D	ERKQIVTVE	G
Q9SB11	tr|Q9SB11|Q9SB11_SOYBN Glycinin OS=Glycine max GN=A5A4B3 PE=2 SV=1	374.529	1120.57	3	1120.57	-0.0007	231	240	L	SGFSKHFLAQ	S
Q9SB11	tr|Q9SB11|Q9SB11_SOYBN Glycinin OS=Glycine max GN=A5A4B3 PE=2 SV=1	561.291	1120.57	2	1120.57	0.0002	231	240	L	SGFSKHFLAQ	S
Q9SB11	tr|Q9SB11|Q9SB11_SOYBN Glycinin OS=Glycine max GN=A5A4B3 PE=2 SV=1	570.246	1138.48	2	1138.48	-0.0002	241	250	Q	SFNTNEDIAE	K
Q9SB11	tr|Q9SB11|Q9SB11_SOYBN Glycinin OS=Glycine max GN=A5A4B3 PE=2 SV=1	573.339	1144.66	2	1144.66	0.0023	513	522	Y	LKDVFRAIPS	E
Q9SB11	tr|Q9SB11|Q9SB11_SOYBN Glycinin OS=Glycine max GN=A5A4B3 PE=2 SV=1	573.786	1145.56	2	1145.56	0.0007	243	252	F	NTNEDIAEKL	Q
Q9SB11	tr|Q9SB11|Q9SB11_SOYBN Glycinin OS=Glycine max GN=A5A4B3 PE=2 SV=1	384.877	1151.61	3	1151.61	0.0009	401	410	D	FYNPKAGRIS	T
Q9SB11	tr|Q9SB11|Q9SB11_SOYBN Glycinin OS=Glycine max GN=A5A4B3 PE=2 SV=1	576.812	1151.61	2	1151.61	0.0016	401	410	D	FYNPKAGRIS	T
Q9SB11	tr|Q9SB11|Q9SB11_SOYBN Glycinin OS=Glycine max GN=A5A4B3 PE=2 SV=1	582.828	1163.64	2	1163.64	0.0014	388	397	L	KLHENIARPS	R
Q9SB11	tr|Q9SB11|Q9SB11_SOYBN Glycinin OS=Glycine max GN=A5A4B3 PE=2 SV=1	586.327	1170.64	2	1170.64	-0.0003	267	277	E	GGLSVISPKWQ	E
Q9SB11	tr|Q9SB11|Q9SB11_SOYBN Glycinin OS=Glycine max GN=A5A4B3 PE=2 SV=1	587.315	1172.61	2	1172.61	-0.0002	530	539	Y	NLRQSQVSEL	K
Q9SB11	tr|Q9SB11|Q9SB11_SOYBN Glycinin OS=Glycine max GN=A5A4B3 PE=2 SV=1	598.792	1195.57	2	1195.57	-0.002	224	235	E	EEGGSVLSGFSK	H
Q9SB11	tr|Q9SB11|Q9SB11_SOYBN Glycinin OS=Glycine max GN=A5A4B3 PE=2 SV=1	599.795	1197.57	2	1197.57	0.0011	549	559	L	VNPESQQGSPR	V
Q9SB11	tr|Q9SB11|Q9SB11_SOYBN Glycinin OS=Glycine max GN=A5A4B3 PE=2 SV=1	600.794	1199.57	2	1199.57	0.0003	436	445	N	GIYSPHWNLN	A
Q9SB11	tr|Q9SB11|Q9SB11_SOYBN Glycinin OS=Glycine max GN=A5A4B3 PE=2 SV=1	601.314	1200.61	2	1200.61	0	270	279	L	SVISPKWQEQ	Q
Q9SB11	tr|Q9SB11|Q9SB11_SOYBN Glycinin OS=Glycine max GN=A5A4B3 PE=2 SV=1	605.316	1208.62	2	1208.62	-0.0011	181	190	L	DQTPRVFYLA	G
Q9SB11	tr|Q9SB11|Q9SB11_SOYBN Glycinin OS=Glycine max GN=A5A4B3 PE=2 SV=1	607.817	1213.62	2	1213.62	-0.0004	159	170	Y	NTGDEPVVAISL	L
Q9SB11	tr|Q9SB11|Q9SB11_SOYBN Glycinin OS=Glycine max GN=A5A4B3 PE=2 SV=1	608.831	1215.65	2	1215.65	0.0009	257	266	D	DERKQIVTVE	G
Q9SB11	tr|Q9SB11|Q9SB11_SOYBN Glycinin OS=Glycine max GN=A5A4B3 PE=2 SV=1	612.821	1223.63	2	1223.63	0.0017	44	54	D	HRVESEGGLIQ	T
Q9SB11	tr|Q9SB11|Q9SB11_SOYBN Glycinin OS=Glycine max GN=A5A4B3 PE=2 SV=1	614.843	1227.67	2	1227.67	-0.0004	164	175	E	PVVAISLLDTSN	F
Q9SB11	tr|Q9SB11|Q9SB11_SOYBN Glycinin OS=Glycine max GN=A5A4B3 PE=2 SV=1	630.359	1258.7	2	1258.7	-0.0002	413	423	L	NSLTLPALRQF	Q
Q9SB11	tr|Q9SB11|Q9SB11_SOYBN Glycinin OS=Glycine max GN=A5A4B3 PE=2 SV=1	633.271	1264.53	2	1264.53	-0.0003	191	201	A	GNPDIEYPETM	Q
Q9SB11	tr|Q9SB11|Q9SB11_SOYBN Glycinin OS=Glycine max GN=A5A4B3 PE=2 SV=1	634.294	1266.57	2	1266.57	0.0012	241	251	Q	SFNTNEDIAEK	L
Q9SB11	tr|Q9SB11|Q9SB11_SOYBN Glycinin OS=Glycine max GN=A5A4B3 PE=2 SV=1	646.34	1290.67	2	1290.66	0.0007	148	158	L	VIPPGVPYWTY	N
Q9SB11	tr|Q9SB11|Q9SB11_SOYBN Glycinin OS=Glycine max GN=A5A4B3 PE=2 SV=1	661.859	1321.7	2	1321.7	0.0006	180	190	Q	LDQTPRVFYLA	G
Q9SB11	tr|Q9SB11|Q9SB11_SOYBN Glycinin OS=Glycine max GN=A5A4B3 PE=2 SV=1	664.359	1326.7	2	1326.7	0.0005	159	171	Y	NTGDEPVVAISLL	D
Q9SB11	tr|Q9SB11|Q9SB11_SOYBN Glycinin OS=Glycine max GN=A5A4B3 PE=2 SV=1	668.791	1335.57	2	1335.57	0.0016	190	201	L	AGNPDIEYPETM	Q
Q9SB11	tr|Q9SB11|Q9SB11_SOYBN Glycinin OS=Glycine max GN=A5A4B3 PE=2 SV=1	684.793	1367.57	2	1367.57	-0.0006	221	233	Q	EEEEEGGSVLSGF	S
Q9SB11	tr|Q9SB11|Q9SB11_SOYBN Glycinin OS=Glycine max GN=A5A4B3 PE=2 SV=1	690.82	1379.63	2	1379.62	0.0018	188	199	F	YLAGNPDIEYPE	T
Q9SB11	tr|Q9SB11|Q9SB11_SOYBN Glycinin OS=Glycine max GN=A5A4B3 PE=2 SV=1	690.836	1379.66	2	1379.66	0.0004	241	252	Q	SFNTNEDIAEKL	Q
Q9SB11	tr|Q9SB11|Q9SB11_SOYBN Glycinin OS=Glycine max GN=A5A4B3 PE=2 SV=1	693.334	1384.65	2	1384.65	0.0002	436	447	N	GIYSPHWNLNAN	S
Q9SB11	tr|Q9SB11|Q9SB11_SOYBN Glycinin OS=Glycine max GN=A5A4B3 PE=2 SV=1	697.301	1392.59	2	1392.59	0.0015	191	202	A	GNPDIEYPETMQ	Q
Q9SB11	tr|Q9SB11|Q9SB11_SOYBN Glycinin OS=Glycine max GN=A5A4B3 PE=2 SV=1	465.888	1394.64	3	1394.64	0.0003	38	49	L	NALEPDHRVESE	G
Q9SB11	tr|Q9SB11|Q9SB11_SOYBN Glycinin OS=Glycine max GN=A5A4B3 PE=2 SV=1	698.329	1394.64	2	1394.64	0.0003	38	49	L	NALEPDHRVESE	G
Q9SB11	tr|Q9SB11|Q9SB11_SOYBN Glycinin OS=Glycine max GN=A5A4B3 PE=2 SV=1	703.361	1404.71	2	1404.71	-0.0009	148	159	L	VIPPGVPYWTYN	T
Q9SB11	tr|Q9SB11|Q9SB11_SOYBN Glycinin OS=Glycine max GN=A5A4B3 PE=2 SV=1	714.878	1427.74	2	1427.74	0.0013	267	279	E	GGLSVISPKWQEQ	Q
Q9SB11	tr|Q9SB11|Q9SB11_SOYBN Glycinin OS=Glycine max GN=A5A4B3 PE=2 SV=1	482.564	1444.67	3	1444.67	0.001	344	354	E	DEDQPRKSREW	R
Q9SB11	tr|Q9SB11|Q9SB11_SOYBN Glycinin OS=Glycine max GN=A5A4B3 PE=2 SV=1	488.288	1461.84	3	1461.84	0.0009	448	460	N	SVIYVTRGQGKVR	V
Q9SB11	tr|Q9SB11|Q9SB11_SOYBN Glycinin OS=Glycine max GN=A5A4B3 PE=2 SV=1	488.96	1463.86	3	1463.86	0.0005	472	484	D	GELRRGQLLVVPQ	N
Q9SB11	tr|Q9SB11|Q9SB11_SOYBN Glycinin OS=Glycine max GN=A5A4B3 PE=2 SV=1	734.888	1467.76	2	1467.76	0.0004	142	155	F	NEGDVLVIPPGVPY	W
Q9SB11	tr|Q9SB11|Q9SB11_SOYBN Glycinin OS=Glycine max GN=A5A4B3 PE=2 SV=1	736.914	1471.81	2	1471.81	-0.0011	416	428	L	TLPALRQFQLSAQ	Y
Q9SB11	tr|Q9SB11|Q9SB11_SOYBN Glycinin OS=Glycine max GN=A5A4B3 PE=2 SV=1	737.425	1472.84	2	1472.84	0.0006	411	423	S	TLNSLTLPALRQF	Q
Q9SB11	tr|Q9SB11|Q9SB11_SOYBN Glycinin OS=Glycine max GN=A5A4B3 PE=2 SV=1	498.932	1493.77	3	1493.77	0.0009	398	410	S	RADFYNPKAGRIS	T
Q9SB11	tr|Q9SB11|Q9SB11_SOYBN Glycinin OS=Glycine max GN=A5A4B3 PE=2 SV=1	747.896	1493.78	2	1493.77	0.0033	398	410	S	RADFYNPKAGRIS	T
Q9SB11	tr|Q9SB11|Q9SB11_SOYBN Glycinin OS=Glycine max GN=A5A4B3 PE=2 SV=1	751.867	1501.72	2	1501.72	0.0001	540	552	L	KYEGNWGPLVNPE	S
Q9SB11	tr|Q9SB11|Q9SB11_SOYBN Glycinin OS=Glycine max GN=A5A4B3 PE=2 SV=1	758.895	1515.77	2	1515.78	-0.0009	97	112	Q	GKGALGVAIPGCPETF	E
Q9SB11	tr|Q9SB11|Q9SB11_SOYBN Glycinin OS=Glycine max GN=A5A4B3 PE=2 SV=1	506.269	1515.78	3	1515.78	0.0004	500	512	Y	IVFKTHHNAVTSY	L
Q9SB11	tr|Q9SB11|Q9SB11_SOYBN Glycinin OS=Glycine max GN=A5A4B3 PE=2 SV=1	512.272	1533.79	3	1533.79	-0.0008	226	240	E	GGSVLSGFSKHFLAQ	S
Q9SB11	tr|Q9SB11|Q9SB11_SOYBN Glycinin OS=Glycine max GN=A5A4B3 PE=2 SV=1	796.894	1591.77	2	1591.77	-0.0007	175	187	S	NFNNQLDQTPRVF	Y
Q9SB11	tr|Q9SB11|Q9SB11_SOYBN Glycinin OS=Glycine max GN=A5A4B3 PE=2 SV=1	806.864	1611.71	2	1611.71	0.0008	188	201	F	YLAGNPDIEYPETM	Q
Q9SB11	tr|Q9SB11|Q9SB11_SOYBN Glycinin OS=Glycine max GN=A5A4B3 PE=2 SV=1	822.416	1642.82	2	1642.82	0.0021	253	266	L	QSPDDERKQIVTVE	G
Q9SB11	tr|Q9SB11|Q9SB11_SOYBN Glycinin OS=Glycine max GN=A5A4B3 PE=2 SV=1	548.614	1642.82	3	1642.82	0.0027	253	266	L	QSPDDERKQIVTVE	G
Q9SB11	tr|Q9SB11|Q9SB11_SOYBN Glycinin OS=Glycine max GN=A5A4B3 PE=2 SV=1	825.36	1648.71	2	1648.7	0.0018	191	204	A	GNPDIEYPETMQQQ	Q
Q9SB11	tr|Q9SB11|Q9SB11_SOYBN Glycinin OS=Glycine max GN=A5A4B3 PE=2 SV=1	828.934	1655.85	2	1655.85	0.0014	265	279	T	VEGGLSVISPKWQEQ	Q
Q9SB11	tr|Q9SB11|Q9SB11_SOYBN Glycinin OS=Glycine max GN=A5A4B3 PE=2 SV=1	840.41	1678.81	2	1678.81	-0.0003	174	187	T	SNFNNQLDQTPRVF	Y
Q9SB11	tr|Q9SB11|Q9SB11_SOYBN Glycinin OS=Glycine max GN=A5A4B3 PE=2 SV=1	563.921	1688.74	3	1688.74	0.0011	342	354	E	DEDEDQPRKSREW	R
Q9SB11	tr|Q9SB11|Q9SB11_SOYBN Glycinin OS=Glycine max GN=A5A4B3 PE=2 SV=1	568.63	1702.87	3	1702.87	-0.0006	515	529	K	DVFRAIPSEVLAHSY	N
Q9SB11	tr|Q9SB11|Q9SB11_SOYBN Glycinin OS=Glycine max GN=A5A4B3 PE=2 SV=1	570.309	1707.91	3	1707.91	0.0001	398	412	S	RADFYNPKAGRISTL	N
Q9SB11	tr|Q9SB11|Q9SB11_SOYBN Glycinin OS=Glycine max GN=A5A4B3 PE=2 SV=1	860.879	1719.74	2	1719.74	0.0014	190	204	L	AGNPDIEYPETMQQQ	Q
Q9SB11	tr|Q9SB11|Q9SB11_SOYBN Glycinin OS=Glycine max GN=A5A4B3 PE=2 SV=1	870.893	1739.77	2	1739.77	-0.0003	188	202	F	YLAGNPDIEYPETMQ	Q
Q9SB11	tr|Q9SB11|Q9SB11_SOYBN Glycinin OS=Glycine max GN=A5A4B3 PE=2 SV=1	878.958	1755.9	2	1755.9	0.0008	252	266	K	LQSPDDERKQIVTVE	G
Q9SB11	tr|Q9SB11|Q9SB11_SOYBN Glycinin OS=Glycine max GN=A5A4B3 PE=2 SV=1	586.308	1755.9	3	1755.9	0.0013	252	266	K	LQSPDDERKQIVTVE	G
Q9SB11	tr|Q9SB11|Q9SB11_SOYBN Glycinin OS=Glycine max GN=A5A4B3 PE=2 SV=1	893.995	1785.98	2	1785.97	0.0014	413	428	L	NSLTLPALRQFQLSAQ	Y
Q9SB11	tr|Q9SB11|Q9SB11_SOYBN Glycinin OS=Glycine max GN=A5A4B3 PE=2 SV=1	598.3	1791.88	3	1791.88	-0.0008	224	240	E	EEGGSVLSGFSKHFLAQ	S
Q9SB11	tr|Q9SB11|Q9SB11_SOYBN Glycinin OS=Glycine max GN=A5A4B3 PE=2 SV=1	621.978	1862.91	3	1862.91	0.0004	38	54	L	NALEPDHRVESEGGLIQ	T
Q9SB11	tr|Q9SB11|Q9SB11_SOYBN Glycinin OS=Glycine max GN=A5A4B3 PE=2 SV=1	932.464	1862.91	2	1862.91	0.0008	38	54	L	NALEPDHRVESEGGLIQ	T
Q9SB11	tr|Q9SB11|Q9SB11_SOYBN Glycinin OS=Glycine max GN=A5A4B3 PE=2 SV=1	943.005	1884	2	1884	0.0011	251	266	E	KLQSPDDERKQIVTVE	G
Q9SB11	tr|Q9SB11|Q9SB11_SOYBN Glycinin OS=Glycine max GN=A5A4B3 PE=2 SV=1	629.006	1884	3	1884	0.002	251	266	E	KLQSPDDERKQIVTVE	G
Q9SB11	tr|Q9SB11|Q9SB11_SOYBN Glycinin OS=Glycine max GN=A5A4B3 PE=2 SV=1	948.448	1894.88	2	1894.88	0.001	172	187	L	DTSNFNNQLDQTPRVF	Y
Q9SB11	tr|Q9SB11|Q9SB11_SOYBN Glycinin OS=Glycine max GN=A5A4B3 PE=2 SV=1	951.954	1901.89	2	1901.89	0.0019	540	556	L	KYEGNWGPLVNPESQQG	S
Q9SB11	tr|Q9SB11|Q9SB11_SOYBN Glycinin OS=Glycine max GN=A5A4B3 PE=2 SV=1	641.315	1920.92	3	1920.92	0.0003	223	240	E	EEEGGSVLSGFSKHFLAQ	S
Q9SB11	tr|Q9SB11|Q9SB11_SOYBN Glycinin OS=Glycine max GN=A5A4B3 PE=2 SV=1	645.278	1932.81	3	1932.81	0.0042	340	354	E	DEDEDEDQPRKSREW	R
Q9SB11	tr|Q9SB11|Q9SB11_SOYBN Glycinin OS=Glycine max GN=A5A4B3 PE=2 SV=1	970.486	1938.96	2	1938.96	-0.0005	175	190	S	NFNNQLDQTPRVFYLA	G
Q9SB11	tr|Q9SB11|Q9SB11_SOYBN Glycinin OS=Glycine max GN=A5A4B3 PE=2 SV=1	649.023	1944.05	3	1944.05	-0.0008	513	529	Y	LKDVFRAIPSEVLAHSY	N
Q9SB11	tr|Q9SB11|Q9SB11_SOYBN Glycinin OS=Glycine max GN=A5A4B3 PE=2 SV=1	973.92	1945.83	2	1945.83	-0.0026	216	233	Q	GQHQQEEEEEGGSVLSGF	S
Q9SB11	tr|Q9SB11|Q9SB11_SOYBN Glycinin OS=Glycine max GN=A5A4B3 PE=2 SV=1	655.029	1962.07	3	1962.06	0.0034	358	372	K	KTQPRRPRQEEPRER	G
Q9SB11	tr|Q9SB11|Q9SB11_SOYBN Glycinin OS=Glycine max GN=A5A4B3 PE=2 SV=1	655.661	1963.96	3	1963.96	0.0013	38	55	L	NALEPDHRVESEGGLIQT	W
Q9SB11	tr|Q9SB11|Q9SB11_SOYBN Glycinin OS=Glycine max GN=A5A4B3 PE=2 SV=1	659.993	1976.96	3	1976.96	0.0011	33	49	C	QLNNLNALEPDHRVESE	G
Q9SB11	tr|Q9SB11|Q9SB11_SOYBN Glycinin OS=Glycine max GN=A5A4B3 PE=2 SV=1	998.951	1995.89	2	1995.89	-0.0007	188	204	F	YLAGNPDIEYPETMQQQ	Q
Q9SB11	tr|Q9SB11|Q9SB11_SOYBN Glycinin OS=Glycine max GN=A5A4B3 PE=2 SV=1	670.329	2007.97	3	2007.96	0.0003	171	187	L	LDTSNFNNQLDQTPRVF	Y
Q9SB11	tr|Q9SB11|Q9SB11_SOYBN Glycinin OS=Glycine max GN=A5A4B3 PE=2 SV=1	1004.99	2007.97	2	2007.96	0.0011	171	187	L	LDTSNFNNQLDQTPRVF	Y
Q9SB11	tr|Q9SB11|Q9SB11_SOYBN Glycinin OS=Glycine max GN=A5A4B3 PE=2 SV=1	672.005	2012.99	3	2012.99	0.0005	16	34	L	LLSSACFAISSSKLNECQL	N
Q9SB11	tr|Q9SB11|Q9SB11_SOYBN Glycinin OS=Glycine max GN=A5A4B3 PE=2 SV=1	505.528	2018.08	4	2018.08	0.0017	393	410	N	IARPSRADFYNPKAGRIS	T
Q9SB11	tr|Q9SB11|Q9SB11_SOYBN Glycinin OS=Glycine max GN=A5A4B3 PE=2 SV=1	673.702	2018.08	3	2018.08	0.0018	393	410	N	IARPSRADFYNPKAGRIS	T
Q9SB11	tr|Q9SB11|Q9SB11_SOYBN Glycinin OS=Glycine max GN=A5A4B3 PE=2 SV=1	675.029	2022.06	3	2022.06	-0.001	398	415	S	RADFYNPKAGRISTLNSL	T
Q9SB11	tr|Q9SB11|Q9SB11_SOYBN Glycinin OS=Glycine max GN=A5A4B3 PE=2 SV=1	1028.55	2055.09	2	2055.1	-0.0029	79	96	N	GLHLPSYSPYPRMIIIAQ	G
Q9SB11	tr|Q9SB11|Q9SB11_SOYBN Glycinin OS=Glycine max GN=A5A4B3 PE=2 SV=1	686.04	2055.1	3	2055.1	0.0008	79	96	N	GLHLPSYSPYPRMIIIAQ	G
Q9SB11	tr|Q9SB11|Q9SB11_SOYBN Glycinin OS=Glycine max GN=A5A4B3 PE=2 SV=1	1043.99	2085.97	2	2085.98	-0.0009	540	558	L	KYEGNWGPLVNPESQQGSP	R
Q9SB11	tr|Q9SB11|Q9SB11_SOYBN Glycinin OS=Glycine max GN=A5A4B3 PE=2 SV=1	703.376	2107.11	3	2107.11	-0.0028	512	529	S	YLKDVFRAIPSEVLAHSY	N
Q9SB11	tr|Q9SB11|Q9SB11_SOYBN Glycinin OS=Glycine max GN=A5A4B3 PE=2 SV=1	1061.53	2121.04	2	2121.05	-0.0046	170	187	S	LLDTSNFNNQLDQTPRVF	Y
Q9SB11	tr|Q9SB11|Q9SB11_SOYBN Glycinin OS=Glycine max GN=A5A4B3 PE=2 SV=1	1076.03	2150.04	2	2150.04	-0.001	38	56	L	NALEPDHRVESEGGLIQTW	N
Q9SB11	tr|Q9SB11|Q9SB11_SOYBN Glycinin OS=Glycine max GN=A5A4B3 PE=2 SV=1	1086.52	2171.03	2	2171.03	-0.0007	172	189	L	DTSNFNNQLDQTPRVFYL	A
Q9SB11	tr|Q9SB11|Q9SB11_SOYBN Glycinin OS=Glycine max GN=A5A4B3 PE=2 SV=1	733.395	2197.16	3	2197.16	0.0044	248	266	D	IAEKLQSPDDERKQIVTVE	G
Q9SB11	tr|Q9SB11|Q9SB11_SOYBN Glycinin OS=Glycine max GN=A5A4B3 PE=2 SV=1	447.45	2232.21	5	2232.21	-0.0007	393	412	N	IARPSRADFYNPKAGRISTL	N
Q9SB11	tr|Q9SB11|Q9SB11_SOYBN Glycinin OS=Glycine max GN=A5A4B3 PE=2 SV=1	559.06	2232.21	4	2232.21	-0.0004	393	412	N	IARPSRADFYNPKAGRISTL	N
Q9SB11	tr|Q9SB11|Q9SB11_SOYBN Glycinin OS=Glycine max GN=A5A4B3 PE=2 SV=1	745.079	2232.21	3	2232.21	0.0013	393	412	N	IARPSRADFYNPKAGRISTL	N
Q9SB11	tr|Q9SB11|Q9SB11_SOYBN Glycinin OS=Glycine max GN=A5A4B3 PE=2 SV=1	748.362	2242.06	3	2242.07	-0.0006	172	190	L	DTSNFNNQLDQTPRVFYLA	G
Q9SB11	tr|Q9SB11|Q9SB11_SOYBN Glycinin OS=Glycine max GN=A5A4B3 PE=2 SV=1	1122.04	2242.07	2	2242.08	-0.0038	540	559	L	KYEGNWGPLVNPESQQGSPR	V
Q9SB11	tr|Q9SB11|Q9SB11_SOYBN Glycinin OS=Glycine max GN=A5A4B3 PE=2 SV=1	748.366	2242.08	3	2242.08	0.0007	540	559	L	KYEGNWGPLVNPESQQGSPR	V
Q9SB11	tr|Q9SB11|Q9SB11_SOYBN Glycinin OS=Glycine max GN=A5A4B3 PE=2 SV=1	755.721	2264.14	3	2264.14	0.0045	429	447	Q	YVVLYKNGIYSPHWNLNAN	S
Q9SB11	tr|Q9SB11|Q9SB11_SOYBN Glycinin OS=Glycine max GN=A5A4B3 PE=2 SV=1	1143.06	2284.11	2	2284.11	-0.002	171	189	L	LDTSNFNNQLDQTPRVFYL	A
Q9SB11	tr|Q9SB11|Q9SB11_SOYBN Glycinin OS=Glycine max GN=A5A4B3 PE=2 SV=1	1144.09	2286.16	2	2286.16	0.0018	148	168	L	VIPPGVPYWTYNTGDEPVVAI	S
Q9SB11	tr|Q9SB11|Q9SB11_SOYBN Glycinin OS=Glycine max GN=A5A4B3 PE=2 SV=1	769.02	2304.04	3	2304.04	0.0016	340	357	E	DEDEDEDQPRKSREWRSK	K
Q9SB11	tr|Q9SB11|Q9SB11_SOYBN Glycinin OS=Glycine max GN=A5A4B3 PE=2 SV=1	582.317	2325.24	4	2325.24	-0.0009	77	96	N	RNGLHLPSYSPYPRMIIIAQ	G
Q9SB11	tr|Q9SB11|Q9SB11_SOYBN Glycinin OS=Glycine max GN=A5A4B3 PE=2 SV=1	786.057	2355.15	3	2355.15	0.0009	171	190	L	LDTSNFNNQLDQTPRVFYLA	G
Q9SB11	tr|Q9SB11|Q9SB11_SOYBN Glycinin OS=Glycine max GN=A5A4B3 PE=2 SV=1	816.081	2445.22	3	2445.22	-0.0029	33	54	C	QLNNLNALEPDHRVESEGGLIQ	T
Q9SB11	tr|Q9SB11|Q9SB11_SOYBN Glycinin OS=Glycine max GN=A5A4B3 PE=2 SV=1	828.11	2481.31	3	2481.31	-0.0001	253	275	L	QSPDDERKQIVTVEGGLSVISPK	W
Q9SB11	tr|Q9SB11|Q9SB11_SOYBN Glycinin OS=Glycine max GN=A5A4B3 PE=2 SV=1	637.601	2546.37	4	2546.37	0.0013	393	415	N	IARPSRADFYNPKAGRISTLNSL	T
Q9SB11	tr|Q9SB11|Q9SB11_SOYBN Glycinin OS=Glycine max GN=A5A4B3 PE=2 SV=1	664.361	2653.41	4	2653.42	-0.002	74	96	L	TLNRNGLHLPSYSPYPRMIIIAQ	G
Q9SB11	tr|Q9SB11|Q9SB11_SOYBN Glycinin OS=Glycine max GN=A5A4B3 PE=2 SV=1	885.48	2653.42	3	2653.42	0.0012	74	96	L	TLNRNGLHLPSYSPYPRMIIIAQ	G
Q9SB11	tr|Q9SB11|Q9SB11_SOYBN Glycinin OS=Glycine max GN=A5A4B3 PE=2 SV=1	924.463	2770.37	3	2770.36	0.0061	243	266	F	NTNEDIAEKLQSPDDERKQIVTVE	G
Q9SB11	tr|Q9SB11|Q9SB11_SOYBN Glycinin OS=Glycine max GN=A5A4B3 PE=2 SV=1	717.126	2864.48	4	2864.48	-0.0009	135	158	S	HQKIRHFNEGDVLVIPPGVPYWTY	N
Q9SB11	tr|Q9SB11|Q9SB11_SOYBN Glycinin OS=Glycine max GN=A5A4B3 PE=2 SV=1	579.926	2894.59	5	2894.6	-0.0003	72	96	S	KLTLNRNGLHLPSYSPYPRMIIIAQ	G
Q9SB11	tr|Q9SB11|Q9SB11_SOYBN Glycinin OS=Glycine max GN=A5A4B3 PE=2 SV=1	724.656	2894.6	4	2894.6	0.0007	72	96	S	KLTLNRNGLHLPSYSPYPRMIIIAQ	G
Q9SB11	tr|Q9SB11|Q9SB11_SOYBN Glycinin OS=Glycine max GN=A5A4B3 PE=2 SV=1	1002.49	3004.46	3	3004.46	-0.0021	241	266	Q	SFNTNEDIAEKLQSPDDERKQIVTVE	G
Q9SB11	tr|Q9SB11|Q9SB11_SOYBN Glycinin OS=Glycine max GN=A5A4B3 PE=2 SV=1	752.123	3004.46	4	3004.46	-0.0004	241	266	Q	SFNTNEDIAEKLQSPDDERKQIVTVE	G
Q9SB11	tr|Q9SB11|Q9SB11_SOYBN Glycinin OS=Glycine max GN=A5A4B3 PE=2 SV=1	764.143	3052.54	4	3052.55	-0.0019	253	279	L	QSPDDERKQIVTVEGGLSVISPKWQEQ	Q
Q9SB11	tr|Q9SB11|Q9SB11_SOYBN Glycinin OS=Glycine max GN=A5A4B3 PE=2 SV=1	771.181	3080.7	4	3080.7	0.0003	70	96	T	VSKLTLNRNGLHLPSYSPYPRMIIIAQ	G
Q9SB11	tr|Q9SB11|Q9SB11_SOYBN Glycinin OS=Glycine max GN=A5A4B3 PE=2 SV=1	617.146	3080.7	5	3080.7	0.0003	70	96	T	VSKLTLNRNGLHLPSYSPYPRMIIIAQ	G
Q9SB11	tr|Q9SB11|Q9SB11_SOYBN Glycinin OS=Glycine max GN=A5A4B3 PE=2 SV=1	803.13	3208.49	4	3208.49	0.0017	205	233	Q	QQQKSHGGRKQGQHQQEEEEEGGSVLSGF	S
Q9SB11	tr|Q9SB11|Q9SB11_SOYBN Glycinin OS=Glycine max GN=A5A4B3 PE=2 SV=1	1081.2	3240.58	3	3240.58	-0.0041	530	558	Y	NLRQSQVSELKYEGNWGPLVNPESQQGSP	R
Q9SB11	tr|Q9SB11|Q9SB11_SOYBN Glycinin OS=Glycine max GN=A5A4B3 PE=2 SV=1	1084.85	3251.52	3	3251.53	-0.0088	156	184	Y	WTYNTGDEPVVAISLLDTSNFNNQLDQTP	R
Q9SB11	tr|Q9SB11|Q9SB11_SOYBN Glycinin OS=Glycine max GN=A5A4B3 PE=2 SV=1	1291.93	3872.76	3	3872.76	-0.0018	172	204	L	DTSNFNNQLDQTPRVFYLAGNPDIEYPETMQQQ	Q
Q9SB11	tr|Q9SB11|Q9SB11_SOYBN Glycinin OS=Glycine max GN=A5A4B3 PE=2 SV=1	974.194	3892.75	4	3892.74	0.0064	191	223	A	GNPDIEYPETMQQQQQQKSHGGRKQGQHQQEEE	E
Q9SB11	tr|Q9SB11|Q9SB11_SOYBN Glycinin OS=Glycine max GN=A5A4B3 PE=2 SV=1	1329.62	3985.84	3	3985.84	0.0019	171	204	L	LDTSNFNNQLDQTPRVFYLAGNPDIEYPETMQQQ	Q
Q9SB11	tr|Q9SB11|Q9SB11_SOYBN Glycinin OS=Glycine max GN=A5A4B3 PE=2 SV=1	1104.56	4414.2	4	4414.19	0.01	241	279	Q	SFNTNEDIAEKLQSPDDERKQIVTVEGGLSVISPKWQEQ	Q
Q9SB11	tr|Q9SB11|Q9SB11_SOYBN Glycinin OS=Glycine max GN=A5A4B3 PE=2 SV=1	968.843	4839.18	5	4839.18	-0.001	191	233	A	GNPDIEYPETMQQQQQQKSHGGRKQGQHQQEEEEEGGSVLSGF	S
Q9SB11	tr|Q9SB11|Q9SB11_SOYBN Glycinin OS=Glycine max GN=A5A4B3 PE=2 SV=1	983.255	4911.24	5	4911.24	0	188	230	F	YLAGNPDIEYPETMQQQQQQKSHGGRKQGQHQQEEEEEGGSVL	S
Q7GC77	tr|Q7GC77|Q7GC77_SOYBN Glycinin A3B4 subunit OS=Glycine max PE=1 SV=1	400.249	798.483	2	798.482	0.0006	423	429	K	GRVRVVN	C
Q7GC77	tr|Q7GC77|Q7GC77_SOYBN Glycinin A3B4 subunit OS=Glycine max PE=1 SV=1	403.201	804.387	2	804.386	0.0001	245	251	N	EDTAEKL	R
Q7GC77	tr|Q7GC77|Q7GC77_SOYBN Glycinin A3B4 subunit OS=Glycine max PE=1 SV=1	463.758	925.502	2	925.502	0.0002	395	401	Q	YVVLYRN	G
Q7GC77	tr|Q7GC77|Q7GC77_SOYBN Glycinin A3B4 subunit OS=Glycine max PE=1 SV=1	494.764	987.514	2	987.514	0.0004	180	187	Q	LDQNPRVF	Y
Q7GC77	tr|Q7GC77|Q7GC77_SOYBN Glycinin A3B4 subunit OS=Glycine max PE=1 SV=1	527.836	1053.66	2	1053.65	0.002	93	103	M	IIVVQGKGAIG	F
Q7GC77	tr|Q7GC77|Q7GC77_SOYBN Glycinin A3B4 subunit OS=Glycine max PE=1 SV=1	529.755	1057.49	2	1057.49	0.0009	316	324	E	DQPRPDHPP	Q
Q7GC77	tr|Q7GC77|Q7GC77_SOYBN Glycinin A3B4 subunit OS=Glycine max PE=1 SV=1	564.228	1126.44	2	1126.44	-0.0001	240	249	Q	SFNTNEDTAE	K
Q7GC77	tr|Q7GC77|Q7GC77_SOYBN Glycinin A3B4 subunit OS=Glycine max PE=1 SV=1	567.768	1133.52	2	1133.52	0.0008	242	251	F	NTNEDTAEKL	R
Q7GC77	tr|Q7GC77|Q7GC77_SOYBN Glycinin A3B4 subunit OS=Glycine max PE=1 SV=1	569.768	1137.52	2	1137.52	0.0002	57	65	T	WNSQHPELQ	C
Q7GC77	tr|Q7GC77|Q7GC77_SOYBN Glycinin A3B4 subunit OS=Glycine max PE=1 SV=1	571.818	1141.62	2	1141.62	0.0009	496	505	Y	NLGQSQVRQL	K
Q7GC77	tr|Q7GC77|Q7GC77_SOYBN Glycinin A3B4 subunit OS=Glycine max PE=1 SV=1	573.339	1144.66	2	1144.66	0.0023	479	488	Y	IKDVFRAIPS	E
Q7GC77	tr|Q7GC77|Q7GC77_SOYBN Glycinin A3B4 subunit OS=Glycine max PE=1 SV=1	620.269	1238.52	2	1238.52	0.0005	191	201	A	GNPDIEHPETM	Q
Q7GC77	tr|Q7GC77|Q7GC77_SOYBN Glycinin A3B4 subunit OS=Glycine max PE=1 SV=1	620.292	1238.57	2	1238.57	0.0014	56	65	E	TWNSQHPELQ	C
Q7GC77	tr|Q7GC77|Q7GC77_SOYBN Glycinin A3B4 subunit OS=Glycine max PE=1 SV=1	637.331	1272.65	2	1272.65	0.0013	506	517	L	KYQGNSGPLVNP	-
Q7GC77	tr|Q7GC77|Q7GC77_SOYBN Glycinin A3B4 subunit OS=Glycine max PE=1 SV=1	684.818	1367.62	2	1367.62	0.0012	240	251	Q	SFNTNEDTAEKL	R
Q7GC77	tr|Q7GC77|Q7GC77_SOYBN Glycinin A3B4 subunit OS=Glycine max PE=1 SV=1	696.865	1391.72	2	1391.72	-0.0005	494	505	N	SYNLGQSQVRQL	K
Q7GC77	tr|Q7GC77|Q7GC77_SOYBN Glycinin A3B4 subunit OS=Glycine max PE=1 SV=1	701.396	1400.78	2	1400.78	-0.001	382	394	L	TLPALRQFGLSAQ	Y
Q7GC77	tr|Q7GC77|Q7GC77_SOYBN Glycinin A3B4 subunit OS=Glycine max PE=1 SV=1	708.726	1415.44	2	1415.44	0.0008	279	289	Q	EDEDEDEDEEY	E
Q7GC77	tr|Q7GC77|Q7GC77_SOYBN Glycinin A3B4 subunit OS=Glycine max PE=1 SV=1	723.884	1445.75	2	1445.75	0.0015	481	493	K	DVFRAIPSEVLSN	S
Q7GC77	tr|Q7GC77|Q7GC77_SOYBN Glycinin A3B4 subunit OS=Glycine max PE=1 SV=1	763.348	1524.68	2	1524.68	0.0005	216	229	Q	GQHQQQEEEGGSVL	S
Q7GC77	tr|Q7GC77|Q7GC77_SOYBN Glycinin A3B4 subunit OS=Glycine max PE=1 SV=1	793.861	1585.71	2	1585.71	-0.0001	188	201	F	YLAGNPDIEHPETM	Q
Q7GC77	tr|Q7GC77|Q7GC77_SOYBN Glycinin A3B4 subunit OS=Glycine max PE=1 SV=1	803.392	1604.77	2	1604.77	0.0001	175	187	S	NFNNQLDQNPRVF	Y
Q7GC77	tr|Q7GC77|Q7GC77_SOYBN Glycinin A3B4 subunit OS=Glycine max PE=1 SV=1	812.357	1622.7	2	1622.7	0.0007	191	204	A	GNPDIEHPETMQQQ	Q
Q7GC77	tr|Q7GC77|Q7GC77_SOYBN Glycinin A3B4 subunit OS=Glycine max PE=1 SV=1	836.436	1670.86	2	1670.86	-0.0005	252	265	L	RSPDDERKQIVTVE	G
Q7GC77	tr|Q7GC77|Q7GC77_SOYBN Glycinin A3B4 subunit OS=Glycine max PE=1 SV=1	557.96	1670.86	3	1670.86	0.0002	252	265	L	RSPDDERKQIVTVE	G
Q7GC77	tr|Q7GC77|Q7GC77_SOYBN Glycinin A3B4 subunit OS=Glycine max PE=1 SV=1	563.317	1686.93	3	1686.93	-0.0016	479	493	Y	IKDVFRAIPSEVLSN	S
Q7GC77	tr|Q7GC77|Q7GC77_SOYBN Glycinin A3B4 subunit OS=Glycine max PE=1 SV=1	858.475	1714.93	2	1714.94	-0.0021	379	394	L	NSLTLPALRQFGLSAQ	Y
Q7GC77	tr|Q7GC77|Q7GC77_SOYBN Glycinin A3B4 subunit OS=Glycine max PE=1 SV=1	908.91	1815.8	2	1815.8	0.0023	216	232	Q	GQHQQQEEEGGSVLSGF	S
Q7GC77	tr|Q7GC77|Q7GC77_SOYBN Glycinin A3B4 subunit OS=Glycine max PE=1 SV=1	617.673	1850	3	1849.99	0.0042	478	493	S	YIKDVFRAIPSEVLSN	S
Q7GC77	tr|Q7GC77|Q7GC77_SOYBN Glycinin A3B4 subunit OS=Glycine max PE=1 SV=1	622.306	1863.9	3	1863.9	-0.0005	39	55	L	NALEPDHRVESEGGLIE	T
Q7GC77	tr|Q7GC77|Q7GC77_SOYBN Glycinin A3B4 subunit OS=Glycine max PE=1 SV=1	954.945	1907.88	2	1907.88	-0.0009	172	187	L	DTSNFNNQLDQNPRVF	Y
Q7GC77	tr|Q7GC77|Q7GC77_SOYBN Glycinin A3B4 subunit OS=Glycine max PE=1 SV=1	479.017	1912.04	4	1912.04	0	250	265	E	KLRSPDDERKQIVTVE	G
Q7GC77	tr|Q7GC77|Q7GC77_SOYBN Glycinin A3B4 subunit OS=Glycine max PE=1 SV=1	957.026	1912.04	2	1912.04	0.0004	250	265	E	KLRSPDDERKQIVTVE	G
Q7GC77	tr|Q7GC77|Q7GC77_SOYBN Glycinin A3B4 subunit OS=Glycine max PE=1 SV=1	638.353	1912.04	3	1912.04	0.0008	250	265	E	KLRSPDDERKQIVTVE	G
Q7GC77	tr|Q7GC77|Q7GC77_SOYBN Glycinin A3B4 subunit OS=Glycine max PE=1 SV=1	968.001	1933.99	2	1933.99	0.0009	489	505	S	EVLSNSYNLGQSQVRQL	K
Q7GC77	tr|Q7GC77|Q7GC77_SOYBN Glycinin A3B4 subunit OS=Glycine max PE=1 SV=1	976.983	1951.95	2	1951.95	-0.003	175	190	S	NFNNQLDQNPRVFYLA	G
Q7GC77	tr|Q7GC77|Q7GC77_SOYBN Glycinin A3B4 subunit OS=Glycine max PE=1 SV=1	983.48	1964.94	2	1964.94	0.0006	39	56	L	NALEPDHRVESEGGLIET	W
Q7GC77	tr|Q7GC77|Q7GC77_SOYBN Glycinin A3B4 subunit OS=Glycine max PE=1 SV=1	655.99	1964.95	3	1964.94	0.0027	39	56	L	NALEPDHRVESEGGLIET	W
Q7GC77	tr|Q7GC77|Q7GC77_SOYBN Glycinin A3B4 subunit OS=Glycine max PE=1 SV=1	985.949	1969.88	2	1969.88	-0.0007	188	204	F	YLAGNPDIEHPETMQQQ	Q
Q7GC77	tr|Q7GC77|Q7GC77_SOYBN Glycinin A3B4 subunit OS=Glycine max PE=1 SV=1	1011.49	2020.96	2	2020.96	-0.004	171	187	L	LDTSNFNNQLDQNPRVF	Y
Q7GC77	tr|Q7GC77|Q7GC77_SOYBN Glycinin A3B4 subunit OS=Glycine max PE=1 SV=1	1093.02	2184.02	2	2184.02	-0.0027	172	189	L	DTSNFNNQLDQNPRVFYL	A
Q7GC77	tr|Q7GC77|Q7GC77_SOYBN Glycinin A3B4 subunit OS=Glycine max PE=1 SV=1	738.73	2213.17	3	2213.17	0.0026	247	265	D	TAEKLRSPDDERKQIVTVE	G
Q7GC77	tr|Q7GC77|Q7GC77_SOYBN Glycinin A3B4 subunit OS=Glycine max PE=1 SV=1	1128.54	2255.06	2	2255.06	-0.0045	172	190	L	DTSNFNNQLDQNPRVFYLA	G
Q7GC77	tr|Q7GC77|Q7GC77_SOYBN Glycinin A3B4 subunit OS=Glycine max PE=1 SV=1	765.055	2292.14	3	2292.14	-0.001	395	413	Q	YVVLYRNGIYSPHWNLNAN	S
Q7GC77	tr|Q7GC77|Q7GC77_SOYBN Glycinin A3B4 subunit OS=Glycine max PE=1 SV=1	784.708	2351.1	3	2351.1	0.0027	240	259	Q	SFNTNEDTAEKLRSPDDERK	Q
Q7GC77	tr|Q7GC77|Q7GC77_SOYBN Glycinin A3B4 subunit OS=Glycine max PE=1 SV=1	588.783	2351.1	4	2351.1	0.0038	240	259	Q	SFNTNEDTAEKLRSPDDERK	Q
Q7GC77	tr|Q7GC77|Q7GC77_SOYBN Glycinin A3B4 subunit OS=Glycine max PE=1 SV=1	1185.08	2368.14	2	2368.14	-0.0038	171	190	L	LDTSNFNNQLDQNPRVFYLA	G
Q7GC77	tr|Q7GC77|Q7GC77_SOYBN Glycinin A3B4 subunit OS=Glycine max PE=1 SV=1	820.086	2457.24	3	2457.23	0.0022	245	265	N	EDTAEKLRSPDDERKQIVTVE	G
Q7GC77	tr|Q7GC77|Q7GC77_SOYBN Glycinin A3B4 subunit OS=Glycine max PE=1 SV=1	615.317	2457.24	4	2457.23	0.0035	245	265	N	EDTAEKLRSPDDERKQIVTVE	G
Q7GC77	tr|Q7GC77|Q7GC77_SOYBN Glycinin A3B4 subunit OS=Glycine max PE=1 SV=1	883.124	2646.35	3	2646.35	-0.0022	494	517	N	SYNLGQSQVRQLKYQGNSGPLVNP	-
Q7GC77	tr|Q7GC77|Q7GC77_SOYBN Glycinin A3B4 subunit OS=Glycine max PE=1 SV=1	697.6	2786.37	4	2786.37	0.0009	242	265	F	NTNEDTAEKLRSPDDERKQIVTVE	G
Q7GC77	tr|Q7GC77|Q7GC77_SOYBN Glycinin A3B4 subunit OS=Glycine max PE=1 SV=1	929.798	2786.37	3	2786.37	0.0028	242	265	F	NTNEDTAEKLRSPDDERKQIVTVE	G
Q7GC77	tr|Q7GC77|Q7GC77_SOYBN Glycinin A3B4 subunit OS=Glycine max PE=1 SV=1	930.122	2787.35	3	2787.34	0.006	205	229	Q	QQQKSHGGRKQGQHQQQEEEGGSVL	S
Q7GC77	tr|Q7GC77|Q7GC77_SOYBN Glycinin A3B4 subunit OS=Glycine max PE=1 SV=1	697.844	2787.35	4	2787.34	0.0065	205	229	Q	QQQKSHGGRKQGQHQQQEEEGGSVL	S
Q7GC77	tr|Q7GC77|Q7GC77_SOYBN Glycinin A3B4 subunit OS=Glycine max PE=1 SV=1	1007.83	3020.47	3	3020.47	-0.0004	240	265	Q	SFNTNEDTAEKLRSPDDERKQIVTVE	G
Q7GC77	tr|Q7GC77|Q7GC77_SOYBN Glycinin A3B4 subunit OS=Glycine max PE=1 SV=1	756.125	3020.47	4	3020.47	0.001	240	265	Q	SFNTNEDTAEKLRSPDDERKQIVTVE	G
Q7GC77	tr|Q7GC77|Q7GC77_SOYBN Glycinin A3B4 subunit OS=Glycine max PE=1 SV=1	887.048	4430.2	5	4430.2	0.0057	240	278	Q	SFNTNEDTAEKLRSPDDERKQIVTVEGGLSVISPKWQEQ	E
Q7GC77	tr|Q7GC77|Q7GC77_SOYBN Glycinin A3B4 subunit OS=Glycine max PE=1 SV=1	940.837	4699.15	5	4699.15	0.0037	191	232	A	GNPDIEHPETMQQQQQQKSHGGRKQGQHQQQEEEGGSVLSGF	S
P11828	sp|P11828|GLYG3_SOYBN Glycinin G3 OS=Glycine max GN=GY3 PE=3 SV=1	467.765	933.515	2	933.514	0.0006	449	455	Q	TFNLRRQ	Q
P11828	sp|P11828|GLYG3_SOYBN Glycinin G3 OS=Glycine max GN=GY3 PE=3 SV=1	567.267	1132.52	2	1132.52	0.0006	221	230	L	SGFAPEFLEH	A
P11828	sp|P11828|GLYG3_SOYBN Glycinin G3 OS=Glycine max GN=GY3 PE=3 SV=1	593.304	1184.59	2	1184.59	0.0003	259	270	K	GGLSVISPPTEE	Q
P11828	sp|P11828|GLYG3_SOYBN Glycinin G3 OS=Glycine max GN=GY3 PE=3 SV=1	595.335	1188.65	2	1188.65	0.0006	334	343	L	DFPALSWLKL	S
P11828	sp|P11828|GLYG3_SOYBN Glycinin G3 OS=Glycine max GN=GY3 PE=3 SV=1	609.796	1217.58	2	1217.58	0.0004	246	256	E	NEEEEKGAIVT	V
P11828	sp|P11828|GLYG3_SOYBN Glycinin G3 OS=Glycine max GN=GY3 PE=3 SV=1	409.262	1224.77	3	1224.77	-0.0009	233	242	F	VVDRQIVRKL	Q
P11828	sp|P11828|GLYG3_SOYBN Glycinin G3 OS=Glycine max GN=GY3 PE=3 SV=1	614.843	1227.67	2	1227.67	-0.0005	155	166	D	TPVVAVSLIDTN	S
P11828	sp|P11828|GLYG3_SOYBN Glycinin G3 OS=Glycine max GN=GY3 PE=3 SV=1	638.85	1275.69	2	1275.69	-0.0004	334	344	L	DFPALSWLKLS	A
P11828	sp|P11828|GLYG3_SOYBN Glycinin G3 OS=Glycine max GN=GY3 PE=3 SV=1	672.356	1342.7	2	1342.7	-0.0009	154	166	E	DTPVVAVSLIDTN	S
P11828	sp|P11828|GLYG3_SOYBN Glycinin G3 OS=Glycine max GN=GY3 PE=3 SV=1	676.319	1350.62	2	1350.62	-0.0001	221	232	L	SGFAPEFLEHAF	V
P11828	sp|P11828|GLYG3_SOYBN Glycinin G3 OS=Glycine max GN=GY3 PE=3 SV=1	723.378	1444.74	2	1444.74	0.0002	246	258	E	NEEEEKGAIVTVK	G
P11828	sp|P11828|GLYG3_SOYBN Glycinin G3 OS=Glycine max GN=GY3 PE=3 SV=1	482.588	1444.74	3	1444.74	0.0003	246	258	E	NEEEEKGAIVTVK	G
P11828	sp|P11828|GLYG3_SOYBN Glycinin G3 OS=Glycine max GN=GY3 PE=3 SV=1	727.399	1452.78	2	1452.78	0.0008	436	448	N	SLLNALPEEVIQQ	T
P11828	sp|P11828|GLYG3_SOYBN Glycinin G3 OS=Glycine max GN=GY3 PE=3 SV=1	736.878	1471.74	2	1471.74	0.0005	153	166	N	EDTPVVAVSLIDTN	S
P11828	sp|P11828|GLYG3_SOYBN Glycinin G3 OS=Glycine max GN=GY3 PE=3 SV=1	511.283	1530.83	3	1530.83	0.0001	444	455	E	EVIQQTFNLRRQ	Q
P11828	sp|P11828|GLYG3_SOYBN Glycinin G3 OS=Glycine max GN=GY3 PE=3 SV=1	513.971	1538.89	3	1538.89	0.0008	233	245	F	VVDRQIVRKLQGE	N
P11828	sp|P11828|GLYG3_SOYBN Glycinin G3 OS=Glycine max GN=GY3 PE=3 SV=1	586.673	1757	3	1756.99	0.001	231	245	H	AFVVDRQIVRKLQGE	N
P11828	sp|P11828|GLYG3_SOYBN Glycinin G3 OS=Glycine max GN=GY3 PE=3 SV=1	932.452	1862.89	2	1862.89	0.0003	150	166	M	YNNEDTPVVAVSLIDTN	S
P11828	sp|P11828|GLYG3_SOYBN Glycinin G3 OS=Glycine max GN=GY3 PE=3 SV=1	672.004	2012.99	3	2012.99	0.0018	167	182	N	SFQNQLDQMPRRFYLA	G
P11828	sp|P11828|GLYG3_SOYBN Glycinin G3 OS=Glycine max GN=GY3 PE=3 SV=1	674.026	2019.06	3	2019.05	0.0036	78	94	N	ALRRPSYTNAPQEIYIQ	Q
P11828	sp|P11828|GLYG3_SOYBN Glycinin G3 OS=Glycine max GN=GY3 PE=3 SV=1	716.712	2147.11	3	2147.11	0.0027	78	95	N	ALRRPSYTNAPQEIYIQQ	G
P11828	sp|P11828|GLYG3_SOYBN Glycinin G3 OS=Glycine max GN=GY3 PE=3 SV=1	1105.53	2209.05	2	2209.05	-0.0009	259	278	K	GGLSVISPPTEEQQQRPEEE	E
P11828	sp|P11828|GLYG3_SOYBN Glycinin G3 OS=Glycine max GN=GY3 PE=3 SV=1	577.027	2304.08	4	2304.09	-0.0101	151	171	Y	NNEDTPVVAVSLIDTNSFQNQ	L
P11828	sp|P11828|GLYG3_SOYBN Glycinin G3 OS=Glycine max GN=GY3 PE=3 SV=1	790.435	2368.28	3	2368.29	-0.0034	436	455	N	SLLNALPEEVIQQTFNLRRQ	Q
P11828	sp|P11828|GLYG3_SOYBN Glycinin G3 OS=Glycine max GN=GY3 PE=3 SV=1	819.737	2456.19	3	2456.19	-0.0018	163	182	L	IDTNSFQNQLDQMPRRFYLA	G
P11828	sp|P11828|GLYG3_SOYBN Glycinin G3 OS=Glycine max GN=GY3 PE=3 SV=1	548.901	2739.47	5	2739.47	0.0024	456	478	Q	QARQVKNNNPFSFLVPPKESQRR	V
P11828	sp|P11828|GLYG3_SOYBN Glycinin G3 OS=Glycine max GN=GY3 PE=3 SV=1	742.413	2965.62	4	2965.62	0.0041	233	258	F	VVDRQIVRKLQGENEEEEKGAIVTVK	G
K7KFF1	tr|K7KFF1|K7KFF1_SOYBN Uncharacterized protein OS=Glycine max PE=4 SV=1	469.734	937.454	2	937.451	0.0036	325	333	N	IADPSHADI	F
K7KFF1	tr|K7KFF1|K7KFF1_SOYBN Uncharacterized protein OS=Glycine max PE=4 SV=1	682.979	2045.91	3	2045.91	0.005	370	387	I	YVPHWSMNANSVASVTHM	T
P02858	sp|P02858|GLYG4_SOYBN Glycinin G4 OS=Glycine max GN=GY4 PE=1 SV=1	548.94	1643.8	3	1643.8	-0.0008	253	266	L	ESPDDERKQIVTVE	G
P04347	sp|P04347|GLYG5_SOYBN Glycinin OS=Glycine max PE=1 SV=1	1222.24	3663.7	3	3663.72	-0.0138	199	230	P	ETMQQQQQQKSHGGRKQGQHRQQEEEGGSVLS	G
Q852U4	tr|Q852U4|Q852U4_SOYBN Glycinin A1bB2-784 OS=Glycine max PE=2 SV=1	693.335	1384.65	2	1384.65	0.0065	140	151	I	AVPTGLAYWMYN	N
Q852U4	tr|Q852U4|Q852U4_SOYBN Glycinin A1bB2-784 OS=Glycine max PE=2 SV=1	513.971	1538.89	3	1538.89	0.0008	234	246	V	VDRQIVVRKLQGE	N
Q852U4	tr|Q852U4|Q852U4_SOYBN Glycinin A1bB2-784 OS=Glycine max PE=2 SV=1	1078.86	3233.55	3	3233.54	0.0077	304	334	I	CTMGLRHNIGQTSSPDIFNPQAGSITTATSL	D
Q39858	tr|Q39858|Q39858_SOYBN Soybean glycinin A3-B4 subunit (Fragment) OS=Glycine max PE=2 SV=1	493.786	985.558	2	985.56	-0.0016	170	178	L	LVPQNFVVA	D
Q7M211	tr|Q7M211|Q7M211_GLYSO Glycinin A3B4 (Plasmid pSPGD41) (Fragment) OS=Glycine soja PE=4 SV=1	697.362	3481.77	5	3481.79	-0.0161	26	56	C	TMKLHENIARPSHADFYNPKAGRISTLNSLT	L
O22120	tr|O22120|O22120_SOYBN Alpha subunit of beta conglycinin (Fragment) OS=Glycine max PE=2 SV=2	370.228	738.442	2	738.443	-0.0004	356	361	N	KLGKFF	E
O22120	tr|O22120|O22120_SOYBN Alpha subunit of beta conglycinin (Fragment) OS=Glycine max PE=2 SV=2	375.237	748.46	2	748.46	0	293	298	N	KVLFSR	E
O22120	tr|O22120|O22120_SOYBN Alpha subunit of beta conglycinin (Fragment) OS=Glycine max PE=2 SV=2	393.74	785.465	2	785.465	0.0001	412	418	E	LVGLKEQ	Q
O22120	tr|O22120|O22120_SOYBN Alpha subunit of beta conglycinin (Fragment) OS=Glycine max PE=2 SV=2	396.727	791.44	2	791.44	-0.0002	148	153	N	QYGRIR	V
O22120	tr|O22120|O22120_SOYBN Alpha subunit of beta conglycinin (Fragment) OS=Glycine max PE=2 SV=2	401.724	801.434	2	801.434	-0.0004	276	282	F	SRNILEA	S
O22120	tr|O22120|O22120_SOYBN Alpha subunit of beta conglycinin (Fragment) OS=Glycine max PE=2 SV=2	416.712	831.409	2	831.409	0.0004	435	441	Y	RAELSEQ	D
O22120	tr|O22120|O22120_SOYBN Alpha subunit of beta conglycinin (Fragment) OS=Glycine max PE=2 SV=2	418.243	834.471	2	834.471	0.0001	169	174	L	RDYRIL	E
O22120	tr|O22120|O22120_SOYBN Alpha subunit of beta conglycinin (Fragment) OS=Glycine max PE=2 SV=2	429.264	856.513	2	856.513	0	319	325	S	KEQIRAL	S
O22120	tr|O22120|O22120_SOYBN Alpha subunit of beta conglycinin (Fragment) OS=Glycine max PE=2 SV=2	436.764	871.513	2	871.513	0	505	511	V	EKLLKNQ	R
O22120	tr|O22120|O22120_SOYBN Alpha subunit of beta conglycinin (Fragment) OS=Glycine max PE=2 SV=2	440.73	879.445	2	879.445	0.0002	224	231	L	RVPSGTTY	Y
O22120	tr|O22120|O22120_SOYBN Alpha subunit of beta conglycinin (Fragment) OS=Glycine max PE=2 SV=2	445.201	888.387	2	888.386	0.0002	283	289	A	SYDTKFE	E
O22120	tr|O22120|O22120_SOYBN Alpha subunit of beta conglycinin (Fragment) OS=Glycine max PE=2 SV=2	454.246	906.477	2	906.477	0	333	340	S	SRKTISSE	D
O22120	tr|O22120|O22120_SOYBN Alpha subunit of beta conglycinin (Fragment) OS=Glycine max PE=2 SV=2	457.764	913.514	2	913.513	0.0004	250	257	I	PVNKPGRF	E
O22120	tr|O22120|O22120_SOYBN Alpha subunit of beta conglycinin (Fragment) OS=Glycine max PE=2 SV=2	457.787	913.56	2	913.56	0.0003	503	510	Q	AVEKLLKN	Q
O22120	tr|O22120|O22120_SOYBN Alpha subunit of beta conglycinin (Fragment) OS=Glycine max PE=2 SV=2	458.214	914.413	2	914.413	-0.0004	512	518	Q	RESYFVD	A
O22120	tr|O22120|O22120_SOYBN Alpha subunit of beta conglycinin (Fragment) OS=Glycine max PE=2 SV=2	458.771	915.527	2	915.528	-0.0004	313	320	S	VIVEISKE	Q
O22120	tr|O22120|O22120_SOYBN Alpha subunit of beta conglycinin (Fragment) OS=Glycine max PE=2 SV=2	476.229	950.444	2	950.446	-0.0014	348	355	R	SRDPIYSN	K
O22120	tr|O22120|O22120_SOYBN Alpha subunit of beta conglycinin (Fragment) OS=Glycine max PE=2 SV=2	485.757	969.5	2	969.499	0.0006	159	166	F	NQRSPQLQ	N
O22120	tr|O22120|O22120_SOYBN Alpha subunit of beta conglycinin (Fragment) OS=Glycine max PE=2 SV=2	486.298	970.581	2	970.581	0.0002	504	511	A	VEKLLKNQ	R
O22120	tr|O22120|O22120_SOYBN Alpha subunit of beta conglycinin (Fragment) OS=Glycine max PE=2 SV=2	497.706	993.397	2	993.396	0.0013	1	8	-	VEKEECEE	G
O22120	tr|O22120|O22120_SOYBN Alpha subunit of beta conglycinin (Fragment) OS=Glycine max PE=2 SV=2	502.804	1003.59	2	1003.59	0.0008	148	155	N	QYGRIRVL	Q
O22120	tr|O22120|O22120_SOYBN Alpha subunit of beta conglycinin (Fragment) OS=Glycine max PE=2 SV=2	503.769	1005.52	2	1005.52	-0.0002	274	282	Q	GFSRNILEA	S
O22120	tr|O22120|O22120_SOYBN Alpha subunit of beta conglycinin (Fragment) OS=Glycine max PE=2 SV=2	517.262	1032.51	2	1032.51	0	471	479	E	NNQRNFLAG	S
O22120	tr|O22120|O22120_SOYBN Alpha subunit of beta conglycinin (Fragment) OS=Glycine max PE=2 SV=2	521.817	1041.62	2	1041.62	0.0002	503	511	Q	AVEKLLKNQ	R
O22120	tr|O22120|O22120_SOYBN Alpha subunit of beta conglycinin (Fragment) OS=Glycine max PE=2 SV=2	522.244	1042.47	2	1042.47	0.0004	511	518	N	QRESYFVD	A
O22120	tr|O22120|O22120_SOYBN Alpha subunit of beta conglycinin (Fragment) OS=Glycine max PE=2 SV=2	525.788	1049.56	2	1049.56	0.0005	430	437	L	EVRKYRAE	L
O22120	tr|O22120|O22120_SOYBN Alpha subunit of beta conglycinin (Fragment) OS=Glycine max PE=2 SV=2	527.788	1053.56	2	1053.56	0.0004	140	147	N	RFETLFKN	Q
O22120	tr|O22120|O22120_SOYBN Alpha subunit of beta conglycinin (Fragment) OS=Glycine max PE=2 SV=2	529.321	1056.63	2	1056.63	-0.0024	317	325	E	ISKEQIRAL	S
O22120	tr|O22120|O22120_SOYBN Alpha subunit of beta conglycinin (Fragment) OS=Glycine max PE=2 SV=2	353.217	1056.63	3	1056.63	-0.0005	317	325	E	ISKEQIRAL	S
O22120	tr|O22120|O22120_SOYBN Alpha subunit of beta conglycinin (Fragment) OS=Glycine max PE=2 SV=2	547.286	1092.56	2	1092.56	0.0006	274	283	Q	GFSRNILEAS	Y
O22120	tr|O22120|O22120_SOYBN Alpha subunit of beta conglycinin (Fragment) OS=Glycine max PE=2 SV=2	549.825	1097.64	2	1097.63	0.001	248	257	L	AIPVNKPGRF	E
O22120	tr|O22120|O22120_SOYBN Alpha subunit of beta conglycinin (Fragment) OS=Glycine max PE=2 SV=2	552.788	1103.56	2	1103.56	0.001	496	506	L	AFPGSAQAVEK	L
O22120	tr|O22120|O22120_SOYBN Alpha subunit of beta conglycinin (Fragment) OS=Glycine max PE=2 SV=2	553.322	1104.63	2	1104.63	0.0006	290	298	E	EINKVLFSR	E
O22120	tr|O22120|O22120_SOYBN Alpha subunit of beta conglycinin (Fragment) OS=Glycine max PE=2 SV=2	560.779	1119.54	2	1119.54	0.001	471	480	E	NNQRNFLAGS	Q
O22120	tr|O22120|O22120_SOYBN Alpha subunit of beta conglycinin (Fragment) OS=Glycine max PE=2 SV=2	375.196	1122.57	3	1122.57	-0.0006	433	441	R	KYRAELSEQ	D
O22120	tr|O22120|O22120_SOYBN Alpha subunit of beta conglycinin (Fragment) OS=Glycine max PE=2 SV=2	562.291	1122.57	2	1122.57	-0.0001	433	441	R	KYRAELSEQ	D
O22120	tr|O22120|O22120_SOYBN Alpha subunit of beta conglycinin (Fragment) OS=Glycine max PE=2 SV=2	577.77	1153.53	2	1153.53	0.0003	264	273	S	STEAQQSYLQ	G
O22120	tr|O22120|O22120_SOYBN Alpha subunit of beta conglycinin (Fragment) OS=Glycine max PE=2 SV=2	585.775	1169.54	2	1169.54	0.0007	266	275	T	EAQQSYLQGF	S
O22120	tr|O22120|O22120_SOYBN Alpha subunit of beta conglycinin (Fragment) OS=Glycine max PE=2 SV=2	394.556	1180.65	3	1180.65	0	145	153	L	FKNQYGRIR	V
O22120	tr|O22120|O22120_SOYBN Alpha subunit of beta conglycinin (Fragment) OS=Glycine max PE=2 SV=2	591.331	1180.65	2	1180.65	0.0008	145	153	L	FKNQYGRIR	V
O22120	tr|O22120|O22120_SOYBN Alpha subunit of beta conglycinin (Fragment) OS=Glycine max PE=2 SV=2	599.32	1196.63	2	1196.63	0	159	168	F	NQRSPQLQNL	R
O22120	tr|O22120|O22120_SOYBN Alpha subunit of beta conglycinin (Fragment) OS=Glycine max PE=2 SV=2	600.341	1198.67	2	1198.67	0.0015	238	247	D	NNENLRLITL	A
O22120	tr|O22120|O22120_SOYBN Alpha subunit of beta conglycinin (Fragment) OS=Glycine max PE=2 SV=2	605.317	1208.62	2	1208.62	0.0009	458	468	T	SNLNFFAIGIN	A
O22120	tr|O22120|O22120_SOYBN Alpha subunit of beta conglycinin (Fragment) OS=Glycine max PE=2 SV=2	606.833	1211.65	2	1211.65	-0.0002	483	493	D	NVISQIPSQVQ	E
O22120	tr|O22120|O22120_SOYBN Alpha subunit of beta conglycinin (Fragment) OS=Glycine max PE=2 SV=2	609.331	1216.65	2	1216.65	0.0018	496	507	L	AFPGSAQAVEKL	L
O22120	tr|O22120|O22120_SOYBN Alpha subunit of beta conglycinin (Fragment) OS=Glycine max PE=2 SV=2	409.9	1226.68	3	1226.68	-0.0001	248	258	L	AIPVNKPGRFE	S
O22120	tr|O22120|O22120_SOYBN Alpha subunit of beta conglycinin (Fragment) OS=Glycine max PE=2 SV=2	614.346	1226.68	2	1226.68	0.0003	248	258	L	AIPVNKPGRFE	S
O22120	tr|O22120|O22120_SOYBN Alpha subunit of beta conglycinin (Fragment) OS=Glycine max PE=2 SV=2	616.332	1230.65	2	1230.65	0.0005	438	448	E	LSEQDIFVIPA	G
O22120	tr|O22120|O22120_SOYBN Alpha subunit of beta conglycinin (Fragment) OS=Glycine max PE=2 SV=2	623.286	1244.56	2	1244.56	0.001	283	292	A	SYDTKFEEIN	K
O22120	tr|O22120|O22120_SOYBN Alpha subunit of beta conglycinin (Fragment) OS=Glycine max PE=2 SV=2	624.808	1247.6	2	1247.6	0.0014	471	481	E	NNQRNFLAGSQ	D
O22120	tr|O22120|O22120_SOYBN Alpha subunit of beta conglycinin (Fragment) OS=Glycine max PE=2 SV=2	426.559	1276.66	3	1276.66	-0.0001	250	260	I	PVNKPGRFESF	F
O22120	tr|O22120|O22120_SOYBN Alpha subunit of beta conglycinin (Fragment) OS=Glycine max PE=2 SV=2	639.336	1276.66	2	1276.66	0.0019	250	260	I	PVNKPGRFESF	F
O22120	tr|O22120|O22120_SOYBN Alpha subunit of beta conglycinin (Fragment) OS=Glycine max PE=2 SV=2	639.758	1277.5	2	1277.5	0.0001	110	119	E	DEEQQRESEE	S
O22120	tr|O22120|O22120_SOYBN Alpha subunit of beta conglycinin (Fragment) OS=Glycine max PE=2 SV=2	643.313	1284.61	2	1284.61	0.0013	509	518	L	KNQRESYFVD	A
O22120	tr|O22120|O22120_SOYBN Alpha subunit of beta conglycinin (Fragment) OS=Glycine max PE=2 SV=2	651.309	1300.6	2	1300.6	0.002	299	309	R	EEGQQQGEQRL	Q
O22120	tr|O22120|O22120_SOYBN Alpha subunit of beta conglycinin (Fragment) OS=Glycine max PE=2 SV=2	438.58	1312.72	3	1312.72	0.0012	351	361	D	PIYSNKLGKFF	E
O22120	tr|O22120|O22120_SOYBN Alpha subunit of beta conglycinin (Fragment) OS=Glycine max PE=2 SV=2	660.819	1319.62	2	1319.62	0.001	469	480	N	AENNQRNFLAGS	Q
O22120	tr|O22120|O22120_SOYBN Alpha subunit of beta conglycinin (Fragment) OS=Glycine max PE=2 SV=2	664.346	1326.68	2	1326.68	0	482	493	Q	DNVISQIPSQVQ	E
O22120	tr|O22120|O22120_SOYBN Alpha subunit of beta conglycinin (Fragment) OS=Glycine max PE=2 SV=2	665.872	1329.73	2	1329.73	0	496	508	L	AFPGSAQAVEKLL	K
O22120	tr|O22120|O22120_SOYBN Alpha subunit of beta conglycinin (Fragment) OS=Glycine max PE=2 SV=2	679.814	1357.61	2	1357.62	-0.001	264	275	S	STEAQQSYLQGF	S
O22120	tr|O22120|O22120_SOYBN Alpha subunit of beta conglycinin (Fragment) OS=Glycine max PE=2 SV=2	462.897	1385.67	3	1385.67	0.0011	58	67	Q	REEQEWPRKE	E
O22120	tr|O22120|O22120_SOYBN Alpha subunit of beta conglycinin (Fragment) OS=Glycine max PE=2 SV=2	694.333	1386.65	2	1386.65	0.0036	301	312	E	GQQQGEQRLQES	V
O22120	tr|O22120|O22120_SOYBN Alpha subunit of beta conglycinin (Fragment) OS=Glycine max PE=2 SV=2	465.274	1392.8	3	1392.8	-0.0004	145	155	L	FKNQYGRIRVL	Q
O22120	tr|O22120|O22120_SOYBN Alpha subunit of beta conglycinin (Fragment) OS=Glycine max PE=2 SV=2	465.581	1393.72	3	1393.72	0.0013	333	344	S	SRKTISSEDKPF	N
O22120	tr|O22120|O22120_SOYBN Alpha subunit of beta conglycinin (Fragment) OS=Glycine max PE=2 SV=2	697.869	1393.72	2	1393.72	0.0025	333	344	S	SRKTISSEDKPF	N
O22120	tr|O22120|O22120_SOYBN Alpha subunit of beta conglycinin (Fragment) OS=Glycine max PE=2 SV=2	704.28	1406.54	2	1406.54	0.0016	109	119	D	EDEEQQRESEE	S
O22120	tr|O22120|O22120_SOYBN Alpha subunit of beta conglycinin (Fragment) OS=Glycine max PE=2 SV=2	705.357	1408.7	2	1408.7	0.0007	458	470	T	SNLNFFAIGINAE	N
O22120	tr|O22120|O22120_SOYBN Alpha subunit of beta conglycinin (Fragment) OS=Glycine max PE=2 SV=2	706.381	1410.75	2	1410.75	0.0005	236	247	N	PDNNENLRLITL	A
O22120	tr|O22120|O22120_SOYBN Alpha subunit of beta conglycinin (Fragment) OS=Glycine max PE=2 SV=2	707.342	1412.67	2	1412.67	0.0015	266	277	T	EAQQSYLQGFSR	N
O22120	tr|O22120|O22120_SOYBN Alpha subunit of beta conglycinin (Fragment) OS=Glycine max PE=2 SV=2	718.277	1434.54	2	1434.54	0.0014	106	116	Q	EEDEDEEQQRE	S
O22120	tr|O22120|O22120_SOYBN Alpha subunit of beta conglycinin (Fragment) OS=Glycine max PE=2 SV=2	720.386	1438.76	2	1438.76	0.0014	384	396	M	NEGALLLPHFNSK	A
O22120	tr|O22120|O22120_SOYBN Alpha subunit of beta conglycinin (Fragment) OS=Glycine max PE=2 SV=2	724.848	1447.68	2	1447.68	0.0016	469	481	N	AENNQRNFLAGSQ	D
O22120	tr|O22120|O22120_SOYBN Alpha subunit of beta conglycinin (Fragment) OS=Glycine max PE=2 SV=2	727.896	1453.78	2	1453.78	-0.0003	483	495	D	NVISQIPSQVQEL	A
O22120	tr|O22120|O22120_SOYBN Alpha subunit of beta conglycinin (Fragment) OS=Glycine max PE=2 SV=2	487.933	1460.78	3	1460.78	0.0002	248	260	L	AIPVNKPGRFESF	F
O22120	tr|O22120|O22120_SOYBN Alpha subunit of beta conglycinin (Fragment) OS=Glycine max PE=2 SV=2	731.396	1460.78	2	1460.78	0.0007	248	260	L	AIPVNKPGRFESF	F
O22120	tr|O22120|O22120_SOYBN Alpha subunit of beta conglycinin (Fragment) OS=Glycine max PE=2 SV=2	743.897	1485.78	2	1485.78	-0.0031	175	187	L	EFNSKPNTLLLPN	H
O22120	tr|O22120|O22120_SOYBN Alpha subunit of beta conglycinin (Fragment) OS=Glycine max PE=2 SV=2	498.903	1493.69	3	1493.69	0.002	207	218	L	VNNDDRDSYRLQ	S
O22120	tr|O22120|O22120_SOYBN Alpha subunit of beta conglycinin (Fragment) OS=Glycine max PE=2 SV=2	749.453	1496.89	2	1496.89	0	313	325	S	VIVEISKEQIRAL	S
O22120	tr|O22120|O22120_SOYBN Alpha subunit of beta conglycinin (Fragment) OS=Glycine max PE=2 SV=2	499.972	1496.89	3	1496.89	0.0005	313	325	S	VIVEISKEQIRAL	S
O22120	tr|O22120|O22120_SOYBN Alpha subunit of beta conglycinin (Fragment) OS=Glycine max PE=2 SV=2	756.396	1510.78	2	1510.78	-0.0006	507	518	K	LLKNQRESYFVD	A
O22120	tr|O22120|O22120_SOYBN Alpha subunit of beta conglycinin (Fragment) OS=Glycine max PE=2 SV=2	504.6	1510.78	3	1510.78	0.0007	507	518	K	LLKNQRESYFVD	A
O22120	tr|O22120|O22120_SOYBN Alpha subunit of beta conglycinin (Fragment) OS=Glycine max PE=2 SV=2	759.377	1516.74	2	1516.74	0.001	466	479	I	GINAENNQRNFLAG	S
O22120	tr|O22120|O22120_SOYBN Alpha subunit of beta conglycinin (Fragment) OS=Glycine max PE=2 SV=2	761.793	1521.57	2	1521.57	0.0005	106	117	Q	EEDEDEEQQRES	E
O22120	tr|O22120|O22120_SOYBN Alpha subunit of beta conglycinin (Fragment) OS=Glycine max PE=2 SV=2	518.283	1551.83	3	1551.83	0.0007	362	374	F	EITPEKNPQLRDL	D
O22120	tr|O22120|O22120_SOYBN Alpha subunit of beta conglycinin (Fragment) OS=Glycine max PE=2 SV=2	776.92	1551.83	2	1551.83	0.0009	362	374	F	EITPEKNPQLRDL	D
O22120	tr|O22120|O22120_SOYBN Alpha subunit of beta conglycinin (Fragment) OS=Glycine max PE=2 SV=2	782.361	1562.71	2	1562.71	0.0008	469	482	N	AENNQRNFLAGSQD	N
O22120	tr|O22120|O22120_SOYBN Alpha subunit of beta conglycinin (Fragment) OS=Glycine max PE=2 SV=2	785.41	1568.8	2	1568.8	0.0003	482	495	Q	DNVISQIPSQVQEL	A
O22120	tr|O22120|O22120_SOYBN Alpha subunit of beta conglycinin (Fragment) OS=Glycine max PE=2 SV=2	524.964	1571.87	3	1571.87	0.0021	496	510	L	AFPGSAQAVEKLLKN	Q
O22120	tr|O22120|O22120_SOYBN Alpha subunit of beta conglycinin (Fragment) OS=Glycine max PE=2 SV=2	801.382	1600.75	2	1600.75	0.0005	264	277	S	STEAQQSYLQGFSR	N
O22120	tr|O22120|O22120_SOYBN Alpha subunit of beta conglycinin (Fragment) OS=Glycine max PE=2 SV=2	802.892	1603.77	2	1603.77	0	466	480	I	GINAENNQRNFLAGS	Q
O22120	tr|O22120|O22120_SOYBN Alpha subunit of beta conglycinin (Fragment) OS=Glycine max PE=2 SV=2	543.625	1627.85	3	1627.85	0.0002	156	168	L	QRFNQRSPQLQNL	R
O22120	tr|O22120|O22120_SOYBN Alpha subunit of beta conglycinin (Fragment) OS=Glycine max PE=2 SV=2	814.934	1627.85	2	1627.85	0.0002	156	168	L	QRFNQRSPQLQNL	R
O22120	tr|O22120|O22120_SOYBN Alpha subunit of beta conglycinin (Fragment) OS=Glycine max PE=2 SV=2	544.614	1630.82	3	1630.82	0.0016	159	171	F	NQRSPQLQNLRDY	R
O22120	tr|O22120|O22120_SOYBN Alpha subunit of beta conglycinin (Fragment) OS=Glycine max PE=2 SV=2	816.417	1630.82	2	1630.82	0.0017	159	171	F	NQRSPQLQNLRDY	R
O22120	tr|O22120|O22120_SOYBN Alpha subunit of beta conglycinin (Fragment) OS=Glycine max PE=2 SV=2	823.375	1644.74	2	1644.73	0.0015	299	312	R	EEGQQQGEQRLQES	V
O22120	tr|O22120|O22120_SOYBN Alpha subunit of beta conglycinin (Fragment) OS=Glycine max PE=2 SV=2	551.615	1651.82	3	1651.82	0.0019	515	528	S	YFVDAQPKKKEEGN	K
O22120	tr|O22120|O22120_SOYBN Alpha subunit of beta conglycinin (Fragment) OS=Glycine max PE=2 SV=2	557.966	1670.88	3	1670.88	-0.0006	348	361	R	SRDPIYSNKLGKFF	E
O22120	tr|O22120|O22120_SOYBN Alpha subunit of beta conglycinin (Fragment) OS=Glycine max PE=2 SV=2	565.61	1693.81	3	1693.8	0.0047	205	218	L	SLVNNDDRDSYRLQ	S
O22120	tr|O22120|O22120_SOYBN Alpha subunit of beta conglycinin (Fragment) OS=Glycine max PE=2 SV=2	849.439	1696.86	2	1696.86	0.0005	481	495	S	QDNVISQIPSQVQEL	A
O22120	tr|O22120|O22120_SOYBN Alpha subunit of beta conglycinin (Fragment) OS=Glycine max PE=2 SV=2	567.649	1699.93	3	1699.93	-0.0004	496	511	L	AFPGSAQAVEKLLKNQ	R
O22120	tr|O22120|O22120_SOYBN Alpha subunit of beta conglycinin (Fragment) OS=Glycine max PE=2 SV=2	850.97	1699.93	2	1699.93	-0.0003	496	511	L	AFPGSAQAVEKLLKNQ	R
O22120	tr|O22120|O22120_SOYBN Alpha subunit of beta conglycinin (Fragment) OS=Glycine max PE=2 SV=2	573.961	1718.86	3	1718.86	0.0028	177	192	F	NSKPNTLLLPNHADAD	Y
O22120	tr|O22120|O22120_SOYBN Alpha subunit of beta conglycinin (Fragment) OS=Glycine max PE=2 SV=2	574.651	1720.93	3	1720.93	-0.0002	248	262	L	AIPVNKPGRFESFFL	S
O22120	tr|O22120|O22120_SOYBN Alpha subunit of beta conglycinin (Fragment) OS=Glycine max PE=2 SV=2	862.471	1722.93	2	1722.93	0.0019	233	247	Y	VVNPDNNENLRLITL	A
O22120	tr|O22120|O22120_SOYBN Alpha subunit of beta conglycinin (Fragment) OS=Glycine max PE=2 SV=2	866.922	1731.83	2	1731.83	-0.0001	466	481	I	GINAENNQRNFLAGSQ	D
O22120	tr|O22120|O22120_SOYBN Alpha subunit of beta conglycinin (Fragment) OS=Glycine max PE=2 SV=2	580.625	1738.85	3	1738.85	0.0009	514	528	E	SYFVDAQPKKKEEGN	K
O22120	tr|O22120|O22120_SOYBN Alpha subunit of beta conglycinin (Fragment) OS=Glycine max PE=2 SV=2	584.668	1750.98	3	1750.98	0.0021	519	534	D	AQPKKKEEGNKGRKGP	L
O22120	tr|O22120|O22120_SOYBN Alpha subunit of beta conglycinin (Fragment) OS=Glycine max PE=2 SV=2	884.927	1767.84	2	1767.84	0.0005	419	432	Q	QQEQQQEEQPLEVR	K
O22120	tr|O22120|O22120_SOYBN Alpha subunit of beta conglycinin (Fragment) OS=Glycine max PE=2 SV=2	590.313	1767.92	3	1767.92	0.0013	505	518	V	EKLLKNQRESYFVD	A
O22120	tr|O22120|O22120_SOYBN Alpha subunit of beta conglycinin (Fragment) OS=Glycine max PE=2 SV=2	885.419	1768.82	2	1768.82	0.0013	416	429	L	KEQQQEQQQEEQPL	E
O22120	tr|O22120|O22120_SOYBN Alpha subunit of beta conglycinin (Fragment) OS=Glycine max PE=2 SV=2	445.243	1776.94	4	1776.95	-0.0047	333	347	S	SRKTISSEDKPFNLR	S
O22120	tr|O22120|O22120_SOYBN Alpha subunit of beta conglycinin (Fragment) OS=Glycine max PE=2 SV=2	593.324	1776.95	3	1776.95	0.001	333	347	S	SRKTISSEDKPFNLR	S
O22120	tr|O22120|O22120_SOYBN Alpha subunit of beta conglycinin (Fragment) OS=Glycine max PE=2 SV=2	890.836	1779.66	2	1779.66	0.0021	106	119	Q	EEDEDEEQQRESEE	S
O22120	tr|O22120|O22120_SOYBN Alpha subunit of beta conglycinin (Fragment) OS=Glycine max PE=2 SV=2	892.956	1783.9	2	1783.9	0.0021	480	495	G	SQDNVISQIPSQVQEL	A
O22120	tr|O22120|O22120_SOYBN Alpha subunit of beta conglycinin (Fragment) OS=Glycine max PE=2 SV=2	894.953	1787.89	2	1787.89	0.0006	464	480	F	AIGINAENNQRNFLAGS	Q
O22120	tr|O22120|O22120_SOYBN Alpha subunit of beta conglycinin (Fragment) OS=Glycine max PE=2 SV=2	904.988	1807.96	2	1807.96	0	248	263	L	AIPVNKPGRFESFFLS	S
O22120	tr|O22120|O22120_SOYBN Alpha subunit of beta conglycinin (Fragment) OS=Glycine max PE=2 SV=2	603.662	1807.96	3	1807.96	0.0024	248	263	L	AIPVNKPGRFESFFLS	S
O22120	tr|O22120|O22120_SOYBN Alpha subunit of beta conglycinin (Fragment) OS=Glycine max PE=2 SV=2	603.976	1808.91	3	1808.91	0.0014	175	190	L	EFNSKPNTLLLPNHAD	A
O22120	tr|O22120|O22120_SOYBN Alpha subunit of beta conglycinin (Fragment) OS=Glycine max PE=2 SV=2	607.31	1818.91	3	1818.9	0.0044	283	297	A	SYDTKFEEINKVLFS	R
O22120	tr|O22120|O22120_SOYBN Alpha subunit of beta conglycinin (Fragment) OS=Glycine max PE=2 SV=2	607.98	1820.92	3	1820.92	0.0008	341	355	E	DKPFNLRSRDPIYSN	K
O22120	tr|O22120|O22120_SOYBN Alpha subunit of beta conglycinin (Fragment) OS=Glycine max PE=2 SV=2	457.755	1826.99	4	1826.99	-0.0014	140	153	N	RFETLFKNQYGRIR	V
O22120	tr|O22120|O22120_SOYBN Alpha subunit of beta conglycinin (Fragment) OS=Glycine max PE=2 SV=2	610.004	1826.99	3	1826.99	-0.0006	140	153	N	RFETLFKNQYGRIR	V
O22120	tr|O22120|O22120_SOYBN Alpha subunit of beta conglycinin (Fragment) OS=Glycine max PE=2 SV=2	614.343	1840.01	3	1840.01	0.0003	154	168	R	VLQRFNQRSPQLQNL	R
O22120	tr|O22120|O22120_SOYBN Alpha subunit of beta conglycinin (Fragment) OS=Glycine max PE=2 SV=2	924.436	1846.86	2	1846.86	0.0019	466	482	I	GINAENNQRNFLAGSQD	N
O22120	tr|O22120|O22120_SOYBN Alpha subunit of beta conglycinin (Fragment) OS=Glycine max PE=2 SV=2	944.002	1885.99	2	1885.99	0.0004	232	247	Y	YVVNPDNNENLRLITL	A
O22120	tr|O22120|O22120_SOYBN Alpha subunit of beta conglycinin (Fragment) OS=Glycine max PE=2 SV=2	630.331	1887.97	3	1887.97	-0.0006	284	298	S	YDTKFEEINKVLFSR	E
O22120	tr|O22120|O22120_SOYBN Alpha subunit of beta conglycinin (Fragment) OS=Glycine max PE=2 SV=2	958.982	1915.95	2	1915.95	-0.0003	464	481	F	AIGINAENNQRNFLAGSQ	D
O22120	tr|O22120|O22120_SOYBN Alpha subunit of beta conglycinin (Fragment) OS=Glycine max PE=2 SV=2	647.014	1938.02	3	1938.02	0.0003	503	518	Q	AVEKLLKNQRESYFVD	A
O22120	tr|O22120|O22120_SOYBN Alpha subunit of beta conglycinin (Fragment) OS=Glycine max PE=2 SV=2	970.018	1938.02	2	1938.02	0.0007	503	518	Q	AVEKLLKNQRESYFVD	A
O22120	tr|O22120|O22120_SOYBN Alpha subunit of beta conglycinin (Fragment) OS=Glycine max PE=2 SV=2	659.342	1975	3	1975.01	-0.0019	283	298	A	SYDTKFEEINKVLFSR	E
O22120	tr|O22120|O22120_SOYBN Alpha subunit of beta conglycinin (Fragment) OS=Glycine max PE=2 SV=2	494.759	1975.01	4	1975.01	0	283	298	A	SYDTKFEEINKVLFSR	E
O22120	tr|O22120|O22120_SOYBN Alpha subunit of beta conglycinin (Fragment) OS=Glycine max PE=2 SV=2	664.677	1991.01	3	1991.01	0.0007	202	218	T	AILSLVNNDDRDSYRLQ	S
O22120	tr|O22120|O22120_SOYBN Alpha subunit of beta conglycinin (Fragment) OS=Glycine max PE=2 SV=2	665.995	1994.96	3	1994.97	-0.0064	175	192	L	EFNSKPNTLLLPNHADAD	Y
O22120	tr|O22120|O22120_SOYBN Alpha subunit of beta conglycinin (Fragment) OS=Glycine max PE=2 SV=2	998.491	1994.97	2	1994.97	-0.0022	175	192	L	EFNSKPNTLLLPNHADAD	Y
O22120	tr|O22120|O22120_SOYBN Alpha subunit of beta conglycinin (Fragment) OS=Glycine max PE=2 SV=2	666.353	1996.04	3	1996.04	-0.0056	248	265	L	AIPVNKPGRFESFFLSST	E
O22120	tr|O22120|O22120_SOYBN Alpha subunit of beta conglycinin (Fragment) OS=Glycine max PE=2 SV=2	504.279	2013.09	4	2013.09	-0.0013	159	174	F	NQRSPQLQNLRDYRIL	E
O22120	tr|O22120|O22120_SOYBN Alpha subunit of beta conglycinin (Fragment) OS=Glycine max PE=2 SV=2	507.007	2024	4	2024	0.0012	512	528	Q	RESYFVDAQPKKKEEGN	K
O22120	tr|O22120|O22120_SOYBN Alpha subunit of beta conglycinin (Fragment) OS=Glycine max PE=2 SV=2	1013.01	2024	2	2024	0.0014	512	528	Q	RESYFVDAQPKKKEEGN	K
O22120	tr|O22120|O22120_SOYBN Alpha subunit of beta conglycinin (Fragment) OS=Glycine max PE=2 SV=2	675.673	2024	3	2024	0.0016	512	528	Q	RESYFVDAQPKKKEEGN	K
O22120	tr|O22120|O22120_SOYBN Alpha subunit of beta conglycinin (Fragment) OS=Glycine max PE=2 SV=2	510.793	2039.14	4	2039.14	-0.0019	140	155	N	RFETLFKNQYGRIRVL	Q
O22120	tr|O22120|O22120_SOYBN Alpha subunit of beta conglycinin (Fragment) OS=Glycine max PE=2 SV=2	687.339	2059	3	2059	-0.001	419	434	Q	QQEQQQEEQPLEVRKY	R
O22120	tr|O22120|O22120_SOYBN Alpha subunit of beta conglycinin (Fragment) OS=Glycine max PE=2 SV=2	516.519	2062.05	4	2062.05	-0.0005	156	171	L	QRFNQRSPQLQNLRDY	R
O22120	tr|O22120|O22120_SOYBN Alpha subunit of beta conglycinin (Fragment) OS=Glycine max PE=2 SV=2	688.356	2062.05	3	2062.05	0.0021	156	171	L	QRFNQRSPQLQNLRDY	R
O22120	tr|O22120|O22120_SOYBN Alpha subunit of beta conglycinin (Fragment) OS=Glycine max PE=2 SV=2	691.709	2072.11	3	2072.1	0.0045	496	514	L	AFPGSAQAVEKLLKNQRES	Y
O22120	tr|O22120|O22120_SOYBN Alpha subunit of beta conglycinin (Fragment) OS=Glycine max PE=2 SV=2	701.348	2101.02	3	2101.02	0.0022	61	77	E	QEWPRKEEKRGEKGSEE	E
O22120	tr|O22120|O22120_SOYBN Alpha subunit of beta conglycinin (Fragment) OS=Glycine max PE=2 SV=2	702.356	2104.04	3	2104.05	-0.0031	283	299	A	SYDTKFEEINKVLFSRE	E
O22120	tr|O22120|O22120_SOYBN Alpha subunit of beta conglycinin (Fragment) OS=Glycine max PE=2 SV=2	1071.53	2141.04	2	2141.04	-0.0007	264	282	S	STEAQQSYLQGFSRNILEA	S
O22120	tr|O22120|O22120_SOYBN Alpha subunit of beta conglycinin (Fragment) OS=Glycine max PE=2 SV=2	716.36	2146.06	3	2146.06	-0.0005	284	300	S	YDTKFEEINKVLFSREE	G
O22120	tr|O22120|O22120_SOYBN Alpha subunit of beta conglycinin (Fragment) OS=Glycine max PE=2 SV=2	1076.06	2150.1	2	2150.1	0.0014	230	247	T	TYYVVNPDNNENLRLITL	A
O22120	tr|O22120|O22120_SOYBN Alpha subunit of beta conglycinin (Fragment) OS=Glycine max PE=2 SV=2	718.687	2153.04	3	2153.03	0.0027	416	432	L	KEQQQEQQQEEQPLEVR	K
O22120	tr|O22120|O22120_SOYBN Alpha subunit of beta conglycinin (Fragment) OS=Glycine max PE=2 SV=2	1090.03	2178.05	2	2178.05	-0.0001	463	482	F	FAIGINAENNQRNFLAGSQD	N
O22120	tr|O22120|O22120_SOYBN Alpha subunit of beta conglycinin (Fragment) OS=Glycine max PE=2 SV=2	745.37	2233.09	3	2233.09	-0.0017	283	300	A	SYDTKFEEINKVLFSREE	G
O22120	tr|O22120|O22120_SOYBN Alpha subunit of beta conglycinin (Fragment) OS=Glycine max PE=2 SV=2	559.281	2233.09	4	2233.09	0.0044	283	300	A	SYDTKFEEINKVLFSREE	G
O22120	tr|O22120|O22120_SOYBN Alpha subunit of beta conglycinin (Fragment) OS=Glycine max PE=2 SV=2	569.557	2274.2	4	2274.2	-0.0004	154	171	R	VLQRFNQRSPQLQNLRDY	R
O22120	tr|O22120|O22120_SOYBN Alpha subunit of beta conglycinin (Fragment) OS=Glycine max PE=2 SV=2	759.073	2274.2	3	2274.2	0.0005	154	171	R	VLQRFNQRSPQLQNLRDY	R
O22120	tr|O22120|O22120_SOYBN Alpha subunit of beta conglycinin (Fragment) OS=Glycine max PE=2 SV=2	777.721	2330.14	3	2330.14	0.0007	34	52	E	DEDEQPRPIPFPRPQPRQE	E
O22120	tr|O22120|O22120_SOYBN Alpha subunit of beta conglycinin (Fragment) OS=Glycine max PE=2 SV=2	583.543	2330.14	4	2330.14	0.002	34	52	E	DEDEQPRPIPFPRPQPRQE	E
O22120	tr|O22120|O22120_SOYBN Alpha subunit of beta conglycinin (Fragment) OS=Glycine max PE=2 SV=2	792.4	2374.18	3	2374.18	0.0009	120	139	E	SEDSELRRHKNKNPFLFGSN	R
O22120	tr|O22120|O22120_SOYBN Alpha subunit of beta conglycinin (Fragment) OS=Glycine max PE=2 SV=2	806.068	2415.18	3	2415.18	0.0036	419	437	Q	QQEQQQEEQPLEVRKYRAE	L
O22120	tr|O22120|O22120_SOYBN Alpha subunit of beta conglycinin (Fragment) OS=Glycine max PE=2 SV=2	612.056	2444.2	4	2444.19	0.0021	416	434	L	KEQQQEQQQEEQPLEVRKY	R
O22120	tr|O22120|O22120_SOYBN Alpha subunit of beta conglycinin (Fragment) OS=Glycine max PE=2 SV=2	612.086	2444.32	4	2444.31	0.0008	156	174	L	QRFNQRSPQLQNLRDYRIL	E
O22120	tr|O22120|O22120_SOYBN Alpha subunit of beta conglycinin (Fragment) OS=Glycine max PE=2 SV=2	613.068	2448.24	4	2448.24	0.0004	87	105	Q	DERQFPFPRPPHQKEERKQ	E
O22120	tr|O22120|O22120_SOYBN Alpha subunit of beta conglycinin (Fragment) OS=Glycine max PE=2 SV=2	490.656	2448.24	5	2448.24	0.0011	87	105	Q	DERQFPFPRPPHQKEERKQ	E
O22120	tr|O22120|O22120_SOYBN Alpha subunit of beta conglycinin (Fragment) OS=Glycine max PE=2 SV=2	839.41	2515.21	3	2515.21	0.0025	58	77	Q	REEQEWPRKEEKRGEKGSEE	E
O22120	tr|O22120|O22120_SOYBN Alpha subunit of beta conglycinin (Fragment) OS=Glycine max PE=2 SV=2	636.344	2541.35	4	2541.35	-0.0026	341	361	E	DKPFNLRSRDPIYSNKLGKFF	E
O22120	tr|O22120|O22120_SOYBN Alpha subunit of beta conglycinin (Fragment) OS=Glycine max PE=2 SV=2	866.451	2596.33	3	2596.33	0.0015	496	518	L	AFPGSAQAVEKLLKNQRESYFVD	A
O22120	tr|O22120|O22120_SOYBN Alpha subunit of beta conglycinin (Fragment) OS=Glycine max PE=2 SV=2	525.079	2620.36	5	2620.36	-0.0039	507	528	K	LLKNQRESYFVDAQPKKKEEGN	K
O22120	tr|O22120|O22120_SOYBN Alpha subunit of beta conglycinin (Fragment) OS=Glycine max PE=2 SV=2	874.461	2620.36	3	2620.36	-0.0006	507	528	K	LLKNQRESYFVDAQPKKKEEGN	K
O22120	tr|O22120|O22120_SOYBN Alpha subunit of beta conglycinin (Fragment) OS=Glycine max PE=2 SV=2	656.098	2620.36	4	2620.36	0.0034	507	528	K	LLKNQRESYFVDAQPKKKEEGN	K
O22120	tr|O22120|O22120_SOYBN Alpha subunit of beta conglycinin (Fragment) OS=Glycine max PE=2 SV=2	678.353	2709.38	4	2709.38	0.0001	333	355	S	SRKTISSEDKPFNLRSRDPIYSN	K
O22120	tr|O22120|O22120_SOYBN Alpha subunit of beta conglycinin (Fragment) OS=Glycine max PE=2 SV=2	916.817	2747.43	3	2747.42	0.0034	224	247	L	RVPSGTTYYVVNPDNNENLRLITL	A
O22120	tr|O22120|O22120_SOYBN Alpha subunit of beta conglycinin (Fragment) OS=Glycine max PE=2 SV=2	1400.2	2798.39	2	2798.39	-0.0033	471	495	E	NNQRNFLAGSQDNVISQIPSQVQEL	A
O22120	tr|O22120|O22120_SOYBN Alpha subunit of beta conglycinin (Fragment) OS=Glycine max PE=2 SV=2	933.806	2798.39	3	2798.39	0.0003	471	495	E	NNQRNFLAGSQDNVISQIPSQVQEL	A
O22120	tr|O22120|O22120_SOYBN Alpha subunit of beta conglycinin (Fragment) OS=Glycine max PE=2 SV=2	701.101	2800.38	4	2800.37	0.0025	416	437	L	KEQQQEQQQEEQPLEVRKYRAE	L
O22120	tr|O22120|O22120_SOYBN Alpha subunit of beta conglycinin (Fragment) OS=Glycine max PE=2 SV=2	576.508	2877.5	5	2877.5	0.0031	505	528	V	EKLLKNQRESYFVDAQPKKKEEGN	K
O22120	tr|O22120|O22120_SOYBN Alpha subunit of beta conglycinin (Fragment) OS=Glycine max PE=2 SV=2	976.82	2927.44	3	2927.44	0.0003	470	495	A	ENNQRNFLAGSQDNVISQIPSQVQEL	A
O22120	tr|O22120|O22120_SOYBN Alpha subunit of beta conglycinin (Fragment) OS=Glycine max PE=2 SV=2	995.136	2982.39	3	2982.39	0.0006	34	57	E	DEDEQPRPIPFPRPQPRQEEEHEQ	R
O22120	tr|O22120|O22120_SOYBN Alpha subunit of beta conglycinin (Fragment) OS=Glycine max PE=2 SV=2	746.604	2982.39	4	2982.39	0.0023	34	57	E	DEDEQPRPIPFPRPQPRQEEEHEQ	R
O22120	tr|O22120|O22120_SOYBN Alpha subunit of beta conglycinin (Fragment) OS=Glycine max PE=2 SV=2	1000.5	2998.47	3	2998.47	-0.0056	469	495	N	AENNQRNFLAGSQDNVISQIPSQVQEL	A
O22120	tr|O22120|O22120_SOYBN Alpha subunit of beta conglycinin (Fragment) OS=Glycine max PE=2 SV=2	610.529	3047.61	5	3047.6	0.0025	503	528	Q	AVEKLLKNQRESYFVDAQPKKKEEGN	K
O22120	tr|O22120|O22120_SOYBN Alpha subunit of beta conglycinin (Fragment) OS=Glycine max PE=2 SV=2	1064.55	3190.62	3	3190.63	-0.0041	219	247	Q	SGDALRVPSGTTYYVVNPDNNENLRLITL	A
O22120	tr|O22120|O22120_SOYBN Alpha subunit of beta conglycinin (Fragment) OS=Glycine max PE=2 SV=2	1081.17	3240.48	3	3240.47	0.0047	32	57	K	EEDEDEQPRPIPFPRPQPRQEEEHEQ	R
O22120	tr|O22120|O22120_SOYBN Alpha subunit of beta conglycinin (Fragment) OS=Glycine max PE=2 SV=2	1095.22	3282.62	3	3282.62	0.0009	466	495	I	GINAENNQRNFLAGSQDNVISQIPSQVQEL	A
O22120	tr|O22120|O22120_SOYBN Alpha subunit of beta conglycinin (Fragment) OS=Glycine max PE=2 SV=2	848.684	3390.71	4	3390.7	0.0075	248	277	L	AIPVNKPGRFESFFLSSTEAQQSYLQGFSR	N
O22120	tr|O22120|O22120_SOYBN Alpha subunit of beta conglycinin (Fragment) OS=Glycine max PE=2 SV=2	1156.59	3466.74	3	3466.74	-0.0015	464	495	F	AIGINAENNQRNFLAGSQDNVISQIPSQVQEL	A
O22120	tr|O22120|O22120_SOYBN Alpha subunit of beta conglycinin (Fragment) OS=Glycine max PE=2 SV=2	892.655	3566.59	4	3566.59	-0.0033	78	105	E	EDEDEDEEQDERQFPFPRPPHQKEERKQ	E
O22120	tr|O22120|O22120_SOYBN Alpha subunit of beta conglycinin (Fragment) OS=Glycine max PE=2 SV=2	901.439	3601.73	4	3601.73	0.0003	283	312	A	SYDTKFEEINKVLFSREEGQQQGEQRLQES	V
O22120	tr|O22120|O22120_SOYBN Alpha subunit of beta conglycinin (Fragment) OS=Glycine max PE=2 SV=2	842.985	4209.89	5	4209.89	0.0032	87	119	Q	DERQFPFPRPPHQKEERKQEEDEDEEQQRESEE	S
Q4LER6	tr|Q4LER6|Q4LER6_SOYBN Beta-conglycinin alpha prime subunit OS=Glycine max GN=Cgy-1 PE=2 SV=1	353.236	704.458	2	704.458	-0.0003	434	439	N	KLGKLF	E
Q4LER6	tr|Q4LER6|Q4LER6_SOYBN Beta-conglycinin alpha prime subunit OS=Glycine max GN=Cgy-1 PE=2 SV=1	380.199	758.383	2	758.382	0.0002	226	231	N	QYGHVR	V
Q4LER6	tr|Q4LER6|Q4LER6_SOYBN Beta-conglycinin alpha prime subunit OS=Glycine max GN=Cgy-1 PE=2 SV=1	387.721	773.428	2	773.428	-0.0002	354	360	F	SKNILEA	S
Q4LER6	tr|Q4LER6|Q4LER6_SOYBN Beta-conglycinin alpha prime subunit OS=Glycine max GN=Cgy-1 PE=2 SV=1	393.74	785.465	2	785.465	0.0001	490	496	E	LVGIKEQ	Q
Q4LER6	tr|Q4LER6|Q4LER6_SOYBN Beta-conglycinin alpha prime subunit OS=Glycine max GN=Cgy-1 PE=2 SV=1	415.722	829.429	2	829.429	0	240	246	R	SQQLQNL	R
Q4LER6	tr|Q4LER6|Q4LER6_SOYBN Beta-conglycinin alpha prime subunit OS=Glycine max GN=Cgy-1 PE=2 SV=1	432.732	863.45	2	863.45	-0.0001	302	309	L	RVPAGTTY	Y
Q4LER6	tr|Q4LER6|Q4LER6_SOYBN Beta-conglycinin alpha prime subunit OS=Glycine max GN=Cgy-1 PE=2 SV=1	440.256	878.498	2	878.497	0.0003	216	222	N	SKRFQTL	F
Q4LER6	tr|Q4LER6|Q4LER6_SOYBN Beta-conglycinin alpha prime subunit OS=Glycine max GN=Cgy-1 PE=2 SV=1	446.201	890.388	2	890.387	0.001	62	68	L	KVEEEEE	C
Q4LER6	tr|Q4LER6|Q4LER6_SOYBN Beta-conglycinin alpha prime subunit OS=Glycine max GN=Cgy-1 PE=2 SV=1	458.297	914.579	2	914.58	-0.0012	391	398	S	VIVEISKK	Q
Q4LER6	tr|Q4LER6|Q4LER6_SOYBN Beta-conglycinin alpha prime subunit OS=Glycine max GN=Cgy-1 PE=2 SV=1	520.752	1039.49	2	1039.49	0.0002	453	461	L	DVFLSVVDM	N
Q4LER6	tr|Q4LER6|Q4LER6_SOYBN Beta-conglycinin alpha prime subunit OS=Glycine max GN=Cgy-1 PE=2 SV=1	527.296	1052.58	2	1052.58	-0.0001	218	225	K	RFQTLFKN	Q
Q4LER6	tr|Q4LER6|Q4LER6_SOYBN Beta-conglycinin alpha prime subunit OS=Glycine max GN=Cgy-1 PE=2 SV=1	530.288	1058.56	2	1058.56	0.0004	581	589	K	DIENLIKSQ	S
Q4LER6	tr|Q4LER6|Q4LER6_SOYBN Beta-conglycinin alpha prime subunit OS=Glycine max GN=Cgy-1 PE=2 SV=1	354.217	1059.63	3	1059.63	-0.0005	232	239	R	VLQRFNKR	S
Q4LER6	tr|Q4LER6|Q4LER6_SOYBN Beta-conglycinin alpha prime subunit OS=Glycine max GN=Cgy-1 PE=2 SV=1	568.745	1135.48	2	1135.47	0.0013	192	201	S	QESEGSESQR	E
Q4LER6	tr|Q4LER6|Q4LER6_SOYBN Beta-conglycinin alpha prime subunit OS=Glycine max GN=Cgy-1 PE=2 SV=1	383.537	1147.59	3	1147.59	-0.0004	223	231	L	FKNQYGHVR	V
Q4LER6	tr|Q4LER6|Q4LER6_SOYBN Beta-conglycinin alpha prime subunit OS=Glycine max GN=Cgy-1 PE=2 SV=1	574.802	1147.59	2	1147.59	0.0008	223	231	L	FKNQYGHVR	V
Q4LER6	tr|Q4LER6|Q4LER6_SOYBN Beta-conglycinin alpha prime subunit OS=Glycine max GN=Cgy-1 PE=2 SV=1	577.278	1152.54	2	1152.54	0.001	342	351	S	STQAQQSYLQ	G
Q4LER6	tr|Q4LER6|Q4LER6_SOYBN Beta-conglycinin alpha prime subunit OS=Glycine max GN=Cgy-1 PE=2 SV=1	585.283	1168.55	2	1168.55	-0.0009	344	353	T	QAQQSYLQGF	S
Q4LER6	tr|Q4LER6|Q4LER6_SOYBN Beta-conglycinin alpha prime subunit OS=Glycine max GN=Cgy-1 PE=2 SV=1	586.787	1171.56	2	1171.56	0.0009	379	388	E	GQQQGEERLQ	E
Q4LER6	tr|Q4LER6|Q4LER6_SOYBN Beta-conglycinin alpha prime subunit OS=Glycine max GN=Cgy-1 PE=2 SV=1	602.267	1202.52	2	1202.52	-0.0003	94	103	E	EDEGEQPRPF	P
Q4LER6	tr|Q4LER6|Q4LER6_SOYBN Beta-conglycinin alpha prime subunit OS=Glycine max GN=Cgy-1 PE=2 SV=1	609.811	1217.61	2	1217.61	0.0001	316	325	D	NDENLRMITL	A
Q4LER6	tr|Q4LER6|Q4LER6_SOYBN Beta-conglycinin alpha prime subunit OS=Glycine max GN=Cgy-1 PE=2 SV=1	614.842	1227.67	2	1227.67	0.0004	237	246	F	NKRSQQLQNL	R
Q4LER6	tr|Q4LER6|Q4LER6_SOYBN Beta-conglycinin alpha prime subunit OS=Glycine max GN=Cgy-1 PE=2 SV=1	410.231	1227.67	3	1227.67	0.002	237	246	F	NKRSQQLQNL	R
Q4LER6	tr|Q4LER6|Q4LER6_SOYBN Beta-conglycinin alpha prime subunit OS=Glycine max GN=Cgy-1 PE=2 SV=1	624.826	1247.64	2	1247.64	0.001	549	559	E	NNQRNFLAGSK	D
Q4LER6	tr|Q4LER6|Q4LER6_SOYBN Beta-conglycinin alpha prime subunit OS=Glycine max GN=Cgy-1 PE=2 SV=1	625.735	1249.46	2	1249.46	-0.0024	180	189	E	DQDEDEEQDK	E
Q4LER6	tr|Q4LER6|Q4LER6_SOYBN Beta-conglycinin alpha prime subunit OS=Glycine max GN=Cgy-1 PE=2 SV=1	632.818	1263.62	2	1263.62	0	240	249	R	SQQLQNLRDY	R
Q4LER6	tr|Q4LER6|Q4LER6_SOYBN Beta-conglycinin alpha prime subunit OS=Glycine max GN=Cgy-1 PE=2 SV=1	423.575	1267.7	3	1267.7	0.0009	216	225	N	SKRFQTLFKN	Q
Q4LER6	tr|Q4LER6|Q4LER6_SOYBN Beta-conglycinin alpha prime subunit OS=Glycine max GN=Cgy-1 PE=2 SV=1	426.883	1277.63	3	1277.63	0.0011	120	128	Q	KEEHEWHRK	E
Q4LER6	tr|Q4LER6|Q4LER6_SOYBN Beta-conglycinin alpha prime subunit OS=Glycine max GN=Cgy-1 PE=2 SV=1	679.322	1356.63	2	1356.63	-0.0022	342	353	S	STQAQQSYLQGF	S
Q4LER6	tr|Q4LER6|Q4LER6_SOYBN Beta-conglycinin alpha prime subunit OS=Glycine max GN=Cgy-1 PE=2 SV=1	454.254	1359.74	3	1359.74	0.0003	223	233	L	FKNQYGHVRVL	Q
Q4LER6	tr|Q4LER6|Q4LER6_SOYBN Beta-conglycinin alpha prime subunit OS=Glycine max GN=Cgy-1 PE=2 SV=1	682.339	1362.66	2	1362.66	-0.0005	549	560	E	NNQRNFLAGSKD	N
Q4LER6	tr|Q4LER6|Q4LER6_SOYBN Beta-conglycinin alpha prime subunit OS=Glycine max GN=Cgy-1 PE=2 SV=1	455.229	1362.67	3	1362.66	0.002	549	560	E	NNQRNFLAGSKD	N
Q4LER6	tr|Q4LER6|Q4LER6_SOYBN Beta-conglycinin alpha prime subunit OS=Glycine max GN=Cgy-1 PE=2 SV=1	694.824	1387.63	2	1387.63	0.0011	379	390	E	GQQQGEERLQES	V
Q4LER6	tr|Q4LER6|Q4LER6_SOYBN Beta-conglycinin alpha prime subunit OS=Glycine max GN=Cgy-1 PE=2 SV=1	491.922	1472.74	3	1472.74	0.002	462	474	M	NEGALFLPHFNSK	A
Q4LER6	tr|Q4LER6|Q4LER6_SOYBN Beta-conglycinin alpha prime subunit OS=Glycine max GN=Cgy-1 PE=2 SV=1	750.407	1498.8	2	1498.8	-0.0005	576	589	F	PGSAKDIENLIKSQ	S
Q4LER6	tr|Q4LER6|Q4LER6_SOYBN Beta-conglycinin alpha prime subunit OS=Glycine max GN=Cgy-1 PE=2 SV=1	500.607	1498.8	3	1498.8	-0.0002	576	589	F	PGSAKDIENLIKSQ	S
Q4LER6	tr|Q4LER6|Q4LER6_SOYBN Beta-conglycinin alpha prime subunit OS=Glycine max GN=Cgy-1 PE=2 SV=1	501.612	1501.81	3	1501.81	-0.0007	574	587	L	AFPGSAKDIENLIK	S
Q4LER6	tr|Q4LER6|Q4LER6_SOYBN Beta-conglycinin alpha prime subunit OS=Glycine max GN=Cgy-1 PE=2 SV=1	518.991	1553.95	3	1553.95	0.0006	391	403	S	VIVEISKKQIREL	S
Q4LER6	tr|Q4LER6|Q4LER6_SOYBN Beta-conglycinin alpha prime subunit OS=Glycine max GN=Cgy-1 PE=2 SV=1	784.844	1567.67	2	1567.67	-0.0016	288	301	N	DDRDSYNLQSGDAL	R
Q4LER6	tr|Q4LER6|Q4LER6_SOYBN Beta-conglycinin alpha prime subunit OS=Glycine max GN=Cgy-1 PE=2 SV=1	791.462	1580.91	2	1580.91	-0.0032	474	488	S	KAIVVLVINEGEANI	E
Q4LER6	tr|Q4LER6|Q4LER6_SOYBN Beta-conglycinin alpha prime subunit OS=Glycine max GN=Cgy-1 PE=2 SV=1	546.639	1636.89	3	1636.89	0.0003	426	439	R	SRDPIYSNKLGKLF	E
Q4LER6	tr|Q4LER6|Q4LER6_SOYBN Beta-conglycinin alpha prime subunit OS=Glycine max GN=Cgy-1 PE=2 SV=1	554.961	1661.86	3	1661.86	0.0016	237	249	F	NKRSQQLQNLRDY	R
Q4LER6	tr|Q4LER6|Q4LER6_SOYBN Beta-conglycinin alpha prime subunit OS=Glycine max GN=Cgy-1 PE=2 SV=1	849.456	1696.9	2	1696.9	-0.0028	559	573	S	KDNVISQIPSQVQEL	A
Q4LER6	tr|Q4LER6|Q4LER6_SOYBN Beta-conglycinin alpha prime subunit OS=Glycine max GN=Cgy-1 PE=2 SV=1	859.458	1716.9	2	1716.9	-0.0022	574	589	L	AFPGSAKDIENLIKSQ	S
Q4LER6	tr|Q4LER6|Q4LER6_SOYBN Beta-conglycinin alpha prime subunit OS=Glycine max GN=Cgy-1 PE=2 SV=1	573.309	1716.9	3	1716.9	0.0001	574	589	L	AFPGSAKDIENLIKSQ	S
Q4LER6	tr|Q4LER6|Q4LER6_SOYBN Beta-conglycinin alpha prime subunit OS=Glycine max GN=Cgy-1 PE=2 SV=1	866.941	1731.87	2	1731.87	0.0016	544	559	F	GINAENNQRNFLAGSK	D
Q4LER6	tr|Q4LER6|Q4LER6_SOYBN Beta-conglycinin alpha prime subunit OS=Glycine max GN=Cgy-1 PE=2 SV=1	578.296	1731.87	3	1731.87	0.0017	544	559	F	GINAENNQRNFLAGSK	D
Q4LER6	tr|Q4LER6|Q4LER6_SOYBN Beta-conglycinin alpha prime subunit OS=Glycine max GN=Cgy-1 PE=2 SV=1	870.397	1738.78	2	1738.78	-0.0004	592	606	E	SYFVDAQPQQKEEGN	K
Q4LER6	tr|Q4LER6|Q4LER6_SOYBN Beta-conglycinin alpha prime subunit OS=Glycine max GN=Cgy-1 PE=2 SV=1	591.016	1770.03	3	1770.03	0.002	389	403	Q	ESVIVEISKKQIREL	S
Q4LER6	tr|Q4LER6|Q4LER6_SOYBN Beta-conglycinin alpha prime subunit OS=Glycine max GN=Cgy-1 PE=2 SV=1	892.903	1783.79	2	1783.79	0.0012	590	604	Q	SESYFVDAQPQQKEE	G
Q4LER6	tr|Q4LER6|Q4LER6_SOYBN Beta-conglycinin alpha prime subunit OS=Glycine max GN=Cgy-1 PE=2 SV=1	892.973	1783.93	2	1783.93	0	558	573	G	SKDNVISQIPSQVQEL	A
Q4LER6	tr|Q4LER6|Q4LER6_SOYBN Beta-conglycinin alpha prime subunit OS=Glycine max GN=Cgy-1 PE=2 SV=1	449.244	1792.95	4	1792.95	-0.0007	218	231	K	RFQTLFKNQYGHVR	V
Q4LER6	tr|Q4LER6|Q4LER6_SOYBN Beta-conglycinin alpha prime subunit OS=Glycine max GN=Cgy-1 PE=2 SV=1	598.657	1792.95	3	1792.95	0.0015	218	231	K	RFQTLFKNQYGHVR	V
Q4LER6	tr|Q4LER6|Q4LER6_SOYBN Beta-conglycinin alpha prime subunit OS=Glycine max GN=Cgy-1 PE=2 SV=1	616.638	1846.89	3	1846.89	0.0007	544	560	F	GINAENNQRNFLAGSKD	N
Q4LER6	tr|Q4LER6|Q4LER6_SOYBN Beta-conglycinin alpha prime subunit OS=Glycine max GN=Cgy-1 PE=2 SV=1	924.455	1846.89	2	1846.89	0.0024	544	560	F	GINAENNQRNFLAGSKD	N
Q4LER6	tr|Q4LER6|Q4LER6_SOYBN Beta-conglycinin alpha prime subunit OS=Glycine max GN=Cgy-1 PE=2 SV=1	624.691	1871.05	3	1871.05	0.0018	232	246	R	VLQRFNKRSQQLQNL	R
Q4LER6	tr|Q4LER6|Q4LER6_SOYBN Beta-conglycinin alpha prime subunit OS=Glycine max GN=Cgy-1 PE=2 SV=1	948.422	1894.83	2	1894.83	0	285	301	L	VNNDDRDSYNLQSGDAL	R
Q4LER6	tr|Q4LER6|Q4LER6_SOYBN Beta-conglycinin alpha prime subunit OS=Glycine max GN=Cgy-1 PE=2 SV=1	953.472	1904.93	2	1904.93	-0.0003	310	325	Y	YVVNPDNDENLRMITL	A
Q4LER6	tr|Q4LER6|Q4LER6_SOYBN Beta-conglycinin alpha prime subunit OS=Glycine max GN=Cgy-1 PE=2 SV=1	649.339	1945	3	1944.99	0.0006	361	376	A	SYDTKFEEINKVLFGR	E
Q4LER6	tr|Q4LER6|Q4LER6_SOYBN Beta-conglycinin alpha prime subunit OS=Glycine max GN=Cgy-1 PE=2 SV=1	978.435	1954.86	2	1954.85	0.0011	590	606	Q	SESYFVDAQPQQKEEGN	K
Q4LER6	tr|Q4LER6|Q4LER6_SOYBN Beta-conglycinin alpha prime subunit OS=Glycine max GN=Cgy-1 PE=2 SV=1	502.282	2005.1	4	2005.1	-0.0017	218	233	K	RFQTLFKNQYGHVRVL	Q
Q4LER6	tr|Q4LER6|Q4LER6_SOYBN Beta-conglycinin alpha prime subunit OS=Glycine max GN=Cgy-1 PE=2 SV=1	673.67	2017.99	3	2017.99	0.0013	253	270	L	EFNSKPNTLLLPHHADAD	Y
Q4LER6	tr|Q4LER6|Q4LER6_SOYBN Beta-conglycinin alpha prime subunit OS=Glycine max GN=Cgy-1 PE=2 SV=1	706.357	2116.05	3	2116.05	0.0022	362	378	S	YDTKFEEINKVLFGREE	G
Q4LER6	tr|Q4LER6|Q4LER6_SOYBN Beta-conglycinin alpha prime subunit OS=Glycine max GN=Cgy-1 PE=2 SV=1	735.365	2203.07	3	2203.08	-0.0052	361	378	A	SYDTKFEEINKVLFGREE	G
Q4LER6	tr|Q4LER6|Q4LER6_SOYBN Beta-conglycinin alpha prime subunit OS=Glycine max GN=Cgy-1 PE=2 SV=1	551.778	2203.08	4	2203.08	0.0011	361	378	A	SYDTKFEEINKVLFGREE	G
Q4LER6	tr|Q4LER6|Q4LER6_SOYBN Beta-conglycinin alpha prime subunit OS=Glycine max GN=Cgy-1 PE=2 SV=1	577.318	2305.24	4	2305.24	0.0016	232	249	R	VLQRFNKRSQQLQNLRDY	R
Q4LER6	tr|Q4LER6|Q4LER6_SOYBN Beta-conglycinin alpha prime subunit OS=Glycine max GN=Cgy-1 PE=2 SV=1	627.848	2507.36	4	2507.36	-0.0011	419	439	E	DKPFNLRSRDPIYSNKLGKLF	E
Q4LER6	tr|Q4LER6|Q4LER6_SOYBN Beta-conglycinin alpha prime subunit OS=Glycine max GN=Cgy-1 PE=2 SV=1	849.087	2544.24	3	2544.24	0.0007	574	596	L	AFPGSAKDIENLIKSQSESYFVD	A
Q4LER6	tr|Q4LER6|Q4LER6_SOYBN Beta-conglycinin alpha prime subunit OS=Glycine max GN=Cgy-1 PE=2 SV=1	917.795	2750.36	3	2750.37	-0.0052	302	325	L	RVPAGTTYYVVNPDNDENLRMITL	A
Q4LER6	tr|Q4LER6|Q4LER6_SOYBN Beta-conglycinin alpha prime subunit OS=Glycine max GN=Cgy-1 PE=2 SV=1	933.817	2798.43	3	2798.43	-0.0026	549	573	E	NNQRNFLAGSKDNVISQIPSQVQEL	A
Q4LER6	tr|Q4LER6|Q4LER6_SOYBN Beta-conglycinin alpha prime subunit OS=Glycine max GN=Cgy-1 PE=2 SV=1	585.722	2923.57	5	2923.57	0.0012	379	403	E	GQQQGEERLQESVIVEISKKQIREL	S
Q4LER6	tr|Q4LER6|Q4LER6_SOYBN Beta-conglycinin alpha prime subunit OS=Glycine max GN=Cgy-1 PE=2 SV=1	1000.51	2998.51	3	2998.51	-0.0035	547	573	N	AENNQRNFLAGSKDNVISQIPSQVQEL	A
Q4LER6	tr|Q4LER6|Q4LER6_SOYBN Beta-conglycinin alpha prime subunit OS=Glycine max GN=Cgy-1 PE=2 SV=1	1014.52	3040.53	3	3040.53	-0.0022	544	571	F	GINAENNQRNFLAGSKDNVISQIPSQVQ	E
Q4LER6	tr|Q4LER6|Q4LER6_SOYBN Beta-conglycinin alpha prime subunit OS=Glycine max GN=Cgy-1 PE=2 SV=1	1095.23	3282.66	3	3282.66	-0.0017	544	573	F	GINAENNQRNFLAGSKDNVISQIPSQVQEL	A
Q4LER6	tr|Q4LER6|Q4LER6_SOYBN Beta-conglycinin alpha prime subunit OS=Glycine max GN=Cgy-1 PE=2 SV=1	840.442	3357.74	4	3357.74	0.001	301	330	A	LRVPAGTTYYVVNPDNDENLRMITLAIPVN	K
Q4LER6	tr|Q4LER6|Q4LER6_SOYBN Beta-conglycinin alpha prime subunit OS=Glycine max GN=Cgy-1 PE=2 SV=1	914.443	3653.74	4	3653.75	-0.0054	574	606	L	AFPGSAKDIENLIKSQSESYFVDAQPQQKEEGN	K
Q4LER6	tr|Q4LER6|Q4LER6_SOYBN Beta-conglycinin alpha prime subunit OS=Glycine max GN=Cgy-1 PE=2 SV=1	1218.92	3653.75	3	3653.75	-0.0029	574	606	L	AFPGSAKDIENLIKSQSESYFVDAQPQQKEEGN	K
F7J077	tr|F7J077|F7J077_SOYBN Beta-conglycinin beta subunit OS=Glycine max GN=CG-beta-2 PE=4 SV=1	380.194	758.374	2	758.375	-0.0011	252	257	N	NFGKFF	E
F7J077	tr|F7J077|F7J077_SOYBN Beta-conglycinin beta subunit OS=Glycine max GN=CG-beta-2 PE=4 SV=1	380.222	758.429	2	758.429	0.0003	24	29	S	LKVRED	E
F7J077	tr|F7J077|F7J077_SOYBN Beta-conglycinin beta subunit OS=Glycine max GN=CG-beta-2 PE=4 SV=1	407.209	812.402	2	812.403	-0.0004	177	183	F	SHNILET	S
F7J077	tr|F7J077|F7J077_SOYBN Beta-conglycinin beta subunit OS=Glycine max GN=CG-beta-2 PE=4 SV=1	445.722	889.429	2	889.429	-0.0005	237	243	E	DEPFNLR	S
F7J077	tr|F7J077|F7J077_SOYBN Beta-conglycinin beta subunit OS=Glycine max GN=CG-beta-2 PE=4 SV=1	458.771	915.527	2	915.528	-0.0004	209	216	G	VIVELSKE	Q
F7J077	tr|F7J077|F7J077_SOYBN Beta-conglycinin beta subunit OS=Glycine max GN=CG-beta-2 PE=4 SV=1	501.291	1000.57	2	1000.57	0.0014	214	221	L	SKEQIRQL	S
F7J077	tr|F7J077|F7J077_SOYBN Beta-conglycinin beta subunit OS=Glycine max GN=CG-beta-2 PE=4 SV=1	526.761	1051.51	2	1051.51	-0.0005	30	37	D	ENNPFYLR	S
F7J077	tr|F7J077|F7J077_SOYBN Beta-conglycinin beta subunit OS=Glycine max GN=CG-beta-2 PE=4 SV=1	569.778	1137.54	2	1137.54	0.0008	329	337	Q	RYRAELSED	D
F7J077	tr|F7J077|F7J077_SOYBN Beta-conglycinin beta subunit OS=Glycine max GN=CG-beta-2 PE=4 SV=1	605.317	1208.62	2	1208.62	0.0009	354	364	T	SNLNFLAFGIN	A
F7J077	tr|F7J077|F7J077_SOYBN Beta-conglycinin beta subunit OS=Glycine max GN=CG-beta-2 PE=4 SV=1	619.826	1237.64	2	1237.64	-0.001	338	348	D	DVFVIPAAYPF	V
F7J077	tr|F7J077|F7J077_SOYBN Beta-conglycinin beta subunit OS=Glycine max GN=CG-beta-2 PE=4 SV=1	628.839	1255.66	2	1255.66	0.0004	378	387	K	DNVVRQIERQ	V
F7J077	tr|F7J077|F7J077_SOYBN Beta-conglycinin beta subunit OS=Glycine max GN=CG-beta-2 PE=4 SV=1	645.832	1289.65	2	1289.65	0.0018	367	377	E	NNQRNFLAGEK	D
F7J077	tr|F7J077|F7J077_SOYBN Beta-conglycinin beta subunit OS=Glycine max GN=CG-beta-2 PE=4 SV=1	659.855	1317.69	2	1317.69	0.0021	189	199	E	FEEINRVLLGE	E
F7J077	tr|F7J077|F7J077_SOYBN Beta-conglycinin beta subunit OS=Glycine max GN=CG-beta-2 PE=4 SV=1	453.922	1358.74	3	1358.74	0.0011	46	56	L	FENQNGRIRLL	Q
F7J077	tr|F7J077|F7J077_SOYBN Beta-conglycinin beta subunit OS=Glycine max GN=CG-beta-2 PE=4 SV=1	701.87	1401.73	2	1401.73	0.0003	392	404	L	AFPGSAQDVERLL	K
F7J077	tr|F7J077|F7J077_SOYBN Beta-conglycinin beta subunit OS=Glycine max GN=CG-beta-2 PE=4 SV=1	705.357	1408.7	2	1408.7	0.0007	354	366	T	SNLNFLAFGINAE	N
F7J077	tr|F7J077|F7J077_SOYBN Beta-conglycinin beta subunit OS=Glycine max GN=CG-beta-2 PE=4 SV=1	481.583	1441.73	3	1441.73	0.001	415	427	D	AQPQQKEEGSKGR	K
F7J077	tr|F7J077|F7J077_SOYBN Beta-conglycinin beta subunit OS=Glycine max GN=CG-beta-2 PE=4 SV=1	721.872	1441.73	2	1441.73	0.0014	415	427	D	AQPQQKEEGSKGR	K
F7J077	tr|F7J077|F7J077_SOYBN Beta-conglycinin beta subunit OS=Glycine max GN=CG-beta-2 PE=4 SV=1	778.9	1555.79	2	1555.78	0.0018	201	213	E	EEQRQQEGVIVEL	S
F7J077	tr|F7J077|F7J077_SOYBN Beta-conglycinin beta subunit OS=Glycine max GN=CG-beta-2 PE=4 SV=1	805.953	1609.89	2	1609.89	0.0015	379	391	D	NVVRQIERQVQEL	A
F7J077	tr|F7J077|F7J077_SOYBN Beta-conglycinin beta subunit OS=Glycine max GN=CG-beta-2 PE=4 SV=1	407.718	1626.84	4	1626.84	-0.001	415	429	D	AQPQQKEEGSKGRKG	P
F7J077	tr|F7J077|F7J077_SOYBN Beta-conglycinin beta subunit OS=Glycine max GN=CG-beta-2 PE=4 SV=1	543.288	1626.84	3	1626.84	-0.0004	415	429	D	AQPQQKEEGSKGRKG	P
F7J077	tr|F7J077|F7J077_SOYBN Beta-conglycinin beta subunit OS=Glycine max GN=CG-beta-2 PE=4 SV=1	814.429	1626.84	2	1626.84	0.0006	415	429	D	AQPQQKEEGSKGRKG	P
F7J077	tr|F7J077|F7J077_SOYBN Beta-conglycinin beta subunit OS=Glycine max GN=CG-beta-2 PE=4 SV=1	823.898	1645.78	2	1645.78	-0.0003	362	376	F	GINAENNQRNFLAGE	K
F7J077	tr|F7J077|F7J077_SOYBN Beta-conglycinin beta subunit OS=Glycine max GN=CG-beta-2 PE=4 SV=1	843.424	1684.83	2	1684.83	0.006	200	213	E	EEEQRQQEGVIVEL	S
F7J077	tr|F7J077|F7J077_SOYBN Beta-conglycinin beta subunit OS=Glycine max GN=CG-beta-2 PE=4 SV=1	575.64	1723.9	3	1723.9	0.0032	415	430	D	AQPQQKEEGSKGRKGP	F
F7J077	tr|F7J077|F7J077_SOYBN Beta-conglycinin beta subunit OS=Glycine max GN=CG-beta-2 PE=4 SV=1	575.979	1724.91	3	1724.92	-0.0027	378	391	K	DNVVRQIERQVQEL	A
F7J077	tr|F7J077|F7J077_SOYBN Beta-conglycinin beta subunit OS=Glycine max GN=CG-beta-2 PE=4 SV=1	863.466	1724.92	2	1724.92	-0.0002	378	391	K	DNVVRQIERQVQEL	A
F7J077	tr|F7J077|F7J077_SOYBN Beta-conglycinin beta subunit OS=Glycine max GN=CG-beta-2 PE=4 SV=1	592.299	1773.88	3	1773.88	0.0009	362	377	F	GINAENNQRNFLAGEK	D
F7J077	tr|F7J077|F7J077_SOYBN Beta-conglycinin beta subunit OS=Glycine max GN=CG-beta-2 PE=4 SV=1	596.332	1785.97	3	1785.97	0.0004	392	407	L	AFPGSAQDVERLLKKQ	R
F7J077	tr|F7J077|F7J077_SOYBN Beta-conglycinin beta subunit OS=Glycine max GN=CG-beta-2 PE=4 SV=1	598.316	1791.93	3	1791.93	-0.0005	24	37	S	LKVREDENNPFYLR	S
F7J077	tr|F7J077|F7J077_SOYBN Beta-conglycinin beta subunit OS=Glycine max GN=CG-beta-2 PE=4 SV=1	607.968	1820.88	3	1820.88	0.0008	237	251	E	DEPFNLRSRNPIYSN	N
F7J077	tr|F7J077|F7J077_SOYBN Beta-conglycinin beta subunit OS=Glycine max GN=CG-beta-2 PE=4 SV=1	618.678	1853.01	3	1853.01	-0.0001	377	391	E	KDNVVRQIERQVQEL	A
F7J077	tr|F7J077|F7J077_SOYBN Beta-conglycinin beta subunit OS=Glycine max GN=CG-beta-2 PE=4 SV=1	635.985	1904.93	3	1904.93	0.0056	184	199	T	SFHSEFEEINRVLLGE	E
F7J077	tr|F7J077|F7J077_SOYBN Beta-conglycinin beta subunit OS=Glycine max GN=CG-beta-2 PE=4 SV=1	487.031	1944.09	4	1944.09	0.0005	133	148	Y	YLVNPHDHQNLKIIKL	A
F7J077	tr|F7J077|F7J077_SOYBN Beta-conglycinin beta subunit OS=Glycine max GN=CG-beta-2 PE=4 SV=1	656.337	1965.99	3	1965.99	-0.0006	24	39	S	LKVREDENNPFYLRSS	N
F7J077	tr|F7J077|F7J077_SOYBN Beta-conglycinin beta subunit OS=Glycine max GN=CG-beta-2 PE=4 SV=1	675.697	2024.07	3	2024.07	-0.0002	399	414	Q	DVERLLKKQRESYFVD	A
F7J077	tr|F7J077|F7J077_SOYBN Beta-conglycinin beta subunit OS=Glycine max GN=CG-beta-2 PE=4 SV=1	679	2033.98	3	2033.97	0.0089	184	200	T	SFHSEFEEINRVLLGEE	E
F7J077	tr|F7J077|F7J077_SOYBN Beta-conglycinin beta subunit OS=Glycine max GN=CG-beta-2 PE=4 SV=1	722.012	2163.01	3	2163.01	0.0021	184	201	T	SFHSEFEEINRVLLGEEE	E
F7J077	tr|F7J077|F7J077_SOYBN Beta-conglycinin beta subunit OS=Glycine max GN=CG-beta-2 PE=4 SV=1	765.071	2292.19	3	2292.19	0.002	252	270	N	NFGKFFEITPEKNPQLRDL	D
F7J077	tr|F7J077|F7J077_SOYBN Beta-conglycinin beta subunit OS=Glycine max GN=CG-beta-2 PE=4 SV=1	671.601	2682.38	4	2682.38	-0.0004	392	414	L	AFPGSAQDVERLLKKQRESYFVD	A
F7J077	tr|F7J077|F7J077_SOYBN Beta-conglycinin beta subunit OS=Glycine max GN=CG-beta-2 PE=4 SV=1	895.134	2682.38	3	2682.38	0.0045	392	414	L	AFPGSAQDVERLLKKQRESYFVD	A
F7J077	tr|F7J077|F7J077_SOYBN Beta-conglycinin beta subunit OS=Glycine max GN=CG-beta-2 PE=4 SV=1	678.343	2709.34	4	2709.35	-0.0053	229	251	S	SRKTISSEDEPFNLRSRNPIYSN	N
F7J077	tr|F7J077|F7J077_SOYBN Beta-conglycinin beta subunit OS=Glycine max GN=CG-beta-2 PE=4 SV=1	871.204	3480.79	4	3480.78	0.0064	362	391	F	GINAENNQRNFLAGEKDNVVRQIERQVQEL	A
I1LE33	tr|I1LE33|I1LE33_SOYBN Uncharacterized protein OS=Glycine max PE=4 SV=1	444.199	886.383	2	886.382	0.0004	562	568	Q	RESYFAD	A
I1LE33	tr|I1LE33|I1LE33_SOYBN Uncharacterized protein OS=Glycine max PE=4 SV=1	543.793	1085.57	2	1085.57	0.0001	553	561	Q	DIENLIKNQ	R
I1LE33	tr|I1LE33|I1LE33_SOYBN Uncharacterized protein OS=Glycine max PE=4 SV=1	622.847	1243.68	2	1243.68	0.0019	370	379	L	ELSKEQIREL	S
I1LE33	tr|I1LE33|I1LE33_SOYBN Uncharacterized protein OS=Glycine max PE=4 SV=1	626.834	1251.65	2	1251.65	-0.0009	491	501	D	DIFVIPAAYPF	V
I1LE33	tr|I1LE33|I1LE33_SOYBN Uncharacterized protein OS=Glycine max PE=4 SV=1	438.246	1311.72	3	1311.71	0.0006	569	580	D	AQPLQKEEGKKG	S
I1LE33	tr|I1LE33|I1LE33_SOYBN Uncharacterized protein OS=Glycine max PE=4 SV=1	740.841	1479.67	2	1479.67	0.0013	392	403	N	SFDYEPFYLRGS	Q
I1LE33	tr|I1LE33|I1LE33_SOYBN Uncharacterized protein OS=Glycine max PE=4 SV=1	571.001	1709.98	3	1709.98	0.0021	531	544	K	DNVIRQIQKQVKEL	A
I1LE33	tr|I1LE33|I1LE33_SOYBN Uncharacterized protein OS=Glycine max PE=4 SV=1	652.322	1953.94	3	1953.94	0.0002	553	568	Q	DIENLIKNQRESYFAD	A
I1LE33	tr|I1LE33|I1LE33_SOYBN Uncharacterized protein OS=Glycine max PE=4 SV=1	977.979	1953.94	2	1953.94	0.0004	553	568	Q	DIENLIKNQRESYFAD	A
I1LE33	tr|I1LE33|I1LE33_SOYBN Uncharacterized protein OS=Glycine max PE=4 SV=1	1004.99	2007.97	2	2007.98	-0.0091	506	523	A	TSNLNFVAFGINAENNQR	N
I1LE33	tr|I1LE33|I1LE33_SOYBN Uncharacterized protein OS=Glycine max PE=4 SV=1	1024.98	2047.94	2	2047.93	0.0073	166	182	R	EKKEQREEKEEEGQGSE	D
I1LE33	tr|I1LE33|I1LE33_SOYBN Uncharacterized protein OS=Glycine max PE=4 SV=1	895.436	2683.29	3	2683.29	-0.002	545	568	L	AFPAGSAQDIENLIKNQRESYFAD	A
I1LE33	tr|I1LE33|I1LE33_SOYBN Uncharacterized protein OS=Glycine max PE=4 SV=1	783.205	3910.99	5	3911	-0.0149	364	397	Q	QEGVILELSKEQIRELSKRAKSSSRSTNSFDYEP	F
Q948X9	tr|Q948X9|Q948X9_SOYBN Beta-conglycinin alpha-subunit OS=Glycine max PE=2 SV=1	497.706	993.397	2	993.396	0.0013	62	69	K	VEKEEECE	E
Q948X9	tr|Q948X9|Q948X9_SOYBN Beta-conglycinin alpha-subunit OS=Glycine max PE=2 SV=1	806.068	2415.18	3	2415.18	0.0036	498	516	E	QQQEEQQEEQPLEVRKYRA	E
P11827	sp|P11827|GLCAP_SOYBN Beta-conglycinin, alpha~ chain OS=Glycine max GN=CG-1 PE=2 SV=1	901.77	2702.29	3	2702.29	-0.0043	536	559	S	EQDIFVIPAGYPVMVNATSDLNFF	A
Q39816	tr|Q39816|Q39816_SOYBN 7S storage protein alpha subunit OS=Glycine max PE=2 SV=1	517.262	1032.51	2	1032.51	0	228	235	E	NNQRNFLQ	V
Q39816	tr|Q39816|Q39816_SOYBN 7S storage protein alpha subunit OS=Glycine max PE=2 SV=1	759.377	1516.74	2	1516.74	0.001	223	235	F	GINAENNQRNFLQ	V
C6T9L1	tr|C6T9L1|C6T9L1_SOYBN Putative uncharacterized protein OS=Glycine max PE=2 SV=1	676.846	1351.68	2	1351.68	0.0006	189	199	E	FEEINRVLFGE	E
F8WQS0	tr|F8WQS0|F8WQS0_SOYBN Beta-conglycinin beta subunit OS=Glycine max GN=CG-beta-1 PE=4 SV=1	630.787	1259.56	2	1259.56	0.0025	30	39	D	ENNPFYFRSS	N
F8WQS0	tr|F8WQS0|F8WQS0_SOYBN Beta-conglycinin beta subunit OS=Glycine max GN=CG-beta-1 PE=4 SV=1	638.655	1912.94	3	1912.94	0.0009	24	38	S	LKVREDENNPFYFRS	S
Q93VL9	tr|Q93VL9|Q93VL9_SOYBN Beta-conglycinin beta-subunit OS=Glycine max PE=2 SV=1	647.311	1938.91	3	1938.91	-0.0005	184	199	T	SFHSEFEEINRVLFGE	E
P02853	sp|P02853|PHSB_PHAVU Phaseolin, beta-type OS=Phaseolus vulgaris PE=1 SV=2	495.293	988.572	2	988.574	-0.0017	389	396	E	VMKLINKQ	S
P02853	sp|P02853|PHSB_PHAVU Phaseolin, beta-type OS=Phaseolus vulgaris PE=1 SV=2	558.988	1673.94	3	1673.94	0.0041	322	337	D	DVFVIPAAYPVAIKAT	S
K7N3H7	tr|K7N3H7|K7N3H7_SOYBN Uncharacterized protein OS=Glycine max PE=4 SV=1	573.818	1145.62	2	1145.62	0.0023	337	347	V	KELAFPAGSAR	D
K7N3H7	tr|K7N3H7|K7N3H7_SOYBN Uncharacterized protein OS=Glycine max PE=4 SV=1	1004.99	2007.97	2	2007.98	-0.0091	301	318	A	TSNLNFLAFGVNAENNQR	N
K7N3H7	tr|K7N3H7|K7N3H7_SOYBN Uncharacterized protein OS=Glycine max PE=4 SV=1	673.648	2017.92	3	2017.91	0.008	173	189	S	SEDEPFNLRSHNPIYSN	N
K7LL86	tr|K7LL86|K7LL86_SOYBN Uncharacterized protein OS=Glycine max PE=4 SV=1	590.293	1178.57	2	1178.57	-0.0002	17	27	L	ASVSVRMSQSQ	K
K7KTR9	tr|K7KTR9|K7KTR9_SOYBN Oleosin OS=Glycine max PE=3 SV=1	358.666	715.318	2	715.318	-0.0001	176	181	L	DYAKGY	L
K7KTR9	tr|K7KTR9|K7KTR9_SOYBN Oleosin OS=Glycine max PE=3 SV=1	389.213	776.412	2	776.41	0.0021	43	49	E	KIPTMAT	I
K7KTR9	tr|K7KTR9|K7KTR9_SOYBN Oleosin OS=Glycine max PE=3 SV=1	483.243	964.472	2	964.473	-0.0006	197	205	Y	GSYAQGRIN	E
K7KTR9	tr|K7KTR9|K7KTR9_SOYBN Oleosin OS=Glycine max PE=3 SV=1	508.76	1015.51	2	1015.5	0.0006	201	209	A	QGRINEATQ	G
K7KTR9	tr|K7KTR9|K7KTR9_SOYBN Oleosin OS=Glycine max PE=3 SV=1	524.718	1047.42	2	1047.42	-0.0017	1	8	-	MQSRHDMQ	S
K7KTR9	tr|K7KTR9|K7KTR9_SOYBN Oleosin OS=Glycine max PE=3 SV=1	358.212	1071.61	3	1071.61	-0.0012	186	194	K	ARDVKERAK	D
K7KTR9	tr|K7KTR9|K7KTR9_SOYBN Oleosin OS=Glycine max PE=3 SV=1	536.815	1071.61	2	1071.61	-0.0002	186	194	K	ARDVKERAK	D
K7KTR9	tr|K7KTR9|K7KTR9_SOYBN Oleosin OS=Glycine max PE=3 SV=1	547.765	1093.52	2	1093.52	0.0009	197	206	Y	GSYAQGRINE	A
K7KTR9	tr|K7KTR9|K7KTR9_SOYBN Oleosin OS=Glycine max PE=3 SV=1	583.282	1164.55	2	1164.55	-0.0021	197	207	Y	GSYAQGRINEA	T
K7KTR9	tr|K7KTR9|K7KTR9_SOYBN Oleosin OS=Glycine max PE=3 SV=1	587.262	1172.51	2	1172.51	0.0001	52	61	S	TDQPRGSYSY	G
K7KTR9	tr|K7KTR9|K7KTR9_SOYBN Oleosin OS=Glycine max PE=3 SV=1	599.798	1197.58	2	1197.59	-0.0039	142	154	S	GFLFSGGCGVAAI	A
K7KTR9	tr|K7KTR9|K7KTR9_SOYBN Oleosin OS=Glycine max PE=3 SV=1	400.91	1199.71	3	1199.71	-0.0016	185	194	D	KARDVKERAK	D
K7KTR9	tr|K7KTR9|K7KTR9_SOYBN Oleosin OS=Glycine max PE=3 SV=1	605.297	1208.58	2	1208.58	0.0014	202	212	Q	GRINEATQGTY	-
K7KTR9	tr|K7KTR9|K7KTR9_SOYBN Oleosin OS=Glycine max PE=3 SV=1	622.289	1242.56	2	1242.56	0.0004	195	205	K	DYGSYAQGRIN	E
K7KTR9	tr|K7KTR9|K7KTR9_SOYBN Oleosin OS=Glycine max PE=3 SV=1	444.252	1329.74	3	1329.74	-0.0009	182	192	Y	LTDKARDVKER	A
K7KTR9	tr|K7KTR9|K7KTR9_SOYBN Oleosin OS=Glycine max PE=3 SV=1	666.297	1330.58	2	1330.58	0.0011	52	63	S	TDQPRGSYSYGT	S
K7KTR9	tr|K7KTR9|K7KTR9_SOYBN Oleosin OS=Glycine max PE=3 SV=1	450.909	1349.71	3	1349.71	0.0004	186	196	K	ARDVKERAKDY	G
K7KTR9	tr|K7KTR9|K7KTR9_SOYBN Oleosin OS=Glycine max PE=3 SV=1	675.86	1349.71	2	1349.71	0.0011	186	196	K	ARDVKERAKDY	G
K7KTR9	tr|K7KTR9|K7KTR9_SOYBN Oleosin OS=Glycine max PE=3 SV=1	704.845	1407.68	2	1407.67	0.0015	200	212	Y	AQGRINEATQGTY	-
K7KTR9	tr|K7KTR9|K7KTR9_SOYBN Oleosin OS=Glycine max PE=3 SV=1	740.821	1479.63	2	1479.63	0.0012	53	65	T	DQPRGSYSYGTSY	G
K7KTR9	tr|K7KTR9|K7KTR9_SOYBN Oleosin OS=Glycine max PE=3 SV=1	510.63	1528.87	3	1528.87	-0.0007	182	194	Y	LTDKARDVKERAK	D
K7KTR9	tr|K7KTR9|K7KTR9_SOYBN Oleosin OS=Glycine max PE=3 SV=1	791.345	1580.67	2	1580.67	0.0005	52	65	S	TDQPRGSYSYGTSY	G
K7KTR9	tr|K7KTR9|K7KTR9_SOYBN Oleosin OS=Glycine max PE=3 SV=1	531.95	1592.83	3	1592.83	0.0006	184	196	T	DKARDVKERAKDY	G
K7KTR9	tr|K7KTR9|K7KTR9_SOYBN Oleosin OS=Glycine max PE=3 SV=1	858.403	1714.79	2	1714.79	0.0005	197	212	Y	GSYAQGRINEATQGTY	-
K7KTR9	tr|K7KTR9|K7KTR9_SOYBN Oleosin OS=Glycine max PE=3 SV=1	583.992	1748.95	3	1748.95	0.0013	180	194	K	GYLTDKARDVKERAK	D
K7KTR9	tr|K7KTR9|K7KTR9_SOYBN Oleosin OS=Glycine max PE=3 SV=1	603.327	1806.96	3	1806.96	0.0016	182	196	Y	LTDKARDVKERAKDY	G
K7KTR9	tr|K7KTR9|K7KTR9_SOYBN Oleosin OS=Glycine max PE=3 SV=1	997.448	1992.88	2	1992.88	0.0006	195	212	K	DYGSYAQGRINEATQGTY	-
K7KTR9	tr|K7KTR9|K7KTR9_SOYBN Oleosin OS=Glycine max PE=3 SV=1	676.689	2027.04	3	2027.04	0.0011	180	196	K	GYLTDKARDVKERAKDY	G
K7KTR9	tr|K7KTR9|K7KTR9_SOYBN Oleosin OS=Glycine max PE=3 SV=1	507.769	2027.05	4	2027.04	0.0021	180	196	K	GYLTDKARDVKERAKDY	G
K7KTR9	tr|K7KTR9|K7KTR9_SOYBN Oleosin OS=Glycine max PE=3 SV=1	1146	2289.98	2	2289.98	0.0001	53	73	T	DQPRGSYSYGTSYGAPYGTTY	E
K7KTR9	tr|K7KTR9|K7KTR9_SOYBN Oleosin OS=Glycine max PE=3 SV=1	1196.52	2391.03	2	2391.03	-0.0007	52	73	S	TDQPRGSYSYGTSYGAPYGTTY	E
C3VHQ8	tr|C3VHQ8|C3VHQ8_SOYBN Oleosin OS=Glycine max PE=2 SV=1	434.249	1299.72	3	1299.73	-0.0013	135	145	Y	LADKARDVKER	A
C3VHQ8	tr|C3VHQ8|C3VHQ8_SOYBN Oleosin OS=Glycine max PE=2 SV=1	689.84	1377.66	2	1377.66	0.0009	153	165	Y	AQGRINEATQGAY	-
C3VHQ8	tr|C3VHQ8|C3VHQ8_SOYBN Oleosin OS=Glycine max PE=2 SV=1	500.627	1498.86	3	1498.86	0.0006	135	147	Y	LADKARDVKERAK	D
C3VHQ8	tr|C3VHQ8|C3VHQ8_SOYBN Oleosin OS=Glycine max PE=2 SV=1	843.398	1684.78	2	1684.78	0.0015	150	165	Y	GSYAQGRINEATQGAY	-
C3VHQ8	tr|C3VHQ8|C3VHQ8_SOYBN Oleosin OS=Glycine max PE=2 SV=1	573.989	1718.94	3	1718.94	0.0018	133	147	K	GYLADKARDVKERAK	D
C3VHQ8	tr|C3VHQ8|C3VHQ8_SOYBN Oleosin OS=Glycine max PE=2 SV=1	593.323	1776.95	3	1776.95	-0.0003	135	149	Y	LADKARDVKERAKDY	G
C3VHQ8	tr|C3VHQ8|C3VHQ8_SOYBN Oleosin OS=Glycine max PE=2 SV=1	982.443	1962.87	2	1962.87	0.0009	148	165	K	DYGSYAQGRINEATQGAY	-
C3VHQ8	tr|C3VHQ8|C3VHQ8_SOYBN Oleosin OS=Glycine max PE=2 SV=1	666.686	1997.04	3	1997.03	0.0044	133	149	K	GYLADKARDVKERAKDY	G
C3VHQ8	tr|C3VHQ8|C3VHQ8_SOYBN Oleosin OS=Glycine max PE=2 SV=1	678.314	2031.92	3	2031.92	0.0032	115	133	Y	NYVSGNQPAGYDTLDYAKG	Y
C6SYA7	tr|C6SYA7|C6SYA7_SOYBN Putative uncharacterized protein OS=Glycine max PE=2 SV=1	432.203	862.392	2	862.392	0.0001	122	128	Q	SEELEEK	Q
C6SYA7	tr|C6SYA7|C6SYA7_SOYBN Putative uncharacterized protein OS=Glycine max PE=2 SV=1	552.201	1102.39	2	1102.39	-0.0005	87	95	E	DEEEEGHMQ	K
C6SYA7	tr|C6SYA7|C6SYA7_SOYBN Putative uncharacterized protein OS=Glycine max PE=2 SV=1	573.786	1145.56	2	1145.56	-0.0002	43	51	P	CEKHIMEKI	Q
C6SYA7	tr|C6SYA7|C6SYA7_SOYBN Putative uncharacterized protein OS=Glycine max PE=2 SV=1	617.776	1233.54	2	1233.54	0.0007	119	128	M	ENQSEELEEK	Q
C6SYA7	tr|C6SYA7|C6SYA7_SOYBN Putative uncharacterized protein OS=Glycine max PE=2 SV=1	501.298	1500.87	3	1500.87	0.0017	129	140	K	QKKKMEKELINL	A
C6SYA7	tr|C6SYA7|C6SYA7_SOYBN Putative uncharacterized protein OS=Glycine max PE=2 SV=1	766.795	1531.58	2	1531.57	0.002	83	95	E	GKDEDEEEEGHMQ	K
C6SYA7	tr|C6SYA7|C6SYA7_SOYBN Putative uncharacterized protein OS=Glycine max PE=2 SV=1	524.977	1571.91	3	1571.91	0.0016	129	141	K	QKKKMEKELINLA	T
C6SYA7	tr|C6SYA7|C6SYA7_SOYBN Putative uncharacterized protein OS=Glycine max PE=2 SV=1	554.546	1660.62	3	1660.62	0.0013	82	95	N	EGKDEDEEEEGHMQ	K
C6SYA7	tr|C6SYA7|C6SYA7_SOYBN Putative uncharacterized protein OS=Glycine max PE=2 SV=1	831.316	1660.62	2	1660.62	0.0014	82	95	N	EGKDEDEEEEGHMQ	K
C6SYA7	tr|C6SYA7|C6SYA7_SOYBN Putative uncharacterized protein OS=Glycine max PE=2 SV=1	840.299	1678.58	2	1678.58	0.0016	51	65	K	IQGRGDDDDDDDDDN	H
C6SYA7	tr|C6SYA7|C6SYA7_SOYBN Putative uncharacterized protein OS=Glycine max PE=2 SV=1	630.025	1887.05	3	1887.05	0.0034	126	140	L	EEKQKKKMEKELINL	A
C6SYA7	tr|C6SYA7|C6SYA7_SOYBN Putative uncharacterized protein OS=Glycine max PE=2 SV=1	631.659	1891.96	3	1891.96	-0.0003	122	136	Q	SEELEEKQKKKMEKE	L
C6SYA7	tr|C6SYA7|C6SYA7_SOYBN Putative uncharacterized protein OS=Glycine max PE=2 SV=1	473.997	1891.96	4	1891.96	0.0013	122	136	Q	SEELEEKQKKKMEKE	L
C6SYA7	tr|C6SYA7|C6SYA7_SOYBN Putative uncharacterized protein OS=Glycine max PE=2 SV=1	669.355	2005.04	3	2005.04	0.0027	122	137	Q	SEELEEKQKKKMEKEL	I
C6SYA7	tr|C6SYA7|C6SYA7_SOYBN Putative uncharacterized protein OS=Glycine max PE=2 SV=1	782.758	2345.25	3	2345.25	0.002	122	140	Q	SEELEEKQKKKMEKELINL	A
C6SYA7	tr|C6SYA7|C6SYA7_SOYBN Putative uncharacterized protein OS=Glycine max PE=2 SV=1	806.437	2416.29	3	2416.29	0.0017	122	141	Q	SEELEEKQKKKMEKELINLA	T
C6SYA7	tr|C6SYA7|C6SYA7_SOYBN Putative uncharacterized protein OS=Glycine max PE=2 SV=1	906.084	2715.23	3	2715.24	-0.0067	135	158	E	KELINLATMCRFGPMIQCDLSSDD	-
Q9XET1	tr|Q9XET1|Q9XET1_SOYBN Seed maturation protein PM31 OS=Glycine max GN=PM31 PE=2 SV=1	365.698	729.381	2	729.381	0.0004	53	58	T	DKAHIF	R
Q9XET1	tr|Q9XET1|Q9XET1_SOYBN Seed maturation protein PM31 OS=Glycine max GN=PM31 PE=2 SV=1	428.256	854.497	2	854.497	0.0001	59	66	F	RADLPGVK	K
Q9XET1	tr|Q9XET1|Q9XET1_SOYBN Seed maturation protein PM31 OS=Glycine max GN=PM31 PE=2 SV=1	430.248	858.481	2	858.481	0.0002	67	73	K	KEDLKVQ	V
Q9XET1	tr|Q9XET1|Q9XET1_SOYBN Seed maturation protein PM31 OS=Glycine max GN=PM31 PE=2 SV=1	444.263	886.512	2	886.512	-0.0001	78	85	N	KILQISGE	R
Q9XET1	tr|Q9XET1|Q9XET1_SOYBN Seed maturation protein PM31 OS=Glycine max GN=PM31 PE=2 SV=1	472.774	943.534	2	943.534	0.0007	76	83	E	ENKILQIS	G
Q9XET1	tr|Q9XET1|Q9XET1_SOYBN Seed maturation protein PM31 OS=Glycine max GN=PM31 PE=2 SV=1	526.262	1050.51	2	1050.51	0.0005	37	46	D	DITSSLAHAH	V
Q9XET1	tr|Q9XET1|Q9XET1_SOYBN Seed maturation protein PM31 OS=Glycine max GN=PM31 PE=2 SV=1	371.552	1111.63	3	1111.63	-0.0004	59	68	F	RADLPGVKKE	D
Q9XET1	tr|Q9XET1|Q9XET1_SOYBN Seed maturation protein PM31 OS=Glycine max GN=PM31 PE=2 SV=1	556.825	1111.64	2	1111.63	0.0007	59	68	F	RADLPGVKKE	D
Q9XET1	tr|Q9XET1|Q9XET1_SOYBN Seed maturation protein PM31 OS=Glycine max GN=PM31 PE=2 SV=1	565.806	1129.6	2	1129.6	-0.0001	76	85	E	ENKILQISGE	R
Q9XET1	tr|Q9XET1|Q9XET1_SOYBN Seed maturation protein PM31 OS=Glycine max GN=PM31 PE=2 SV=1	586.83	1171.65	2	1171.64	0.0008	74	83	Q	VEENKILQIS	G
Q9XET1	tr|Q9XET1|Q9XET1_SOYBN Seed maturation protein PM31 OS=Glycine max GN=PM31 PE=2 SV=1	593.784	1185.55	2	1185.55	0.001	27	36	L	WDPRRVGDAD	D
Q9XET1	tr|Q9XET1|Q9XET1_SOYBN Seed maturation protein PM31 OS=Glycine max GN=PM31 PE=2 SV=1	633.31	1264.6	2	1264.6	0	37	48	D	DITSSLAHAHVD	W
Q9XET1	tr|Q9XET1|Q9XET1_SOYBN Seed maturation protein PM31 OS=Glycine max GN=PM31 PE=2 SV=1	679.862	1357.71	2	1357.71	0.0006	74	85	Q	VEENKILQISGE	R
Q9XET1	tr|Q9XET1|Q9XET1_SOYBN Seed maturation protein PM31 OS=Glycine max GN=PM31 PE=2 SV=1	506.256	1515.75	3	1515.75	-0.0013	47	58	H	VDWRETDKAHIF	R
Q9XET1	tr|Q9XET1|Q9XET1_SOYBN Seed maturation protein PM31 OS=Glycine max GN=PM31 PE=2 SV=1	565.997	1694.97	3	1694.97	0.0002	59	73	F	RADLPGVKKEDLKVQ	V
Q9XET1	tr|Q9XET1|Q9XET1_SOYBN Seed maturation protein PM31 OS=Glycine max GN=PM31 PE=2 SV=1	424.749	1694.97	4	1694.97	0.0004	59	73	F	RADLPGVKKEDLKVQ	V
Q9XET1	tr|Q9XET1|Q9XET1_SOYBN Seed maturation protein PM31 OS=Glycine max GN=PM31 PE=2 SV=1	644.301	1929.88	3	1929.87	0.0069	115	132	P	EDANPNQISCTLENGVLN	V
Q9XET1	tr|Q9XET1|Q9XET1_SOYBN Seed maturation protein PM31 OS=Glycine max GN=PM31 PE=2 SV=1	555.52	2218.05	4	2218.05	0.0004	27	46	L	WDPRRVGDADDITSSLAHAH	V
Q9XET1	tr|Q9XET1|Q9XET1_SOYBN Seed maturation protein PM31 OS=Glycine max GN=PM31 PE=2 SV=1	638.07	2548.25	4	2548.25	0.0051	37	58	D	DITSSLAHAHVDWRETDKAHIF	R
Q9XET1	tr|Q9XET1|Q9XET1_SOYBN Seed maturation protein PM31 OS=Glycine max GN=PM31 PE=2 SV=1	762.182	3044.7	4	3044.7	-0.0005	127	153	L	ENGVLNVTVPKVEKKPENKNVRQIDVV	-
B0M1A7	tr|B0M1A7|B0M1A7_SOYBN Peroxisomal small heat shock protein OS=Glycine max PE=2 SV=1	421.751	841.488	2	841.491	-0.0031	121	128	L	TIVVPKDA	T
B0M1A7	tr|B0M1A7|B0M1A7_SOYBN Peroxisomal small heat shock protein OS=Glycine max PE=2 SV=1	430.248	858.481	2	858.481	0.0002	51	57	S	KEDIKVQ	I
B0M1A7	tr|B0M1A7|B0M1A7_SOYBN Peroxisomal small heat shock protein OS=Glycine max PE=2 SV=1	535.813	1069.61	2	1069.61	-0.0006	111	120	Q	IKAQVENGVL	T
K7L1S4	tr|K7L1S4|K7L1S4_SOYBN Uncharacterized protein OS=Glycine max PE=4 SV=1	444.263	886.512	2	886.512	-0.0001	364	371	A	KLLQLSGE	S
K7L1S4	tr|K7L1S4|K7L1S4_SOYBN Uncharacterized protein OS=Glycine max PE=4 SV=1	744.872	1487.73	2	1487.72	0.0062	391	403	G	SVMERLISNHCVT	C
K7L1S4	tr|K7L1S4|K7L1S4_SOYBN Uncharacterized protein OS=Glycine max PE=4 SV=1	622.019	1863.04	3	1863.03	0.0056	186	201	G	FKVQPVTPDLQFLFKG	T
K7L1S4	tr|K7L1S4|K7L1S4_SOYBN Uncharacterized protein OS=Glycine max PE=4 SV=1	1217.62	2433.24	2	2433.23	0.001	297	317	E	FVLTFDGNRWGHNGPYLVSRV	V
I1M3M9	tr|I1M3M9|I1M3M9_SOYBN Uncharacterized protein OS=Glycine max PE=4 SV=1	351.711	701.407	2	701.407	-0.0003	408	415	M	SAGAVKGL	A
I1M3M9	tr|I1M3M9|I1M3M9_SOYBN Uncharacterized protein OS=Glycine max PE=4 SV=1	366.206	730.397	2	730.397	0	262	268	K	SAQAKNL	A
I1M3M9	tr|I1M3M9|I1M3M9_SOYBN Uncharacterized protein OS=Glycine max PE=4 SV=1	380.714	759.413	2	759.413	0	313	319	Y	TLQAAEK	A
I1M3M9	tr|I1M3M9|I1M3M9_SOYBN Uncharacterized protein OS=Glycine max PE=4 SV=1	470.22	938.426	2	938.425	0.0012	85	92	T	HELGAHFE	S
I1M3M9	tr|I1M3M9|I1M3M9_SOYBN Uncharacterized protein OS=Glycine max PE=4 SV=1	478.222	954.43	2	954.429	0.0004	418	426	A	SAGETAKEY	T
I1M3M9	tr|I1M3M9|I1M3M9_SOYBN Uncharacterized protein OS=Glycine max PE=4 SV=1	482.751	963.487	2	963.487	0.0002	289	298	K	DTISSAAKTA	S
I1M3M9	tr|I1M3M9|I1M3M9_SOYBN Uncharacterized protein OS=Glycine max PE=4 SV=1	504.264	1006.51	2	1006.51	0.0006	405	415	L	ASMSAGAVKGL	A
I1M3M9	tr|I1M3M9|I1M3M9_SOYBN Uncharacterized protein OS=Glycine max PE=4 SV=1	523.273	1044.53	2	1044.53	0.0004	175	184	T	ETARGRVGAE	N
I1M3M9	tr|I1M3M9|I1M3M9_SOYBN Uncharacterized protein OS=Glycine max PE=4 SV=1	530.288	1058.56	2	1058.56	0.0004	299	308	A	SEKTAPVAEK	A
I1M3M9	tr|I1M3M9|I1M3M9_SOYBN Uncharacterized protein OS=Glycine max PE=4 SV=1	544.777	1087.54	2	1087.54	0.0015	111	120	K	ESQREARGGV	R
I1M3M9	tr|I1M3M9|I1M3M9_SOYBN Uncharacterized protein OS=Glycine max PE=4 SV=1	549.26	1096.5	2	1096.5	0.001	416	426	L	AASAGETAKEY	T
I1M3M9	tr|I1M3M9|I1M3M9_SOYBN Uncharacterized protein OS=Glycine max PE=4 SV=1	551.755	1101.49	2	1101.49	0.0008	450	459	A	EERPSEGIGE	T
I1M3M9	tr|I1M3M9|I1M3M9_SOYBN Uncharacterized protein OS=Glycine max PE=4 SV=1	556.77	1111.53	2	1111.53	0.0001	95	105	L	ADKVTDHAAAN	V
I1M3M9	tr|I1M3M9|I1M3M9_SOYBN Uncharacterized protein OS=Glycine max PE=4 SV=1	570.781	1139.55	2	1139.55	0.0007	323	334	S	AGGTTASYVGEK	A
I1M3M9	tr|I1M3M9|I1M3M9_SOYBN Uncharacterized protein OS=Glycine max PE=4 SV=1	596.814	1191.61	2	1191.61	0.0005	302	312	K	TAPVAEKAKDY	T
I1M3M9	tr|I1M3M9|I1M3M9_SOYBN Uncharacterized protein OS=Glycine max PE=4 SV=1	627.305	1252.59	2	1252.59	0.0014	340	352	K	DVAVESGKSAAGY	A
I1M3M9	tr|I1M3M9|I1M3M9_SOYBN Uncharacterized protein OS=Glycine max PE=4 SV=1	650.823	1299.63	2	1299.63	0.0012	11	21	E	NTTTEKEIHVE	K
I1M3M9	tr|I1M3M9|I1M3M9_SOYBN Uncharacterized protein OS=Glycine max PE=4 SV=1	668.342	1334.67	2	1334.67	0.0018	250	261	E	TLNTTTQTAQEK	S
I1M3M9	tr|I1M3M9|I1M3M9_SOYBN Uncharacterized protein OS=Glycine max PE=4 SV=1	695.347	1388.68	2	1388.68	-0.0005	566	578	E	TVAEIGQNMMKPA	E
I1M3M9	tr|I1M3M9|I1M3M9_SOYBN Uncharacterized protein OS=Glycine max PE=4 SV=1	716.352	1430.69	2	1430.69	0.001	43	56	S	DITAGKDTPQGSIE	A
I1M3M9	tr|I1M3M9|I1M3M9_SOYBN Uncharacterized protein OS=Glycine max PE=4 SV=1	512.935	1535.78	3	1535.78	0.0008	299	312	A	SEKTAPVAEKAKDY	T
I1M3M9	tr|I1M3M9|I1M3M9_SOYBN Uncharacterized protein OS=Glycine max PE=4 SV=1	811.898	1621.78	2	1621.78	0.0015	247	261	A	ASETLNTTTQTAQEK	S
I1M3M9	tr|I1M3M9|I1M3M9_SOYBN Uncharacterized protein OS=Glycine max PE=4 SV=1	569.644	1705.91	3	1705.91	0.0007	232	246	Q	ATQGVKEKYERAKQA	A
I1M3M9	tr|I1M3M9|I1M3M9_SOYBN Uncharacterized protein OS=Glycine max PE=4 SV=1	573.636	1717.89	3	1717.88	0.0006	511	528	E	SEGGGGKEEGKSVIGKSL	T
I1M3M9	tr|I1M3M9|I1M3M9_SOYBN Uncharacterized protein OS=Glycine max PE=4 SV=1	519.025	2072.07	4	2072.07	-0.0003	156	174	E	KERGRESGGQVVAEKGRET	E
I1M3M9	tr|I1M3M9|I1M3M9_SOYBN Uncharacterized protein OS=Glycine max PE=4 SV=1	1163.59	2325.16	2	2325.15	0.0099	384	407	T	KAAAHVVEGAAGYAGHKAAELASM	S
I1M3M9	tr|I1M3M9|I1M3M9_SOYBN Uncharacterized protein OS=Glycine max PE=4 SV=1	873.762	2618.26	3	2618.26	0.0075	552	577	N	ITEGGGEVLGAVGETVAEIGQNMMKP	A
I1M3M9	tr|I1M3M9|I1M3M9_SOYBN Uncharacterized protein OS=Glycine max PE=4 SV=1	693.119	2768.45	4	2768.45	0.0008	465	490	Y	AQKPKPSERNPQKEGTGSIVFTAIGE	T
I1M3M9	tr|I1M3M9|I1M3M9_SOYBN Uncharacterized protein OS=Glycine max PE=4 SV=1	1164.26	3489.76	3	3489.75	0.0065	54	86	G	SIEALQAGERVKDHAGKAMGDIGGRGKARETHE	L
K7LW58	tr|K7LW58|K7LW58_SOYBN Uncharacterized protein OS=Glycine max PE=4 SV=1	413.754	825.493	2	825.493	-0.0002	104	111	E	KGRGRVGP	E
K7LW58	tr|K7LW58|K7LW58_SOYBN Uncharacterized protein OS=Glycine max PE=4 SV=1	645.832	1289.65	2	1289.65	0.0034	382	394	S	QGIGETVSSVGEK	V
K7LW58	tr|K7LW58|K7LW58_SOYBN Uncharacterized protein OS=Glycine max PE=4 SV=1	759.03	2274.07	3	2274.08	-0.0083	371	391	A	FQPQEAEERPSQGIGETVSSV	G
K7LW58	tr|K7LW58|K7LW58_SOYBN Uncharacterized protein OS=Glycine max PE=4 SV=1	1143.06	2284.11	2	2284.12	-0.0072	155	174	N	YSDQATQGVKERYDRAKQAA	S
K7LW58	tr|K7LW58|K7LW58_SOYBN Uncharacterized protein OS=Glycine max PE=4 SV=1	637.807	2547.2	4	2547.2	-0.0062	414	439	G	GNDQSSGGGQEQGKSIIGQTLTSIGE	K
K7LW58	tr|K7LW58|K7LW58_SOYBN Uncharacterized protein OS=Glycine max PE=4 SV=1	921.971	3683.85	4	3683.86	-0.0035	303	340	S	AEKTVEGTKAAAHVVEGAAGYAGHKAAELASMSTGAVK	G
K7LW58	tr|K7LW58|K7LW58_SOYBN Uncharacterized protein OS=Glycine max PE=4 SV=1	817.62	4083.07	5	4083.07	-0.0043	304	346	A	EKTVEGTKAAAHVVEGAAGYAGHKAAELASMSTGAVKGLAASA	G
K7LW58	tr|K7LW58|K7LW58_SOYBN Uncharacterized protein OS=Glycine max PE=4 SV=1	1429.71	4286.1	3	4286.12	-0.0153	107	146	R	GRVGPENEGARTTAVITCTLEKGGATQKPLREEESESTER	S
P01070	sp|P01070|ITRA_SOYBN Trypsin inhibitor A OS=Glycine max GN=KTI3 PE=1 SV=2	399.248	796.48	2	796.481	-0.0003	190	196	K	NKPLVVQ	F
P01070	sp|P01070|ITRA_SOYBN Trypsin inhibitor A OS=Glycine max GN=KTI3 PE=1 SV=2	454.248	906.481	2	906.481	0.0005	197	203	Q	FQKLDKE	S
P01070	sp|P01070|ITRA_SOYBN Trypsin inhibitor A OS=Glycine max GN=KTI3 PE=1 SV=2	463.295	924.576	2	924.576	-0.0001	189	196	S	KNKPLVVQ	F
P01070	sp|P01070|ITRA_SOYBN Trypsin inhibitor A OS=Glycine max GN=KTI3 PE=1 SV=2	472.782	943.549	2	943.549	0	190	197	K	NKPLVVQF	Q
P01070	sp|P01070|ITRA_SOYBN Trypsin inhibitor A OS=Glycine max GN=KTI3 PE=1 SV=2	497.763	993.512	2	993.513	-0.0015	197	204	Q	FQKLDKES	L
P01070	sp|P01070|ITRA_SOYBN Trypsin inhibitor A OS=Glycine max GN=KTI3 PE=1 SV=2	507.275	1012.53	2	1012.53	0.0006	94	102	E	GHPLSLKFD	S
P01070	sp|P01070|ITRA_SOYBN Trypsin inhibitor A OS=Glycine max GN=KTI3 PE=1 SV=2	518.775	1035.54	2	1035.53	0.0002	45	54	L	SDITAFGGIR	A
P01070	sp|P01070|ITRA_SOYBN Trypsin inhibitor A OS=Glycine max GN=KTI3 PE=1 SV=2	536.829	1071.64	2	1071.64	0.0002	189	197	S	KNKPLVVQF	Q
P01070	sp|P01070|ITRA_SOYBN Trypsin inhibitor A OS=Glycine max GN=KTI3 PE=1 SV=2	570.763	1139.51	2	1139.51	0.0053	137	145	D	AMDGWFRLE	R
P01070	sp|P01070|ITRA_SOYBN Trypsin inhibitor A OS=Glycine max GN=KTI3 PE=1 SV=2	383.88	1148.62	3	1148.62	0.0006	44	54	I	LSDITAFGGIR	A
P01070	sp|P01070|ITRA_SOYBN Trypsin inhibitor A OS=Glycine max GN=KTI3 PE=1 SV=2	600.859	1199.7	2	1199.7	0.0017	189	198	S	KNKPLVVQFQ	K
P01070	sp|P01070|ITRA_SOYBN Trypsin inhibitor A OS=Glycine max GN=KTI3 PE=1 SV=2	616.793	1231.57	2	1231.57	-0.0007	25	35	A	DFVLDNEGNPL	E
P01070	sp|P01070|ITRA_SOYBN Trypsin inhibitor A OS=Glycine max GN=KTI3 PE=1 SV=2	620.277	1238.54	2	1238.54	0	136	145	K	DAMDGWFRLE	R
P01070	sp|P01070|ITRA_SOYBN Trypsin inhibitor A OS=Glycine max GN=KTI3 PE=1 SV=2	418.89	1253.65	3	1253.65	0.0015	178	188	D	HDDGTRRLVVS	K
P01070	sp|P01070|ITRA_SOYBN Trypsin inhibitor A OS=Glycine max GN=KTI3 PE=1 SV=2	629.771	1257.53	2	1257.53	0.0016	146	155	E	RVSDDEFNNY	K
P01070	sp|P01070|ITRA_SOYBN Trypsin inhibitor A OS=Glycine max GN=KTI3 PE=1 SV=2	632.776	1263.54	2	1263.54	0.0005	30	41	D	NEGNPLENGGTY	Y
P01070	sp|P01070|ITRA_SOYBN Trypsin inhibitor A OS=Glycine max GN=KTI3 PE=1 SV=2	669.849	1337.68	2	1337.68	0.0014	122	134	E	DLPEGPAVKIGEN	K
P01070	sp|P01070|ITRA_SOYBN Trypsin inhibitor A OS=Glycine max GN=KTI3 PE=1 SV=2	705.849	1409.68	2	1409.68	0.0003	32	44	E	GNPLENGGTYYIL	S
P01070	sp|P01070|ITRA_SOYBN Trypsin inhibitor A OS=Glycine max GN=KTI3 PE=1 SV=2	481.301	1440.88	3	1440.88	0	189	200	S	KNKPLVVQFQKL	D
P01070	sp|P01070|ITRA_SOYBN Trypsin inhibitor A OS=Glycine max GN=KTI3 PE=1 SV=2	489.6	1465.78	3	1465.78	0.0003	122	135	E	DLPEGPAVKIGENK	D
P01070	sp|P01070|ITRA_SOYBN Trypsin inhibitor A OS=Glycine max GN=KTI3 PE=1 SV=2	494.927	1481.76	3	1481.76	0.0011	176	188	S	IDHDDGTRRLVVS	K
P01070	sp|P01070|ITRA_SOYBN Trypsin inhibitor A OS=Glycine max GN=KTI3 PE=1 SV=2	827.391	1652.77	2	1652.77	0	30	44	D	NEGNPLENGGTYYIL	S
P01070	sp|P01070|ITRA_SOYBN Trypsin inhibitor A OS=Glycine max GN=KTI3 PE=1 SV=2	927.413	1852.81	2	1852.81	0.0009	25	41	A	DFVLDNEGNPLENGGTY	Y
P01070	sp|P01070|ITRA_SOYBN Trypsin inhibitor A OS=Glycine max GN=KTI3 PE=1 SV=2	1122.03	2242.04	2	2242.04	-0.0006	25	44	A	DFVLDNEGNPLENGGTYYIL	S
P01070	sp|P01070|ITRA_SOYBN Trypsin inhibitor A OS=Glycine max GN=KTI3 PE=1 SV=2	672.585	2686.31	4	2686.31	0.0035	122	145	E	DLPEGPAVKIGENKDAMDGWFRLE	R
P01070	sp|P01070|ITRA_SOYBN Trypsin inhibitor A OS=Glycine max GN=KTI3 PE=1 SV=2	896.444	2686.31	3	2686.31	0.0036	122	145	E	DLPEGPAVKIGENKDAMDGWFRLE	R
C6SWW4	tr|C6SWW4|C6SWW4_SOYBN Uncharacterized protein OS=Glycine max PE=2 SV=1	398.719	795.423	2	795.424	-0.0003	197	203	Q	KFRSSTA	-
C6SWW4	tr|C6SWW4|C6SWW4_SOYBN Uncharacterized protein OS=Glycine max PE=2 SV=1	500.764	999.514	2	999.514	0.0004	195	202	Q	FQKFRSST	A
C6SWW4	tr|C6SWW4|C6SWW4_SOYBN Uncharacterized protein OS=Glycine max PE=2 SV=1	785.428	1568.84	2	1568.84	0.0008	68	82	L	TVVQSPNELDKGIGL	V
C6SWW4	tr|C6SWW4|C6SWW4_SOYBN Uncharacterized protein OS=Glycine max PE=2 SV=1	836.929	1671.84	2	1671.85	-0.0061	59	74	D	STGKEICPLTVVQSPN	E
C6SWW4	tr|C6SWW4|C6SWW4_SOYBN Uncharacterized protein OS=Glycine max PE=2 SV=1	915.754	2744.24	3	2744.24	-0.0014	29	53	V	LDTDDDPLQNGGTYYMLPVMRGKGG	G
C6SWW4	tr|C6SWW4|C6SWW4_SOYBN Uncharacterized protein OS=Glycine max PE=2 SV=1	687.068	2744.24	4	2744.24	0.0004	29	53	V	LDTDDDPLQNGGTYYMLPVMRGKGG	G
C6SWW4	tr|C6SWW4|C6SWW4_SOYBN Uncharacterized protein OS=Glycine max PE=2 SV=1	991.81	2972.41	3	2972.4	0.0028	26	51	A	QFVLDTDDDPLQNGGTYYMLPVMRGK	G
K7K523	tr|K7K523|K7K523_SOYBN Uncharacterized protein OS=Glycine max PE=4 SV=1	620.277	1238.54	2	1238.54	-0.0033	369	379	T	FLRMADGDMPA	M
K7K523	tr|K7K523|K7K523_SOYBN Uncharacterized protein OS=Glycine max PE=4 SV=1	464.586	1390.74	3	1390.74	-0.0039	477	488	M	ALQQLNTFRCVV	I
K7K523	tr|K7K523|K7K523_SOYBN Uncharacterized protein OS=Glycine max PE=4 SV=1	609.043	2432.14	4	2432.14	0.007	89	111	A	NGQQNSSSASVGRMPLVDDAQKQ	K
K7K523	tr|K7K523|K7K523_SOYBN Uncharacterized protein OS=Glycine max PE=4 SV=1	1040.02	4156.05	4	4156.06	-0.0081	84	122	D	QATVANGQQNSSSASVGRMPLVDDAQKQKQDDADRKLAI	F
P22895	sp|P22895|P34_SOYBN P34 probable thiol protease OS=Glycine max PE=1 SV=1	456.733	911.451	2	911.45	0.0008	220	226	D	DYPYRAK	E
P22895	sp|P22895|P34_SOYBN P34 probable thiol protease OS=Glycine max PE=1 SV=1	512.775	1023.54	2	1023.53	0.0007	166	176	T	GAIEAAHAIAT	G
P22895	sp|P22895|P34_SOYBN P34 probable thiol protease OS=Glycine max PE=1 SV=1	548.803	1095.59	2	1095.59	-0.0005	172	182	A	HAIATGDLVSL	S
P22895	sp|P22895|P34_SOYBN P34 probable thiol protease OS=Glycine max PE=1 SV=1	584.322	1166.63	2	1166.63	-0.0006	171	182	A	AHAIATGDLVSL	S
P22895	sp|P22895|P34_SOYBN P34 probable thiol protease OS=Glycine max PE=1 SV=1	593.283	1184.55	2	1184.55	0.0013	279	288	K	DFHLYTGGIY	D
P22895	sp|P22895|P34_SOYBN P34 probable thiol protease OS=Glycine max PE=1 SV=1	619.841	1237.67	2	1237.67	0.0003	170	182	E	AAHAIATGDLVSL	S
P22895	sp|P22895|P34_SOYBN P34 probable thiol protease OS=Glycine max PE=1 SV=1	642.856	1283.7	2	1283.7	0.0007	265	276	S	AILEQPISVSID	A
P22895	sp|P22895|P34_SOYBN P34 probable thiol protease OS=Glycine max PE=1 SV=1	674.807	1347.6	2	1347.6	0.0003	349	359	M	NYFASYPTKEE	S
P22895	sp|P22895|P34_SOYBN P34 probable thiol protease OS=Glycine max PE=1 SV=1	721.332	1440.65	2	1440.65	-0.0019	207	219	F	EWVLEHGGIATDD	D
P22895	sp|P22895|P34_SOYBN P34 probable thiol protease OS=Glycine max PE=1 SV=1	723.356	1444.7	2	1444.7	-0.0002	205	217	Q	SFEWVLEHGGIAT	D
P22895	sp|P22895|P34_SOYBN P34 probable thiol protease OS=Glycine max PE=1 SV=1	742.422	1482.83	2	1482.83	0.0006	265	278	S	AILEQPISVSIDAK	D
P22895	sp|P22895|P34_SOYBN P34 probable thiol protease OS=Glycine max PE=1 SV=1	768.838	1535.66	2	1535.66	0.0007	347	359	C	GMNYFASYPTKEE	S
P22895	sp|P22895|P34_SOYBN P34 probable thiol protease OS=Glycine max PE=1 SV=1	804.934	1607.85	2	1607.85	0.0011	166	182	T	GAIEAAHAIATGDLVSL	S
P22895	sp|P22895|P34_SOYBN P34 probable thiol protease OS=Glycine max PE=1 SV=1	838.384	1674.75	2	1674.75	-0.0001	205	219	Q	SFEWVLEHGGIATDD	D
P22895	sp|P22895|P34_SOYBN P34 probable thiol protease OS=Glycine max PE=1 SV=1	855.457	1708.9	2	1708.9	0.0003	165	182	A	TGAIEAAHAIATGDLVSL	S
P22895	sp|P22895|P34_SOYBN P34 probable thiol protease OS=Glycine max PE=1 SV=1	934.492	1866.97	2	1866.97	0.0008	163	182	F	SATGAIEAAHAIATGDLVSL	S
P22895	sp|P22895|P34_SOYBN P34 probable thiol protease OS=Glycine max PE=1 SV=1	683.71	2048.11	3	2048.12	-0.0075	231	248	C	KANKIQDKVTIDGYETLI	M
P29530	sp|P29530|OLEO1_SOYBN P24 oleosin isoform A OS=Glycine max PE=2 SV=2	362.187	722.36	2	722.36	0.0001	156	161	A	EYVGQK	T
P29530	sp|P29530|OLEO1_SOYBN P24 oleosin isoform A OS=Glycine max PE=2 SV=2	374.69	747.366	2	747.366	0.0001	149	155	K	HHLAEAA	E
P29530	sp|P29530|OLEO1_SOYBN P24 oleosin isoform A OS=Glycine max PE=2 SV=2	391.741	781.467	2	781.47	-0.0032	59	67	A	VLAGLPVGG	I
P29530	sp|P29530|OLEO1_SOYBN P24 oleosin isoform A OS=Glycine max PE=2 SV=2	394.716	787.418	2	787.419	-0.0008	206	212	R	DAKVEAR	D
P29530	sp|P29530|OLEO1_SOYBN P24 oleosin isoform A OS=Glycine max PE=2 SV=2	403.22	804.425	2	804.424	0.0006	148	154	A	KHHLAEA	A
P29530	sp|P29530|OLEO1_SOYBN P24 oleosin isoform A OS=Glycine max PE=2 SV=2	423.251	844.488	2	844.488	-0.0001	211	217	E	ARDVKRT	T
P29530	sp|P29530|OLEO1_SOYBN P24 oleosin isoform A OS=Glycine max PE=2 SV=2	430.235	858.456	2	858.456	0.0001	203	210	A	AARDAKVE	A
P29530	sp|P29530|OLEO1_SOYBN P24 oleosin isoform A OS=Glycine max PE=2 SV=2	438.738	875.461	2	875.461	-0.0005	147	154	A	AKHHLAEA	A
P29530	sp|P29530|OLEO1_SOYBN P24 oleosin isoform A OS=Glycine max PE=2 SV=2	460.264	918.514	2	918.514	0.0007	213	220	R	DVKRTTVT	A
P29530	sp|P29530|OLEO1_SOYBN P24 oleosin isoform A OS=Glycine max PE=2 SV=2	474.257	946.499	2	946.498	0.0009	147	155	A	AKHHLAEAA	E
P29530	sp|P29530|OLEO1_SOYBN P24 oleosin isoform A OS=Glycine max PE=2 SV=2	523.255	1044.5	2	1044.49	0.0016	190	199	R	DAREAAARDA	R
P29530	sp|P29530|OLEO1_SOYBN P24 oleosin isoform A OS=Glycine max PE=2 SV=2	538.26	1074.51	2	1074.51	0.0008	182	191	Q	DTREAAARDA	R
P29530	sp|P29530|OLEO1_SOYBN P24 oleosin isoform A OS=Glycine max PE=2 SV=2	362.872	1085.59	3	1085.59	-0.0003	203	212	A	AARDAKVEAR	D
P29530	sp|P29530|OLEO1_SOYBN P24 oleosin isoform A OS=Glycine max PE=2 SV=2	543.805	1085.59	2	1085.59	0.0006	203	212	A	AARDAKVEAR	D
P29530	sp|P29530|OLEO1_SOYBN P24 oleosin isoform A OS=Glycine max PE=2 SV=2	363.52	1087.54	3	1087.54	0.001	180	189	K	AQDTREAAAR	D
P29530	sp|P29530|OLEO1_SOYBN P24 oleosin isoform A OS=Glycine max PE=2 SV=2	544.777	1087.54	2	1087.54	0.0015	180	189	K	AQDTREAAAR	D
P29530	sp|P29530|OLEO1_SOYBN P24 oleosin isoform A OS=Glycine max PE=2 SV=2	545.293	1088.57	2	1088.57	-0.0003	145	155	A	AAAKHHLAEAA	E
P29530	sp|P29530|OLEO1_SOYBN P24 oleosin isoform A OS=Glycine max PE=2 SV=2	546.307	1090.6	2	1090.6	0.0007	213	222	R	DVKRTTVTAT	T
P29530	sp|P29530|OLEO1_SOYBN P24 oleosin isoform A OS=Glycine max PE=2 SV=2	580.813	1159.61	2	1159.61	0.0008	144	155	L	AAAAKHHLAEAA	E
P29530	sp|P29530|OLEO1_SOYBN P24 oleosin isoform A OS=Glycine max PE=2 SV=2	596.831	1191.65	2	1191.65	0.0005	213	223	R	DVKRTTVTATT	A
P29530	sp|P29530|OLEO1_SOYBN P24 oleosin isoform A OS=Glycine max PE=2 SV=2	401.238	1200.69	3	1200.69	-0.0003	208	217	A	KVEARDVKRT	T
P29530	sp|P29530|OLEO1_SOYBN P24 oleosin isoform A OS=Glycine max PE=2 SV=2	601.355	1200.69	2	1200.69	0.0006	208	217	A	KVEARDVKRT	T
P29530	sp|P29530|OLEO1_SOYBN P24 oleosin isoform A OS=Glycine max PE=2 SV=2	616.829	1231.64	2	1231.64	0.002	169	179	K	TKEVGQDIQSK	A
P29530	sp|P29530|OLEO1_SOYBN P24 oleosin isoform A OS=Glycine max PE=2 SV=2	421.902	1262.68	3	1262.68	0.0001	213	224	R	DVKRTTVTATTA	T
P29530	sp|P29530|OLEO1_SOYBN P24 oleosin isoform A OS=Glycine max PE=2 SV=2	632.349	1262.68	2	1262.68	0.0006	213	224	R	DVKRTTVTATTA	T
P29530	sp|P29530|OLEO1_SOYBN P24 oleosin isoform A OS=Glycine max PE=2 SV=2	637.356	1272.7	2	1272.69	0.0031	143	155	N	LAAAAKHHLAEAA	E
P29530	sp|P29530|OLEO1_SOYBN P24 oleosin isoform A OS=Glycine max PE=2 SV=2	440.253	1317.74	3	1317.74	0.0002	211	222	E	ARDVKRTTVTAT	T
P29530	sp|P29530|OLEO1_SOYBN P24 oleosin isoform A OS=Glycine max PE=2 SV=2	659.876	1317.74	2	1317.74	0.0011	211	222	E	ARDVKRTTVTAT	T
P29530	sp|P29530|OLEO1_SOYBN P24 oleosin isoform A OS=Glycine max PE=2 SV=2	682.873	1363.73	2	1363.73	0	213	225	R	DVKRTTVTATTAT	A
P29530	sp|P29530|OLEO1_SOYBN P24 oleosin isoform A OS=Glycine max PE=2 SV=2	718.392	1434.77	2	1434.77	0.0009	213	226	R	DVKRTTVTATTATA	-
P29530	sp|P29530|OLEO1_SOYBN P24 oleosin isoform A OS=Glycine max PE=2 SV=2	479.264	1434.77	3	1434.77	0.0011	213	226	R	DVKRTTVTATTATA	-
P29530	sp|P29530|OLEO1_SOYBN P24 oleosin isoform A OS=Glycine max PE=2 SV=2	497.615	1489.82	3	1489.82	0.001	211	224	E	ARDVKRTTVTATTA	T
P29530	sp|P29530|OLEO1_SOYBN P24 oleosin isoform A OS=Glycine max PE=2 SV=2	745.919	1489.82	2	1489.82	0.0015	211	224	E	ARDVKRTTVTATTA	T
P29530	sp|P29530|OLEO1_SOYBN P24 oleosin isoform A OS=Glycine max PE=2 SV=2	554.976	1661.91	3	1661.91	0.0005	211	226	E	ARDVKRTTVTATTATA	-
P29530	sp|P29530|OLEO1_SOYBN P24 oleosin isoform A OS=Glycine max PE=2 SV=2	558.988	1673.94	3	1673.94	0.0006	208	222	A	KVEARDVKRTTVTAT	T
P29530	sp|P29530|OLEO1_SOYBN P24 oleosin isoform A OS=Glycine max PE=2 SV=2	616.35	1846.03	3	1846.03	0.0011	208	224	A	KVEARDVKRTTVTATTA	T
P29530	sp|P29530|OLEO1_SOYBN P24 oleosin isoform A OS=Glycine max PE=2 SV=2	668.364	2002.07	3	2002.07	0.0017	162	179	K	TKEVGQKTKEVGQDIQSK	A
P29530	sp|P29530|OLEO1_SOYBN P24 oleosin isoform A OS=Glycine max PE=2 SV=2	673.712	2018.11	3	2018.11	0.0017	208	226	A	KVEARDVKRTTVTATTATA	-
P29530	sp|P29530|OLEO1_SOYBN P24 oleosin isoform A OS=Glycine max PE=2 SV=2	711.062	2130.17	3	2130.16	0.0011	161	179	Q	KTKEVGQKTKEVGQDIQSK	A
P29530	sp|P29530|OLEO1_SOYBN P24 oleosin isoform A OS=Glycine max PE=2 SV=2	533.549	2130.17	4	2130.16	0.0013	161	179	Q	KTKEVGQKTKEVGQDIQSK	A
P29530	sp|P29530|OLEO1_SOYBN P24 oleosin isoform A OS=Glycine max PE=2 SV=2	712.715	2135.12	3	2135.12	0.0021	156	174	A	EYVGQKTKEVGQKTKEVGQ	D
P29530	sp|P29530|OLEO1_SOYBN P24 oleosin isoform A OS=Glycine max PE=2 SV=2	734.73	2201.17	3	2201.17	0.0022	162	181	K	TKEVGQKTKEVGQDIQSKAQ	D
P29530	sp|P29530|OLEO1_SOYBN P24 oleosin isoform A OS=Glycine max PE=2 SV=2	677.612	2706.42	4	2706.42	-0.0004	156	179	A	EYVGQKTKEVGQKTKEVGQDIQSK	A
P29530	sp|P29530|OLEO1_SOYBN P24 oleosin isoform A OS=Glycine max PE=2 SV=2	903.147	2706.42	3	2706.42	0.001	156	179	A	EYVGQKTKEVGQKTKEVGQDIQSK	A
P29530	sp|P29530|OLEO1_SOYBN P24 oleosin isoform A OS=Glycine max PE=2 SV=2	969.512	2905.52	3	2905.51	0.001	156	181	A	EYVGQKTKEVGQKTKEVGQDIQSKAQ	D
P29530	sp|P29530|OLEO1_SOYBN P24 oleosin isoform A OS=Glycine max PE=2 SV=2	727.386	2905.52	4	2905.51	0.0023	156	181	A	EYVGQKTKEVGQKTKEVGQDIQSKAQ	D
P29531	sp|P29531|OLEO2_SOYBN P24 oleosin isoform B OS=Glycine max PE=2 SV=1	452.23	902.446	2	902.446	-0.0003	200	207	R	DARDAKVE	A
P29531	sp|P29531|OLEO2_SOYBN P24 oleosin isoform B OS=Glycine max PE=2 SV=1	377.535	1129.58	3	1129.58	-0.0009	200	209	R	DARDAKVEAR	D
P29531	sp|P29531|OLEO2_SOYBN P24 oleosin isoform B OS=Glycine max PE=2 SV=1	565.8	1129.58	2	1129.58	0.0009	200	209	R	DARDAKVEAR	D
P29531	sp|P29531|OLEO2_SOYBN P24 oleosin isoform B OS=Glycine max PE=2 SV=1	401.214	1200.62	3	1200.62	0.0005	197	207	A	AARDARDAKVE	A
P29531	sp|P29531|OLEO2_SOYBN P24 oleosin isoform B OS=Glycine max PE=2 SV=1	601.318	1200.62	2	1200.62	0.0011	197	207	A	AARDARDAKVE	A
P29531	sp|P29531|OLEO2_SOYBN P24 oleosin isoform B OS=Glycine max PE=2 SV=1	357.947	1427.76	4	1427.76	0.0003	197	209	A	AARDARDAKVEAR	D
P29531	sp|P29531|OLEO2_SOYBN P24 oleosin isoform B OS=Glycine max PE=2 SV=1	476.927	1427.76	3	1427.76	0.0005	197	209	A	AARDARDAKVEAR	D
P29531	sp|P29531|OLEO2_SOYBN P24 oleosin isoform B OS=Glycine max PE=2 SV=1	533.952	1598.83	3	1598.83	0.0018	15	28	T	THRYEAGVVPPARF	E
I1KAB7	tr|I1KAB7|I1KAB7_SOYBN Uncharacterized protein OS=Glycine max PE=3 SV=1	482.754	963.493	2	963.491	0.0013	235	242	E	ALEKFVEE	S
I1KAB7	tr|I1KAB7|I1KAB7_SOYBN Uncharacterized protein OS=Glycine max PE=3 SV=1	524.27	1046.52	2	1046.52	0.0005	142	152	Q	SGPASTEIKSA	D
I1KAB7	tr|I1KAB7|I1KAB7_SOYBN Uncharacterized protein OS=Glycine max PE=3 SV=1	545.272	1088.53	2	1088.53	-0.0002	450	458	Q	GYPTVYFRS	A
I1KAB7	tr|I1KAB7|I1KAB7_SOYBN Uncharacterized protein OS=Glycine max PE=3 SV=1	563.771	1125.53	2	1125.53	0	264	273	K	FFNSPNAKAM	L
I1KAB7	tr|I1KAB7|I1KAB7_SOYBN Uncharacterized protein OS=Glycine max PE=3 SV=1	575.766	1149.52	2	1149.52	-0.0005	440	449	N	DIPSETFDVQ	G
I1KAB7	tr|I1KAB7|I1KAB7_SOYBN Uncharacterized protein OS=Glycine max PE=3 SV=1	580.791	1159.57	2	1159.57	0.0014	450	459	Q	GYPTVYFRSA	S
I1KAB7	tr|I1KAB7|I1KAB7_SOYBN Uncharacterized protein OS=Glycine max PE=3 SV=1	598.788	1195.56	2	1195.56	0.0002	26	35	A	EESSEKEFVL	T
I1KAB7	tr|I1KAB7|I1KAB7_SOYBN Uncharacterized protein OS=Glycine max PE=3 SV=1	602.785	1203.56	2	1203.56	-0.0003	311	321	E	SSQGAFQYFGL	K
I1KAB7	tr|I1KAB7|I1KAB7_SOYBN Uncharacterized protein OS=Glycine max PE=3 SV=1	608.85	1215.69	2	1215.69	-0.0007	105	115	Y	DVKGFPTINIL	R
I1KAB7	tr|I1KAB7|I1KAB7_SOYBN Uncharacterized protein OS=Glycine max PE=3 SV=1	675.377	1348.74	2	1348.74	-0.0005	164	176	K	VAIVGVFPKFSGE	E
I1KAB7	tr|I1KAB7|I1KAB7_SOYBN Uncharacterized protein OS=Glycine max PE=3 SV=1	493.285	1476.83	3	1476.83	-0.0001	163	176	N	KVAIVGVFPKFSGE	E
I1KAB7	tr|I1KAB7|I1KAB7_SOYBN Uncharacterized protein OS=Glycine max PE=3 SV=1	755.363	1508.71	2	1508.71	0.0009	92	104	D	ANEEKNKDLASQY	D
I1KAB7	tr|I1KAB7|I1KAB7_SOYBN Uncharacterized protein OS=Glycine max PE=3 SV=1	503.911	1508.71	3	1508.71	0.0014	92	104	D	ANEEKNKDLASQY	D
I1KAB7	tr|I1KAB7|I1KAB7_SOYBN Uncharacterized protein OS=Glycine max PE=3 SV=1	551.274	1650.8	3	1650.8	0.0016	185	198	L	AEKLRSDYDFGHTL	N
I1KAB7	tr|I1KAB7|I1KAB7_SOYBN Uncharacterized protein OS=Glycine max PE=3 SV=1	631.015	1890.02	3	1890.03	-0.0008	159	176	F	IGENKVAIVGVFPKFSGE	E
I1KAB7	tr|I1KAB7|I1KAB7_SOYBN Uncharacterized protein OS=Glycine max PE=3 SV=1	737.401	2209.18	3	2209.18	0.002	156	176	A	TAFIGENKVAIVGVFPKFSGE	E
I1KAB7	tr|I1KAB7|I1KAB7_SOYBN Uncharacterized protein OS=Glycine max PE=3 SV=1	899.467	2695.38	3	2695.37	0.0102	71	95	E	YEKAASILSSHDPPIVLAKVDANEE	K
B1Q2X4	tr|B1Q2X4|B1Q2X4_SOYBN Protein disulfide isomerase OS=Glycine max GN=PDIL-1 PE=1 SV=1	383.88	1148.62	3	1148.62	0.0008	91	101	L	SSHDPPVVLAK	I
B1Q2X4	tr|B1Q2X4|B1Q2X4_SOYBN Protein disulfide isomerase OS=Glycine max GN=PDIL-1 PE=1 SV=1	425.587	1273.74	3	1273.74	-0.0013	117	127	Y	DVRGYPTIKIL	R
B1Q2X4	tr|B1Q2X4|B1Q2X4_SOYBN Protein disulfide isomerase OS=Glycine max GN=PDIL-1 PE=1 SV=1	637.877	1273.74	2	1273.74	0.0003	117	127	Y	DVRGYPTIKIL	R
B1Q2X4	tr|B1Q2X4|B1Q2X4_SOYBN Protein disulfide isomerase OS=Glycine max GN=PDIL-1 PE=1 SV=1	459.917	1376.73	3	1376.73	-0.0006	91	103	L	SSHDPPVVLAKID	A
B1Q2X4	tr|B1Q2X4|B1Q2X4_SOYBN Protein disulfide isomerase OS=Glycine max GN=PDIL-1 PE=1 SV=1	624.543	2494.14	4	2494.13	0.012	497	518	D	KPAQQEQGQDKPAQQEQGQDEQ	E
K7KXX0	tr|K7KXX0|K7KXX0_SOYBN Uncharacterized protein OS=Glycine max PE=4 SV=1	351.213	700.412	2	700.412	0	807	813	N	VVKGVAE	Y
K7KXX0	tr|K7KXX0|K7KXX0_SOYBN Uncharacterized protein OS=Glycine max PE=4 SV=1	388.201	774.387	2	774.387	0.0002	243	249	K	DTIGRVD	N
K7KXX0	tr|K7KXX0|K7KXX0_SOYBN Uncharacterized protein OS=Glycine max PE=4 SV=1	395.719	789.423	2	789.423	-0.0003	826	833	M	SVDTAKGL	A
K7KXX0	tr|K7KXX0|K7KXX0_SOYBN Uncharacterized protein OS=Glycine max PE=4 SV=1	416.712	831.409	2	831.409	0.0004	174	180	C	RAEAEEK	V
K7KXX0	tr|K7KXX0|K7KXX0_SOYBN Uncharacterized protein OS=Glycine max PE=4 SV=1	429.258	856.502	2	856.502	0.0001	250	257	D	NITTPLAK	K
K7KXX0	tr|K7KXX0|K7KXX0_SOYBN Uncharacterized protein OS=Glycine max PE=4 SV=1	445.254	888.494	2	888.492	0.0019	396	403	K	KDSVLKAE	L
K7KXX0	tr|K7KXX0|K7KXX0_SOYBN Uncharacterized protein OS=Glycine max PE=4 SV=1	448.23	894.445	2	894.445	0.0004	266	273	T	TVQYAGEK	S
K7KXX0	tr|K7KXX0|K7KXX0_SOYBN Uncharacterized protein OS=Glycine max PE=4 SV=1	461.735	921.456	2	921.456	0	939	946	E	SFQGVQEK	G
K7KXX0	tr|K7KXX0|K7KXX0_SOYBN Uncharacterized protein OS=Glycine max PE=4 SV=1	476.722	951.43	2	951.43	0.0002	837	845	A	AAGENAKEY	T
K7KXX0	tr|K7KXX0|K7KXX0_SOYBN Uncharacterized protein OS=Glycine max PE=4 SV=1	476.735	951.456	2	951.455	0.0006	1049	1056	F	EYGDLKLD	-
K7KXX0	tr|K7KXX0|K7KXX0_SOYBN Uncharacterized protein OS=Glycine max PE=4 SV=1	481.242	960.47	2	960.47	0.0001	434	441	E	KARPMEET	K
K7KXX0	tr|K7KXX0|K7KXX0_SOYBN Uncharacterized protein OS=Glycine max PE=4 SV=1	489.249	976.483	2	976.482	0.0002	762	771	K	DATVQTGKSA	A
K7KXX0	tr|K7KXX0|K7KXX0_SOYBN Uncharacterized protein OS=Glycine max PE=4 SV=1	505.288	1008.56	2	1008.56	0.0001	733	741	D	HITTPLAEK	A
K7KXX0	tr|K7KXX0|K7KXX0_SOYBN Uncharacterized protein OS=Glycine max PE=4 SV=1	511.762	1021.51	2	1021.51	0.0008	92	100	K	VEEKKGFGE	K
K7KXX0	tr|K7KXX0|K7KXX0_SOYBN Uncharacterized protein OS=Glycine max PE=4 SV=1	516.752	1031.49	2	1031.49	0.0014	665	673	M	DQQGNLKTE	N
K7KXX0	tr|K7KXX0|K7KXX0_SOYBN Uncharacterized protein OS=Glycine max PE=4 SV=1	522.812	1043.61	2	1043.61	0.0008	576	584	T	KVEAKGREK	D
K7KXX0	tr|K7KXX0|K7KXX0_SOYBN Uncharacterized protein OS=Glycine max PE=4 SV=1	523.262	1044.51	2	1044.51	0.0002	917	926	F	EENLGGIGEK	R
K7KXX0	tr|K7KXX0|K7KXX0_SOYBN Uncharacterized protein OS=Glycine max PE=4 SV=1	528.79	1055.57	2	1055.57	0	696	704	D	HITTPFIVE	A
K7KXX0	tr|K7KXX0|K7KXX0_SOYBN Uncharacterized protein OS=Glycine max PE=4 SV=1	528.824	1055.63	2	1055.63	0.0001	250	259	D	NITTPLAKKA	Q
K7KXX0	tr|K7KXX0|K7KXX0_SOYBN Uncharacterized protein OS=Glycine max PE=4 SV=1	564.308	1126.6	2	1126.6	-0.0017	696	705	D	HITTPFIVEA	N
K7KXX0	tr|K7KXX0|K7KXX0_SOYBN Uncharacterized protein OS=Glycine max PE=4 SV=1	570.781	1139.55	2	1139.55	0.0007	746	756	A	GSTTAQYVGEK	A
K7KXX0	tr|K7KXX0|K7KXX0_SOYBN Uncharacterized protein OS=Glycine max PE=4 SV=1	384.208	1149.6	3	1149.6	-0.0009	92	101	K	VEEKKGFGEK	A
K7KXX0	tr|K7KXX0|K7KXX0_SOYBN Uncharacterized protein OS=Glycine max PE=4 SV=1	575.808	1149.6	2	1149.6	-0.0007	92	101	K	VEEKKGFGEK	A
K7KXX0	tr|K7KXX0|K7KXX0_SOYBN Uncharacterized protein OS=Glycine max PE=4 SV=1	583.279	1164.54	2	1164.54	0.0031	834	845	L	AAAAAGENAKEY	T
K7KXX0	tr|K7KXX0|K7KXX0_SOYBN Uncharacterized protein OS=Glycine max PE=4 SV=1	401.214	1200.62	3	1200.62	-0.0022	979	990	R	EVLGAVGETVVE	I
K7KXX0	tr|K7KXX0|K7KXX0_SOYBN Uncharacterized protein OS=Glycine max PE=4 SV=1	601.319	1200.62	2	1200.62	-0.0005	979	990	R	EVLGAVGETVVE	I
K7KXX0	tr|K7KXX0|K7KXX0_SOYBN Uncharacterized protein OS=Glycine max PE=4 SV=1	638.304	1274.59	2	1274.6	-0.002	68	80	V	EEGRRGKESGGGG	G
K7KXX0	tr|K7KXX0|K7KXX0_SOYBN Uncharacterized protein OS=Glycine max PE=4 SV=1	651.855	1301.7	2	1301.69	0.0014	203	214	K	QANKEATKAKDV	T
K7KXX0	tr|K7KXX0|K7KXX0_SOYBN Uncharacterized protein OS=Glycine max PE=4 SV=1	448.921	1343.74	3	1343.74	0.0004	800	813	E	GTKAATNVVKGVAE	Y
K7KXX0	tr|K7KXX0|K7KXX0_SOYBN Uncharacterized protein OS=Glycine max PE=4 SV=1	672.878	1343.74	2	1343.74	0.0014	800	813	E	GTKAATNVVKGVAE	Y
K7KXX0	tr|K7KXX0|K7KXX0_SOYBN Uncharacterized protein OS=Glycine max PE=4 SV=1	673.868	1345.72	2	1345.72	0.001	762	775	K	DATVQTGKSAAKVA	S
K7KXX0	tr|K7KXX0|K7KXX0_SOYBN Uncharacterized protein OS=Glycine max PE=4 SV=1	450.93	1349.77	3	1349.77	0.0006	733	745	D	HITTPLAEKAKAA	G
K7KXX0	tr|K7KXX0|K7KXX0_SOYBN Uncharacterized protein OS=Glycine max PE=4 SV=1	452.274	1353.8	3	1353.8	0.0007	250	262	D	NITTPLAKKAQVA	G
K7KXX0	tr|K7KXX0|K7KXX0_SOYBN Uncharacterized protein OS=Glycine max PE=4 SV=1	679.354	1356.69	2	1356.69	-0.0001	693	704	G	SVDHITTPFIVE	A
K7KXX0	tr|K7KXX0|K7KXX0_SOYBN Uncharacterized protein OS=Glycine max PE=4 SV=1	472.276	1413.81	3	1413.81	0.0021	539	550	K	GEKKKDLVGRER	N
K7KXX0	tr|K7KXX0|K7KXX0_SOYBN Uncharacterized protein OS=Glycine max PE=4 SV=1	719.862	1437.71	2	1437.71	-0.0009	260	273	A	QVAGSTTVQYAGEK	S
K7KXX0	tr|K7KXX0|K7KXX0_SOYBN Uncharacterized protein OS=Glycine max PE=4 SV=1	482.914	1445.72	3	1445.72	-0.0006	138	149	M	EKTRDEAKGREQ	A
K7KXX0	tr|K7KXX0|K7KXX0_SOYBN Uncharacterized protein OS=Glycine max PE=4 SV=1	723.87	1445.72	2	1445.72	0.0026	138	149	M	EKTRDEAKGREQ	A
K7KXX0	tr|K7KXX0|K7KXX0_SOYBN Uncharacterized protein OS=Glycine max PE=4 SV=1	501.58	1501.72	3	1501.72	0.0016	863	875	E	AQNQESKEWPSAK	S
K7KXX0	tr|K7KXX0|K7KXX0_SOYBN Uncharacterized protein OS=Glycine max PE=4 SV=1	516.934	1547.78	3	1547.78	0.0015	41	53	E	SEKKEKERELASD	R
K7KXX0	tr|K7KXX0|K7KXX0_SOYBN Uncharacterized protein OS=Glycine max PE=4 SV=1	800.923	1599.83	2	1599.83	0.003	950	965	E	VMASIGEKLGSAAHTL	V
K7KXX0	tr|K7KXX0|K7KXX0_SOYBN Uncharacterized protein OS=Glycine max PE=4 SV=1	537.278	1608.81	3	1608.81	0.0011	746	761	A	GSTTAQYVGEKAAQAK	D
K7KXX0	tr|K7KXX0|K7KXX0_SOYBN Uncharacterized protein OS=Glycine max PE=4 SV=1	542.245	1623.71	3	1623.71	-0.0006	674	688	E	NETQDNDQKGYGGAK	Y
K7KXX0	tr|K7KXX0|K7KXX0_SOYBN Uncharacterized protein OS=Glycine max PE=4 SV=1	812.865	1623.72	2	1623.71	0.0028	674	688	E	NETQDNDQKGYGGAK	Y
K7KXX0	tr|K7KXX0|K7KXX0_SOYBN Uncharacterized protein OS=Glycine max PE=4 SV=1	588.617	1762.83	3	1762.83	0.0013	451	466	K	AETKEGGGEEKGMRRE	E
K7KXX0	tr|K7KXX0|K7KXX0_SOYBN Uncharacterized protein OS=Glycine max PE=4 SV=1	589.967	1766.88	3	1766.88	0.0009	602	616	E	NEQSSLKDISKYRAE	A
K7KXX0	tr|K7KXX0|K7KXX0_SOYBN Uncharacterized protein OS=Glycine max PE=4 SV=1	596.628	1786.86	3	1786.86	0.0013	861	875	K	REAQNQESKEWPSAK	S
K7KXX0	tr|K7KXX0|K7KXX0_SOYBN Uncharacterized protein OS=Glycine max PE=4 SV=1	596.628	1786.86	3	1786.86	0.0022	860	874	A	KREAQNQESKEWPSA	K
K7KXX0	tr|K7KXX0|K7KXX0_SOYBN Uncharacterized protein OS=Glycine max PE=4 SV=1	466.766	1863.03	4	1863.03	0.0009	25	40	E	THRKESLPDKGRVVIE	S
K7KXX0	tr|K7KXX0|K7KXX0_SOYBN Uncharacterized protein OS=Glycine max PE=4 SV=1	622.019	1863.04	3	1863.03	0.0025	25	40	E	THRKESLPDKGRVVIE	S
K7KXX0	tr|K7KXX0|K7KXX0_SOYBN Uncharacterized protein OS=Glycine max PE=4 SV=1	625.318	1872.93	3	1872.93	0.0038	585	601	K	DVTKEGGVEEQGRGRKE	N
K7KXX0	tr|K7KXX0|K7KXX0_SOYBN Uncharacterized protein OS=Glycine max PE=4 SV=1	686.984	2057.93	3	2057.93	0.0008	674	692	E	NETQDNDQKGYGGAKYTIG	S
K7KXX0	tr|K7KXX0|K7KXX0_SOYBN Uncharacterized protein OS=Glycine max PE=4 SV=1	711.029	2130.06	3	2130.07	-0.0026	583	601	R	EKDVTKEGGVEEQGRGRKE	N
K7KXX0	tr|K7KXX0|K7KXX0_SOYBN Uncharacterized protein OS=Glycine max PE=4 SV=1	718.403	2152.19	3	2152.19	0.0006	966	986	L	VKKPLDKATEGGREVLGAVGE	T
K7KXX0	tr|K7KXX0|K7KXX0_SOYBN Uncharacterized protein OS=Glycine max PE=4 SV=1	785.084	2352.23	3	2352.23	0.0006	917	938	F	EENLGGIGEKREQKPLGSIIGE	S
K7KXX0	tr|K7KXX0|K7KXX0_SOYBN Uncharacterized protein OS=Glycine max PE=4 SV=1	863.448	3449.76	4	3449.76	-0.003	117	145	C	SKEEKQGRTREKVEAEKARSMEKTRDEAK	G
K7LEQ5	tr|K7LEQ5|K7LEQ5_SOYBN Uncharacterized protein OS=Glycine max PE=3 SV=1	414.179	826.344	2	826.346	-0.0018	180	189	G	GTGYGGTGGT	D
K7LEQ5	tr|K7LEQ5|K7LEQ5_SOYBN Uncharacterized protein OS=Glycine max PE=3 SV=1	471.717	941.42	2	941.42	0.0002	206	215	Y	GVNTGGAHTE	A
K7LEQ5	tr|K7LEQ5|K7LEQ5_SOYBN Uncharacterized protein OS=Glycine max PE=3 SV=1	715.339	1428.66	2	1428.66	-0.0002	50	62	E	KQTDEYGNPVHAA	S
K7LEQ5	tr|K7LEQ5|K7LEQ5_SOYBN Uncharacterized protein OS=Glycine max PE=3 SV=1	811.359	1620.7	2	1620.7	0.0026	77	90	Y	SDDINKQHDTTNAY	G
K7LEQ5	tr|K7LEQ5|K7LEQ5_SOYBN Uncharacterized protein OS=Glycine max PE=3 SV=1	610.287	1827.84	3	1827.84	0.0011	46	62	Y	GNVEKQTDEYGNPVHAA	S
K7LEQ5	tr|K7LEQ5|K7LEQ5_SOYBN Uncharacterized protein OS=Glycine max PE=3 SV=1	914.928	1827.84	2	1827.84	0.0017	46	62	Y	GNVEKQTDEYGNPVHAA	S
K7LEQ5	tr|K7LEQ5|K7LEQ5_SOYBN Uncharacterized protein OS=Glycine max PE=3 SV=1	680.969	2039.88	3	2039.88	0.0027	72	90	T	AAGGYSDDINKQHDTTNAY	G
I1L860	tr|I1L860|I1L860_SOYBN Uncharacterized protein OS=Glycine max PE=4 SV=1	394.711	787.407	2	787.408	-0.0004	462	468	L	DNVAKEL	A
I1L860	tr|I1L860|I1L860_SOYBN Uncharacterized protein OS=Glycine max PE=4 SV=1	416.209	830.403	2	830.404	-0.0003	154	160	L	EARAHTF	V
I1L860	tr|I1L860|I1L860_SOYBN Uncharacterized protein OS=Glycine max PE=4 SV=1	455.717	909.42	2	909.419	0.0005	115	121	E	DKDFETR	V
I1L860	tr|I1L860|I1L860_SOYBN Uncharacterized protein OS=Glycine max PE=4 SV=1	467.759	933.504	2	933.503	0.0005	477	484	M	VNGVFDRK	E
I1L860	tr|I1L860|I1L860_SOYBN Uncharacterized protein OS=Glycine max PE=4 SV=1	493.257	984.5	2	984.499	0.0008	492	499	F	ELPREERG	R
I1L860	tr|I1L860|I1L860_SOYBN Uncharacterized protein OS=Glycine max PE=4 SV=1	524.76	1047.51	2	1047.51	-0.0012	484	491	R	KESFFFPF	E
I1L860	tr|I1L860|I1L860_SOYBN Uncharacterized protein OS=Glycine max PE=4 SV=1	532.28	1062.55	2	1062.55	0.0004	477	485	M	VNGVFDRKE	S
I1L860	tr|I1L860|I1L860_SOYBN Uncharacterized protein OS=Glycine max PE=4 SV=1	381.207	1140.6	3	1140.6	0	492	500	F	ELPREERGR	R
I1L860	tr|I1L860|I1L860_SOYBN Uncharacterized protein OS=Glycine max PE=4 SV=1	571.308	1140.6	2	1140.6	0.0011	492	500	F	ELPREERGR	R
I1L860	tr|I1L860|I1L860_SOYBN Uncharacterized protein OS=Glycine max PE=4 SV=1	571.836	1141.66	2	1141.66	0.0014	284	293	F	AISREQVRAL	A
I1L860	tr|I1L860|I1L860_SOYBN Uncharacterized protein OS=Glycine max PE=4 SV=1	612.308	1222.6	2	1222.6	0.0023	305	315	F	GGESKPQFNIF	S
I1L860	tr|I1L860|I1L860_SOYBN Uncharacterized protein OS=Glycine max PE=4 SV=1	462.272	1383.8	3	1383.79	0.0008	121	132	T	RVETEGGRIRVL	K
I1L860	tr|I1L860|I1L860_SOYBN Uncharacterized protein OS=Glycine max PE=4 SV=1	701.382	1400.75	2	1400.75	-0.0018	456	468	D	NIVSSLDNVAKEL	A
I1L860	tr|I1L860|I1L860_SOYBN Uncharacterized protein OS=Glycine max PE=4 SV=1	483.604	1447.79	3	1447.79	0.0018	316	328	F	SKRPTISNGYGRL	T
I1L860	tr|I1L860|I1L860_SOYBN Uncharacterized protein OS=Glycine max PE=4 SV=1	517.286	1548.84	3	1548.84	0.0003	316	329	F	SKRPTISNGYGRLT	E
I1L860	tr|I1L860|I1L860_SOYBN Uncharacterized protein OS=Glycine max PE=4 SV=1	775.427	1548.84	2	1548.84	0.0021	316	329	F	SKRPTISNGYGRLT	E
I1L860	tr|I1L860|I1L860_SOYBN Uncharacterized protein OS=Glycine max PE=4 SV=1	548.983	1643.93	3	1643.92	0.0017	263	276	A	LQTPKGKLEKLFDQ	Q
I1L860	tr|I1L860|I1L860_SOYBN Uncharacterized protein OS=Glycine max PE=4 SV=1	596.292	1785.85	3	1785.85	0.0006	330	344	T	EVGPDDDEKSWLQRL	N
I1L860	tr|I1L860|I1L860_SOYBN Uncharacterized protein OS=Glycine max PE=4 SV=1	612.642	1834.9	3	1834.9	-0.001	477	491	M	VNGVFDRKESFFFPF	E
I1L860	tr|I1L860|I1L860_SOYBN Uncharacterized protein OS=Glycine max PE=4 SV=1	625.302	1872.88	3	1872.88	0	469	484	L	AFNYPSEMVNGVFDRK	E
I1L860	tr|I1L860|I1L860_SOYBN Uncharacterized protein OS=Glycine max PE=4 SV=1	673.648	2017.92	3	2017.92	0.0005	469	485	L	AFNYPSEMVNGVFDRKE	S
I1L860	tr|I1L860|I1L860_SOYBN Uncharacterized protein OS=Glycine max PE=4 SV=1	1013.01	2024	2	2024	-0.0058	335	350	D	DDEKSWLQRLNLMLTF	T
I1L860	tr|I1L860|I1L860_SOYBN Uncharacterized protein OS=Glycine max PE=4 SV=1	842.716	2525.13	3	2525.12	0.0052	46	66	H	QCQQPQQYTEGDKRVCLQRCD	R
I1L860	tr|I1L860|I1L860_SOYBN Uncharacterized protein OS=Glycine max PE=4 SV=1	925.77	2774.29	3	2774.28	0.0038	469	491	L	AFNYPSEMVNGVFDRKESFFFPF	E
I1L860	tr|I1L860|I1L860_SOYBN Uncharacterized protein OS=Glycine max PE=4 SV=1	1131.22	3390.63	3	3390.62	0.0096	387	416	H	MSSRSSHSKHDKSSPSYHRISSDLKPGMVF	V
I1JF86	tr|I1JF86|I1JF86_SOYBN Uncharacterized protein OS=Glycine max PE=4 SV=2	394.742	787.47	2	787.466	0.0037	288	293	F	KISRER	V
I1JF86	tr|I1JF86|I1JF86_SOYBN Uncharacterized protein OS=Glycine max PE=4 SV=2	434.712	867.41	2	867.409	0.0012	121	127	E	DKDFSTR	V
I1JF86	tr|I1JF86|I1JF86_SOYBN Uncharacterized protein OS=Glycine max PE=4 SV=2	507.768	1013.52	2	1013.52	-0.0002	486	493	R	KESLFFPF	E
I1JF86	tr|I1JF86|I1JF86_SOYBN Uncharacterized protein OS=Glycine max PE=4 SV=2	536.773	1071.53	2	1071.53	0.001	494	502	F	ELPSEERGR	R
I1JF86	tr|I1JF86|I1JF86_SOYBN Uncharacterized protein OS=Glycine max PE=4 SV=2	599.292	1196.57	2	1196.57	0.0014	121	130	E	DKDFSTRVET	E
I1JF86	tr|I1JF86|I1JF86_SOYBN Uncharacterized protein OS=Glycine max PE=4 SV=2	629.973	1886.9	3	1886.9	-0.0002	471	486	L	AFNYPSEMVNGVFERK	E
I1JF86	tr|I1JF86|I1JF86_SOYBN Uncharacterized protein OS=Glycine max PE=4 SV=2	681.684	2042.03	3	2042.04	-0.0076	363	380	S	TIHYNSHATKIALVMDGR	G
I1JF86	tr|I1JF86|I1JF86_SOYBN Uncharacterized protein OS=Glycine max PE=4 SV=2	919.112	2754.32	3	2754.32	-0.0001	471	493	L	AFNYPSEMVNGVFERKESLFFPF	E
I1JF86	tr|I1JF86|I1JF86_SOYBN Uncharacterized protein OS=Glycine max PE=4 SV=2	924.447	2770.32	3	2770.33	-0.0124	371	395	A	TKIALVMDGRGHLQISCPHMSSRSD	S
Q8RVH5	sp|Q8RVH5|7SBG2_SOYBN Basic 7S globulin 2 OS=Glycine max PE=1 SV=1	456.734	911.453	2	911.453	-0.0003	297	304	T	STPHMVLQ	Q
Q8RVH5	sp|Q8RVH5|7SBG2_SOYBN Basic 7S globulin 2 OS=Glycine max PE=1 SV=1	462.233	922.451	2	922.451	0.0004	259	266	Q	GEYNVRVS	S
Q8RVH5	sp|Q8RVH5|7SBG2_SOYBN Basic 7S globulin 2 OS=Glycine max PE=1 SV=1	512.775	1023.54	2	1023.53	0.0003	143	152	L	GQDVLAIHAT	Q
Q8RVH5	sp|Q8RVH5|7SBG2_SOYBN Basic 7S globulin 2 OS=Glycine max PE=1 SV=1	520.764	1039.51	2	1039.51	0.0006	297	305	T	STPHMVLQQ	S
Q8RVH5	sp|Q8RVH5|7SBG2_SOYBN Basic 7S globulin 2 OS=Glycine max PE=1 SV=1	537.795	1073.58	2	1073.58	-0.0007	249	258	L	AFTPLTVTPQ	G
Q8RVH5	sp|Q8RVH5|7SBG2_SOYBN Basic 7S globulin 2 OS=Glycine max PE=1 SV=1	611.272	1220.53	2	1220.53	0.001	121	131	C	HKNTCGLMSTN	P
Q8RVH5	sp|Q8RVH5|7SBG2_SOYBN Basic 7S globulin 2 OS=Glycine max PE=1 SV=1	632.32	1262.63	2	1262.63	0.0005	254	264	L	TVTPQGEYNVR	V
Q8RVH5	sp|Q8RVH5|7SBG2_SOYBN Basic 7S globulin 2 OS=Glycine max PE=1 SV=1	648.34	1294.66	2	1294.66	0.002	404	415	F	DLARSRVGFSTS	S
Q8RVH5	sp|Q8RVH5|7SBG2_SOYBN Basic 7S globulin 2 OS=Glycine max PE=1 SV=1	649.321	1296.63	2	1296.62	0.004	283	296	S	STIVGSSGGTMIST	S
Q8RVH5	sp|Q8RVH5|7SBG2_SOYBN Basic 7S globulin 2 OS=Glycine max PE=1 SV=1	455.229	1362.67	3	1362.66	0.0058	224	236	S	KGALIFGDAPNNM	Q
Q8RVH5	sp|Q8RVH5|7SBG2_SOYBN Basic 7S globulin 2 OS=Glycine max PE=1 SV=1	725.37	1448.73	2	1448.73	0.0003	254	266	L	TVTPQGEYNVRVS	S
Q8RVH5	sp|Q8RVH5|7SBG2_SOYBN Basic 7S globulin 2 OS=Glycine max PE=1 SV=1	503.604	1507.79	3	1507.79	-0.0002	267	279	S	SIRINQHSVFPPN	K
Q8RVH5	sp|Q8RVH5|7SBG2_SOYBN Basic 7S globulin 2 OS=Glycine max PE=1 SV=1	506.287	1515.84	3	1515.84	-0.0006	314	326	Q	VFAQQLEKQAQVK	S
Q8RVH5	sp|Q8RVH5|7SBG2_SOYBN Basic 7S globulin 2 OS=Glycine max PE=1 SV=1	521.923	1562.75	3	1562.74	0.0042	125	139	T	CGLMSTNPITQQTGL	G
Q8RVH5	sp|Q8RVH5|7SBG2_SOYBN Basic 7S globulin 2 OS=Glycine max PE=1 SV=1	536.988	1607.94	3	1607.94	-0.0008	60	73	Q	KRTPLMQVPVLVDL	N
Q8RVH5	sp|Q8RVH5|7SBG2_SOYBN Basic 7S globulin 2 OS=Glycine max PE=1 SV=1	640.367	1918.08	3	1918.08	0.0011	25	41	S	VPIPQHHTNPTKPINLL	V
Q8RVH5	sp|Q8RVH5|7SBG2_SOYBN Basic 7S globulin 2 OS=Glycine max PE=1 SV=1	990.015	1978.02	2	1978.02	0.0002	249	266	L	AFTPLTVTPQGEYNVRVS	S
Q8RVH5	sp|Q8RVH5|7SBG2_SOYBN Basic 7S globulin 2 OS=Glycine max PE=1 SV=1	677.009	2028.01	3	2028	0.0098	304	320	L	QQSLYQAFTQVFAQQLE	K
Q8RVH5	sp|Q8RVH5|7SBG2_SOYBN Basic 7S globulin 2 OS=Glycine max PE=1 SV=1	867.13	2598.37	3	2598.36	0.0067	339	361	N	KINAYPSVDLVMDKPNGPVWRIS	G
Q8RVH5	sp|Q8RVH5|7SBG2_SOYBN Basic 7S globulin 2 OS=Glycine max PE=1 SV=1	728.09	2908.33	4	2908.33	-0.005	358	384	V	WRISGEDLMVQAQPGVTCLGVMNGGMQ	P
P13917	sp|P13917|7SB1_SOYBN Basic 7S globulin OS=Glycine max GN=BG PE=1 SV=2	475.738	949.462	2	949.462	0.0003	252	259	Q	GEYNVRVN	S
P13917	sp|P13917|7SB1_SOYBN Basic 7S globulin OS=Glycine max GN=BG PE=1 SV=2	508.27	1014.53	2	1014.52	0.0028	132	141	G	LGELGEDVLA	I
P13917	sp|P13917|7SB1_SOYBN Basic 7S globulin OS=Glycine max GN=BG PE=1 SV=2	512.775	1023.54	2	1023.53	0.0007	138	147	E	DVLAIHATQG	S
P13917	sp|P13917|7SB1_SOYBN Basic 7S globulin OS=Glycine max GN=BG PE=1 SV=2	552.818	1103.62	2	1103.62	-0.0005	242	251	L	AFTPLTITLQ	G
P13917	sp|P13917|7SB1_SOYBN Basic 7S globulin OS=Glycine max GN=BG PE=1 SV=2	565.323	1128.63	2	1128.63	0.0018	308	317	Q	VFAQQLPKQA	Q
P13917	sp|P13917|7SB1_SOYBN Basic 7S globulin OS=Glycine max GN=BG PE=1 SV=2	649.321	1296.63	2	1296.62	0.004	276	289	S	STIVGSTSGGTMIS	T
P13917	sp|P13917|7SB1_SOYBN Basic 7S globulin OS=Glycine max GN=BG PE=1 SV=2	455.229	1362.67	3	1362.66	0.0058	217	229	S	KGAIIFGDAPNNM	R
P13917	sp|P13917|7SB1_SOYBN Basic 7S globulin OS=Glycine max GN=BG PE=1 SV=2	699.843	1397.67	2	1397.67	0.0014	276	290	S	STIVGSTSGGTMIST	S
P13917	sp|P13917|7SB1_SOYBN Basic 7S globulin OS=Glycine max GN=BG PE=1 SV=2	470.933	1409.78	3	1409.78	-0.0007	260	271	N	SIRINQHSVFPL	N
P13917	sp|P13917|7SB1_SOYBN Basic 7S globulin OS=Glycine max GN=BG PE=1 SV=2	495.623	1483.85	3	1483.85	-0.0046	308	320	Q	VFAQQLPKQAQVK	S
P13917	sp|P13917|7SB1_SOYBN Basic 7S globulin OS=Glycine max GN=BG PE=1 SV=2	742.931	1483.85	2	1483.85	-0.0039	308	320	Q	VFAQQLPKQAQVK	S
P13917	sp|P13917|7SB1_SOYBN Basic 7S globulin OS=Glycine max GN=BG PE=1 SV=2	961.864	2882.57	3	2882.57	0.0059	25	51	S	VTPTKPINLVVLPVQNDGSTGLHWANL	Q
P13917	sp|P13917|7SB1_SOYBN Basic 7S globulin OS=Glycine max GN=BG PE=1 SV=2	1004.55	3010.62	3	3010.62	-0.0054	25	52	S	VTPTKPINLVVLPVQNDGSTGLHWANLQ	K
Q6DNI3	tr|Q6DNI3|Q6DNI3_SOYBN Elongation factor 1A SMV resistance-related protein (Fragment) OS=Glycine max PE=2 SV=1	434.684	867.354	2	867.355	-0.0009	25	31	K	SVEMHHE	A
Q6DNI3	tr|Q6DNI3|Q6DNI3_SOYBN Elongation factor 1A SMV resistance-related protein (Fragment) OS=Glycine max PE=2 SV=1	533.272	1064.53	2	1064.53	0.0004	150	158	F	SEYPPLGRF	A
Q6DNI3	tr|Q6DNI3|Q6DNI3_SOYBN Elongation factor 1A SMV resistance-related protein (Fragment) OS=Glycine max PE=2 SV=1	535.838	1069.66	2	1069.66	0.0008	164	173	M	RQTVAVGVIK	N
Q6DNI3	tr|Q6DNI3|Q6DNI3_SOYBN Elongation factor 1A SMV resistance-related protein (Fragment) OS=Glycine max PE=2 SV=1	572.81	1143.6	2	1143.6	0.0018	138	147	K	MIPTKPMVVE	T
Q6DNI3	tr|Q6DNI3|Q6DNI3_SOYBN Elongation factor 1A SMV resistance-related protein (Fragment) OS=Glycine max PE=2 SV=1	581.274	1160.53	2	1160.53	0.0025	61	71	A	SNSKDDPAKEA	A
Q6DNI3	tr|Q6DNI3|Q6DNI3_SOYBN Elongation factor 1A SMV resistance-related protein (Fragment) OS=Glycine max PE=2 SV=1	615.827	1229.64	2	1229.64	0	36	47	E	ALPGDNVGFNVK	N
Q6DNI3	tr|Q6DNI3|Q6DNI3_SOYBN Elongation factor 1A SMV resistance-related protein (Fragment) OS=Glycine max PE=2 SV=1	657.33	1312.65	2	1312.65	0.0011	148	158	E	TFSEYPPLGRF	A
Q6DNI3	tr|Q6DNI3|Q6DNI3_SOYBN Elongation factor 1A SMV resistance-related protein (Fragment) OS=Glycine max PE=2 SV=1	464.586	1390.74	3	1390.74	-0.0005	150	161	F	SEYPPLGRFAVR	D
Q6DNI3	tr|Q6DNI3|Q6DNI3_SOYBN Elongation factor 1A SMV resistance-related protein (Fragment) OS=Glycine max PE=2 SV=1	547.291	1638.85	3	1638.85	0.0003	148	161	E	TFSEYPPLGRFAVR	D
C6EVF9	tr|C6EVF9|C6EVF9_SOYBN Elongation factor 1-alpha OS=Glycine max GN=EF-1A PE=2 SV=1	754.393	1506.77	2	1506.77	0.0004	205	217	R	STNLDWYKGPTLL	D
C6EVF9	tr|C6EVF9|C6EVF9_SOYBN Elongation factor 1-alpha OS=Glycine max GN=EF-1A PE=2 SV=1	937.472	2809.39	3	2809.4	-0.0059	179	203	L	KKVGYNPDKIPFVPISGFEGDNMIE	R
C6EVF9	tr|C6EVF9|C6EVF9_SOYBN Elongation factor 1-alpha OS=Glycine max GN=EF-1A PE=2 SV=1	717.848	2867.36	4	2867.36	0.0016	143	167	T	LGVKQMICCCNKMDATTPKYSKARY	D
C6EVF9	tr|C6EVF9|C6EVF9_SOYBN Elongation factor 1-alpha OS=Glycine max GN=EF-1A PE=2 SV=1	579.927	2894.6	5	2894.59	0.0123	9	36	I	SIVVIGHVDSGKSTTTGHLIYKLGGIDK	R
C6EVF9	tr|C6EVF9|C6EVF9_SOYBN Elongation factor 1-alpha OS=Glycine max GN=EF-1A PE=2 SV=1	774.803	3868.98	5	3868.97	0.0106	253	288	V	GRVETGVLKPGMVVTFAPTGLTTEVKSVEMHHESLT	E
C6EVF9	tr|C6EVF9|C6EVF9_SOYBN Elongation factor 1-alpha OS=Glycine max GN=EF-1A PE=2 SV=1	971.094	4850.43	5	4850.42	0.0144	139	180	L	LSFTLGVKQMICCCNKMDATTPKYSKARYDEIVKEVSSYLKK	V
O04299	tr|O04299|O04299_SOYBN Elongation factor-1 alpha (Fragment) OS=Glycine max GN=TefS1 PE=4 SV=1	561.299	1680.88	3	1680.88	-0.0033	92	106	E	ALDQINEPKRASDKP	L
O04299	tr|O04299|O04299_SOYBN Elongation factor-1 alpha (Fragment) OS=Glycine max GN=TefS1 PE=4 SV=1	621.302	2481.18	4	2481.18	-0.0079	72	92	G	DNMIERSTNLDWYKGPTLLEA	L
O04299	tr|O04299|O04299_SOYBN Elongation factor-1 alpha (Fragment) OS=Glycine max GN=TefS1 PE=4 SV=1	621.302	2481.18	4	2481.18	-0.0036	6	27	Q	TREHALLAFTLGVKQMICCCNM	M
C6T588	tr|C6T588|C6T588_SOYBN Uncharacterized protein OS=Glycine max PE=2 SV=1	425.737	849.459	2	849.46	-0.0002	140	147	K	SDALFKAV	E
C6T588	tr|C6T588|C6T588_SOYBN Uncharacterized protein OS=Glycine max PE=2 SV=1	716.907	1431.8	2	1431.8	0.0021	10	23	E	TTSPVAPATLYKAL	V
C6T588	tr|C6T588|C6T588_SOYBN Uncharacterized protein OS=Glycine max PE=2 SV=1	747.355	1492.7	2	1492.69	0.0021	7	20	F	EDETTSPVAPATLY	K
C6T588	tr|C6T588|C6T588_SOYBN Uncharacterized protein OS=Glycine max PE=2 SV=1	787.907	1573.8	2	1573.8	0.0003	24	38	L	VTDADNVIPKAVDAF	R
C6T588	tr|C6T588|C6T588_SOYBN Uncharacterized protein OS=Glycine max PE=2 SV=1	555.292	2217.14	4	2217.14	0.0009	120	139	K	YQTKGDAQPNQDDLKIGKAK	S
C6T588	tr|C6T588|C6T588_SOYBN Uncharacterized protein OS=Glycine max PE=2 SV=1	740.055	2217.14	3	2217.14	0.0037	119	138	V	KYQTKGDAQPNQDDLKIGKA	K
Q43453	tr|Q43453|Q43453_SOYBN G.max mRNA from stress-induced gene (H4) OS=Glycine max PE=2 SV=1	919.8	2756.38	3	2756.38	-0.0015	2	27	M	GIFTFEDETTSPVAPATLYKALVTDA	D
I1L957	tr|I1L957|I1L957_SOYBN Uncharacterized protein OS=Glycine max PE=4 SV=1	401.724	801.434	2	801.434	0	321	328	T	AEAAKNKA	A
I1L957	tr|I1L957|I1L957_SOYBN Uncharacterized protein OS=Glycine max PE=4 SV=1	406.693	811.371	2	811.371	-0.0002	160	166	Y	TDYASQK	A
I1L957	tr|I1L957|I1L957_SOYBN Uncharacterized protein OS=Glycine max PE=4 SV=1	432.229	862.443	2	862.44	0.0038	145	152	K	AKETKDAT	K
I1L957	tr|I1L957|I1L957_SOYBN Uncharacterized protein OS=Glycine max PE=4 SV=1	451.241	900.468	2	900.466	0.0011	419	427	L	KAADQIAGQ	T
I1L957	tr|I1L957|I1L957_SOYBN Uncharacterized protein OS=Glycine max PE=4 SV=1	463.217	924.419	2	924.419	0.0002	66	73	D	TYENAKEA	V
I1L957	tr|I1L957|I1L957_SOYBN Uncharacterized protein OS=Glycine max PE=4 SV=1	465.238	928.462	2	928.461	0.0003	408	416	E	ESRPGAIAE	T
I1L957	tr|I1L957|I1L957_SOYBN Uncharacterized protein OS=Glycine max PE=4 SV=1	525.769	1049.52	2	1049.52	0	290	298	E	ETKEKVSET	A
I1L957	tr|I1L957|I1L957_SOYBN Uncharacterized protein OS=Glycine max PE=4 SV=1	535.749	1069.48	2	1069.48	-0.0001	428	436	Q	TFNDVGRFD	E
I1L957	tr|I1L957|I1L957_SOYBN Uncharacterized protein OS=Glycine max PE=4 SV=1	541.778	1081.54	2	1081.54	0.0016	128	137	D	NKTGSKVGEY	A
I1L957	tr|I1L957|I1L957_SOYBN Uncharacterized protein OS=Glycine max PE=4 SV=1	546.794	1091.57	2	1091.57	0.0019	273	283	S	AADAAKRAVGY	L
I1L957	tr|I1L957|I1L957_SOYBN Uncharacterized protein OS=Glycine max PE=4 SV=1	374.529	1120.57	3	1120.56	0.0054	290	299	E	ETKEKVSETA	E
I1L957	tr|I1L957|I1L957_SOYBN Uncharacterized protein OS=Glycine max PE=4 SV=1	579.294	1156.57	2	1156.57	0.0012	406	416	K	VEESRPGAIAE	T
I1L957	tr|I1L957|I1L957_SOYBN Uncharacterized protein OS=Glycine max PE=4 SV=1	599.292	1196.57	2	1196.57	0.0014	138	148	Y	ADYGSQKAKET	K
I1L957	tr|I1L957|I1L957_SOYBN Uncharacterized protein OS=Glycine max PE=4 SV=1	606.3	1210.58	2	1210.58	0.0019	204	214	Y	TDYASQKAKEA	K
I1L957	tr|I1L957|I1L957_SOYBN Uncharacterized protein OS=Glycine max PE=4 SV=1	621.304	1240.59	2	1240.59	0.0009	160	170	Y	TDYASQKAKET	K
I1L957	tr|I1L957|I1L957_SOYBN Uncharacterized protein OS=Glycine max PE=4 SV=1	640.312	1278.61	2	1278.61	0.0006	91	101	R	EVIHDVDIQPD	D
I1L957	tr|I1L957|I1L957_SOYBN Uncharacterized protein OS=Glycine max PE=4 SV=1	685.334	1368.65	2	1368.65	0.0011	125	137	A	TADNKTGSKVGEY	A
I1L957	tr|I1L957|I1L957_SOYBN Uncharacterized protein OS=Glycine max PE=4 SV=1	474.916	1421.73	3	1421.73	-0.0001	270	283	L	KDSAADAAKRAVGY	L
I1L957	tr|I1L957|I1L957_SOYBN Uncharacterized protein OS=Glycine max PE=4 SV=1	528.282	1581.82	3	1581.82	0.0007	390	405	Y	GSHESAGGRGDKVVVK	V
I1L957	tr|I1L957|I1L957_SOYBN Uncharacterized protein OS=Glycine max PE=4 SV=1	601.644	1801.91	3	1801.91	0.0026	388	405	K	GYGSHESAGGRGDKVVVK	V
I1L957	tr|I1L957|I1L957_SOYBN Uncharacterized protein OS=Glycine max PE=4 SV=1	612.303	1833.89	3	1833.89	0.0009	91	107	R	EVIHDVDIQPDDAAAAR	E
Q39871	tr|Q39871|Q39871_SOYBN Late embryongenesis abundant protein OS=Glycine max GN=MP2 PE=2 SV=1	469.751	937.488	2	937.487	0.0008	87	94	T	EVIHDVNI	Q
Q39871	tr|Q39871|Q39871_SOYBN Late embryongenesis abundant protein OS=Glycine max GN=MP2 PE=2 SV=1	484.257	1449.75	3	1449.75	0.0008	142	154	Q	KAKETKDATMEKA	G
Q39871	tr|Q39871|Q39871_SOYBN Late embryongenesis abundant protein OS=Glycine max GN=MP2 PE=2 SV=1	860.45	1718.89	2	1718.89	-0.0019	347	362	E	TAEVTKNKALEMKDAA	K
Q39871	tr|Q39871|Q39871_SOYBN Late embryongenesis abundant protein OS=Glycine max GN=MP2 PE=2 SV=1	625.659	1873.96	3	1873.95	0.0068	371	387	T	DAAKQKTAQAKENTKEN	V
C6SZ13	tr|C6SZ13|C6SZ13_SOYBN Uncharacterized protein OS=Glycine max PE=2 SV=1	447.738	893.461	2	893.461	0.0004	130	136	K	AREIKDY	G
C6SZ13	tr|C6SZ13|C6SZ13_SOYBN Uncharacterized protein OS=Glycine max PE=2 SV=1	551.778	1101.54	2	1101.54	0.0009	137	147	Y	GQQQISGVQAS	-
C6SZ13	tr|C6SZ13|C6SZ13_SOYBN Uncharacterized protein OS=Glycine max PE=2 SV=1	660.006	1977	3	1976.99	0.004	130	147	K	AREIKDYGQQQISGVQAS	-
C6T1Q7	tr|C6T1Q7|C6T1Q7_SOYBN Putative uncharacterized protein OS=Glycine max PE=2 SV=1	395.701	789.387	2	789.387	0	119	125	Q	SEQLEGK	E
C6T1Q7	tr|C6T1Q7|C6T1Q7_SOYBN Putative uncharacterized protein OS=Glycine max PE=2 SV=1	414.762	827.509	2	827.509	0.0001	49	55	E	KIQAGRR	G
C6T1Q7	tr|C6T1Q7|C6T1Q7_SOYBN Putative uncharacterized protein OS=Glycine max PE=2 SV=1	467.245	932.475	2	932.475	0.0003	128	134	K	KQMEREL	M
C6T1Q7	tr|C6T1Q7|C6T1Q7_SOYBN Putative uncharacterized protein OS=Glycine max PE=2 SV=1	524.27	1046.53	2	1046.52	0.0011	119	127	Q	SEQLEGKEK	K
C6T1Q7	tr|C6T1Q7|C6T1Q7_SOYBN Putative uncharacterized protein OS=Glycine max PE=2 SV=1	372.883	1115.63	3	1115.63	-0.0022	77	85	Y	IRKKEGKEE	E
C6T1Q7	tr|C6T1Q7|C6T1Q7_SOYBN Putative uncharacterized protein OS=Glycine max PE=2 SV=1	558.822	1115.63	2	1115.63	-0.0003	77	85	Y	IRKKEGKEE	E
C6T1Q7	tr|C6T1Q7|C6T1Q7_SOYBN Putative uncharacterized protein OS=Glycine max PE=2 SV=1	574.265	1146.52	2	1146.52	0.0005	116	125	M	DNQSEQLEGK	E
C6T1Q7	tr|C6T1Q7|C6T1Q7_SOYBN Putative uncharacterized protein OS=Glycine max PE=2 SV=1	595.814	1189.61	2	1189.61	0.0009	126	134	K	EKKQMEREL	M
C6T1Q7	tr|C6T1Q7|C6T1Q7_SOYBN Putative uncharacterized protein OS=Glycine max PE=2 SV=1	427.238	1278.69	3	1278.69	0.0003	76	85	N	YIRKKEGKEE	E
C6T1Q7	tr|C6T1Q7|C6T1Q7_SOYBN Putative uncharacterized protein OS=Glycine max PE=2 SV=1	640.354	1278.69	2	1278.69	0.0009	76	85	N	YIRKKEGKEE	E
C6T1Q7	tr|C6T1Q7|C6T1Q7_SOYBN Putative uncharacterized protein OS=Glycine max PE=2 SV=1	431.221	1290.64	3	1290.64	-0.0008	128	137	K	KQMERELMNL	A
C6T1Q7	tr|C6T1Q7|C6T1Q7_SOYBN Putative uncharacterized protein OS=Glycine max PE=2 SV=1	702.835	1403.65	2	1403.65	0.0016	116	127	M	DNQSEQLEGKEK	K
C6T1Q7	tr|C6T1Q7|C6T1Q7_SOYBN Putative uncharacterized protein OS=Glycine max PE=2 SV=1	502.226	1503.66	3	1503.65	0.0012	50	63	K	IQAGRRGEDGSDED	H
C6T1Q7	tr|C6T1Q7|C6T1Q7_SOYBN Putative uncharacterized protein OS=Glycine max PE=2 SV=1	752.836	1503.66	2	1503.65	0.0014	50	63	K	IQAGRRGEDGSDED	H
C6T1Q7	tr|C6T1Q7|C6T1Q7_SOYBN Putative uncharacterized protein OS=Glycine max PE=2 SV=1	563.258	1686.75	3	1686.75	-0.0004	79	92	R	KKEGKEEEEEGHMQ	K
C6T1Q7	tr|C6T1Q7|C6T1Q7_SOYBN Putative uncharacterized protein OS=Glycine max PE=2 SV=1	587.939	1760.79	3	1760.79	0.002	48	63	M	EKIQAGRRGEDGSDED	H
C6T1Q7	tr|C6T1Q7|C6T1Q7_SOYBN Putative uncharacterized protein OS=Glycine max PE=2 SV=1	881.405	1760.79	2	1760.79	0.0023	48	63	M	EKIQAGRRGEDGSDED	H
C6T1Q7	tr|C6T1Q7|C6T1Q7_SOYBN Putative uncharacterized protein OS=Glycine max PE=2 SV=1	654.67	1960.99	3	1960.99	0.0007	119	134	Q	SEQLEGKEKKQMEREL	M
C6T1Q7	tr|C6T1Q7|C6T1Q7_SOYBN Putative uncharacterized protein OS=Glycine max PE=2 SV=1	707.341	2119	3	2119	0.0012	76	92	N	YIRKKEGKEEEEEGHMQ	K
C6T1Q7	tr|C6T1Q7|C6T1Q7_SOYBN Putative uncharacterized protein OS=Glycine max PE=2 SV=1	530.758	2119	4	2119	0.0013	76	92	N	YIRKKEGKEEEEEGHMQ	K
C6T1Q7	tr|C6T1Q7|C6T1Q7_SOYBN Putative uncharacterized protein OS=Glycine max PE=2 SV=1	774.058	2319.15	3	2319.16	-0.0041	119	137	Q	SEQLEGKEKKQMERELMNL	A
B3TDK4	tr|B3TDK4|B3TDK4_SOYBN Lipoxygenase OS=Glycine max PE=3 SV=1	377.743	753.471	2	753.475	-0.0038	465	471	S	QVVLPAK	E
B3TDK4	tr|B3TDK4|B3TDK4_SOYBN Lipoxygenase OS=Glycine max PE=3 SV=1	391.679	781.343	2	781.343	0.0003	345	350	E	EFAREM	I
B3TDK4	tr|B3TDK4|B3TDK4_SOYBN Lipoxygenase OS=Glycine max PE=3 SV=1	423.732	845.45	2	845.449	0.0005	253	260	K	DALEIGTK	S
B3TDK4	tr|B3TDK4|B3TDK4_SOYBN Lipoxygenase OS=Glycine max PE=3 SV=1	437.719	873.424	2	873.423	0.0004	611	618	Y	AADGLEIW	A
B3TDK4	tr|B3TDK4|B3TDK4_SOYBN Lipoxygenase OS=Glycine max PE=3 SV=1	473.226	944.436	2	944.435	0.0012	76	84	G	AGESAFNIH	F
B3TDK4	tr|B3TDK4|B3TDK4_SOYBN Lipoxygenase OS=Glycine max PE=3 SV=1	586.772	1171.53	2	1171.53	0.0004	692	702	A	AVNFGQYPYGG	L
B3TDK4	tr|B3TDK4|B3TDK4_SOYBN Lipoxygenase OS=Glycine max PE=3 SV=1	586.787	1171.56	2	1171.56	-0.003	771	780	P	HWTSDSKALQ	A
B3TDK4	tr|B3TDK4|B3TDK4_SOYBN Lipoxygenase OS=Glycine max PE=3 SV=1	600.754	1199.49	2	1199.5	-0.0016	408	416	L	DYHDIFMPY	V
B3TDK4	tr|B3TDK4|B3TDK4_SOYBN Lipoxygenase OS=Glycine max PE=3 SV=1	643.9	1285.79	2	1285.79	-0.0007	737	748	R	TITSKLPTLISL	S
B3TDK4	tr|B3TDK4|B3TDK4_SOYBN Lipoxygenase OS=Glycine max PE=3 SV=1	650.322	1298.63	2	1298.63	0.0007	570	579	A	VYKNWVFTDQ	A
B3TDK4	tr|B3TDK4|B3TDK4_SOYBN Lipoxygenase OS=Glycine max PE=3 SV=1	653.338	1304.66	2	1304.66	0	261	272	K	SLSQIVQPAFES	A
B3TDK4	tr|B3TDK4|B3TDK4_SOYBN Lipoxygenase OS=Glycine max PE=3 SV=1	672.878	1343.74	2	1343.75	-0.006	9	20	I	KGTVVLMPKNEL	E
B3TDK4	tr|B3TDK4|B3TDK4_SOYBN Lipoxygenase OS=Glycine max PE=3 SV=1	709.343	1416.67	2	1416.67	-0.0015	225	237	P	TVTDPNTEKQGEV	F
B3TDK4	tr|B3TDK4|B3TDK4_SOYBN Lipoxygenase OS=Glycine max PE=3 SV=1	742.391	1482.77	2	1482.77	0.0017	217	230	R	RGRTGRGPTVTDPN	T
B3TDK4	tr|B3TDK4|B3TDK4_SOYBN Lipoxygenase OS=Glycine max PE=3 SV=1	546.944	1637.81	3	1637.81	0.0017	273	286	S	AFDLKSTPIEFHSF	Q
B3TDK4	tr|B3TDK4|B3TDK4_SOYBN Lipoxygenase OS=Glycine max PE=3 SV=1	552.635	1654.88	3	1654.88	0.0027	239	252	F	YVPRDENLGHLKSK	D
B3TDK4	tr|B3TDK4|B3TDK4_SOYBN Lipoxygenase OS=Glycine max PE=3 SV=1	860.449	1718.88	2	1718.88	-0.0006	824	839	S	SEEGLTFRGIPNSISI	-
B3TDK4	tr|B3TDK4|B3TDK4_SOYBN Lipoxygenase OS=Glycine max PE=3 SV=1	577.017	2304.04	4	2304.04	-0.0032	759	778	A	SDEVYLGQRDNPHWTSDSKA	L
B3TDK4	tr|B3TDK4|B3TDK4_SOYBN Lipoxygenase OS=Glycine max PE=3 SV=1	860.418	2578.23	3	2578.24	-0.0082	558	579	F	LPSKYSVEMSSAVYKNWVFTDQ	A
B3TDK5	tr|B3TDK5|B3TDK5_SOYBN Lipoxygenase OS=Glycine max PE=3 SV=1	373.213	744.411	2	744.413	-0.002	39	46	D	LTKGNVGG	L
B3TDK5	tr|B3TDK5|B3TDK5_SOYBN Lipoxygenase OS=Glycine max PE=3 SV=1	586.353	1756.04	3	1756.04	0.0026	460	474	T	RTILFLRENGTLKPV	A
B3TDK5	tr|B3TDK5|B3TDK5_SOYBN Lipoxygenase OS=Glycine max PE=3 SV=1	487.031	1944.1	4	1944.1	-0.0081	58	75	S	TLDNLTAFLGRSVALQLI	S
B3TDK5	tr|B3TDK5|B3TDK5_SOYBN Lipoxygenase OS=Glycine max PE=3 SV=1	658.686	1973.04	3	1973.03	0.0074	337	353	I	MPLPVVKELFRTDGEQV	L
B3TDK5	tr|B3TDK5|B3TDK5_SOYBN Lipoxygenase OS=Glycine max PE=3 SV=1	819.716	2456.13	3	2456.14	-0.0097	217	239	Y	DVYNDLGNPDHGENFARPILGGS	S
Q9SEK8	tr|Q9SEK8|Q9SEK8_SOYBN Seed maturation protein PM26 OS=Glycine max GN=PM26 PE=2 SV=1	429.725	857.436	2	857.436	0.0002	248	255	A	AAARLNEN	V
Q9SEK8	tr|Q9SEK8|Q9SEK8_SOYBN Seed maturation protein PM26 OS=Glycine max GN=PM26 PE=2 SV=1	436.751	871.488	2	871.487	0.0001	251	257	A	RLNENVK	-
Q9SEK8	tr|Q9SEK8|Q9SEK8_SOYBN Seed maturation protein PM26 OS=Glycine max GN=PM26 PE=2 SV=1	473.254	944.493	2	944.493	0.0005	143	151	Q	TVGQKAVDQ	S
Q9SEK8	tr|Q9SEK8|Q9SEK8_SOYBN Seed maturation protein PM26 OS=Glycine max GN=PM26 PE=2 SV=1	476.722	951.43	2	951.433	-0.0032	56	65	G	AASVMQSAAT	R
Q9SEK8	tr|Q9SEK8|Q9SEK8_SOYBN Seed maturation protein PM26 OS=Glycine max GN=PM26 PE=2 SV=1	522.282	1042.55	2	1042.55	0.0007	169	179	V	NVITPGGLAAM	A
Q9SEK8	tr|Q9SEK8|Q9SEK8_SOYBN Seed maturation protein PM26 OS=Glycine max GN=PM26 PE=2 SV=1	660.346	1318.68	2	1318.67	0.0046	78	90	D	VTDVTGDRGVTVT	E
Q9SEK8	tr|Q9SEK8|Q9SEK8_SOYBN Seed maturation protein PM26 OS=Glycine max GN=PM26 PE=2 SV=1	683.336	1364.66	2	1364.66	-0.0006	112	124	Q	YVEATPVEAGRSS	A
Q9SEK8	tr|Q9SEK8|Q9SEK8_SOYBN Seed maturation protein PM26 OS=Glycine max GN=PM26 PE=2 SV=1	755.885	1509.75	2	1509.75	0.001	229	244	E	VRNNPDATATPGGVAA	S
Q9SEK8	tr|Q9SEK8|Q9SEK8_SOYBN Seed maturation protein PM26 OS=Glycine max GN=PM26 PE=2 SV=1	508.594	1522.76	3	1522.76	0.0001	64	77	A	ATRNEQAGLVGHRD	V
Q9SEK8	tr|Q9SEK8|Q9SEK8_SOYBN Seed maturation protein PM26 OS=Glycine max GN=PM26 PE=2 SV=1	580.318	1737.93	3	1737.93	0.0036	15	30	P	IKYGDVFVVSGDLAQK	P
Q9SEK8	tr|Q9SEK8|Q9SEK8_SOYBN Seed maturation protein PM26 OS=Glycine max GN=PM26 PE=2 SV=1	899.457	1796.9	2	1796.9	0.0015	22	39	F	VVSGDLAQKPVAPEDAAM	M
Q9SEK8	tr|Q9SEK8|Q9SEK8_SOYBN Seed maturation protein PM26 OS=Glycine max GN=PM26 PE=2 SV=1	767.717	2300.13	3	2300.13	-0.0012	205	228	A	GATAKLPADKAATLQDAEGVACAE	V
Q9SEK8	tr|Q9SEK8|Q9SEK8_SOYBN Seed maturation protein PM26 OS=Glycine max GN=PM26 PE=2 SV=1	983.459	2947.35	3	2947.35	0.0076	33	61	V	APEDAAMMQSAETRVLGQTQPGGAASVMQ	S
Q9SEK8	tr|Q9SEK8|Q9SEK8_SOYBN Seed maturation protein PM26 OS=Glycine max GN=PM26 PE=2 SV=1	798.874	3191.47	4	3191.47	-0.0019	150	182	V	DQSDAFAIQAAGGESNGEVNVITPGGLAAMAQS	A
I1LE41	tr|I1LE41|I1LE41_SOYBN Uncharacterized protein OS=Glycine max PE=4 SV=1	650.895	1299.78	2	1299.78	-0.0001	197	209	V	KLADVLTGATAKL	P
I1LE41	tr|I1LE41|I1LE41_SOYBN Uncharacterized protein OS=Glycine max PE=4 SV=1	741.869	1481.72	2	1481.72	0.0017	228	243	E	ARNNPDATATPGGVAA	S
I1LE41	tr|I1LE41|I1LE41_SOYBN Uncharacterized protein OS=Glycine max PE=4 SV=1	668.686	2003.04	3	2003.04	-0.0063	123	142	R	TSAIKESAITIGEALEATAQ	T
C6TKH0	tr|C6TKH0|C6TKH0_SOYBN Uncharacterized protein OS=Glycine max PE=2 SV=1	489.785	977.555	2	977.555	0.0006	199	208	Y	TATKGAIVAF	T
C6TKH0	tr|C6TKH0|C6TKH0_SOYBN Uncharacterized protein OS=Glycine max PE=2 SV=1	601.331	1200.65	2	1200.65	0.0008	47	59	A	LVTGGDSGIGRAV	C
C6TKH0	tr|C6TKH0|C6TKH0_SOYBN Uncharacterized protein OS=Glycine max PE=2 SV=1	612.315	1222.62	2	1222.61	0.0021	283	294	Q	VLHPNGGMVVNA	-
C6TKH0	tr|C6TKH0|C6TKH0_SOYBN Uncharacterized protein OS=Glycine max PE=2 SV=1	628.83	1255.65	2	1255.64	0.0004	197	208	L	DYTATKGAIVAF	T
C6TKH0	tr|C6TKH0|C6TKH0_SOYBN Uncharacterized protein OS=Glycine max PE=2 SV=1	633.992	1898.96	3	1898.95	0.0033	75	90	Y	VKGHEDRDKDDTLKML	L
C6TKH0	tr|C6TKH0|C6TKH0_SOYBN Uncharacterized protein OS=Glycine max PE=2 SV=1	841.778	2522.31	3	2522.3	0.0122	44	69	G	KVALVTGGDSGIGRAVCLCFAKEGAT	V
C6TKH0	tr|C6TKH0|C6TKH0_SOYBN Uncharacterized protein OS=Glycine max PE=2 SV=1	936.772	2807.29	3	2807.29	-0.0008	244	268	E	MIQNLGCEVPMNRVAQPCEIAPCYL	F
C6TKH0	tr|C6TKH0|C6TKH0_SOYBN Uncharacterized protein OS=Glycine max PE=2 SV=1	905.275	4521.34	5	4521.33	0.0074	4	44	S	NKESKFPAQSQKTQPGKEHVMNPLPQATNPDHKAANKLQGK	V
C6T8W9	tr|C6T8W9|C6T8W9_SOYBN Putative uncharacterized protein OS=Glycine max PE=2 SV=1	582.312	1162.61	2	1162.61	0.0008	282	293	Q	VLHPNGGTVVNG	-
C6T8W9	tr|C6T8W9|C6T8W9_SOYBN Putative uncharacterized protein OS=Glycine max PE=2 SV=1	639.365	1276.72	2	1276.71	0.0014	184	195	T	SVNAYKGNAKLL	D
C6T8W9	tr|C6T8W9|C6T8W9_SOYBN Putative uncharacterized protein OS=Glycine max PE=2 SV=1	644.825	1287.64	2	1287.63	0.0004	196	207	L	DYTSTKGAIVAY	T
C6T8W9	tr|C6T8W9|C6T8W9_SOYBN Putative uncharacterized protein OS=Glycine max PE=2 SV=1	855.468	2563.38	3	2563.38	0.0039	219	242	K	GIRVNGVAPGPIWTPLIPSSFKEE	E
C6T8W9	tr|C6T8W9|C6T8W9_SOYBN Putative uncharacterized protein OS=Glycine max PE=2 SV=1	681.099	2720.37	4	2720.35	0.0132	231	254	I	WTPLIPSSFKEEETAQFGAQVPMK	R
C6T8W9	tr|C6T8W9|C6T8W9_SOYBN Putative uncharacterized protein OS=Glycine max PE=2 SV=1	1002.52	3004.55	3	3004.55	-0.0005	243	270	E	ETAQFGAQVPMKRAGQPIEVAPSYVFLA	C
I1N5S0	tr|I1N5S0|I1N5S0_SOYBN Uncharacterized protein OS=Glycine max PE=3 SV=1	348.723	695.431	2	695.433	-0.0024	11	16	H	LVKVHT	T
I1N5S0	tr|I1N5S0|I1N5S0_SOYBN Uncharacterized protein OS=Glycine max PE=3 SV=1	508.27	1014.53	2	1014.52	0.0005	192	200	A	GIAHRAYDL	E
I1N5S0	tr|I1N5S0|I1N5S0_SOYBN Uncharacterized protein OS=Glycine max PE=3 SV=1	508.76	1015.5	2	1015.5	0.0004	293	302	N	NARGAIADTQ	A
I1N5S0	tr|I1N5S0|I1N5S0_SOYBN Uncharacterized protein OS=Glycine max PE=3 SV=1	416.533	1246.58	3	1246.58	-0.0002	361	370	K	DMLDRHFKGE	D
I1N5S0	tr|I1N5S0|I1N5S0_SOYBN Uncharacterized protein OS=Glycine max PE=3 SV=1	691.337	1380.66	2	1380.66	0.003	371	381	E	DFPEQNYIVKE	G
I1N5S0	tr|I1N5S0|I1N5S0_SOYBN Uncharacterized protein OS=Glycine max PE=3 SV=1	698.419	1394.82	2	1394.83	-0.0057	38	49	S	GEKKKIVGVFYK	G
I1N5S0	tr|I1N5S0|I1N5S0_SOYBN Uncharacterized protein OS=Glycine max PE=3 SV=1	762.378	2284.11	3	2284.11	-0.0011	371	389	E	DFPEQNYIVKEGQLASQYR	-
I1N5S0	tr|I1N5S0|I1N5S0_SOYBN Uncharacterized protein OS=Glycine max PE=3 SV=1	591.32	2361.25	4	2361.24	0.0104	154	174	V	TGSNVVSVAEDELMRILILMR	N
I1N5R9	tr|I1N5R9|I1N5R9_SOYBN Uncharacterized protein OS=Glycine max PE=3 SV=1	930.469	1858.92	2	1858.92	0.0019	276	293	V	IVNNARGAIMDTQAIADA	C
I1N5R9	tr|I1N5R9|I1N5R9_SOYBN Uncharacterized protein OS=Glycine max PE=3 SV=1	1141.05	2280.08	2	2280.08	-0.0042	223	242	M	NTDLEKEIGAKFEEDLDAML	P
I1N5R9	tr|I1N5R9|I1N5R9_SOYBN Uncharacterized protein OS=Glycine max PE=3 SV=1	729.579	3642.86	5	3642.88	-0.0162	28	59	K	KKIVGVFYKGNEYASNPNFVGCVERALGIREW	L
C6T1V2	tr|C6T1V2|C6T1V2_SOYBN Uncharacterized protein OS=Glycine max PE=2 SV=1	394.219	786.423	2	786.424	-0.0003	79	85	E	VEDGRVL	Q
C6T1V2	tr|C6T1V2|C6T1V2_SOYBN Uncharacterized protein OS=Glycine max PE=2 SV=1	371.548	1111.62	3	1111.62	0	64	73	F	NVDLPGLKKE	E
C6T1V2	tr|C6T1V2|C6T1V2_SOYBN Uncharacterized protein OS=Glycine max PE=2 SV=1	556.819	1111.62	2	1111.62	0.0004	64	73	F	NVDLPGLKKE	E
C6T1V2	tr|C6T1V2|C6T1V2_SOYBN Uncharacterized protein OS=Glycine max PE=2 SV=1	620.788	1239.56	2	1239.56	0.0008	23	32	D	VWDPFEGFPF	S
C6T1V2	tr|C6T1V2|C6T1V2_SOYBN Uncharacterized protein OS=Glycine max PE=2 SV=1	504.597	1510.77	3	1510.77	0	7	19	N	LFGGRRSNVFDPF	S
C6T1V2	tr|C6T1V2|C6T1V2_SOYBN Uncharacterized protein OS=Glycine max PE=2 SV=1	779.361	1556.71	2	1556.71	0.0014	33	49	F	STGHVPSSGGESSAIAN	T
C6T1V2	tr|C6T1V2|C6T1V2_SOYBN Uncharacterized protein OS=Glycine max PE=2 SV=1	552.955	1655.84	3	1655.84	-0.0004	50	63	N	TRVDWKETPAAHVF	N
C6T1V2	tr|C6T1V2|C6T1V2_SOYBN Uncharacterized protein OS=Glycine max PE=2 SV=1	566.321	1695.94	3	1695.94	-0.0006	64	78	F	NVDLPGLKKEEVKVE	V
C6T1V2	tr|C6T1V2|C6T1V2_SOYBN Uncharacterized protein OS=Glycine max PE=2 SV=1	499.543	1994.14	4	1994.14	0.0028	134	151	N	GVLTVTVPKEEDKKPQVK	S
I1KC66	tr|I1KC66|I1KC66_SOYBN Uncharacterized protein OS=Glycine max PE=3 SV=1	407.761	813.507	2	813.507	0	258	265	A	KAGIALNK	N
I1KC66	tr|I1KC66|I1KC66_SOYBN Uncharacterized protein OS=Glycine max PE=3 SV=1	427.717	853.419	2	853.418	0.0012	58	65	E	STGVFTDK	D
I1KC66	tr|I1KC66|I1KC66_SOYBN Uncharacterized protein OS=Glycine max PE=3 SV=1	444.726	887.436	2	887.436	0.0002	155	162	K	DWRGGRAA	S
I1KC66	tr|I1KC66|I1KC66_SOYBN Uncharacterized protein OS=Glycine max PE=3 SV=1	529.797	1057.58	2	1057.58	0.0021	165	175	F	NIIPSSTGAAK	A
I1KC66	tr|I1KC66|I1KC66_SOYBN Uncharacterized protein OS=Glycine max PE=3 SV=1	607.353	1212.69	2	1212.69	0.0011	180	191	K	VLPALNGKLTGM	A
I1KC66	tr|I1KC66|I1KC66_SOYBN Uncharacterized protein OS=Glycine max PE=3 SV=1	646.846	1291.68	2	1291.68	0.0005	163	175	A	SFNIIPSSTGAAK	A
I1KC66	tr|I1KC66|I1KC66_SOYBN Uncharacterized protein OS=Glycine max PE=3 SV=1	700.873	1399.73	2	1399.73	0.0004	137	149	T	TVHSITATQKTVD	G
I1KC66	tr|I1KC66|I1KC66_SOYBN Uncharacterized protein OS=Glycine max PE=3 SV=1	523.645	1567.91	3	1567.91	0.0001	176	191	K	AVGKVLPALNGKLTGM	A
I1KC66	tr|I1KC66|I1KC66_SOYBN Uncharacterized protein OS=Glycine max PE=3 SV=1	574.982	1721.92	3	1721.92	0.0007	23	37	K	DEKTLLFGDKPVTIF	G
I1KC66	tr|I1KC66|I1KC66_SOYBN Uncharacterized protein OS=Glycine max PE=3 SV=1	711.405	2841.59	4	2841.58	0.0122	163	191	A	SFNIIPSSTGAAKAVGKVLPALNGKLTGM	A
I1KC66	tr|I1KC66|I1KC66_SOYBN Uncharacterized protein OS=Glycine max PE=3 SV=1	815.239	4071.16	5	4071.17	-0.0137	53	91	A	DIIVESTGVFTDKDKAAAHLKGGAKKVIISAPSKDAPMF	V
P05046	sp|P05046|LEC_SOYBN Lectin OS=Glycine max GN=LE1 PE=1 SV=1	423.738	845.461	2	845.461	0	60	67	T	SSGKLQLN	K
P05046	sp|P05046|LEC_SOYBN Lectin OS=Glycine max GN=LE1 PE=1 SV=1	611.304	1220.59	2	1220.59	0.0007	269	279	S	SNIDPLDLTSF	V
P05046	sp|P05046|LEC_SOYBN Lectin OS=Glycine max GN=LE1 PE=1 SV=1	615.857	1229.7	2	1229.7	0.0009	56	67	D	AIVTSSGKLQLN	K
P05046	sp|P05046|LEC_SOYBN Lectin OS=Glycine max GN=LE1 PE=1 SV=1	590.324	1767.95	3	1767.95	0.0015	68	84	N	KVDENGTPKPSSLGRAL	Y
P05046	sp|P05046|LEC_SOYBN Lectin OS=Glycine max GN=LE1 PE=1 SV=1	610.663	1828.97	3	1828.97	0.0002	39	53	F	SWNKFVPKQPNMILQ	G
P05046	sp|P05046|LEC_SOYBN Lectin OS=Glycine max GN=LE1 PE=1 SV=1	746.062	2235.17	3	2235.17	-0.0092	213	232	V	YPSQRTSNILSDVVDLKTSL	P
P05046	sp|P05046|LEC_SOYBN Lectin OS=Glycine max GN=LE1 PE=1 SV=1	769.744	2306.21	3	2306.21	-0.0012	123	143	L	AFFLAPIDTKPQTHAGYLGLF	N
P05046	sp|P05046|LEC_SOYBN Lectin OS=Glycine max GN=LE1 PE=1 SV=1	822.095	2463.26	3	2463.26	0.0012	33	53	S	AETVSFSWNKFVPKQPNMILQ	G
K7L6B6	tr|K7L6B6|K7L6B6_SOYBN Uncharacterized protein OS=Glycine max PE=3 SV=1	386.732	771.449	2	771.449	0.0001	110	116	G	AVKVLQD	L
K7L6B6	tr|K7L6B6|K7L6B6_SOYBN Uncharacterized protein OS=Glycine max PE=3 SV=1	533.55	2130.17	4	2130.17	0.0009	79	97	G	AGYIGSHAALRLLKENYRV	T
K7L6B6	tr|K7L6B6|K7L6B6_SOYBN Uncharacterized protein OS=Glycine max PE=3 SV=1	895.132	2682.38	3	2682.36	0.0112	221	244	Y	GKAKKMAEEIILDLSKNSDMAVMI	L
K7L6B6	tr|K7L6B6|K7L6B6_SOYBN Uncharacterized protein OS=Glycine max PE=3 SV=1	1071.88	3212.63	3	3212.61	0.0123	300	329	D	GTCVRDYIDVTDLVDAHVKALEKAQPSNVG	I
K7L6B6	tr|K7L6B6|K7L6B6_SOYBN Uncharacterized protein OS=Glycine max PE=3 SV=1	1113.91	3338.7	3	3338.7	0.0033	231	260	I	ILDLSKNSDMAVMILRYFNVIGSDPEGRLG	E
I1LKH8	tr|I1LKH8|I1LKH8_SOYBN Uncharacterized protein OS=Glycine max PE=4 SV=1	500.313	998.612	2	998.612	0	95	104	F	GKIKEGVVVA	A
I1LKH8	tr|I1LKH8|I1LKH8_SOYBN Uncharacterized protein OS=Glycine max PE=4 SV=1	535.832	1069.65	2	1069.65	0.0003	95	105	F	GKIKEGVVVAA	S
K7MF89	tr|K7MF89|K7MF89_SOYBN Uncharacterized protein OS=Glycine max PE=4 SV=1	551.755	1101.49	2	1101.49	0.0008	152	163	K	EGLENAGGGLGE	K
I1MBI9	tr|I1MBI9|I1MBI9_SOYBN Uncharacterized protein OS=Glycine max PE=3 SV=1	372.734	743.454	2	743.454	-0.0002	142	148	E	IKAAVDK	A
I1MBI9	tr|I1MBI9|I1MBI9_SOYBN Uncharacterized protein OS=Glycine max PE=3 SV=1	500.609	1498.81	3	1498.81	-0.0049	121	134	F	TGEKTALPNLNSVR	G
I1MBI9	tr|I1MBI9|I1MBI9_SOYBN Uncharacterized protein OS=Glycine max PE=3 SV=1	846.431	1690.85	2	1690.85	-0.0022	336	350	M	IKMGNMKPLTGRQGE	I
I1MBI9	tr|I1MBI9|I1MBI9_SOYBN Uncharacterized protein OS=Glycine max PE=3 SV=1	1064.52	2127.02	2	2127.02	-0.0074	9	26	V	PCTFTLYKSFLLLAMFCN	T
I1MBI9	tr|I1MBI9|I1MBI9_SOYBN Uncharacterized protein OS=Glycine max PE=3 SV=1	790.41	2368.21	3	2368.21	0.0023	331	351	D	FKASMIKMGNMKPLTGRQGEI	R
D6PAW7	tr|D6PAW7|D6PAW7_SOYBN Lipoxygenase OS=Glycine max GN=Lx3 PE=3 SV=1	423.728	845.441	2	845.439	0.001	263	270	E	AFGHLKSS	D
D6PAW7	tr|D6PAW7|D6PAW7_SOYBN Lipoxygenase OS=Glycine max GN=Lx3 PE=3 SV=1	717.885	1433.76	2	1433.75	0.0037	330	341	P	VLKEIFRTDGEQ	A
D6PAW7	tr|D6PAW7|D6PAW7_SOYBN Lipoxygenase OS=Glycine max GN=Lx3 PE=3 SV=1	761.394	1520.77	2	1520.78	-0.0025	727	739	R	PTLSRRFMPEKGS	A
D6PAW7	tr|D6PAW7|D6PAW7_SOYBN Lipoxygenase OS=Glycine max GN=Lx3 PE=3 SV=1	553.986	1658.93	3	1658.94	-0.0006	414	427	L	TVDEAIQNKRLFLL	D
D6PAW7	tr|D6PAW7|D6PAW7_SOYBN Lipoxygenase OS=Glycine max GN=Lx3 PE=3 SV=1	830.477	1658.94	2	1658.94	0.0048	414	427	L	TVDEAIQNKRLFLL	D
D6PAW7	tr|D6PAW7|D6PAW7_SOYBN Lipoxygenase OS=Glycine max GN=Lx3 PE=3 SV=1	586.352	1756.04	3	1756.04	-0.0005	451	465	T	RTILFLKNDGTLRPL	A
D6PAW7	tr|D6PAW7|D6PAW7_SOYBN Lipoxygenase OS=Glycine max GN=Lx3 PE=3 SV=1	488.001	1947.98	4	1947.97	0.0017	428	443	L	DHHDPIMPYLRRINAT	S
D6PAW7	tr|D6PAW7|D6PAW7_SOYBN Lipoxygenase OS=Glycine max GN=Lx3 PE=3 SV=1	780.47	2338.39	3	2338.39	0.0018	311	332	L	YSGGIKLPTDIISKISPLPVLK	E
D6PAW7	tr|D6PAW7|D6PAW7_SOYBN Lipoxygenase OS=Glycine max GN=Lx3 PE=3 SV=1	794.065	2379.17	3	2379.17	0.0016	393	413	Q	VYGDHTSQITKEHLEPNLEGL	T
D6PAW7	tr|D6PAW7|D6PAW7_SOYBN Lipoxygenase OS=Glycine max GN=Lx3 PE=3 SV=1	1013.19	3036.55	3	3036.56	-0.0085	715	741	F	GQYPYGGLILNRPTLSRRFMPEKGSAE	Y
D6PAW7	tr|D6PAW7|D6PAW7_SOYBN Lipoxygenase OS=Glycine max GN=Lx3 PE=3 SV=1	762.91	3047.61	4	3047.62	-0.0129	420	444	I	QNKRLFLLDHHDPIMPYLRRINATS	T
K7M511	tr|K7M511|K7M511_SOYBN Uncharacterized protein OS=Glycine max PE=4 SV=1	427.216	852.417	2	852.42	-0.0031	824	830	C	KNMIKCT	V
K7M511	tr|K7M511|K7M511_SOYBN Uncharacterized protein OS=Glycine max PE=4 SV=1	501.291	1000.57	2	1000.57	0.0014	247	255	D	QSEIKRLAG	E
K7M511	tr|K7M511|K7M511_SOYBN Uncharacterized protein OS=Glycine max PE=4 SV=1	521.923	1562.75	3	1562.75	-0.0036	768	780	D	QIQKDTEAIEMEL	E
K7M511	tr|K7M511|K7M511_SOYBN Uncharacterized protein OS=Glycine max PE=4 SV=1	661.004	1979.99	3	1979.99	-0.004	142	159	D	SIKGISDDEIISYVEEAL	A
K7M511	tr|K7M511|K7M511_SOYBN Uncharacterized protein OS=Glycine max PE=4 SV=1	970.197	3876.76	4	3876.75	0.0118	442	475	K	MEEAKQDTGRKDIKSEFHVMASALSKEMGMMEGQ	L
I1K8G1	tr|I1K8G1|I1K8G1_SOYBN Uncharacterized protein OS=Glycine max PE=4 SV=1	401.724	801.434	2	801.434	-0.0004	183	189	S	SLRNLEA	L
I1K8G1	tr|I1K8G1|I1K8G1_SOYBN Uncharacterized protein OS=Glycine max PE=4 SV=1	474.257	946.499	2	946.498	0.0013	481	489	G	GCPMLKSLV	L
I1K8G1	tr|I1K8G1|I1K8G1_SOYBN Uncharacterized protein OS=Glycine max PE=4 SV=1	494.764	987.514	2	987.512	0.0018	675	683	Y	LTDTSLEPL	Y
I1K8G1	tr|I1K8G1|I1K8G1_SOYBN Uncharacterized protein OS=Glycine max PE=4 SV=1	701.87	1401.73	2	1401.73	-0.003	169	182	M	SGPASNQLVMKAIS	S
I1K8G1	tr|I1K8G1|I1K8G1_SOYBN Uncharacterized protein OS=Glycine max PE=4 SV=1	746.876	1491.74	2	1491.74	0.0019	246	257	V	MRMTVRCPQLEI	M
I1K8G1	tr|I1K8G1|I1K8G1_SOYBN Uncharacterized protein OS=Glycine max PE=4 SV=1	555.963	1664.87	3	1664.87	-0.0067	406	420	F	ADLNLMTLMLSSILV	S
I1K8G1	tr|I1K8G1|I1K8G1_SOYBN Uncharacterized protein OS=Glycine max PE=4 SV=1	840.926	1679.84	2	1679.84	-0.0042	248	261	R	MTVRCPQLEIMSLK	R
I1K8G1	tr|I1K8G1|I1K8G1_SOYBN Uncharacterized protein OS=Glycine max PE=4 SV=1	1017.49	2032.96	2	2032.96	-0.0042	619	637	S	LILMSCSSIGSDGLRSLYC	L
I1K8G1	tr|I1K8G1|I1K8G1_SOYBN Uncharacterized protein OS=Glycine max PE=4 SV=1	729.393	2185.16	3	2185.15	0.0068	871	889	P	KISSMSMGRLRTICSSLKR	I
C6ZS22	tr|C6ZS22|C6ZS22_SOYBN TIR-NBS-LRR type disease resistance protein OS=Glycine max PE=2 SV=1	603.806	1205.6	2	1205.6	0.002	216	225	M	RDMEDLITTL	L
C6ZS22	tr|C6ZS22|C6ZS22_SOYBN TIR-NBS-LRR type disease resistance protein OS=Glycine max PE=2 SV=1	691.337	2070.99	3	2070.98	0.0075	264	280	W	MRTFNTKDMEDLVATRQ	H
C6ZS22	tr|C6ZS22|C6ZS22_SOYBN TIR-NBS-LRR type disease resistance protein OS=Glycine max PE=2 SV=1	746.379	2981.49	4	2981.49	-0.0064	218	243	D	MEDLITTLLQLGELKLEKAMRTDDSS	V
C6ZS22	tr|C6ZS22|C6ZS22_SOYBN TIR-NBS-LRR type disease resistance protein OS=Glycine max PE=2 SV=1	753.857	3011.4	4	3011.41	-0.0056	261	284	Q	DKWMRTFNTKDMEDLVATRQHVMQ	I
I1L4S6	tr|I1L4S6|I1L4S6_SOYBN Uncharacterized protein OS=Glycine max PE=4 SV=1	392.204	782.393	2	782.392	0.0005	179	185	D	VTDHALQ	P
I1L4S6	tr|I1L4S6|I1L4S6_SOYBN Uncharacterized protein OS=Glycine max PE=4 SV=1	456.692	911.369	2	911.37	-0.0001	302	310	L	GVGFEGAME	G
I1L4S6	tr|I1L4S6|I1L4S6_SOYBN Uncharacterized protein OS=Glycine max PE=4 SV=1	385.86	1154.56	3	1154.56	0.0004	176	185	F	KEDVTDHALQ	P
I1L4S6	tr|I1L4S6|I1L4S6_SOYBN Uncharacterized protein OS=Glycine max PE=4 SV=1	578.286	1154.56	2	1154.56	0.0009	176	185	F	KEDVTDHALQ	P
I1L4S6	tr|I1L4S6|I1L4S6_SOYBN Uncharacterized protein OS=Glycine max PE=4 SV=1	684.331	1366.65	2	1366.64	0.0028	534	546	P	VKVEGFSELMGGD	S
K7K4G2	tr|K7K4G2|K7K4G2_SOYBN Uncharacterized protein OS=Glycine max PE=4 SV=1	408.75	815.486	2	815.486	-0.0001	378	384	L	DKRILAT	S
K7K4G2	tr|K7K4G2|K7K4G2_SOYBN Uncharacterized protein OS=Glycine max PE=4 SV=1	434.268	866.522	2	866.523	-0.0003	233	239	N	SKKLKTY	N
K7K4G2	tr|K7K4G2|K7K4G2_SOYBN Uncharacterized protein OS=Glycine max PE=4 SV=1	446.726	891.438	2	891.437	0.0009	416	422	E	EKIMKDE	E
K7K4G2	tr|K7K4G2|K7K4G2_SOYBN Uncharacterized protein OS=Glycine max PE=4 SV=1	528.303	1054.59	2	1054.59	-0.0002	185	193	A	LKVPEDLIE	A
K7K4G2	tr|K7K4G2|K7K4G2_SOYBN Uncharacterized protein OS=Glycine max PE=4 SV=1	563.821	1125.63	2	1125.63	-0.0008	184	193	A	ALKVPEDLIE	A
K7K4G2	tr|K7K4G2|K7K4G2_SOYBN Uncharacterized protein OS=Glycine max PE=4 SV=1	697.869	1393.72	2	1393.73	-0.0049	170	181	I	NELVKGFDTKIM	Q
K7K4G2	tr|K7K4G2|K7K4G2_SOYBN Uncharacterized protein OS=Glycine max PE=4 SV=1	884.466	1766.92	2	1766.92	0.0003	267	282	L	KRTNIGFLMVNLAMGS	I
K7K4G2	tr|K7K4G2|K7K4G2_SOYBN Uncharacterized protein OS=Glycine max PE=4 SV=1	859.188	3432.72	4	3432.71	0.0099	88	118	P	VLLHADMVFYVHTGSGKLTWANDDGTSTIRL	R
K7K4G2	tr|K7K4G2|K7K4G2_SOYBN Uncharacterized protein OS=Glycine max PE=4 SV=1	1336.3	4005.88	3	4005.89	-0.0178	319	352	E	CQNMRFKVKEGDAFLVPRFHPMAQMSFNDGPFVF	L
K7KSU2	tr|K7KSU2|K7KSU2_SOYBN Uncharacterized protein OS=Glycine max PE=4 SV=1	394.219	786.424	2	786.428	-0.0035	562	568	K	VEVGWVV	L
K7KSU2	tr|K7KSU2|K7KSU2_SOYBN Uncharacterized protein OS=Glycine max PE=4 SV=1	444.761	887.508	2	887.512	-0.004	274	280	L	WLELLSK	F
K7KSU2	tr|K7KSU2|K7KSU2_SOYBN Uncharacterized protein OS=Glycine max PE=4 SV=1	453.734	905.453	2	905.453	0.0003	590	597	K	EKLLAGEM	V
K7KSU2	tr|K7KSU2|K7KSU2_SOYBN Uncharacterized protein OS=Glycine max PE=4 SV=1	605.364	1208.71	2	1208.71	0.0007	201	213	G	ATGVPKPVLVTAG	S
K7KSU2	tr|K7KSU2|K7KSU2_SOYBN Uncharacterized protein OS=Glycine max PE=4 SV=1	689.712	2066.12	3	2066.11	0.0062	592	609	K	LLAGEMVILMKMRFGKDV	T
K7KSU2	tr|K7KSU2|K7KSU2_SOYBN Uncharacterized protein OS=Glycine max PE=4 SV=1	838.24	4186.16	5	4186.17	-0.0032	489	526	M	ELRNGRKVHPHYIETAAYNSCPKLLRGGCLAAFKVSST	V
I1LHM6	tr|I1LHM6|I1LHM6_SOYBN Uncharacterized protein OS=Glycine max PE=3 SV=1	472.774	943.534	2	943.534	0.0003	336	343	A	QELLKDAK	E
I1LHM6	tr|I1LHM6|I1LHM6_SOYBN Uncharacterized protein OS=Glycine max PE=3 SV=1	775.738	2324.19	3	2324.19	0.007	52	72	L	VSAVPTKEHTVTTQEIQLQDT	P
I1LHM6	tr|I1LHM6|I1LHM6_SOYBN Uncharacterized protein OS=Glycine max PE=3 SV=1	1421.66	2841.3	2	2841.3	0.0001	148	171	E	MIHTMSLIHDDLPCMDNDDLRRGK	P
K7KG22	tr|K7KG22|K7KG22_SOYBN Uncharacterized protein OS=Glycine max PE=4 SV=1	466.769	931.523	2	931.523	0.0002	36	43	G	KTITLEVE	S
K7KG22	tr|K7KG22|K7KG22_SOYBN Uncharacterized protein OS=Glycine max PE=4 SV=1	597.804	1193.59	2	1193.59	0.0009	80	89	R	TLADYNIQKE	S
K7KG22	tr|K7KG22|K7KG22_SOYBN Uncharacterized protein OS=Glycine max PE=4 SV=1	766.398	2296.17	3	2296.18	-0.0066	1	21	-	MHWVAGLALVLWKRSEAAEGG	A
K7LSN8	tr|K7LSN8|K7LSN8_SOYBN Peptidyl-prolyl cis-trans isomerase OS=Glycine max PE=3 SV=1	437.659	873.303	2	873.3	0.0038	137	144	F	MCQGGDFT	A
K7LSN8	tr|K7LSN8|K7LSN8_SOYBN Peptidyl-prolyl cis-trans isomerase OS=Glycine max PE=3 SV=1	520.82	1039.63	2	1039.63	-0.0014	44	53	S	ATPSKTLIPL	S
K7LSN8	tr|K7LSN8|K7LSN8_SOYBN Peptidyl-prolyl cis-trans isomerase OS=Glycine max PE=3 SV=1	547.771	1093.53	2	1093.53	0.0004	71	79	M	PNPKVFFDM	T
K7LSN8	tr|K7LSN8|K7LSN8_SOYBN Peptidyl-prolyl cis-trans isomerase OS=Glycine max PE=3 SV=1	797.923	1593.83	2	1593.83	0.0016	166	181	V	KKHTGPGILSMANAGP	G
I1JYW5	tr|I1JYW5|I1JYW5_SOYBN Uncharacterized protein OS=Glycine max PE=4 SV=1	423.732	845.45	2	845.449	0.0005	643	650	L	VSLDNLVS	L
I1JYW5	tr|I1JYW5|I1JYW5_SOYBN Uncharacterized protein OS=Glycine max PE=4 SV=1	491.792	981.57	2	981.568	0.0021	374	382	E	IPPVMGQLK	E
I1JYW5	tr|I1JYW5|I1JYW5_SOYBN Uncharacterized protein OS=Glycine max PE=4 SV=1	564.823	1127.63	2	1127.63	0.0011	997	1006	D	QQLVLQNGTK	T
I1JYW5	tr|I1JYW5|I1JYW5_SOYBN Uncharacterized protein OS=Glycine max PE=4 SV=1	548.983	1643.93	3	1643.92	0.0017	240	254	N	LKTLSVYTAQLTGHI	P
I1JYW5	tr|I1JYW5|I1JYW5_SOYBN Uncharacterized protein OS=Glycine max PE=4 SV=1	682.978	2045.91	3	2045.92	-0.0062	738	754	D	EGGEMEWAFTPFQKLNF	S
I1JYW5	tr|I1JYW5|I1JYW5_SOYBN Uncharacterized protein OS=Glycine max PE=4 SV=1	1102.56	2203.1	2	2203.09	0.0056	171	190	V	EIFDNQLSGMIPGEIGQLRA	L
I1JYW5	tr|I1JYW5|I1JYW5_SOYBN Uncharacterized protein OS=Glycine max PE=4 SV=1	1173.12	2344.22	2	2344.22	-0.0061	183	205	P	GEIGQLRALETLRAGGNPGIHGE	I
I1JYW5	tr|I1JYW5|I1JYW5_SOYBN Uncharacterized protein OS=Glycine max PE=4 SV=1	737.979	3684.86	5	3684.84	0.0182	1034	1064	D	VTAMLKEIRHENDDFEKPNFLHKSMVTTNPK	A
K7LKA9	tr|K7LKA9|K7LKA9_SOYBN Uncharacterized protein OS=Glycine max PE=4 SV=1	549.778	1097.54	2	1097.54	0.0055	12	22	I	TEAPNAPVTAQ	R
K7LKA9	tr|K7LKA9|K7LKA9_SOYBN Uncharacterized protein OS=Glycine max PE=4 SV=1	418.924	1253.75	3	1253.75	-0.0006	32	42	N	SLPKPYLPRAL	K
K7LKA9	tr|K7LKA9|K7LKA9_SOYBN Uncharacterized protein OS=Glycine max PE=4 SV=1	648.338	1294.66	2	1294.66	0.0064	150	160	V	PANIENIFSKY	A
K7LKA9	tr|K7LKA9|K7LKA9_SOYBN Uncharacterized protein OS=Glycine max PE=4 SV=1	706.375	1410.74	2	1410.74	0.0002	9	22	E	SLITEAPNAPVTAQ	R
K7LKA9	tr|K7LKA9|K7LKA9_SOYBN Uncharacterized protein OS=Glycine max PE=4 SV=1	602.598	2406.36	4	2406.36	0.0006	23	42	Q	RRVRNDLENSLPKPYLPRAL	K
K7LKA9	tr|K7LKA9|K7LKA9_SOYBN Uncharacterized protein OS=Glycine max PE=4 SV=1	482.28	2406.36	5	2406.36	0.001	23	42	Q	RRVRNDLENSLPKPYLPRAL	K
K7LKA9	tr|K7LKA9|K7LKA9_SOYBN Uncharacterized protein OS=Glycine max PE=4 SV=1	760.825	3799.09	5	3799.09	0.0022	9	42	E	SLITEAPNAPVTAQRRVRNDLENSLPKPYLPRAL	K
I1LC57	tr|I1LC57|I1LC57_SOYBN Uncharacterized protein OS=Glycine max PE=4 SV=1	495.258	988.502	2	988.498	0.0041	251	259	Q	VSPAFLQNN	V
I1LC57	tr|I1LC57|I1LC57_SOYBN Uncharacterized protein OS=Glycine max PE=4 SV=1	535.838	1069.66	2	1069.66	0.0004	444	452	C	RAKIDQVIK	L
I1LC57	tr|I1LC57|I1LC57_SOYBN Uncharacterized protein OS=Glycine max PE=4 SV=1	907.564	1813.11	2	1813.12	-0.0053	90	106	D	SIVKLLLLHGANPLVLN	D
I1LC57	tr|I1LC57|I1LC57_SOYBN Uncharacterized protein OS=Glycine max PE=4 SV=1	686.037	2055.09	3	2055.09	0.0013	74	92	G	RHGGTPLHHAAKRGFDSIV	K
I1LC57	tr|I1LC57|I1LC57_SOYBN Uncharacterized protein OS=Glycine max PE=4 SV=1	1086.82	3257.45	3	3257.44	0.0072	392	426	L	PKGEKNAGGSGSSCVICLDAPAEGACIPCGHVAGC	M
I1LC57	tr|I1LC57|I1LC57_SOYBN Uncharacterized protein OS=Glycine max PE=4 SV=1	1076.8	4303.15	4	4303.16	-0.0039	357	397	P	SAPPIANEILADGPIQYPSIDLSPVDMASPDAEKLPKGEKN	A
I1LBH5	tr|I1LBH5|I1LBH5_SOYBN Uncharacterized protein OS=Glycine max PE=4 SV=2	392.749	783.483	2	783.485	-0.0025	589	595	S	IVLTPKN	V
I1LBH5	tr|I1LBH5|I1LBH5_SOYBN Uncharacterized protein OS=Glycine max PE=4 SV=2	436.751	871.488	2	871.488	0	395	402	L	ARVVSNVQ	V
I1LBH5	tr|I1LBH5|I1LBH5_SOYBN Uncharacterized protein OS=Glycine max PE=4 SV=2	439.711	877.408	2	877.404	0.0038	632	639	I	HSPHATTQ	E
I1LBH5	tr|I1LBH5|I1LBH5_SOYBN Uncharacterized protein OS=Glycine max PE=4 SV=2	459.247	916.478	2	916.48	-0.0017	867	874	N	LRVIMNDG	L
I1LBH5	tr|I1LBH5|I1LBH5_SOYBN Uncharacterized protein OS=Glycine max PE=4 SV=2	465.238	928.462	2	928.465	-0.0037	166	173	I	FDHVVLAE	S
I1LBH5	tr|I1LBH5|I1LBH5_SOYBN Uncharacterized protein OS=Glycine max PE=4 SV=2	519.783	1037.55	2	1037.55	0.0005	436	446	N	AAVLVASEAHA	I
I1LBH5	tr|I1LBH5|I1LBH5_SOYBN Uncharacterized protein OS=Glycine max PE=4 SV=2	582.793	1163.57	2	1163.57	-0.0032	1426	1435	D	ESLEMSILNI	L
I1LBH5	tr|I1LBH5|I1LBH5_SOYBN Uncharacterized protein OS=Glycine max PE=4 SV=2	616.829	1231.64	2	1231.64	-0.0021	638	648	T	TQEVSTPVPKF	T
I1LBH5	tr|I1LBH5|I1LBH5_SOYBN Uncharacterized protein OS=Glycine max PE=4 SV=2	747.87	1493.73	2	1493.73	-0.0045	1406	1420	I	GYCGRALPSNSISAV	V
I1LBH5	tr|I1LBH5|I1LBH5_SOYBN Uncharacterized protein OS=Glycine max PE=4 SV=2	1091.51	2181	2	2180.99	0.0089	1204	1222	V	KQAMLTNDNFEMEFGNVPP	V
I1LBH5	tr|I1LBH5|I1LBH5_SOYBN Uncharacterized protein OS=Glycine max PE=4 SV=2	941.877	4704.35	5	4704.35	-0.0039	712	751	S	ISFSVERMISILVNNVHRVEPFWDQVISHFLELADNSNPH	L
I1M8S1	tr|I1M8S1|I1M8S1_SOYBN Uncharacterized protein OS=Glycine max PE=4 SV=2	558.307	1114.6	2	1114.6	0.0002	16	27	L	GVTGIVGNSLAQ	I
I1M8S1	tr|I1M8S1|I1M8S1_SOYBN Uncharacterized protein OS=Glycine max PE=4 SV=2	823.889	1645.76	2	1645.76	0.0078	333	346	R	MEAVLDSMNKAREH	G
I1K8I9	tr|I1K8I9|I1K8I9_SOYBN 3-ketoacyl-CoA synthase OS=Glycine max PE=3 SV=1	724.867	1447.72	2	1447.72	0.0026	255	270	L	GGMGCSAGIIGVDLAK	D
I1K8I9	tr|I1K8I9|I1K8I9_SOYBN 3-ketoacyl-CoA synthase OS=Glycine max PE=3 SV=1	746.874	1491.73	2	1491.73	0.0016	15	29	N	RGIESSGPNAGSLTF	S
I1K8I9	tr|I1K8I9|I1K8I9_SOYBN 3-ketoacyl-CoA synthase OS=Glycine max PE=3 SV=1	521.922	1562.74	3	1562.74	0.0013	253	269	Y	NLGGMGCSAGIIGVDLA	K
I1K8I9	tr|I1K8I9|I1K8I9_SOYBN 3-ketoacyl-CoA synthase OS=Glycine max PE=3 SV=1	782.38	1562.74	2	1562.74	0.0017	253	269	Y	NLGGMGCSAGIIGVDLA	K
I1K8I9	tr|I1K8I9|I1K8I9_SOYBN 3-ketoacyl-CoA synthase OS=Glycine max PE=3 SV=1	946.997	1891.98	2	1891.97	0.0061	240	255	I	INHYKMRGNILSYNLG	G
I1K8I9	tr|I1K8I9|I1K8I9_SOYBN 3-ketoacyl-CoA synthase OS=Glycine max PE=3 SV=1	828.082	2481.23	3	2481.22	0.0077	245	269	K	MRGNILSYNLGGMGCSAGIIGVDLA	K
I1L7W1	tr|I1L7W1|I1L7W1_SOYBN Uncharacterized protein OS=Glycine max PE=3 SV=1	416.232	830.45	2	830.45	0	1373	1380	C	QLKDAVAS	K
I1L7W1	tr|I1L7W1|I1L7W1_SOYBN Uncharacterized protein OS=Glycine max PE=3 SV=1	480.28	958.545	2	958.545	0.0003	1373	1381	C	QLKDAVASK	P
I1L7W1	tr|I1L7W1|I1L7W1_SOYBN Uncharacterized protein OS=Glycine max PE=3 SV=1	489.73	977.446	2	977.445	0.0009	1471	1479	R	AKEFDSPAN	L
I1L7W1	tr|I1L7W1|I1L7W1_SOYBN Uncharacterized protein OS=Glycine max PE=3 SV=1	524.27	1046.52	2	1046.52	0.0005	1384	1393	E	KLDTSVVDNG	D
I1L7W1	tr|I1L7W1|I1L7W1_SOYBN Uncharacterized protein OS=Glycine max PE=3 SV=1	606.792	1211.57	2	1211.57	0.0018	499	508	M	KAVNEMLNYM	R
I1L7W1	tr|I1L7W1|I1L7W1_SOYBN Uncharacterized protein OS=Glycine max PE=3 SV=1	697.352	1392.69	2	1392.69	-0.0047	440	451	A	VWMMPFQVGIGL	F
I1L7W1	tr|I1L7W1|I1L7W1_SOYBN Uncharacterized protein OS=Glycine max PE=3 SV=1	790.391	1578.77	2	1578.76	0.0068	494	506	S	RDSRMKAVNEMLN	Y
I1L7W1	tr|I1L7W1|I1L7W1_SOYBN Uncharacterized protein OS=Glycine max PE=3 SV=1	912.978	1823.94	2	1823.95	-0.0029	1411	1426	M	LKQSRLLFMDEATASV	D
I1L7W1	tr|I1L7W1|I1L7W1_SOYBN Uncharacterized protein OS=Glycine max PE=3 SV=1	934.914	1867.81	2	1867.81	-0.0001	431	445	L	SDMMLQLHAVWMMPF	Q
I1L7W1	tr|I1L7W1|I1L7W1_SOYBN Uncharacterized protein OS=Glycine max PE=3 SV=1	982.978	1963.94	2	1963.94	0.0032	61	77	L	YSRFTSIGNHNSELDKP	L
I1L7W1	tr|I1L7W1|I1L7W1_SOYBN Uncharacterized protein OS=Glycine max PE=3 SV=1	597.052	2384.18	4	2384.17	0.0059	1409	1429	R	VMLKQSRLLFMDEATASVDSQ	T
I1L7W1	tr|I1L7W1|I1L7W1_SOYBN Uncharacterized protein OS=Glycine max PE=3 SV=1	695.373	2777.46	4	2777.45	0.008	714	736	G	TIEENIIFGLPMNRQKYNEVVRV	C
I1L7W1	tr|I1L7W1|I1L7W1_SOYBN Uncharacterized protein OS=Glycine max PE=3 SV=1	766.368	3061.44	4	3061.45	-0.0048	1200	1225	S	LSYGLSLNAVMFWAIYMSCFIENKMV	S
I1MQZ3	tr|I1MQZ3|I1MQZ3_SOYBN Uncharacterized protein OS=Glycine max PE=4 SV=1	535.813	1069.61	2	1069.61	-0.0006	197	206	V	KSPQQTIGVI	I
I1MQZ3	tr|I1MQZ3|I1MQZ3_SOYBN Uncharacterized protein OS=Glycine max PE=4 SV=1	1020.51	2039	2	2038.99	0.0067	416	433	Q	LLESVYMENVLVASPFDN	P
K7N3B4	tr|K7N3B4|K7N3B4_SOYBN Uncharacterized protein OS=Glycine max PE=3 SV=1	432.704	863.393	2	863.393	0.0003	191	198	G	HQFFAGAS	S
K7N3B4	tr|K7N3B4|K7N3B4_SOYBN Uncharacterized protein OS=Glycine max PE=3 SV=1	436.764	871.513	2	871.513	-0.0001	130	137	A	KELGGIQK	E
K7N3B4	tr|K7N3B4|K7N3B4_SOYBN Uncharacterized protein OS=Glycine max PE=3 SV=1	614.297	1226.58	2	1226.58	-0.0037	220	230	P	PAVPQMMFPPP	M
K7N3B4	tr|K7N3B4|K7N3B4_SOYBN Uncharacterized protein OS=Glycine max PE=3 SV=1	733.317	1464.62	2	1464.62	-0.0052	223	234	V	PQMMFPPPMFEN	Y
K7N3B4	tr|K7N3B4|K7N3B4_SOYBN Uncharacterized protein OS=Glycine max PE=3 SV=1	492.297	1473.87	3	1473.87	0.0022	160	171	L	KLKKAFQQLKQD	V
K7N3B4	tr|K7N3B4|K7N3B4_SOYBN Uncharacterized protein OS=Glycine max PE=3 SV=1	776.921	1551.83	2	1551.83	0.001	130	143	A	KELGGIQKEAETHL	W
I1JGA0	tr|I1JGA0|I1JGA0_SOYBN Uncharacterized protein OS=Glycine max PE=3 SV=1	350.177	698.34	2	698.343	-0.0029	956	960	E	SWIFF	T
I1JGA0	tr|I1JGA0|I1JGA0_SOYBN Uncharacterized protein OS=Glycine max PE=3 SV=1	415.73	829.445	2	829.448	-0.0031	721	727	I	PRIQVMA	R
I1JGA0	tr|I1JGA0|I1JGA0_SOYBN Uncharacterized protein OS=Glycine max PE=3 SV=1	489.768	977.522	2	977.526	-0.0033	1000	1008	A	FSMPISAIL	K
I1JGA0	tr|I1JGA0|I1JGA0_SOYBN Uncharacterized protein OS=Glycine max PE=3 SV=1	558.818	1115.62	2	1115.62	-0.0034	25	33	K	WRSAAWLVK	N
I1JGA0	tr|I1JGA0|I1JGA0_SOYBN Uncharacterized protein OS=Glycine max PE=3 SV=1	581.785	1161.56	2	1161.56	0.0004	95	105	G	FGIEPDDIASV	V
I1JGA0	tr|I1JGA0|I1JGA0_SOYBN Uncharacterized protein OS=Glycine max PE=3 SV=1	637.259	1272.5	2	1272.5	0.0017	1016	1027	R	GDATTHHDGYEA	L
I1JGA0	tr|I1JGA0|I1JGA0_SOYBN Uncharacterized protein OS=Glycine max PE=3 SV=1	687.432	1372.85	2	1372.84	0.006	368	379	V	VLTIRFVVEKAV	R
I1JGA0	tr|I1JGA0|I1JGA0_SOYBN Uncharacterized protein OS=Glycine max PE=3 SV=1	528.637	1582.89	3	1582.89	-0.004	871	884	L	RPPVGRTTNFITKP	M
I1JGA0	tr|I1JGA0|I1JGA0_SOYBN Uncharacterized protein OS=Glycine max PE=3 SV=1	393.42	1962.06	5	1962.06	0.0009	299	316	K	KPFLLSGTKVQDGQGKMI	V
I1JGA0	tr|I1JGA0|I1JGA0_SOYBN Uncharacterized protein OS=Glycine max PE=3 SV=1	605.08	2416.29	4	2416.28	0.0075	826	848	I	INFVSACITGSAPLTAVQLLWVN	L
I1JGA0	tr|I1JGA0|I1JGA0_SOYBN Uncharacterized protein OS=Glycine max PE=3 SV=1	769.892	3075.54	4	3075.53	0.0119	85	112	Y	KVSEKTREAGFGIEPDDIASVVRGHDYT	N
I1JGA0	tr|I1JGA0|I1JGA0_SOYBN Uncharacterized protein OS=Glycine max PE=3 SV=1	1169.24	3504.7	3	3504.71	-0.0079	420	451	L	SLAFAMKKLMKDKALVRHLSACETMGSATCIC	T
I1JGA0	tr|I1JGA0|I1JGA0_SOYBN Uncharacterized protein OS=Glycine max PE=3 SV=1	948.255	3788.99	4	3788.98	0.009	291	325	S	EPVNIDGKKPFLLSGTKVQDGQGKMIVTTVGMRTE	W
I1JGA0	tr|I1JGA0|I1JGA0_SOYBN Uncharacterized protein OS=Glycine max PE=3 SV=1	778.588	3887.9	5	3887.91	-0.0063	424	459	F	AMKKLMKDKALVRHLSACETMGSATCICTDKTGTLT	T
K7L644	tr|K7L644|K7L644_SOYBN Uncharacterized protein OS=Glycine max PE=4 SV=1	453.221	904.428	2	904.429	-0.0013	46	54	T	SDPFAALAN	W
K7L644	tr|K7L644|K7L644_SOYBN Uncharacterized protein OS=Glycine max PE=4 SV=1	495.778	989.541	2	989.539	0.0016	375	384	Y	KGTLSSGVEI	A
K7L644	tr|K7L644|K7L644_SOYBN Uncharacterized protein OS=Glycine max PE=4 SV=1	614.344	1840.01	3	1840.02	-0.009	110	126	F	SGTIPKELGDLDKLELL	D
K7L644	tr|K7L644|K7L644_SOYBN Uncharacterized protein OS=Glycine max PE=4 SV=1	951.954	1901.89	2	1901.89	-0.0014	459	474	P	LDWSTRMRVIMGTAYC	L
K7L644	tr|K7L644|K7L644_SOYBN Uncharacterized protein OS=Glycine max PE=4 SV=1	1141.12	2280.22	2	2280.23	-0.0089	491	511	N	LNSIAILLTDDFAAKISEISF	G
K7L644	tr|K7L644|K7L644_SOYBN Uncharacterized protein OS=Glycine max PE=4 SV=1	851.765	2552.27	3	2552.28	-0.0013	221	245	K	LLDQSSNLAAEHFSGGPAIEISSIP	I
K7L644	tr|K7L644|K7L644_SOYBN Uncharacterized protein OS=Glycine max PE=4 SV=1	699.369	2793.45	4	2793.45	-0.0024	533	557	P	QADPETDVYNFGVLLLEIISGKLPY	S
I1LXN2	tr|I1LXN2|I1LXN2_SOYBN Uncharacterized protein (Fragment) OS=Glycine max PE=4 SV=2	368.169	734.323	2	734.319	0.0034	308	314	R	DGSQNSK	H
I1LXN2	tr|I1LXN2|I1LXN2_SOYBN Uncharacterized protein (Fragment) OS=Glycine max PE=4 SV=2	417.24	832.465	2	832.465	-0.0003	379	386	C	LLTSAKSN	S
I1LXN2	tr|I1LXN2|I1LXN2_SOYBN Uncharacterized protein (Fragment) OS=Glycine max PE=4 SV=2	572.824	1143.63	2	1143.63	0.0051	15	25	G	NSAIILGLWSA	H
I1LXN2	tr|I1LXN2|I1LXN2_SOYBN Uncharacterized protein (Fragment) OS=Glycine max PE=4 SV=2	704.884	1407.75	2	1407.75	0.0029	159	171	V	IMVGVSFDMALII	S
I1LXN2	tr|I1LXN2|I1LXN2_SOYBN Uncharacterized protein (Fragment) OS=Glycine max PE=4 SV=2	918.956	1835.9	2	1835.89	0.0069	426	441	N	LELEGTEETCLKELVM	K
I1LXN2	tr|I1LXN2|I1LXN2_SOYBN Uncharacterized protein (Fragment) OS=Glycine max PE=4 SV=2	487.031	1944.09	4	1944.1	-0.0044	147	164	D	IRLSLLPCCLLVIMVGVS	F
I1LXN2	tr|I1LXN2|I1LXN2_SOYBN Uncharacterized protein (Fragment) OS=Glycine max PE=4 SV=2	938.476	2812.41	3	2812.42	-0.0076	280	304	P	RPIYRRNMSHAVEGKNLGGGDNDLK	N
I1LXN2	tr|I1LXN2|I1LXN2_SOYBN Uncharacterized protein (Fragment) OS=Glycine max PE=4 SV=2	1120.25	3357.74	3	3357.73	0.0058	152	181	L	LPCCLLVIMVGVSFDMALIISIAIWKSPYM	L
I1KBM7	tr|I1KBM7|I1KBM7_SOYBN Uncharacterized protein OS=Glycine max PE=4 SV=1	548.803	1095.59	2	1095.59	-0.0005	25	34	T	YASSRTLVSI	L
I1KBM7	tr|I1KBM7|I1KBM7_SOYBN Uncharacterized protein OS=Glycine max PE=4 SV=1	1152.6	2303.19	2	2303.2	-0.0088	66	86	L	SILLTTFLWGEGVLMPNARDA	L
I1JS27	tr|I1JS27|I1JS27_SOYBN Uncharacterized protein OS=Glycine max PE=4 SV=1	457.764	913.514	2	913.512	0.0023	244	252	E	LPTGVLDSL	T
I1JS27	tr|I1JS27|I1JS27_SOYBN Uncharacterized protein OS=Glycine max PE=4 SV=1	500.764	999.514	2	999.517	-0.0029	390	397	P	MKSKFSRT	S
I1JS27	tr|I1JS27|I1JS27_SOYBN Uncharacterized protein OS=Glycine max PE=4 SV=1	967.788	2900.34	3	2900.34	-0.0008	296	320	E	QFNKMNARNIAMVFAPNMTQMADPL	T
C6SWV3	tr|C6SWV3|C6SWV3_SOYBN Uncharacterized protein OS=Glycine max PE=2 SV=1	485.769	969.524	2	969.524	-0.0001	177	186	Q	AASPGLVRAE	L
I1LK73	tr|I1LK73|I1LK73_SOYBN Uncharacterized protein OS=Glycine max PE=3 SV=1	426.229	850.444	2	850.444	-0.0001	73	79	L	KYPLTTE	S
I1LK73	tr|I1LK73|I1LK73_SOYBN Uncharacterized protein OS=Glycine max PE=3 SV=1	471.784	941.554	2	941.555	-0.0005	143	151	L	DVANKIGII	-
C6T0H0	tr|C6T0H0|C6T0H0_SOYBN Putative uncharacterized protein OS=Glycine max PE=2 SV=1	778.785	2333.33	3	2333.34	-0.0115	26	45	K	SGANFKKKTKKIRTSVTFHR	P
I1LKL5	tr|I1LKL5|I1LKL5_SOYBN Uncharacterized protein OS=Glycine max PE=4 SV=2	505.22	1008.43	2	1008.42	0.0007	508	516	E	ESSDDKSEL	A
I1LKL5	tr|I1LKL5|I1LKL5_SOYBN Uncharacterized protein OS=Glycine max PE=4 SV=2	381.56	1141.66	3	1141.66	0.0009	331	341	I	NALVGQKRTGV	T
I1LKL5	tr|I1LKL5|I1LKL5_SOYBN Uncharacterized protein OS=Glycine max PE=4 SV=2	590.329	1178.64	2	1178.64	0.0022	96	106	E	EALHASSLRVP	R
I1LKL5	tr|I1LKL5|I1LKL5_SOYBN Uncharacterized protein OS=Glycine max PE=4 SV=2	790.388	2368.14	3	2368.14	0.0051	516	537	E	LAPNLEHVLDDLNSFDMANGLA	P
I1LKL5	tr|I1LKL5|I1LKL5_SOYBN Uncharacterized protein OS=Glycine max PE=4 SV=2	611.802	2443.18	4	2443.19	-0.0096	371	392	F	PSFSSSRYEMIACGVLPIDRLS	E
I1LKL5	tr|I1LKL5|I1LKL5_SOYBN Uncharacterized protein OS=Glycine max PE=4 SV=2	1036.87	3107.59	3	3107.59	-0.0026	161	186	W	RVVERSDLLVMVVDSRDPLFYRCPDL	E
I1MPJ8	tr|I1MPJ8|I1MPJ8_SOYBN Uncharacterized protein OS=Glycine max PE=4 SV=1	399.756	797.498	2	797.501	-0.0029	193	199	V	LVIQNVL	L
I1MPJ8	tr|I1MPJ8|I1MPJ8_SOYBN Uncharacterized protein OS=Glycine max PE=4 SV=1	407.761	813.508	2	813.507	0.0009	177	183	L	QAQIKVK	V
I1MPJ8	tr|I1MPJ8|I1MPJ8_SOYBN Uncharacterized protein OS=Glycine max PE=4 SV=1	616.31	1230.6	2	1230.6	0.0056	146	156	D	HEIADLAGRYS	I
I1MPJ8	tr|I1MPJ8|I1MPJ8_SOYBN Uncharacterized protein OS=Glycine max PE=4 SV=1	892.973	1783.93	2	1783.93	0.0065	311	327	I	SVAISIRVSNTLGMSHP	R
I1MPJ8	tr|I1MPJ8|I1MPJ8_SOYBN Uncharacterized protein OS=Glycine max PE=4 SV=1	608.323	1821.95	3	1821.95	-0.0069	373	390	A	VADLAYLLGVSMVINSAS	Q
I1MPJ8	tr|I1MPJ8|I1MPJ8_SOYBN Uncharacterized protein OS=Glycine max PE=4 SV=1	991.479	2971.41	3	2971.42	-0.0099	385	413	M	VINSASQVMSGVAVGSGWQVMVGYINLAC	Y
O22639	tr|O22639|O22639_SOYBN Endoplasmic reticulum HSC70-cognate binding protein OS=Glycine max GN=BIP PE=1 SV=1	359.182	716.349	2	716.353	-0.0034	635	641	V	CNPIISA	V
O22639	tr|O22639|O22639_SOYBN Endoplasmic reticulum HSC70-cognate binding protein OS=Glycine max GN=BIP PE=1 SV=1	414.75	827.486	2	827.486	0.0001	513	520	D	ANGILNVK	A
O22639	tr|O22639|O22639_SOYBN Endoplasmic reticulum HSC70-cognate binding protein OS=Glycine max GN=BIP PE=1 SV=1	603.797	1205.58	2	1205.58	0.0001	344	354	K	TMGPVKKAMED	A
O22639	tr|O22639|O22639_SOYBN Endoplasmic reticulum HSC70-cognate binding protein OS=Glycine max GN=BIP PE=1 SV=1	629.357	1256.7	2	1256.7	0.0012	359	370	Q	KSQIDEIVLVGG	S
I1LHP6	tr|I1LHP6|I1LHP6_SOYBN Uncharacterized protein OS=Glycine max PE=4 SV=2	422.274	842.534	2	842.534	0.0003	379	385	L	DKKILAR	S
I1LHP6	tr|I1LHP6|I1LHP6_SOYBN Uncharacterized protein OS=Glycine max PE=4 SV=2	434.742	867.47	2	867.47	0	234	240	N	SKKLETY	N
I1LHP6	tr|I1LHP6|I1LHP6_SOYBN Uncharacterized protein OS=Glycine max PE=4 SV=2	453.734	905.453	2	905.453	0.0006	417	423	E	EKIMKEE	E
I1LHP6	tr|I1LHP6|I1LHP6_SOYBN Uncharacterized protein OS=Glycine max PE=4 SV=2	736.357	1470.7	2	1470.7	0.0037	342	354	M	AQMSFNNGPFVFL	G
I1LHP6	tr|I1LHP6|I1LHP6_SOYBN Uncharacterized protein OS=Glycine max PE=4 SV=2	672.987	2015.94	3	2015.94	0.0005	241	257	Y	NIFEHDPDFKNPIGWST	A
I1LHP6	tr|I1LHP6|I1LHP6_SOYBN Uncharacterized protein OS=Glycine max PE=4 SV=2	847.377	2539.11	3	2539.1	0.0092	415	434	E	EEEKIMKEEEEEEESKKEEE	E
I1LHP6	tr|I1LHP6|I1LHP6_SOYBN Uncharacterized protein OS=Glycine max PE=4 SV=2	847.377	2539.11	3	2539.1	0.0094	414	433	A	EEEEKIMKEEEEEEESKKEE	E
I1LHP6	tr|I1LHP6|I1LHP6_SOYBN Uncharacterized protein OS=Glycine max PE=4 SV=2	1076.8	3227.38	3	3227.4	-0.0113	295	324	T	ELTVGVDGEGMVRVVCGSGNENETECQNMR	F
C6T456	tr|C6T456|C6T456_SOYBN Acyl carrier protein OS=Glycine max PE=2 SV=1	759.387	1516.76	2	1516.76	-0.0019	127	140	Q	DAADLIEEIVQKSS	-
C6T456	tr|C6T456|C6T456_SOYBN Acyl carrier protein OS=Glycine max PE=2 SV=1	471.244	1880.95	4	1880.94	0.0015	89	106	K	FATLGADSLDTVEIVMAL	E
C6T456	tr|C6T456|C6T456_SOYBN Acyl carrier protein OS=Glycine max PE=2 SV=1	656.831	2623.29	4	2623.31	-0.0112	73	97	K	KQLAMPETDVVTGESKFATLGADSL	D
I1LGT9	tr|I1LGT9|I1LGT9_SOYBN Uncharacterized protein OS=Glycine max PE=4 SV=1	660.783	1319.55	2	1319.55	0.0058	176	187	Y	QAFHSDPAMSTE	E
I1LGT9	tr|I1LGT9|I1LGT9_SOYBN Uncharacterized protein OS=Glycine max PE=4 SV=1	854.438	1706.86	2	1706.87	-0.0047	123	138	R	LLSMTGEYSPRNILGG	R
I1LGT9	tr|I1LGT9|I1LGT9_SOYBN Uncharacterized protein OS=Glycine max PE=4 SV=1	864.42	2590.24	3	2590.24	-0.002	282	305	M	GDEEGKAKVECGFMSLYKTKGAQV	A
I1LPY1	tr|I1LPY1|I1LPY1_SOYBN Uncharacterized protein OS=Glycine max PE=4 SV=1	477.305	952.596	2	952.596	0.0005	345	352	S	IIIPELKQ	P
I1LPY1	tr|I1LPY1|I1LPY1_SOYBN Uncharacterized protein OS=Glycine max PE=4 SV=1	834.36	1666.71	2	1666.7	0.006	255	268	H	TNHMTLLEVMECTN	L
Q39801	tr|Q39801|Q39801_SOYBN 51 kDa seed maturation protein OS=Glycine max PE=2 SV=1	437.753	873.492	2	873.492	0.0005	445	453	E	KASDIAKAA	K
Q39801	tr|Q39801|Q39801_SOYBN 51 kDa seed maturation protein OS=Glycine max PE=2 SV=1	499.743	997.472	2	997.472	0.0007	339	347	H	KSKEASDYA	S
Q39801	tr|Q39801|Q39801_SOYBN 51 kDa seed maturation protein OS=Glycine max PE=2 SV=1	499.744	997.473	2	997.472	0.001	200	208	Q	KTKDYASDA	T
Q39801	tr|Q39801|Q39801_SOYBN 51 kDa seed maturation protein OS=Glycine max PE=2 SV=1	520.256	1038.5	2	1038.5	-0.0001	133	141	G	DAAQKTKDY	A
Q39801	tr|Q39801|Q39801_SOYBN 51 kDa seed maturation protein OS=Glycine max PE=2 SV=1	614.297	1226.58	2	1226.58	0.0014	135	145	A	AQKTKDYASDT	A
Q39801	tr|Q39801|Q39801_SOYBN 51 kDa seed maturation protein OS=Glycine max PE=2 SV=1	448.921	1343.74	3	1343.74	0.0004	441	454	D	AAAEKASDIAKAAK	Q
Q39801	tr|Q39801|Q39801_SOYBN 51 kDa seed maturation protein OS=Glycine max PE=2 SV=1	563.304	1686.89	3	1686.89	0.0011	413	427	T	AQRTKEKLQDIASEA	G
Q39801	tr|Q39801|Q39801_SOYBN 51 kDa seed maturation protein OS=Glycine max PE=2 SV=1	586.929	1757.76	3	1757.77	-0.004	23	38	C	TSVGHMPSTKEEGHDF	Q
Q39801	tr|Q39801|Q39801_SOYBN 51 kDa seed maturation protein OS=Glycine max PE=2 SV=1	769.033	2304.08	3	2304.09	-0.0086	264	284	G	AQKTKDYASDAAQKTKDYASD	G
I1MEJ4	tr|I1MEJ4|I1MEJ4_SOYBN Uncharacterized protein OS=Glycine max PE=4 SV=1	1002.5	2002.98	2	2002.97	0.0077	93	112	H	NTSVNGNMSIGDSPSLIARA	N
I1MEJ4	tr|I1MEJ4|I1MEJ4_SOYBN Uncharacterized protein OS=Glycine max PE=4 SV=1	1251.65	2501.29	2	2501.3	-0.0005	164	186	P	VCYLPMDEAIALVPKFPSPSPVL	K
I1MEJ4	tr|I1MEJ4|I1MEJ4_SOYBN Uncharacterized protein OS=Glycine max PE=4 SV=1	827.419	4132.06	5	4132.05	0.0114	280	315	N	ISDYSKETVCFLMFVDEETEKYLRSSGRLGTSKKIG	L
Q70EL7	tr|Q70EL7|Q70EL7_SOYBN Dehydrin OS=Glycine max GN=lea-D-11 PE=4 SV=1	434.742	867.47	2	867.47	0.0001	36	43	T	SVTYVATK	S
Q70EL7	tr|Q70EL7|Q70EL7_SOYBN Dehydrin OS=Glycine max GN=lea-D-11 PE=4 SV=1	643.769	1285.52	2	1285.52	0.0064	161	176	A	GSGSGNTGGTGYGGTG	G
Q70EL7	tr|Q70EL7|Q70EL7_SOYBN Dehydrin OS=Glycine max GN=lea-D-11 PE=4 SV=1	629.626	1885.86	3	1885.86	0.0015	19	35	Y	GNVERQTDEYGNPVHAT	S
Q9XET0	tr|Q9XET0|Q9XET0_SOYBN Seed maturation protein PM30 OS=Glycine max GN=PM30 PE=2 SV=1	576.77	1151.53	2	1151.52	0.0048	94	104	S	AQSGKDNTQGF	L
Q9XET0	tr|Q9XET0|Q9XET0_SOYBN Seed maturation protein PM30 OS=Glycine max GN=PM30 PE=2 SV=1	623.325	1244.64	2	1244.64	-0.0004	109	121	T	GEKVKGAAQGATE	A
Q9XET0	tr|Q9XET0|Q9XET0_SOYBN Seed maturation protein PM30 OS=Glycine max GN=PM30 PE=2 SV=1	663.818	1325.62	2	1325.62	-0.0001	7	18	Q	SYEAGQTKGRTE	E
Q9XET0	tr|Q9XET0|Q9XET0_SOYBN Seed maturation protein PM30 OS=Glycine max GN=PM30 PE=2 SV=1	554.281	2213.09	4	2213.09	0	122	140	E	AVKQTLGLGEHDQDNRRNY	-
Q9XET0	tr|Q9XET0|Q9XET0_SOYBN Seed maturation protein PM30 OS=Glycine max GN=PM30 PE=2 SV=1	738.706	2213.09	3	2213.09	0.001	122	140	E	AVKQTLGLGEHDQDNRRNY	-
I1MJI8	tr|I1MJI8|I1MJI8_SOYBN Uncharacterized protein OS=Glycine max PE=3 SV=2	405.199	808.383	2	808.383	0.0003	11	17	T	NRQASFS	G
I1MJI8	tr|I1MJI8|I1MJI8_SOYBN Uncharacterized protein OS=Glycine max PE=3 SV=2	416.209	830.403	2	830.404	-0.0003	285	291	G	HEGRVSF	I
I1MJI8	tr|I1MJI8|I1MJI8_SOYBN Uncharacterized protein OS=Glycine max PE=3 SV=2	677.836	1353.66	2	1353.66	-0.0017	45	56	P	VSDMLVDSFGRL	H
I1MJI8	tr|I1MJI8|I1MJI8_SOYBN Uncharacterized protein OS=Glycine max PE=3 SV=2	479.264	1434.77	3	1434.78	-0.0063	135	148	K	GLKTLSMTTNGIAL	A
I1MJI8	tr|I1MJI8|I1MJI8_SOYBN Uncharacterized protein OS=Glycine max PE=3 SV=2	718.392	1434.77	2	1434.78	-0.0057	135	148	K	GLKTLSMTTNGIAL	A
I1MJI8	tr|I1MJI8|I1MJI8_SOYBN Uncharacterized protein OS=Glycine max PE=3 SV=2	1120.25	3357.72	3	3357.71	0.0134	178	207	F	MTRRKGHEKVMDAINASIDLGFNPVKVNCV	V
K7N4Y4	tr|K7N4Y4|K7N4Y4_SOYBN Uncharacterized protein OS=Glycine max PE=4 SV=1	438.738	875.461	2	875.46	0.0008	380	388	E	SSDISGVLV	P
K7N4Y4	tr|K7N4Y4|K7N4Y4_SOYBN Uncharacterized protein OS=Glycine max PE=4 SV=1	551.821	1101.63	2	1101.63	0.0016	204	212	F	STRVQRIDK	L
K7N4Y4	tr|K7N4Y4|K7N4Y4_SOYBN Uncharacterized protein OS=Glycine max PE=4 SV=1	569.768	1137.52	2	1137.52	0.0024	155	163	T	EEEFQDTLK	Y
K7N4Y4	tr|K7N4Y4|K7N4Y4_SOYBN Uncharacterized protein OS=Glycine max PE=4 SV=1	681.817	1361.62	2	1361.62	0.0032	1183	1196	Q	ISQSSQTNVNGGNG	Q
K7N4Y4	tr|K7N4Y4|K7N4Y4_SOYBN Uncharacterized protein OS=Glycine max PE=4 SV=1	482.564	1444.67	3	1444.67	0.0031	300	313	I	LNGTSEPSVENIEG	E
K7N4Y4	tr|K7N4Y4|K7N4Y4_SOYBN Uncharacterized protein OS=Glycine max PE=4 SV=1	499.925	1496.75	3	1496.76	-0.0057	775	788	F	KSSQPTSEAANHKI	C
K7N4Y4	tr|K7N4Y4|K7N4Y4_SOYBN Uncharacterized protein OS=Glycine max PE=4 SV=1	916.957	1831.9	2	1831.9	0.0007	23	38	P	PGFESYTSFSLKKVEN	N
K7N4Y4	tr|K7N4Y4|K7N4Y4_SOYBN Uncharacterized protein OS=Glycine max PE=4 SV=1	1042.86	3125.55	3	3125.56	-0.0115	1050	1075	S	QAIFPKGFRSRVRYINVLDPSSMCYY	I
K7N4Y4	tr|K7N4Y4|K7N4Y4_SOYBN Uncharacterized protein OS=Glycine max PE=4 SV=1	902.181	3604.69	4	3604.7	-0.0096	794	825	E	ESVICRSNMRTPGWQLSQDDTSYALSVPLAQH	G
K7N4Y4	tr|K7N4Y4|K7N4Y4_SOYBN Uncharacterized protein OS=Glycine max PE=4 SV=1	1442.73	4325.17	3	4325.18	-0.0181	215	250	Q	NRDSMRKMSKIQTNMKRKRRRCTRMGVDNSTRTGPN	A
K7N4Y4	tr|K7N4Y4|K7N4Y4_SOYBN Uncharacterized protein OS=Glycine max PE=4 SV=1	1186.6	4742.38	4	4742.4	-0.0164	564	604	R	WKDVCGKDGLLAKALKMRVEMERARREFLCSPSQALKMEST	F
I1MU10	tr|I1MU10|I1MU10_SOYBN Uncharacterized protein OS=Glycine max PE=4 SV=1	570.246	1138.48	2	1138.48	-0.0002	305	315	G	SFNDVVDGSAE	V
I1MU10	tr|I1MU10|I1MU10_SOYBN Uncharacterized protein OS=Glycine max PE=4 SV=1	711.028	2130.06	3	2130.07	-0.008	462	480	I	PTVSELFGLKDFGLLSNFM	A
I1MU10	tr|I1MU10|I1MU10_SOYBN Uncharacterized protein OS=Glycine max PE=4 SV=1	749.697	2246.07	3	2246.08	-0.0083	189	209	M	FLVRPCTPASGDDSAEKGHFL	F
I1MU10	tr|I1MU10|I1MU10_SOYBN Uncharacterized protein OS=Glycine max PE=4 SV=1	794.699	2381.07	3	2381.08	-0.0033	187	208	S	TMFLVRPCTPASGDDSAEKGHF	L
I1MU10	tr|I1MU10|I1MU10_SOYBN Uncharacterized protein OS=Glycine max PE=4 SV=1	836.438	3341.72	4	3341.72	-0.0004	364	394	T	GVTVLNNLAQIGIAQGMEDTTILLSLFSFFN	F
K7N483	tr|K7N483|K7N483_SOYBN Uncharacterized protein OS=Glycine max PE=4 SV=1	404.203	806.392	2	806.396	-0.0036	7	15	S	KGAAMGTAT	T
K7N483	tr|K7N483|K7N483_SOYBN Uncharacterized protein OS=Glycine max PE=4 SV=1	931.461	1860.91	2	1860.91	-0.0063	90	105	I	SLEDELMALQQKVDIN	N
K7N483	tr|K7N483|K7N483_SOYBN Uncharacterized protein OS=Glycine max PE=4 SV=1	447.45	2232.21	5	2232.22	-0.0084	21	38	F	KRWGRRNPFVRYGLPMIS	L
I1LDF0	tr|I1LDF0|I1LDF0_SOYBN Uncharacterized protein OS=Glycine max PE=4 SV=1	634.797	1267.58	2	1267.58	0.0048	720	730	E	GIDSEKSWLMS	Q
I1LDF0	tr|I1LDF0|I1LDF0_SOYBN Uncharacterized protein OS=Glycine max PE=4 SV=1	743.453	1484.89	2	1484.89	0.0051	1071	1082	S	LLWVRINPFLSK	G
I1LDF0	tr|I1LDF0|I1LDF0_SOYBN Uncharacterized protein OS=Glycine max PE=4 SV=1	745.391	1488.77	2	1488.77	-0.0005	905	917	S	NYASIIFMALFIS	I
I1LDF0	tr|I1LDF0|I1LDF0_SOYBN Uncharacterized protein OS=Glycine max PE=4 SV=1	647.312	1938.91	3	1938.91	0.0028	1012	1029	G	VSDAINNGYDSWGPLFGK	L
I1LDF0	tr|I1LDF0|I1LDF0_SOYBN Uncharacterized protein OS=Glycine max PE=4 SV=1	673.67	2017.99	3	2017.98	0.0094	975	992	S	KAADGGDFAELYLFKWTS	L
I1LDF0	tr|I1LDF0|I1LDF0_SOYBN Uncharacterized protein OS=Glycine max PE=4 SV=1	867.764	2600.27	3	2600.28	-0.0097	618	639	H	DRYSNRNVVFFDINMKGLDGIQ	G
I1LDF0	tr|I1LDF0|I1LDF0_SOYBN Uncharacterized protein OS=Glycine max PE=4 SV=1	1318.66	2635.3	2	2635.3	0.0031	501	524	G	TPWPGNSVRDHPGMIQVFLGQNGI	H
I1LDF0	tr|I1LDF0|I1LDF0_SOYBN Uncharacterized protein OS=Glycine max PE=4 SV=1	990.114	2967.32	3	2967.32	0.0059	247	274	H	EGGNDGGKNGDELDDPDLPKMDEGRQPL	W
I1JKN1	tr|I1JKN1|I1JKN1_SOYBN Uncharacterized protein OS=Glycine max PE=4 SV=1	541.778	1081.54	2	1081.54	0.0016	119	127	R	KNSDITYKN	D
I1JKN1	tr|I1JKN1|I1JKN1_SOYBN Uncharacterized protein OS=Glycine max PE=4 SV=1	1209.09	4832.35	4	4832.36	-0.0092	127	168	K	NDHYMVEPLKARKFSFQTSRVTYGGIDGAYYTSTRTRKMGAN	G
K7KN47	tr|K7KN47|K7KN47_SOYBN Uncharacterized protein OS=Glycine max PE=4 SV=1	661.308	1320.6	2	1320.6	-0.001	326	337	N	GIGDDLDWSCKL	A
K7KN47	tr|K7KN47|K7KN47_SOYBN Uncharacterized protein OS=Glycine max PE=4 SV=1	755.892	1509.77	2	1509.78	-0.0062	386	398	W	INVHNALVMHAYL	A
K7KN47	tr|K7KN47|K7KN47_SOYBN Uncharacterized protein OS=Glycine max PE=4 SV=1	799.859	1597.7	2	1597.7	0.0056	540	553	I	SVDDLFGWVMESVD	R
K7KN47	tr|K7KN47|K7KN47_SOYBN Uncharacterized protein OS=Glycine max PE=4 SV=1	891.112	2670.31	3	2670.31	0.0052	544	565	D	LFGWVMESVDRKLRDSMQKCLN	P
K7KJZ4	tr|K7KJZ4|K7KJZ4_SOYBN Uncharacterized protein OS=Glycine max PE=4 SV=1	473.225	944.436	2	944.435	0.0003	9	17	M	GVGYDLHGQ	D
K7KJZ4	tr|K7KJZ4|K7KJZ4_SOYBN Uncharacterized protein OS=Glycine max PE=4 SV=1	1113.01	2224.01	2	2224	0.0108	16	36	H	GQDMTTAAMRPCRDAISANSI	P
K7KJZ4	tr|K7KJZ4|K7KJZ4_SOYBN Uncharacterized protein OS=Glycine max PE=4 SV=1	779.097	3112.36	4	3112.35	0.0115	7	35	V	EMGVGYDLHGQDMTTAAMRPCRDAISANS	I
K7LZ70	tr|K7LZ70|K7LZ70_SOYBN Uncharacterized protein OS=Glycine max PE=4 SV=1	394.742	787.47	2	787.466	0.0037	216	221	E	KLERSR	V
K7LZ70	tr|K7LZ70|K7LZ70_SOYBN Uncharacterized protein OS=Glycine max PE=4 SV=1	657.331	1312.65	2	1312.65	-0.001	280	292	S	PSNTCLPPPPPPP	P
K7LZ70	tr|K7LZ70|K7LZ70_SOYBN Uncharacterized protein OS=Glycine max PE=4 SV=1	742.391	1482.77	2	1482.76	0.007	251	264	I	SVGRKSPPNTCLQP	P
K7LZ70	tr|K7LZ70|K7LZ70_SOYBN Uncharacterized protein OS=Glycine max PE=4 SV=1	506.269	1515.78	3	1515.79	-0.0045	157	169	L	DRVKSLNVELESQ	N
K7LZ70	tr|K7LZ70|K7LZ70_SOYBN Uncharacterized protein OS=Glycine max PE=4 SV=1	536.522	2142.06	4	2142.05	0.006	492	510	T	AWMLDSGIMSKIKQASMTL	V
I1NHT0	tr|I1NHT0|I1NHT0_SOYBN Uncharacterized protein OS=Glycine max PE=4 SV=2	453.236	1356.69	3	1356.69	-0.003	166	177	F	RESIHRPPDPGP	N
I1NHT0	tr|I1NHT0|I1NHT0_SOYBN Uncharacterized protein OS=Glycine max PE=4 SV=2	557.96	1670.86	3	1670.87	-0.0078	478	491	E	FDQSLLIWHIATDL	C
I1NHT0	tr|I1NHT0|I1NHT0_SOYBN Uncharacterized protein OS=Glycine max PE=4 SV=2	969.52	1937.03	2	1937.02	0.0018	641	657	G	GELLTHVWFLMAHLGIT	E
I1NHT0	tr|I1NHT0|I1NHT0_SOYBN Uncharacterized protein OS=Glycine max PE=4 SV=2	669.67	2005.99	3	2005.99	-0.0018	97	112	T	ITAYSLEDNELWLRHF	L
I1NHT0	tr|I1NHT0|I1NHT0_SOYBN Uncharacterized protein OS=Glycine max PE=4 SV=2	1024.05	2046.08	2	2046.07	0.0091	264	280	H	AYKVIEVELGLMYDKLY	T
I1NHT0	tr|I1NHT0|I1NHT0_SOYBN Uncharacterized protein OS=Glycine max PE=4 SV=2	839.41	2515.21	3	2515.2	0.0063	534	554	I	RFEDTCAEASELLQERKYISQ	T
I1NHT0	tr|I1NHT0|I1NHT0_SOYBN Uncharacterized protein OS=Glycine max PE=4 SV=2	636.329	2541.29	4	2541.3	-0.0112	329	351	L	FAGAIFLEIYAGIVLLSSSWTMH	W
I1NHT0	tr|I1NHT0|I1NHT0_SOYBN Uncharacterized protein OS=Glycine max PE=4 SV=2	1064.85	3191.52	3	3191.52	0.0066	405	428	I	WNYQFMYQIFRILYHQDQETVPEK	L
Q00M87	tr|Q00M87|Q00M87_SOYBN N-hydroxycinnamoyl/benzoyltransferase 3 OS=Glycine max PE=4 SV=1	449.699	897.383	2	897.387	-0.0038	201	208	T	LGDGTSYW	N
Q00M87	tr|Q00M87|Q00M87_SOYBN N-hydroxycinnamoyl/benzoyltransferase 3 OS=Glycine max PE=4 SV=1	657.33	1312.65	2	1312.65	-0.0022	400	410	I	GRLFDPYSVLM	G
Q00M87	tr|Q00M87|Q00M87_SOYBN N-hydroxycinnamoyl/benzoyltransferase 3 OS=Glycine max PE=4 SV=1	691.337	1380.66	2	1380.66	-0.0014	325	335	C	KMAINNRSRME	P
Q00M87	tr|Q00M87|Q00M87_SOYBN N-hydroxycinnamoyl/benzoyltransferase 3 OS=Glycine max PE=4 SV=1	766.381	1530.75	2	1530.75	-0.0021	144	157	L	DMTISDILTPVDVP	P
Q00M87	tr|Q00M87|Q00M87_SOYBN N-hydroxycinnamoyl/benzoyltransferase 3 OS=Glycine max PE=4 SV=1	810.083	2427.23	3	2427.24	-0.0093	398	418	P	QIGRLFDPYSVLMGSSPRFNK	Y
Q00M87	tr|Q00M87|Q00M87_SOYBN N-hydroxycinnamoyl/benzoyltransferase 3 OS=Glycine max PE=4 SV=1	637.806	2547.19	4	2547.2	-0.0044	129	151	V	DCKNSDGARFIYASLDMTISDIL	T
K7L7X8	tr|K7L7X8|K7L7X8_SOYBN Uncharacterized protein OS=Glycine max PE=4 SV=1	417.224	832.434	2	832.436	-0.0028	164	170	R	ALLMEKE	F
K7L7X8	tr|K7L7X8|K7L7X8_SOYBN Uncharacterized protein OS=Glycine max PE=4 SV=1	775.601	3872.97	5	3872.97	-0.0031	80	113	D	RRMLSDRELVESAKTGLPLWMLGLGADLLWADMN	R
I1JCF6	tr|I1JCF6|I1JCF6_SOYBN Uncharacterized protein OS=Glycine max PE=4 SV=1	372.734	743.454	2	743.454	-0.0003	439	445	I	KPTSLAK	S
I1JCF6	tr|I1JCF6|I1JCF6_SOYBN Uncharacterized protein OS=Glycine max PE=4 SV=1	980.971	1959.93	2	1959.93	-0.0005	370	388	G	FSKVCDAVEVAGKSVMSTS	N
I1JCF6	tr|I1JCF6|I1JCF6_SOYBN Uncharacterized protein OS=Glycine max PE=4 SV=1	664.001	1988.98	3	1988.98	0.0036	292	309	E	VMKRRMAPGSQGEISPET	L
I1JCF6	tr|I1JCF6|I1JCF6_SOYBN Uncharacterized protein OS=Glycine max PE=4 SV=1	807.854	3227.39	4	3227.4	-0.0105	231	257	E	TEEKKEMMEEKCAAYWTTLAPNVEDYS	G
I1L3M6	tr|I1L3M6|I1L3M6_SOYBN Uncharacterized protein OS=Glycine max PE=4 SV=1	541.778	1081.54	2	1081.54	-0.0024	283	291	E	NKSLDYPFV	K
I1L3M6	tr|I1L3M6|I1L3M6_SOYBN Uncharacterized protein OS=Glycine max PE=4 SV=1	602.822	2407.26	4	2407.27	-0.0087	183	202	S	IDMAFRILPKCQMLIDKVLE	C
I1L3M6	tr|I1L3M6|I1L3M6_SOYBN Uncharacterized protein OS=Glycine max PE=4 SV=1	1061.26	4241.01	4	4240.99	0.0193	204	242	C	SPHDVLCSDHSLAQAAMSNTLRESFQVYMTFSEGIAALV	N
I1L3M6	tr|I1L3M6|I1L3M6_SOYBN Uncharacterized protein OS=Glycine max PE=4 SV=1	1084.28	4333.07	4	4333.09	-0.0137	215	253	S	LAQAAMSNTLRESFQVYMTFSEGIAALVNMFFDLTASAR	G
I1MBV7	tr|I1MBV7|I1MBV7_SOYBN Uncharacterized protein OS=Glycine max PE=4 SV=1	472.895	1415.66	3	1415.66	0.0064	158	169	Q	QPLQVDFDPKDD	P
I1MBV7	tr|I1MBV7|I1MBV7_SOYBN Uncharacterized protein OS=Glycine max PE=4 SV=1	898.085	2691.23	3	2691.24	-0.0072	161	184	L	QVDFDPKDDPNKEPETSLESSTIT	E
I1MBV7	tr|I1MBV7|I1MBV7_SOYBN Uncharacterized protein OS=Glycine max PE=4 SV=1	935.694	4673.43	5	4673.44	-0.0106	50	88	C	GKSCRLRWTNYLRPDLKRGLLSEYEEKMVIDLHAQLGNR	W
I1JUK7	tr|I1JUK7|I1JUK7_SOYBN Uncharacterized protein OS=Glycine max PE=3 SV=1	672.361	1342.71	2	1342.71	-0.0026	204	215	V	DPTVLRSLIDTN	H
I1JUK7	tr|I1JUK7|I1JUK7_SOYBN Uncharacterized protein OS=Glycine max PE=3 SV=1	840.411	1678.81	2	1678.82	-0.0082	140	155	R	VTDADTMEIVSMVLVG	K
I1M1R2	tr|I1M1R2|I1M1R2_SOYBN Uncharacterized protein OS=Glycine max PE=4 SV=2	524.76	1047.51	2	1047.51	-0.0046	86	93	S	VTQYFFLM	G
I1M1R2	tr|I1M1R2|I1M1R2_SOYBN Uncharacterized protein OS=Glycine max PE=4 SV=2	633.33	1264.65	2	1264.65	-0.0034	297	307	A	AMIDIPVLHEQ	L
I1M1R2	tr|I1M1R2|I1M1R2_SOYBN Uncharacterized protein OS=Glycine max PE=4 SV=2	933.101	4660.47	5	4660.47	0.0002	224	265	A	IMSFFGAIQSAVICFFTDHNLSIWVLKGKIQIIAILYAGMIG	S
K7LZ22	tr|K7LZ22|K7LZ22_SOYBN Uncharacterized protein OS=Glycine max PE=4 SV=1	778.434	1554.85	2	1554.85	0.0024	93	106	E	ELRLKGASWTVPAQ	S
K7LZ22	tr|K7LZ22|K7LZ22_SOYBN Uncharacterized protein OS=Glycine max PE=4 SV=1	808.912	1615.81	2	1615.81	0.0033	36	49	S	WEKMPGLSAFLPPQ	T
K7LZ22	tr|K7LZ22|K7LZ22_SOYBN Uncharacterized protein OS=Glycine max PE=4 SV=1	881.989	1761.96	2	1761.97	-0.0034	41	57	P	GLSAFLPPQTPPLQLPS	D
K7LZ22	tr|K7LZ22|K7LZ22_SOYBN Uncharacterized protein OS=Glycine max PE=4 SV=1	983.48	1964.94	2	1964.94	0.0031	243	259	A	TENKVCNYAKGKWVPDN	N
K7LZ22	tr|K7LZ22|K7LZ22_SOYBN Uncharacterized protein OS=Glycine max PE=4 SV=1	947.428	2839.26	3	2839.26	-0.0012	497	523	G	GDWNTGGSCDNTKPMSVGKEILGEESI	D
I1K8U4	tr|I1K8U4|I1K8U4_SOYBN Uncharacterized protein OS=Glycine max PE=4 SV=2	366.664	731.314	2	731.313	0.0015	420	425	N	GDYYSK	L
I1K8U4	tr|I1K8U4|I1K8U4_SOYBN Uncharacterized protein OS=Glycine max PE=4 SV=2	523.304	1044.59	2	1044.59	0.0009	221	230	H	LTSLGKKNNA	K
I1K8U4	tr|I1K8U4|I1K8U4_SOYBN Uncharacterized protein OS=Glycine max PE=4 SV=2	490.931	1469.77	3	1469.77	0.0014	546	558	E	VPINRARSGESRE	K
I1K8U4	tr|I1K8U4|I1K8U4_SOYBN Uncharacterized protein OS=Glycine max PE=4 SV=2	1096.53	2191.05	2	2191.05	-0.0015	328	346	K	SDKLSPQLCHKGSARSWEY	K
I1K8U4	tr|I1K8U4|I1K8U4_SOYBN Uncharacterized protein OS=Glycine max PE=4 SV=2	1071.62	3211.84	3	3211.83	0.0112	32	61	A	RLGAANDKVAFEITGIATKKEKSKPKTTPL	P
I1K8U4	tr|I1K8U4|I1K8U4_SOYBN Uncharacterized protein OS=Glycine max PE=4 SV=2	1265.59	3793.76	3	3793.76	-0.0031	455	487	T	GFFSPEKFQCLKGAMSFDEIWDEIKSNVGDKEP	R
K7N5C5	tr|K7N5C5|K7N5C5_SOYBN Uncharacterized protein OS=Glycine max PE=4 SV=1	403.74	805.465	2	805.466	-0.0007	111	117	L	KRSTITT	E
K7N5C5	tr|K7N5C5|K7N5C5_SOYBN Uncharacterized protein OS=Glycine max PE=4 SV=1	487.757	973.499	2	973.498	0.0011	547	554	S	HTENAKKF	K
K7N5C5	tr|K7N5C5|K7N5C5_SOYBN Uncharacterized protein OS=Glycine max PE=4 SV=1	663.309	1324.6	2	1324.6	0.0023	14	25	T	KDDASQMLTLCT	H
K7N5C5	tr|K7N5C5|K7N5C5_SOYBN Uncharacterized protein OS=Glycine max PE=4 SV=1	806.437	2416.29	3	2416.29	-0.0037	384	404	C	EWKPNYVKGSKPNKVSIMQIA	S
K7N5C5	tr|K7N5C5|K7N5C5_SOYBN Uncharacterized protein OS=Glycine max PE=4 SV=1	611.802	2443.18	4	2443.18	-0.0071	218	238	D	MIQSNQFKAAEKWATFMGKPM	L
K7N5C5	tr|K7N5C5|K7N5C5_SOYBN Uncharacterized protein OS=Glycine max PE=4 SV=1	1079.2	3234.57	3	3234.57	-0.0015	293	319	A	EARTNNDRQLMEYLVYLALEAGYMEKV	D
K7N5C5	tr|K7N5C5|K7N5C5_SOYBN Uncharacterized protein OS=Glycine max PE=4 SV=1	1084.87	3251.58	3	3251.58	0.0017	210	237	Q	YGQSFLLDMIQSNQFKAAEKWATFMGKP	M
K7N5C5	tr|K7N5C5|K7N5C5_SOYBN Uncharacterized protein OS=Glycine max PE=4 SV=1	904.874	4519.33	5	4519.33	0.0012	231	268	W	ATFMGKPMLSTLVEEFIERNMLKNAYEIIKKNNLKQDF	P
I1LW57	tr|I1LW57|I1LW57_SOYBN Uncharacterized protein OS=Glycine max PE=3 SV=1	680.378	1358.74	2	1358.74	0.0011	63	75	T	QEGGLQTLSVKVT	S
I1LW57	tr|I1LW57|I1LW57_SOYBN Uncharacterized protein OS=Glycine max PE=3 SV=1	910.397	3637.56	4	3637.54	0.0167	78	109	P	YGNNLHHNENATQGQFAFTTAESGNYVACFWM	D
K7MGY5	tr|K7MGY5|K7MGY5_SOYBN Uncharacterized protein OS=Glycine max PE=4 SV=1	790.391	1578.77	2	1578.77	-0.0038	561	574	L	GRELEGLVDMFSVQ	C
K7MGY5	tr|K7MGY5|K7MGY5_SOYBN Uncharacterized protein OS=Glycine max PE=4 SV=1	836.5	1670.98	2	1670.99	-0.0022	718	732	V	RTLVNKMGGEIKVVK	K
K7MGY5	tr|K7MGY5|K7MGY5_SOYBN Uncharacterized protein OS=Glycine max PE=4 SV=1	584.667	1750.98	3	1750.99	-0.0081	764	780	N	KGLVVLLALHGNMGRSA	T
K7MGY5	tr|K7MGY5|K7MGY5_SOYBN Uncharacterized protein OS=Glycine max PE=4 SV=1	880.406	1758.8	2	1758.8	0.0028	1008	1022	N	HRKEELCQSSLNSND	V
K7MGY5	tr|K7MGY5|K7MGY5_SOYBN Uncharacterized protein OS=Glycine max PE=4 SV=1	686.984	2057.93	3	2057.94	-0.0099	575	592	Q	CINHNVETVLDLSDDMPK	L
K7MGY5	tr|K7MGY5|K7MGY5_SOYBN Uncharacterized protein OS=Glycine max PE=4 SV=1	1068.56	2135.1	2	2135.09	0.0084	107	125	R	MWNILNSTAEITTAQVKLS	Q
K7MGY5	tr|K7MGY5|K7MGY5_SOYBN Uncharacterized protein OS=Glycine max PE=4 SV=1	771.131	3080.5	4	3080.49	0.0115	363	388	I	REGAQWLQKTYGNNFPQSHELHVENV	R
K7MGY5	tr|K7MGY5|K7MGY5_SOYBN Uncharacterized protein OS=Glycine max PE=4 SV=1	1115.88	3344.62	3	3344.61	0.0105	1087	1119	T	IMLEKMGAVVVAVGDGQQAVDALNGMPGVEDCI	R
K7MGY5	tr|K7MGY5|K7MGY5_SOYBN Uncharacterized protein OS=Glycine max PE=4 SV=1	968.249	3868.97	4	3868.97	-0.0078	730	764	K	VVKKEGPGTLMRLCLRLSAPVDATEQHCQVDFANK	G
K7MGY5	tr|K7MGY5|K7MGY5_SOYBN Uncharacterized protein OS=Glycine max PE=4 SV=1	817.616	4083.04	5	4083.06	-0.0134	1035	1072	T	KQSSTGAQDEDSEYGETRRASSSSRAVIGKKSLEGLRI	L
C6TB70	tr|C6TB70|C6TB70_SOYBN Putative uncharacterized protein OS=Glycine max PE=2 SV=1	719.373	1436.73	2	1436.73	0.0007	175	187	A	NWKPGDPVVITPD	V
C6TB70	tr|C6TB70|C6TB70_SOYBN Putative uncharacterized protein OS=Glycine max PE=2 SV=1	665.714	1994.12	3	1994.12	0.001	200	216	Q	GFESVKLPSKKEYLRLT	K
C6TB70	tr|C6TB70|C6TB70_SOYBN Putative uncharacterized protein OS=Glycine max PE=2 SV=1	774.651	3094.58	4	3094.58	0.0009	112	139	N	MVDPDEKDSTGNLPSRAFHIVGPDLKIK	L
I1L8K6	tr|I1L8K6|I1L8K6_SOYBN Uncharacterized protein OS=Glycine max PE=4 SV=2	388.166	1161.48	3	1161.47	0.0045	217	227	E	GNDMSHSSPSK	T
I1L8K6	tr|I1L8K6|I1L8K6_SOYBN Uncharacterized protein OS=Glycine max PE=4 SV=2	746.062	2235.17	3	2235.16	0.0086	53	72	F	IMHLVELTEHSSSIILAQNT	N
I1L8K6	tr|I1L8K6|I1L8K6_SOYBN Uncharacterized protein OS=Glycine max PE=4 SV=2	913.819	4564.06	5	4564.05	0.007	241	279	V	YPPNEKELDDATMARFQSKWNGMVECDEKVASNIMEEVL	A
I1K5K3	tr|I1K5K3|I1K5K3_SOYBN Uncharacterized protein OS=Glycine max PE=3 SV=1	562.297	1122.58	2	1122.58	-0.0002	11	21	A	GFGRGFGGRGR	G
I1K5K3	tr|I1K5K3|I1K5K3_SOYBN Uncharacterized protein OS=Glycine max PE=3 SV=1	585.65	1753.93	3	1753.93	0.0037	193	208	P	KKVLQFAGIDDVFTSS	R
I1K5K3	tr|I1K5K3|I1K5K3_SOYBN Uncharacterized protein OS=Glycine max PE=3 SV=1	666.355	1996.04	3	1996.05	-0.0045	29	44	G	RRRAGGRRDEEEKWVP	V
K7KDE6	tr|K7KDE6|K7KDE6_SOYBN Uncharacterized protein OS=Glycine max PE=4 SV=1	486.966	1457.87	3	1457.87	0.0041	391	405	Y	TLAAILSVISSLASL	D
K7KDE6	tr|K7KDE6|K7KDE6_SOYBN Uncharacterized protein OS=Glycine max PE=4 SV=1	987.915	1973.81	2	1973.81	0.0004	188	204	L	NMYAKCGDSVMAKFCQF	D
K7KDE6	tr|K7KDE6|K7KDE6_SOYBN Uncharacterized protein OS=Glycine max PE=4 SV=1	1092.52	2183.03	2	2183.02	0.0093	102	120	V	FNEIPQPDSVSWTTMIVGY	N
I1LKL9	tr|I1LKL9|I1LKL9_SOYBN Uncharacterized protein OS=Glycine max PE=4 SV=1	370.228	738.442	2	738.439	0.0036	118	124	E	KLHGLAT	T
I1LKL9	tr|I1LKL9|I1LKL9_SOYBN Uncharacterized protein OS=Glycine max PE=4 SV=1	641.308	1280.6	2	1280.6	0.0045	123	133	L	ATTERNRICMA	E
I1LKL9	tr|I1LKL9|I1LKL9_SOYBN Uncharacterized protein OS=Glycine max PE=4 SV=1	735.385	1468.76	2	1468.76	-0.0073	78	91	S	ANTSNGVDRIPTPK	T
I1LKL9	tr|I1LKL9|I1LKL9_SOYBN Uncharacterized protein OS=Glycine max PE=4 SV=1	501.525	2002.07	4	2002.08	-0.0093	293	309	L	EKPEKNMTELIFNLLAL	L
I1LKL9	tr|I1LKL9|I1LKL9_SOYBN Uncharacterized protein OS=Glycine max PE=4 SV=1	1026.55	2051.09	2	2051.1	-0.0082	161	177	T	CIEKVLRIVHVLWSNDQ	S
I1LKL9	tr|I1LKL9|I1LKL9_SOYBN Uncharacterized protein OS=Glycine max PE=4 SV=1	737.367	2209.08	3	2209.09	-0.0105	21	39	E	DPVTTVTGITYDRESIEKW	L
I1KJZ0	tr|I1KJZ0|I1KJZ0_SOYBN Uncharacterized protein OS=Glycine max PE=4 SV=2	357.174	712.334	2	712.337	-0.0025	1704	1709	F	CLPHPF	L
I1KJZ0	tr|I1KJZ0|I1KJZ0_SOYBN Uncharacterized protein OS=Glycine max PE=4 SV=2	422.274	842.534	2	842.534	0.0002	46	52	V	KDKRALI	P
I1KJZ0	tr|I1KJZ0|I1KJZ0_SOYBN Uncharacterized protein OS=Glycine max PE=4 SV=2	460.259	918.503	2	918.502	0.0009	936	944	C	SVSALTTQL	P
I1KJZ0	tr|I1KJZ0|I1KJZ0_SOYBN Uncharacterized protein OS=Glycine max PE=4 SV=2	454.219	1359.63	3	1359.64	-0.0032	1569	1579	L	MWDTLKYSLTS	M
I1KJZ0	tr|I1KJZ0|I1KJZ0_SOYBN Uncharacterized protein OS=Glycine max PE=4 SV=2	689.414	1376.81	2	1376.81	0.0042	1609	1620	S	GFILSLMLKLVQ	K
I1KJZ0	tr|I1KJZ0|I1KJZ0_SOYBN Uncharacterized protein OS=Glycine max PE=4 SV=2	418.727	1670.88	4	1670.88	-0.0009	96	110	W	LQWLIFEGDPGGALR	R
I1KJZ0	tr|I1KJZ0|I1KJZ0_SOYBN Uncharacterized protein OS=Glycine max PE=4 SV=2	651.677	1952.01	3	1952	0.0086	1843	1858	K	IQELEKMFKIPSLDMV	L
I1KJZ0	tr|I1KJZ0|I1KJZ0_SOYBN Uncharacterized protein OS=Glycine max PE=4 SV=2	1122.03	2242.04	2	2242.04	0.0008	1315	1333	Q	GMYFSVRDEMHDLLLSSNL	L
I1KJZ0	tr|I1KJZ0|I1KJZ0_SOYBN Uncharacterized protein OS=Glycine max PE=4 SV=2	1129.54	2257.06	2	2257.06	0.003	999	1018	H	LLSLSLDICFQQKESSENTC	H
I1KJZ0	tr|I1KJZ0|I1KJZ0_SOYBN Uncharacterized protein OS=Glycine max PE=4 SV=2	1186.59	2371.16	2	2371.16	0.0008	1558	1576	L	SRFSRLNHSMLMWDTLKYS	L
I1KJZ0	tr|I1KJZ0|I1KJZ0_SOYBN Uncharacterized protein OS=Glycine max PE=4 SV=2	792.379	2374.11	3	2374.11	0.0022	1562	1580	S	RLNHSMLMWDTLKYSLTSM	E
I1KJZ0	tr|I1KJZ0|I1KJZ0_SOYBN Uncharacterized protein OS=Glycine max PE=4 SV=2	604.803	2415.18	4	2415.19	-0.0059	1818	1837	N	ILDRSWNAPKDIMDWANIEI	F
I1KJZ0	tr|I1KJZ0|I1KJZ0_SOYBN Uncharacterized protein OS=Glycine max PE=4 SV=2	710.394	2837.55	4	2837.54	0.0058	71	95	W	QAKLSSKKTAVGVIMKKRFNESMAW	L
I1KJZ0	tr|I1KJZ0|I1KJZ0_SOYBN Uncharacterized protein OS=Glycine max PE=4 SV=2	728.659	2910.6	4	2910.61	-0.0066	267	291	S	SNGLINMLVRAERFLTEVVVKKLHE	L
I1KJZ0	tr|I1KJZ0|I1KJZ0_SOYBN Uncharacterized protein OS=Glycine max PE=4 SV=2	742.348	2965.36	4	2965.35	0.0107	181	206	W	KREGFCSMHKGAEQMQPLPEEFANSV	A
I1KJZ0	tr|I1KJZ0|I1KJZ0_SOYBN Uncharacterized protein OS=Glycine max PE=4 SV=2	1201.56	3601.66	3	3601.67	-0.0067	1644	1676	S	ICSGVSLNYANNDESGRGDMLSILKQIEMDLSN	T
I1KJZ0	tr|I1KJZ0|I1KJZ0_SOYBN Uncharacterized protein OS=Glycine max PE=4 SV=2	902.181	3604.69	4	3604.69	0.0042	180	211	A	WKREGFCSMHKGAEQMQPLPEEFANSVAPVLG	S
I1JCM5	tr|I1JCM5|I1JCM5_SOYBN Uncharacterized protein OS=Glycine max PE=4 SV=2	476.73	951.445	2	951.441	0.0048	303	311	V	GALDMVSLM	R
I1JCM5	tr|I1JCM5|I1JCM5_SOYBN Uncharacterized protein OS=Glycine max PE=4 SV=2	495.777	989.54	2	989.543	-0.0035	395	403	N	ALVDAFLEI	N
I1JCM5	tr|I1JCM5|I1JCM5_SOYBN Uncharacterized protein OS=Glycine max PE=4 SV=2	501.26	1000.51	2	1000.51	-0.0024	488	497	F	EEAGGVDLIV	L
I1JCM5	tr|I1JCM5|I1JCM5_SOYBN Uncharacterized protein OS=Glycine max PE=4 SV=2	695.381	1388.75	2	1388.74	0.0031	91	103	D	RGKAVAVMTQALE	Q
I1JCM5	tr|I1JCM5|I1JCM5_SOYBN Uncharacterized protein OS=Glycine max PE=4 SV=2	628.65	1882.93	3	1882.94	-0.009	108	127	K	KSHEDQSLVGVIGVGGSGGT	S
I1JCM5	tr|I1JCM5|I1JCM5_SOYBN Uncharacterized protein OS=Glycine max PE=4 SV=2	740.706	2219.1	3	2219.09	0.0074	681	700	P	VWNNVLEYAGPISGPKEAEF	I
I1JCM5	tr|I1JCM5|I1JCM5_SOYBN Uncharacterized protein OS=Glycine max PE=4 SV=2	909.774	2726.3	3	2726.3	0.0038	587	610	L	EETGMGYSLEVEMIQKAHKMGLLT	T
I1M1S5	tr|I1M1S5|I1M1S5_SOYBN Uncharacterized protein OS=Glycine max PE=4 SV=2	637.332	1272.65	2	1272.65	0.0022	144	155	D	LSGNFLQGQVPN	W
I1M1S5	tr|I1M1S5|I1M1S5_SOYBN Uncharacterized protein OS=Glycine max PE=4 SV=2	673.702	2018.08	3	2018.08	0.0063	354	370	K	EKQKSKHKTRTMMIVAS	A
I1M1S5	tr|I1M1S5|I1M1S5_SOYBN Uncharacterized protein OS=Glycine max PE=4 SV=2	863.448	3449.76	4	3449.75	0.0144	514	544	K	HPNLLPLSGYCIAGKEKLVLYEFMSNGDLGR	W
I1J9T7	tr|I1J9T7|I1J9T7_SOYBN Acyl-coenzyme A oxidase OS=Glycine max PE=3 SV=2	357.236	712.457	2	712.46	-0.003	609	615	I	PGKGVKK	Q
I1J9T7	tr|I1J9T7|I1J9T7_SOYBN Acyl-coenzyme A oxidase OS=Glycine max PE=3 SV=2	380.199	758.383	2	758.381	0.0015	578	584	F	QELAADL	V
I1J9T7	tr|I1J9T7|I1J9T7_SOYBN Acyl-coenzyme A oxidase OS=Glycine max PE=3 SV=2	654.337	1306.66	2	1306.66	0.0041	663	674	R	PNAIALVDAFNY	T
I1J9T7	tr|I1J9T7|I1J9T7_SOYBN Acyl-coenzyme A oxidase OS=Glycine max PE=3 SV=2	439.214	1314.62	3	1314.62	-0.0021	62	72	T	LARMEDSIDHL	A
I1J9T7	tr|I1J9T7|I1J9T7_SOYBN Acyl-coenzyme A oxidase OS=Glycine max PE=3 SV=2	679.338	1356.66	2	1356.66	-0.0035	375	386	V	RRQFGSHNGGLE	T
I1J9T7	tr|I1J9T7|I1J9T7_SOYBN Acyl-coenzyme A oxidase OS=Glycine max PE=3 SV=2	468.892	1403.65	3	1403.65	0.0033	63	74	L	ARMEDSIDHLAF	E
I1J9T7	tr|I1J9T7|I1J9T7_SOYBN Acyl-coenzyme A oxidase OS=Glycine max PE=3 SV=2	789.933	1577.85	2	1577.86	-0.006	394	407	K	TQQARLFPLLASAY	A

## Sheet: Pepsin pH 3,7
UniProt accession number	UniProt description/protein name	Monoisotopic m/z (mass to charge ratio)	Monoisotopic mass [Da] – neutral fragment (not charged by H+)	Charges	Calculated (theoretical) mono mass	Error [Da]	Peptide start residue number in the candidate sequence	Peptide end residue number in the candidate sequence	Residue before the identified sequence	Peptide sequence (of which the last residue is P1)	Residue after the identified sequence (i.e., P1ꞌ)
Q549Z4	tr|Q549Z4|Q549Z4_SOYBN Proglycinin A2B1 OS=Glycine max PE=2 SV=1	357.716	713.417	2	713.418	-0.0009	374	380	Y	ALNGRAL	V
Q549Z4	tr|Q549Z4|Q549Z4_SOYBN Proglycinin A2B1 OS=Glycine max PE=2 SV=1	365.2	728.385	2	728.386	-0.0007	361	366	F	VPHYTL	N
Q549Z4	tr|Q549Z4|Q549Z4_SOYBN Proglycinin A2B1 OS=Glycine max PE=2 SV=1	368.684	735.354	2	735.355	-0.0011	133	138	R	FREGDL	I
Q549Z4	tr|Q549Z4|Q549Z4_SOYBN Proglycinin A2B1 OS=Glycine max PE=2 SV=1	382.706	763.398	2	763.398	-0.0002	373	379	I	YALNGRA	L
Q549Z4	tr|Q549Z4|Q549Z4_SOYBN Proglycinin A2B1 OS=Glycine max PE=2 SV=1	383.705	765.395	2	765.396	-0.0007	355	360	L	RKNAMF	V
Q549Z4	tr|Q549Z4|Q549Z4_SOYBN Proglycinin A2B1 OS=Glycine max PE=2 SV=1	386.203	770.392	2	770.392	-0.0005	34	40	L	NALKPDN	R
Q549Z4	tr|Q549Z4|Q549Z4_SOYBN Proglycinin A2B1 OS=Glycine max PE=2 SV=1	393.757	785.5	2	785.501	-0.0008	252	259	A	IVTVKGGL	R
Q549Z4	tr|Q549Z4|Q549Z4_SOYBN Proglycinin A2B1 OS=Glycine max PE=2 SV=1	401.702	801.39	2	801.391	-0.0011	173	178	L	DQMPRR	F
Q549Z4	tr|Q549Z4|Q549Z4_SOYBN Proglycinin A2B1 OS=Glycine max PE=2 SV=1	413.19	824.366	2	824.366	-0.0007	413	419	A	KSQSDNF	E
Q549Z4	tr|Q549Z4|Q549Z4_SOYBN Proglycinin A2B1 OS=Glycine max PE=2 SV=1	429.727	857.439	2	857.44	-0.0009	449	455	E	VIQHTFN	L
Q549Z4	tr|Q549Z4|Q549Z4_SOYBN Proglycinin A2B1 OS=Glycine max PE=2 SV=1	432.229	862.443	2	862.444	-0.0004	335	342	A	TSLDFPAL	W
Q549Z4	tr|Q549Z4|Q549Z4_SOYBN Proglycinin A2B1 OS=Glycine max PE=2 SV=1	436.732	871.45	2	871.451	-0.0012	19	25	A	LREQAQQ	N
Q549Z4	tr|Q549Z4|Q549Z4_SOYBN Proglycinin A2B1 OS=Glycine max PE=2 SV=1	438.732	875.449	2	875.45	-0.0007	90	97	Y	IQQGNGIF	G
Q549Z4	tr|Q549Z4|Q549Z4_SOYBN Proglycinin A2B1 OS=Glycine max PE=2 SV=1	438.733	875.452	2	875.454	-0.002	360	366	M	FVPHYTL	N
Q549Z4	tr|Q549Z4|Q549Z4_SOYBN Proglycinin A2B1 OS=Glycine max PE=2 SV=1	438.74	875.465	2	875.465	-0.0002	352	359	Y	GSLRKNAM	F
Q549Z4	tr|Q549Z4|Q549Z4_SOYBN Proglycinin A2B1 OS=Glycine max PE=2 SV=1	439.242	876.47	2	876.471	-0.0009	226	233	F	LKEAFGVN	M
Q549Z4	tr|Q549Z4|Q549Z4_SOYBN Proglycinin A2B1 OS=Glycine max PE=2 SV=1	439.248	876.481	2	876.482	-0.0002	373	380	I	YALNGRAL	V
Q549Z4	tr|Q549Z4|Q549Z4_SOYBN Proglycinin A2B1 OS=Glycine max PE=2 SV=1	447.719	893.423	2	893.424	-0.0009	41	48	N	RIESEGGF	I
Q549Z4	tr|Q549Z4|Q549Z4_SOYBN Proglycinin A2B1 OS=Glycine max PE=2 SV=1	448.709	895.404	2	895.404	0.0001	412	419	A	AKSQSDNF	E
Q549Z4	tr|Q549Z4|Q549Z4_SOYBN Proglycinin A2B1 OS=Glycine max PE=2 SV=1	450.736	899.457	2	899.457	-0.0004	476	482	P	PQESQRR	A
Q549Z4	tr|Q549Z4|Q549Z4_SOYBN Proglycinin A2B1 OS=Glycine max PE=2 SV=1	450.785	899.555	2	899.555	-0.0003	255	263	T	VKGGLRVTA	P
Q549Z4	tr|Q549Z4|Q549Z4_SOYBN Proglycinin A2B1 OS=Glycine max PE=2 SV=1	457.26	912.505	2	912.507	-0.0016	139	147	L	IAVPTGVAW	W
Q549Z4	tr|Q549Z4|Q549Z4_SOYBN Proglycinin A2B1 OS=Glycine max PE=2 SV=1	457.74	913.465	2	913.466	-0.0007	361	368	F	VPHYTLNA	N
Q549Z4	tr|Q549Z4|Q549Z4_SOYBN Proglycinin A2B1 OS=Glycine max PE=2 SV=1	460.745	919.475	2	919.476	-0.0011	133	140	R	FREGDLIA	V
Q549Z4	tr|Q549Z4|Q549Z4_SOYBN Proglycinin A2B1 OS=Glycine max PE=2 SV=1	467.242	932.47	2	932.472	-0.0014	90	98	Y	IQQGNGIFG	M
Q549Z4	tr|Q549Z4|Q549Z4_SOYBN Proglycinin A2B1 OS=Glycine max PE=2 SV=1	467.747	933.48	2	933.481	-0.0007	334	342	T	ATSLDFPAL	W
Q549Z4	tr|Q549Z4|Q549Z4_SOYBN Proglycinin A2B1 OS=Glycine max PE=2 SV=1	471.279	940.544	2	940.545	-0.0012	374	382	Y	ALNGRALVQ	V
Q549Z4	tr|Q549Z4|Q549Z4_SOYBN Proglycinin A2B1 OS=Glycine max PE=2 SV=1	477.711	953.408	2	953.409	-0.0008	413	420	A	KSQSDNFE	Y
Q549Z4	tr|Q549Z4|Q549Z4_SOYBN Proglycinin A2B1 OS=Glycine max PE=2 SV=1	478.26	954.506	2	954.507	-0.0006	264	271	A	PAMRKPQQ	E
Q549Z4	tr|Q549Z4|Q549Z4_SOYBN Proglycinin A2B1 OS=Glycine max PE=2 SV=1	486.269	970.523	2	970.524	-0.0007	449	456	E	VIQHTFNL	K
Q549Z4	tr|Q549Z4|Q549Z4_SOYBN Proglycinin A2B1 OS=Glycine max PE=2 SV=1	490.758	979.502	2	979.501	0.0006	217	225	N	ILSGFAPEF	L
Q549Z4	tr|Q549Z4|Q549Z4_SOYBN Proglycinin A2B1 OS=Glycine max PE=2 SV=1	495.79	989.565	2	989.566	-0.0006	371	379	S	IIYALNGRA	L
Q549Z4	tr|Q549Z4|Q549Z4_SOYBN Proglycinin A2B1 OS=Glycine max PE=2 SV=1	499.262	996.51	2	996.51	0.0001	475	482	V	PPQESQRR	A
Q549Z4	tr|Q549Z4|Q549Z4_SOYBN Proglycinin A2B1 OS=Glycine max PE=2 SV=1	504.762	1007.51	2	1007.51	-0.0013	226	234	F	LKEAFGVNM	Q
Q549Z4	tr|Q549Z4|Q549Z4_SOYBN Proglycinin A2B1 OS=Glycine max PE=2 SV=1	505.227	1008.44	2	1008.44	-0.001	98	107	F	GMIFPGCPST	Y
Q549Z4	tr|Q549Z4|Q549Z4_SOYBN Proglycinin A2B1 OS=Glycine max PE=2 SV=1	513.23	1024.45	2	1024.45	-0.0004	412	420	A	AKSQSDNFE	Y
Q549Z4	tr|Q549Z4|Q549Z4_SOYBN Proglycinin A2B1 OS=Glycine max PE=2 SV=1	518.271	1034.53	2	1034.53	-0.0007	333	342	T	TATSLDFPAL	W
Q549Z4	tr|Q549Z4|Q549Z4_SOYBN Proglycinin A2B1 OS=Glycine max PE=2 SV=1	520.263	1038.51	2	1038.51	-0.0015	89	97	I	YIQQGNGIF	G
Q549Z4	tr|Q549Z4|Q549Z4_SOYBN Proglycinin A2B1 OS=Glycine max PE=2 SV=1	521.785	1041.56	2	1041.56	-0.001	236	244	Q	IVRNLQGEN	E
Q549Z4	tr|Q549Z4|Q549Z4_SOYBN Proglycinin A2B1 OS=Glycine max PE=2 SV=1	525.269	1048.52	2	1048.52	0.0007	335	343	A	TSLDFPALW	L
Q549Z4	tr|Q549Z4|Q549Z4_SOYBN Proglycinin A2B1 OS=Glycine max PE=2 SV=1	526.238	1050.46	2	1050.46	-0.0009	180	188	F	YLAGNQEQE	F
Q549Z4	tr|Q549Z4|Q549Z4_SOYBN Proglycinin A2B1 OS=Glycine max PE=2 SV=1	527.288	1052.56	2	1052.56	-0.0004	473	481	F	LVPPQESQR	R
Q549Z4	tr|Q549Z4|Q549Z4_SOYBN Proglycinin A2B1 OS=Glycine max PE=2 SV=1	531.274	1060.53	2	1060.53	-0.0008	360	368	M	FVPHYTLNA	N
Q549Z4	tr|Q549Z4|Q549Z4_SOYBN Proglycinin A2B1 OS=Glycine max PE=2 SV=1	533.769	1065.52	2	1065.52	-0.001	464	472	Q	VKNNNPFSF	L
Q549Z4	tr|Q549Z4|Q549Z4_SOYBN Proglycinin A2B1 OS=Glycine max PE=2 SV=1	534.781	1067.55	2	1067.55	0	475	483	V	PPQESQRRA	V
Q549Z4	tr|Q549Z4|Q549Z4_SOYBN Proglycinin A2B1 OS=Glycine max PE=2 SV=1	540.308	1078.6	2	1078.6	0	345	354	L	LKLSAQYGSL	R
Q549Z4	tr|Q549Z4|Q549Z4_SOYBN Proglycinin A2B1 OS=Glycine max PE=2 SV=1	550.3	1098.58	2	1098.59	-0.0013	139	148	L	IAVPTGVAWW	M
Q549Z4	tr|Q549Z4|Q549Z4_SOYBN Proglycinin A2B1 OS=Glycine max PE=2 SV=1	551.286	1100.56	2	1100.56	0.0003	425	434	F	KTNDRPSIGN	L
Q549Z4	tr|Q549Z4|Q549Z4_SOYBN Proglycinin A2B1 OS=Glycine max PE=2 SV=1	552.332	1102.65	2	1102.65	-0.0009	371	380	S	IIYALNGRAL	V
Q549Z4	tr|Q549Z4|Q549Z4_SOYBN Proglycinin A2B1 OS=Glycine max PE=2 SV=1	558.275	1114.54	2	1114.54	-0.0003	19	27	A	LREQAQQNE	C
Q549Z4	tr|Q549Z4|Q549Z4_SOYBN Proglycinin A2B1 OS=Glycine max PE=2 SV=1	558.277	1114.54	2	1114.54	-0.0007	361	370	F	VPHYTLNANS	I
Q549Z4	tr|Q549Z4|Q549Z4_SOYBN Proglycinin A2B1 OS=Glycine max PE=2 SV=1	561.259	1120.5	2	1120.5	-0.0002	150	159	M	YNNEDTPVVA	V
Q549Z4	tr|Q549Z4|Q549Z4_SOYBN Proglycinin A2B1 OS=Glycine max PE=2 SV=1	568.792	1135.57	2	1135.57	0	226	235	F	LKEAFGVNMQ	I
Q549Z4	tr|Q549Z4|Q549Z4_SOYBN Proglycinin A2B1 OS=Glycine max PE=2 SV=1	569.28	1136.55	2	1136.55	-0.0004	409	419	F	AVAAKSQSDNF	E
Q549Z4	tr|Q549Z4|Q549Z4_SOYBN Proglycinin A2B1 OS=Glycine max PE=2 SV=1	573.786	1145.56	2	1145.56	0.0008	163	172	I	IDTNSLENQL	D
Q549Z4	tr|Q549Z4|Q549Z4_SOYBN Proglycinin A2B1 OS=Glycine max PE=2 SV=1	575.297	1148.58	2	1148.58	-0.0026	367	377	L	NANSIIYALNG	R
Q549Z4	tr|Q549Z4|Q549Z4_SOYBN Proglycinin A2B1 OS=Glycine max PE=2 SV=1	576.805	1151.6	2	1151.6	-0.0012	88	97	E	IYIQQGNGIF	G
Q549Z4	tr|Q549Z4|Q549Z4_SOYBN Proglycinin A2B1 OS=Glycine max PE=2 SV=1	581.81	1161.61	2	1161.61	-0.0011	335	344	A	TSLDFPALWL	L
Q549Z4	tr|Q549Z4|Q549Z4_SOYBN Proglycinin A2B1 OS=Glycine max PE=2 SV=1	585.815	1169.62	2	1169.62	-0.0002	235	244	M	QIVRNLQGEN	E
Q549Z4	tr|Q549Z4|Q549Z4_SOYBN Proglycinin A2B1 OS=Glycine max PE=2 SV=1	591.294	1180.57	2	1180.58	-0.0031	215	225	G	SNILSGFAPEF	L
Q549Z4	tr|Q549Z4|Q549Z4_SOYBN Proglycinin A2B1 OS=Glycine max PE=2 SV=1	596.269	1190.52	2	1190.52	-0.0003	166	175	T	NSLENQLDQM	P
Q549Z4	tr|Q549Z4|Q549Z4_SOYBN Proglycinin A2B1 OS=Glycine max PE=2 SV=1	596.327	1190.64	2	1190.64	-0.0005	369	379	A	NSIIYALNGRA	L
Q549Z4	tr|Q549Z4|Q549Z4_SOYBN Proglycinin A2B1 OS=Glycine max PE=2 SV=1	598.283	1194.55	2	1194.55	0.0002	410	420	A	VAAKSQSDNFE	Y
Q549Z4	tr|Q549Z4|Q549Z4_SOYBN Proglycinin A2B1 OS=Glycine max PE=2 SV=1	599.772	1197.53	2	1197.53	-0.0003	180	189	F	YLAGNQEQEF	L
Q549Z4	tr|Q549Z4|Q549Z4_SOYBN Proglycinin A2B1 OS=Glycine max PE=2 SV=1	602.314	1202.61	2	1202.62	-0.0025	462	471	A	RQVKNNNPFS	F
Q549Z4	tr|Q549Z4|Q549Z4_SOYBN Proglycinin A2B1 OS=Glycine max PE=2 SV=1	605.315	1208.62	2	1208.62	-0.0033	88	98	E	IYIQQGNGIFG	M
Q549Z4	tr|Q549Z4|Q549Z4_SOYBN Proglycinin A2B1 OS=Glycine max PE=2 SV=1	403.894	1208.66	3	1208.66	-0.0008	473	482	F	LVPPQESQRR	A
Q549Z4	tr|Q549Z4|Q549Z4_SOYBN Proglycinin A2B1 OS=Glycine max PE=2 SV=1	605.338	1208.66	2	1208.66	-0.0002	473	482	F	LVPPQESQRR	A
Q549Z4	tr|Q549Z4|Q549Z4_SOYBN Proglycinin A2B1 OS=Glycine max PE=2 SV=1	606.843	1211.67	2	1211.67	0.0012	138	148	D	LIAVPTGVAWW	M
Q549Z4	tr|Q549Z4|Q549Z4_SOYBN Proglycinin A2B1 OS=Glycine max PE=2 SV=1	405.259	1212.75	3	1212.76	-0.0005	252	263	A	IVTVKGGLRVTA	P
Q549Z4	tr|Q549Z4|Q549Z4_SOYBN Proglycinin A2B1 OS=Glycine max PE=2 SV=1	607.385	1212.76	2	1212.76	-0.0001	252	263	A	IVTVKGGLRVTA	P
Q549Z4	tr|Q549Z4|Q549Z4_SOYBN Proglycinin A2B1 OS=Glycine max PE=2 SV=1	405.554	1213.64	3	1213.64	-0.0012	425	435	F	KTNDRPSIGNL	A
Q549Z4	tr|Q549Z4|Q549Z4_SOYBN Proglycinin A2B1 OS=Glycine max PE=2 SV=1	607.828	1213.64	2	1213.64	-0.0002	425	435	F	KTNDRPSIGNL	A
Q549Z4	tr|Q549Z4|Q549Z4_SOYBN Proglycinin A2B1 OS=Glycine max PE=2 SV=1	615.821	1229.63	2	1229.63	-0.0001	139	149	L	IAVPTGVAWWM	Y
Q549Z4	tr|Q549Z4|Q549Z4_SOYBN Proglycinin A2B1 OS=Glycine max PE=2 SV=1	617.329	1232.64	2	1232.64	-0.0013	334	344	T	ATSLDFPALWL	L
Q549Z4	tr|Q549Z4|Q549Z4_SOYBN Proglycinin A2B1 OS=Glycine max PE=2 SV=1	625.823	1249.63	2	1249.63	0.0006	443	453	L	NALPEEVIQHT	F
Q549Z4	tr|Q549Z4|Q549Z4_SOYBN Proglycinin A2B1 OS=Glycine max PE=2 SV=1	626.779	1251.54	2	1251.54	-0.0002	149	159	W	MYNNEDTPVVA	V
Q549Z4	tr|Q549Z4|Q549Z4_SOYBN Proglycinin A2B1 OS=Glycine max PE=2 SV=1	630.326	1258.64	2	1258.64	-0.003	162	172	S	IIDTNSLENQL	D
Q549Z4	tr|Q549Z4|Q549Z4_SOYBN Proglycinin A2B1 OS=Glycine max PE=2 SV=1	631.812	1261.61	2	1261.61	-0.0004	360	370	M	FVPHYTLNANS	I
Q549Z4	tr|Q549Z4|Q549Z4_SOYBN Proglycinin A2B1 OS=Glycine max PE=2 SV=1	633.802	1265.59	2	1265.59	0.0003	409	420	F	AVAAKSQSDNFE	Y
Q549Z4	tr|Q549Z4|Q549Z4_SOYBN Proglycinin A2B1 OS=Glycine max PE=2 SV=1	427.574	1279.7	3	1279.7	-0.0007	473	483	F	LVPPQESQRRA	V
Q549Z4	tr|Q549Z4|Q549Z4_SOYBN Proglycinin A2B1 OS=Glycine max PE=2 SV=1	640.857	1279.7	2	1279.7	0	473	483	F	LVPPQESQRRA	V
Q549Z4	tr|Q549Z4|Q549Z4_SOYBN Proglycinin A2B1 OS=Glycine max PE=2 SV=1	650.848	1299.68	2	1299.68	-0.0004	397	408	L	QEGGVLIVPQNF	A
Q549Z4	tr|Q549Z4|Q549Z4_SOYBN Proglycinin A2B1 OS=Glycine max PE=2 SV=1	651.336	1300.66	2	1300.66	0.0007	234	244	N	MQIVRNLQGEN	E
Q549Z4	tr|Q549Z4|Q549Z4_SOYBN Proglycinin A2B1 OS=Glycine max PE=2 SV=1	652.822	1303.63	2	1303.63	0.0015	77	87	L	RRPSYTNGPQE	I
Q549Z4	tr|Q549Z4|Q549Z4_SOYBN Proglycinin A2B1 OS=Glycine max PE=2 SV=1	435.555	1303.64	3	1303.65	-0.001	170	179	E	NQLDQMPRRF	Y
Q549Z4	tr|Q549Z4|Q549Z4_SOYBN Proglycinin A2B1 OS=Glycine max PE=2 SV=1	652.87	1303.72	2	1303.72	0	369	380	A	NSIIYALNGRAL	V
Q549Z4	tr|Q549Z4|Q549Z4_SOYBN Proglycinin A2B1 OS=Glycine max PE=2 SV=1	656.313	1310.61	2	1310.61	-0.0029	180	190	F	YLAGNQEQEFL	K
Q549Z4	tr|Q549Z4|Q549Z4_SOYBN Proglycinin A2B1 OS=Glycine max PE=2 SV=1	662.84	1323.67	2	1323.66	0.0011	90	101	Y	IQQGNGIFGMIF	P
Q549Z4	tr|Q549Z4|Q549Z4_SOYBN Proglycinin A2B1 OS=Glycine max PE=2 SV=1	442.559	1324.65	3	1324.66	-0.0014	348	359	L	SAQYGSLRKNAM	F
Q549Z4	tr|Q549Z4|Q549Z4_SOYBN Proglycinin A2B1 OS=Glycine max PE=2 SV=1	663.335	1324.66	2	1324.66	-0.0005	348	359	L	SAQYGSLRKNAM	F
Q549Z4	tr|Q549Z4|Q549Z4_SOYBN Proglycinin A2B1 OS=Glycine max PE=2 SV=1	665.895	1329.78	2	1329.78	-0.0004	371	382	S	IIYALNGRALVQ	V
Q549Z4	tr|Q549Z4|Q549Z4_SOYBN Proglycinin A2B1 OS=Glycine max PE=2 SV=1	666.835	1331.66	2	1331.66	-0.0013	160	171	A	VSIIDTNSLENQ	L
Q549Z4	tr|Q549Z4|Q549Z4_SOYBN Proglycinin A2B1 OS=Glycine max PE=2 SV=1	667.854	1333.69	2	1333.69	0.0007	333	344	T	TATSLDFPALWL	L
Q549Z4	tr|Q549Z4|Q549Z4_SOYBN Proglycinin A2B1 OS=Glycine max PE=2 SV=1	673.305	1344.6	2	1344.6	-0.0023	179	189	R	FYLAGNQEQEF	L
Q549Z4	tr|Q549Z4|Q549Z4_SOYBN Proglycinin A2B1 OS=Glycine max PE=2 SV=1	673.843	1345.67	2	1345.67	-0.0013	161	172	V	SIIDTNSLENQL	D
Q549Z4	tr|Q549Z4|Q549Z4_SOYBN Proglycinin A2B1 OS=Glycine max PE=2 SV=1	450.902	1349.68	3	1349.68	-0.0006	462	472	A	RQVKNNNPFSF	L
Q549Z4	tr|Q549Z4|Q549Z4_SOYBN Proglycinin A2B1 OS=Glycine max PE=2 SV=1	675.849	1349.68	2	1349.68	0.0002	462	472	A	RQVKNNNPFSF	L
Q549Z4	tr|Q549Z4|Q549Z4_SOYBN Proglycinin A2B1 OS=Glycine max PE=2 SV=1	452.918	1355.73	3	1355.73	-0.0004	472	482	S	FLVPPQESQRR	A
Q549Z4	tr|Q549Z4|Q549Z4_SOYBN Proglycinin A2B1 OS=Glycine max PE=2 SV=1	684.299	1366.58	2	1366.59	-0.0024	148	158	W	WMYNNEDTPVV	A
Q549Z4	tr|Q549Z4|Q549Z4_SOYBN Proglycinin A2B1 OS=Glycine max PE=2 SV=1	684.327	1366.64	2	1366.64	-0.0012	213	225	N	EGSNILSGFAPEF	L
Q549Z4	tr|Q549Z4|Q549Z4_SOYBN Proglycinin A2B1 OS=Glycine max PE=2 SV=1	688.867	1375.72	2	1375.72	-0.0011	367	379	L	NANSIIYALNGRA	L
Q549Z4	tr|Q549Z4|Q549Z4_SOYBN Proglycinin A2B1 OS=Glycine max PE=2 SV=1	689.889	1377.76	2	1377.77	-0.0016	343	354	L	WLLKLSAQYGSL	R
Q549Z4	tr|Q549Z4|Q549Z4_SOYBN Proglycinin A2B1 OS=Glycine max PE=2 SV=1	691.891	1381.77	2	1381.77	-0.0008	429	442	D	RPSIGNLAGANSLL	N
Q549Z4	tr|Q549Z4|Q549Z4_SOYBN Proglycinin A2B1 OS=Glycine max PE=2 SV=1	697.353	1392.69	2	1392.69	0.0006	139	150	L	IAVPTGVAWWMY	N
Q549Z4	tr|Q549Z4|Q549Z4_SOYBN Proglycinin A2B1 OS=Glycine max PE=2 SV=1	699.355	1396.69	2	1396.7	-0.0036	443	454	L	NALPEEVIQHTF	N
Q549Z4	tr|Q549Z4|Q549Z4_SOYBN Proglycinin A2B1 OS=Glycine max PE=2 SV=1	707.336	1412.66	2	1412.66	0.0001	408	420	N	FAVAAKSQSDNFE	Y
Q549Z4	tr|Q549Z4|Q549Z4_SOYBN Proglycinin A2B1 OS=Glycine max PE=2 SV=1	473.245	1416.71	3	1416.71	0.0007	76	87	A	LRRPSYTNGPQE	I
Q549Z4	tr|Q549Z4|Q549Z4_SOYBN Proglycinin A2B1 OS=Glycine max PE=2 SV=1	709.364	1416.71	2	1416.71	0.0017	76	87	A	LRRPSYTNGPQE	I
Q549Z4	tr|Q549Z4|Q549Z4_SOYBN Proglycinin A2B1 OS=Glycine max PE=2 SV=1	474.581	1420.72	3	1420.72	-0.0006	461	472	Q	ARQVKNNNPFSF	L
Q549Z4	tr|Q549Z4|Q549Z4_SOYBN Proglycinin A2B1 OS=Glycine max PE=2 SV=1	711.368	1420.72	2	1420.72	0.0004	461	472	Q	ARQVKNNNPFSF	L
Q549Z4	tr|Q549Z4|Q549Z4_SOYBN Proglycinin A2B1 OS=Glycine max PE=2 SV=1	715.333	1428.65	2	1428.65	-0.0005	409	421	F	AVAAKSQSDNFEY	V
Q549Z4	tr|Q549Z4|Q549Z4_SOYBN Proglycinin A2B1 OS=Glycine max PE=2 SV=1	715.856	1429.7	2	1429.7	0.0001	234	245	N	MQIVRNLQGENE	E
Q549Z4	tr|Q549Z4|Q549Z4_SOYBN Proglycinin A2B1 OS=Glycine max PE=2 SV=1	478.57	1432.69	3	1432.69	-0.0013	169	179	L	ENQLDQMPRRF	Y
Q549Z4	tr|Q549Z4|Q549Z4_SOYBN Proglycinin A2B1 OS=Glycine max PE=2 SV=1	719.819	1437.62	2	1437.62	0.0004	148	159	W	WMYNNEDTPVVA	V
Q549Z4	tr|Q549Z4|Q549Z4_SOYBN Proglycinin A2B1 OS=Glycine max PE=2 SV=1	720.38	1438.74	2	1438.75	-0.0011	445	456	A	LPEEVIQHTFNL	K
Q549Z4	tr|Q549Z4|Q549Z4_SOYBN Proglycinin A2B1 OS=Glycine max PE=2 SV=1	481.596	1441.77	3	1441.77	-0.0001	449	460	E	VIQHTFNLKSQQ	A
Q549Z4	tr|Q549Z4|Q549Z4_SOYBN Proglycinin A2B1 OS=Glycine max PE=2 SV=1	721.891	1441.77	2	1441.77	0.0005	449	460	E	VIQHTFNLKSQQ	A
Q549Z4	tr|Q549Z4|Q549Z4_SOYBN Proglycinin A2B1 OS=Glycine max PE=2 SV=1	723.378	1444.74	2	1444.74	0.0007	160	172	A	VSIIDTNSLENQL	D
Q549Z4	tr|Q549Z4|Q549Z4_SOYBN Proglycinin A2B1 OS=Glycine max PE=2 SV=1	487.916	1460.72	3	1460.73	-0.001	36	48	A	LKPDNRIESEGGF	I
Q549Z4	tr|Q549Z4|Q549Z4_SOYBN Proglycinin A2B1 OS=Glycine max PE=2 SV=1	731.37	1460.73	2	1460.73	0.0002	36	48	A	LKPDNRIESEGGF	I
Q549Z4	tr|Q549Z4|Q549Z4_SOYBN Proglycinin A2B1 OS=Glycine max PE=2 SV=1	734.877	1467.74	2	1467.74	-0.0009	221	233	G	FAPEFLKEAFGVN	M
Q549Z4	tr|Q549Z4|Q549Z4_SOYBN Proglycinin A2B1 OS=Glycine max PE=2 SV=1	492.931	1475.77	3	1475.77	-0.0005	355	366	L	RKNAMFVPHYTL	N
Q549Z4	tr|Q549Z4|Q549Z4_SOYBN Proglycinin A2B1 OS=Glycine max PE=2 SV=1	741.349	1480.68	2	1480.68	0.0003	212	225	E	NEGSNILSGFAPEF	L
Q549Z4	tr|Q549Z4|Q549Z4_SOYBN Proglycinin A2B1 OS=Glycine max PE=2 SV=1	742.4	1482.78	2	1482.78	0.0017	134	147	F	REGDLIAVPTGVAW	W
Q549Z4	tr|Q549Z4|Q549Z4_SOYBN Proglycinin A2B1 OS=Glycine max PE=2 SV=1	745.409	1488.8	2	1488.8	-0.0014	367	380	L	NANSIIYALNGRAL	V
Q549Z4	tr|Q549Z4|Q549Z4_SOYBN Proglycinin A2B1 OS=Glycine max PE=2 SV=1	749.404	1496.79	2	1496.79	-0.0004	428	442	N	DRPSIGNLAGANSLL	N
Q549Z4	tr|Q549Z4|Q549Z4_SOYBN Proglycinin A2B1 OS=Glycine max PE=2 SV=1	755.898	1509.78	2	1509.78	-0.0015	444	456	N	ALPEEVIQHTFNL	K
Q549Z4	tr|Q549Z4|Q549Z4_SOYBN Proglycinin A2B1 OS=Glycine max PE=2 SV=1	756.377	1510.74	2	1510.74	-0.0026	443	455	L	NALPEEVIQHTFN	L
Q549Z4	tr|Q549Z4|Q549Z4_SOYBN Proglycinin A2B1 OS=Glycine max PE=2 SV=1	757.409	1512.8	2	1512.8	-0.0011	449	461	E	VIQHTFNLKSQQA	R
Q549Z4	tr|Q549Z4|Q549Z4_SOYBN Proglycinin A2B1 OS=Glycine max PE=2 SV=1	505.275	1512.8	3	1512.8	-0.0009	449	461	E	VIQHTFNLKSQQA	R
Q549Z4	tr|Q549Z4|Q549Z4_SOYBN Proglycinin A2B1 OS=Glycine max PE=2 SV=1	509.934	1526.78	3	1526.78	-0.0003	425	439	F	KTNDRPSIGNLAGAN	S
Q549Z4	tr|Q549Z4|Q549Z4_SOYBN Proglycinin A2B1 OS=Glycine max PE=2 SV=1	764.397	1526.78	2	1526.78	-0.0002	425	439	F	KTNDRPSIGNLAGAN	S
Q549Z4	tr|Q549Z4|Q549Z4_SOYBN Proglycinin A2B1 OS=Glycine max PE=2 SV=1	766.432	1530.85	2	1530.85	-0.0018	369	382	A	NSIIYALNGRALVQ	V
Q549Z4	tr|Q549Z4|Q549Z4_SOYBN Proglycinin A2B1 OS=Glycine max PE=2 SV=1	769.353	1536.69	2	1536.69	0.0003	148	160	W	WMYNNEDTPVVAV	S
Q549Z4	tr|Q549Z4|Q549Z4_SOYBN Proglycinin A2B1 OS=Glycine max PE=2 SV=1	782.368	1562.72	2	1562.72	-0.0006	318	332	Q	NSSPDIYNPQAGSIT	T
Q549Z4	tr|Q549Z4|Q549Z4_SOYBN Proglycinin A2B1 OS=Glycine max PE=2 SV=1	783.856	1565.7	2	1565.7	0	141	153	A	VPTGVAWWMYNNE	D
Q549Z4	tr|Q549Z4|Q549Z4_SOYBN Proglycinin A2B1 OS=Glycine max PE=2 SV=1	801.894	1601.77	2	1601.77	-0.0001	180	192	F	YLAGNQEQEFLKY	Q
Q549Z4	tr|Q549Z4|Q549Z4_SOYBN Proglycinin A2B1 OS=Glycine max PE=2 SV=1	806.904	1611.79	2	1611.79	0.0004	219	233	L	SGFAPEFLKEAFGVN	M
Q549Z4	tr|Q549Z4|Q549Z4_SOYBN Proglycinin A2B1 OS=Glycine max PE=2 SV=1	811.396	1620.78	2	1620.78	0.0018	139	152	L	IAVPTGVAWWMYNN	E
Q549Z4	tr|Q549Z4|Q549Z4_SOYBN Proglycinin A2B1 OS=Glycine max PE=2 SV=1	812.868	1623.72	2	1623.72	-0.0034	148	161	W	WMYNNEDTPVVAVS	I
Q549Z4	tr|Q549Z4|Q549Z4_SOYBN Proglycinin A2B1 OS=Glycine max PE=2 SV=1	812.918	1623.82	2	1623.83	-0.0038	443	456	L	NALPEEVIQHTFNL	K
Q549Z4	tr|Q549Z4|Q549Z4_SOYBN Proglycinin A2B1 OS=Glycine max PE=2 SV=1	542.283	1623.83	3	1623.83	0.0016	443	456	L	NALPEEVIQHTFNL	K
Q549Z4	tr|Q549Z4|Q549Z4_SOYBN Proglycinin A2B1 OS=Glycine max PE=2 SV=1	815.932	1629.85	2	1629.85	-0.0018	133	147	R	FREGDLIAVPTGVAW	W
Q549Z4	tr|Q549Z4|Q549Z4_SOYBN Proglycinin A2B1 OS=Glycine max PE=2 SV=1	817.391	1632.77	2	1632.77	0.0008	162	175	S	IIDTNSLENQLDQM	P
Q549Z4	tr|Q549Z4|Q549Z4_SOYBN Proglycinin A2B1 OS=Glycine max PE=2 SV=1	549.609	1645.81	3	1645.81	0.0001	34	48	L	NALKPDNRIESEGGF	I
Q549Z4	tr|Q549Z4|Q549Z4_SOYBN Proglycinin A2B1 OS=Glycine max PE=2 SV=1	823.91	1645.81	2	1645.81	0.0002	34	48	L	NALKPDNRIESEGGF	I
Q549Z4	tr|Q549Z4|Q549Z4_SOYBN Proglycinin A2B1 OS=Glycine max PE=2 SV=1	826.428	1650.84	2	1650.84	0.0011	360	373	M	FVPHYTLNANSIIY	A
Q549Z4	tr|Q549Z4|Q549Z4_SOYBN Proglycinin A2B1 OS=Glycine max PE=2 SV=1	554.624	1660.85	3	1660.85	0.0002	355	368	L	RKNAMFVPHYTLNA	N
Q549Z4	tr|Q549Z4|Q549Z4_SOYBN Proglycinin A2B1 OS=Glycine max PE=2 SV=1	560.647	1678.92	3	1678.92	-0.0004	345	359	L	LKLSAQYGSLRKNAM	F
Q549Z4	tr|Q549Z4|Q549Z4_SOYBN Proglycinin A2B1 OS=Glycine max PE=2 SV=1	840.468	1678.92	2	1678.92	0.0018	345	359	L	LKLSAQYGSLRKNAM	F
Q549Z4	tr|Q549Z4|Q549Z4_SOYBN Proglycinin A2B1 OS=Glycine max PE=2 SV=1	844.92	1687.82	2	1687.83	-0.0019	160	174	A	VSIIDTNSLENQLDQ	M
Q549Z4	tr|Q549Z4|Q549Z4_SOYBN Proglycinin A2B1 OS=Glycine max PE=2 SV=1	570.965	1709.87	3	1709.87	-0.0015	421	435	E	YVSFKTNDRPSIGNL	A
Q549Z4	tr|Q549Z4|Q549Z4_SOYBN Proglycinin A2B1 OS=Glycine max PE=2 SV=1	858.973	1715.93	2	1715.93	-0.0001	367	382	L	NANSIIYALNGRALVQ	V
Q549Z4	tr|Q549Z4|Q549Z4_SOYBN Proglycinin A2B1 OS=Glycine max PE=2 SV=1	576.639	1726.9	3	1726.9	-0.0003	425	441	F	KTNDRPSIGNLAGANSL	L
Q549Z4	tr|Q549Z4|Q549Z4_SOYBN Proglycinin A2B1 OS=Glycine max PE=2 SV=1	864.455	1726.9	2	1726.9	-0.0001	425	441	F	KTNDRPSIGNLAGANSL	L
Q549Z4	tr|Q549Z4|Q549Z4_SOYBN Proglycinin A2B1 OS=Glycine max PE=2 SV=1	868.411	1734.81	2	1734.81	0.0006	318	334	Q	NSSPDIYNPQAGSITTA	T
Q549Z4	tr|Q549Z4|Q549Z4_SOYBN Proglycinin A2B1 OS=Glycine max PE=2 SV=1	869.461	1736.91	2	1736.91	-0.0018	442	456	L	LNALPEEVIQHTFNL	K
Q549Z4	tr|Q549Z4|Q549Z4_SOYBN Proglycinin A2B1 OS=Glycine max PE=2 SV=1	870.391	1738.77	2	1738.77	-0.0009	210	225	E	EENEGSNILSGFAPEF	L
Q549Z4	tr|Q549Z4|Q549Z4_SOYBN Proglycinin A2B1 OS=Glycine max PE=2 SV=1	873.456	1744.9	2	1744.9	0.0007	457	471	L	KSQQARQVKNNNPFS	F
Q549Z4	tr|Q549Z4|Q549Z4_SOYBN Proglycinin A2B1 OS=Glycine max PE=2 SV=1	582.64	1744.9	3	1744.9	0.0012	457	471	L	KSQQARQVKNNNPFS	F
Q549Z4	tr|Q549Z4|Q549Z4_SOYBN Proglycinin A2B1 OS=Glycine max PE=2 SV=1	874.43	1746.85	2	1746.85	-0.0016	166	179	T	NSLENQLDQMPRRF	Y
Q549Z4	tr|Q549Z4|Q549Z4_SOYBN Proglycinin A2B1 OS=Glycine max PE=2 SV=1	583.289	1746.85	3	1746.85	-0.0012	166	179	T	NSLENQLDQMPRRF	Y
Q549Z4	tr|Q549Z4|Q549Z4_SOYBN Proglycinin A2B1 OS=Glycine max PE=2 SV=1	875.916	1749.82	2	1749.82	-0.0014	139	153	L	IAVPTGVAWWMYNNE	D
Q549Z4	tr|Q549Z4|Q549Z4_SOYBN Proglycinin A2B1 OS=Glycine max PE=2 SV=1	584.281	1749.82	3	1749.82	0.0016	139	153	L	IAVPTGVAWWMYNNE	D
Q549Z4	tr|Q549Z4|Q549Z4_SOYBN Proglycinin A2B1 OS=Glycine max PE=2 SV=1	585.625	1753.85	3	1753.85	-0.0017	176	189	M	PRRFYLAGNQEQEF	L
Q549Z4	tr|Q549Z4|Q549Z4_SOYBN Proglycinin A2B1 OS=Glycine max PE=2 SV=1	880.408	1758.8	2	1758.8	0.0002	236	251	Q	IVRNLQGENEEEDSGA	I
Q549Z4	tr|Q549Z4|Q549Z4_SOYBN Proglycinin A2B1 OS=Glycine max PE=2 SV=1	881.916	1761.82	2	1761.82	-0.0029	409	424	F	AVAAKSQSDNFEYVSF	K
Q549Z4	tr|Q549Z4|Q549Z4_SOYBN Proglycinin A2B1 OS=Glycine max PE=2 SV=1	897.911	1793.81	2	1793.81	-0.0005	145	159	G	VAWWMYNNEDTPVVA	V
Q549Z4	tr|Q549Z4|Q549Z4_SOYBN Proglycinin A2B1 OS=Glycine max PE=2 SV=1	599.995	1796.96	3	1796.96	-0.0007	449	463	E	VIQHTFNLKSQQARQ	V
Q549Z4	tr|Q549Z4|Q549Z4_SOYBN Proglycinin A2B1 OS=Glycine max PE=2 SV=1	606.919	1817.74	3	1817.74	-0.0014	264	278	A	PAMRKPQQEEDDDDE	E
Q549Z4	tr|Q549Z4|Q549Z4_SOYBN Proglycinin A2B1 OS=Glycine max PE=2 SV=1	909.875	1817.74	2	1817.74	-0.0014	264	278	A	PAMRKPQQEEDDDDE	E
Q549Z4	tr|Q549Z4|Q549Z4_SOYBN Proglycinin A2B1 OS=Glycine max PE=2 SV=1	910.437	1818.86	2	1818.87	-0.0066	160	175	A	VSIIDTNSLENQLDQM	P
Q549Z4	tr|Q549Z4|Q549Z4_SOYBN Proglycinin A2B1 OS=Glycine max PE=2 SV=1	609.669	1825.99	3	1825.99	-0.0013	345	360	L	LKLSAQYGSLRKNAMF	V
Q549Z4	tr|Q549Z4|Q549Z4_SOYBN Proglycinin A2B1 OS=Glycine max PE=2 SV=1	919.987	1837.96	2	1837.96	-0.001	217	233	N	ILSGFAPEFLKEAFGVN	M
Q549Z4	tr|Q549Z4|Q549Z4_SOYBN Proglycinin A2B1 OS=Glycine max PE=2 SV=1	920.996	1839.98	2	1839.98	-0.0029	425	442	F	KTNDRPSIGNLAGANSLL	N
Q549Z4	tr|Q549Z4|Q549Z4_SOYBN Proglycinin A2B1 OS=Glycine max PE=2 SV=1	614.334	1839.98	3	1839.98	0.0012	425	442	F	KTNDRPSIGNLAGANSLL	N
Q549Z4	tr|Q549Z4|Q549Z4_SOYBN Proglycinin A2B1 OS=Glycine max PE=2 SV=1	621.65	1861.93	3	1861.93	0.0025	355	370	L	RKNAMFVPHYTLNANS	I
Q549Z4	tr|Q549Z4|Q549Z4_SOYBN Proglycinin A2B1 OS=Glycine max PE=2 SV=1	933.428	1864.84	2	1864.85	-0.0035	139	154	L	IAVPTGVAWWMYNNED	T
Q549Z4	tr|Q549Z4|Q549Z4_SOYBN Proglycinin A2B1 OS=Glycine max PE=2 SV=1	624.986	1871.94	3	1871.93	0.0001	72	87	L	NRNALRRPSYTNGPQE	I
Q549Z4	tr|Q549Z4|Q549Z4_SOYBN Proglycinin A2B1 OS=Glycine max PE=2 SV=1	944.437	1886.86	2	1886.86	-0.0005	235	251	M	QIVRNLQGENEEEDSGA	I
Q549Z4	tr|Q549Z4|Q549Z4_SOYBN Proglycinin A2B1 OS=Glycine max PE=2 SV=1	473.998	1891.96	4	1891.97	-0.0012	457	472	L	KSQQARQVKNNNPFSF	L
Q549Z4	tr|Q549Z4|Q549Z4_SOYBN Proglycinin A2B1 OS=Glycine max PE=2 SV=1	946.989	1891.96	2	1891.97	-0.0009	457	472	L	KSQQARQVKNNNPFSF	L
Q549Z4	tr|Q549Z4|Q549Z4_SOYBN Proglycinin A2B1 OS=Glycine max PE=2 SV=1	631.662	1891.96	3	1891.97	-0.0004	457	472	L	KSQQARQVKNNNPFSF	L
Q549Z4	tr|Q549Z4|Q549Z4_SOYBN Proglycinin A2B1 OS=Glycine max PE=2 SV=1	982.987	1963.96	2	1963.96	-0.0049	403	420	L	IVPQNFAVAAKSQSDNFE	Y
Q549Z4	tr|Q549Z4|Q549Z4_SOYBN Proglycinin A2B1 OS=Glycine max PE=2 SV=1	655.661	1963.96	3	1963.96	-0.0015	403	420	L	IVPQNFAVAAKSQSDNFE	Y
Q549Z4	tr|Q549Z4|Q549Z4_SOYBN Proglycinin A2B1 OS=Glycine max PE=2 SV=1	983.952	1965.89	2	1965.89	-0.0029	139	155	L	IAVPTGVAWWMYNNEDT	P
Q549Z4	tr|Q549Z4|Q549Z4_SOYBN Proglycinin A2B1 OS=Glycine max PE=2 SV=1	661.31	1980.91	3	1980.91	-0.0019	173	188	L	DQMPRRFYLAGNQEQE	F
Q549Z4	tr|Q549Z4|Q549Z4_SOYBN Proglycinin A2B1 OS=Glycine max PE=2 SV=1	669.357	2005.05	3	2005.05	-0.0004	456	472	N	LKSQQARQVKNNNPFSF	L
Q549Z4	tr|Q549Z4|Q549Z4_SOYBN Proglycinin A2B1 OS=Glycine max PE=2 SV=1	1009.96	2017.9	2	2017.9	-0.0005	234	251	N	MQIVRNLQGENEEEDSGA	I
Q549Z4	tr|Q549Z4|Q549Z4_SOYBN Proglycinin A2B1 OS=Glycine max PE=2 SV=1	1023.49	2044.96	2	2044.96	-0.0002	312	330	L	RQNIGQNSSPDIYNPQAGS	I
Q549Z4	tr|Q549Z4|Q549Z4_SOYBN Proglycinin A2B1 OS=Glycine max PE=2 SV=1	1037.01	2072	2	2072	-0.0018	236	254	Q	IVRNLQGENEEEDSGAIVT	V
Q549Z4	tr|Q549Z4|Q549Z4_SOYBN Proglycinin A2B1 OS=Glycine max PE=2 SV=1	693.008	2076	3	2076.01	-0.0033	163	179	I	IDTNSLENQLDQMPRRF	Y
Q549Z4	tr|Q549Z4|Q549Z4_SOYBN Proglycinin A2B1 OS=Glycine max PE=2 SV=1	699.363	2095.07	3	2095.07	-0.0038	443	460	L	NALPEEVIQHTFNLKSQQ	A
Q549Z4	tr|Q549Z4|Q549Z4_SOYBN Proglycinin A2B1 OS=Glycine max PE=2 SV=1	1048.54	2095.07	2	2095.07	0.0006	443	460	L	NALPEEVIQHTFNLKSQQ	A
Q549Z4	tr|Q549Z4|Q549Z4_SOYBN Proglycinin A2B1 OS=Glycine max PE=2 SV=1	710.333	2127.98	3	2127.98	-0.0019	173	189	L	DQMPRRFYLAGNQEQEF	L
Q549Z4	tr|Q549Z4|Q549Z4_SOYBN Proglycinin A2B1 OS=Glycine max PE=2 SV=1	710.383	2128.13	3	2128.13	-0.0017	30	48	Q	IQKLNALKPDNRIESEGGF	I
Q549Z4	tr|Q549Z4|Q549Z4_SOYBN Proglycinin A2B1 OS=Glycine max PE=2 SV=1	1075.01	2148	2	2148	-0.0025	141	159	A	VPTGVAWWMYNNEDTPVVA	V
Q549Z4	tr|Q549Z4|Q549Z4_SOYBN Proglycinin A2B1 OS=Glycine max PE=2 SV=1	1084.06	2166.11	2	2166.11	0.0011	443	461	L	NALPEEVIQHTFNLKSQQA	R
Q549Z4	tr|Q549Z4|Q549Z4_SOYBN Proglycinin A2B1 OS=Glycine max PE=2 SV=1	723.043	2166.11	3	2166.11	0.0015	443	461	L	NALPEEVIQHTFNLKSQQA	R
Q549Z4	tr|Q549Z4|Q549Z4_SOYBN Proglycinin A2B1 OS=Glycine max PE=2 SV=1	725.389	2173.14	3	2173.15	-0.0046	422	442	Y	VSFKTNDRPSIGNLAGANSLL	N
Q549Z4	tr|Q549Z4|Q549Z4_SOYBN Proglycinin A2B1 OS=Glycine max PE=2 SV=1	730.703	2189.09	3	2189.09	-0.0014	162	179	S	IIDTNSLENQLDQMPRRF	Y
Q549Z4	tr|Q549Z4|Q549Z4_SOYBN Proglycinin A2B1 OS=Glycine max PE=2 SV=1	1101.04	2200.06	2	2200.06	-0.0018	235	254	M	QIVRNLQGENEEEDSGAIVT	V
Q549Z4	tr|Q549Z4|Q549Z4_SOYBN Proglycinin A2B1 OS=Glycine max PE=2 SV=1	742.05	2223.13	3	2223.13	-0.0006	421	441	E	YVSFKTNDRPSIGNLAGANSL	L
Q549Z4	tr|Q549Z4|Q549Z4_SOYBN Proglycinin A2B1 OS=Glycine max PE=2 SV=1	744.006	2229	3	2229	0.0006	260	278	L	RVTAPAMRKPQQEEDDDDE	E
Q549Z4	tr|Q549Z4|Q549Z4_SOYBN Proglycinin A2B1 OS=Glycine max PE=2 SV=1	745.397	2233.17	3	2233.16	0.0035	360	379	M	FVPHYTLNANSIIYALNGRA	L
Q549Z4	tr|Q549Z4|Q549Z4_SOYBN Proglycinin A2B1 OS=Glycine max PE=2 SV=1	748.028	2241.06	3	2241.06	-0.0009	173	190	L	DQMPRRFYLAGNQEQEFL	K
Q549Z4	tr|Q549Z4|Q549Z4_SOYBN Proglycinin A2B1 OS=Glycine max PE=2 SV=1	1127.02	2252.02	2	2252.02	-0.0022	206	225	G	KQQEEENEGSNILSGFAPEF	L
Q549Z4	tr|Q549Z4|Q549Z4_SOYBN Proglycinin A2B1 OS=Glycine max PE=2 SV=1	1130.55	2259.08	2	2259.09	-0.0044	312	332	L	RQNIGQNSSPDIYNPQAGSIT	T
Q549Z4	tr|Q549Z4|Q549Z4_SOYBN Proglycinin A2B1 OS=Glycine max PE=2 SV=1	1131.55	2261.08	2	2261.08	0.0006	139	158	L	IAVPTGVAWWMYNNEDTPVV	A
Q549Z4	tr|Q549Z4|Q549Z4_SOYBN Proglycinin A2B1 OS=Glycine max PE=2 SV=1	759.714	2276.12	3	2276.12	-0.0029	161	179	V	SIIDTNSLENQLDQMPRRF	Y
Q549Z4	tr|Q549Z4|Q549Z4_SOYBN Proglycinin A2B1 OS=Glycine max PE=2 SV=1	769.387	2305.14	3	2305.14	-0.0005	190	209	F	LKYQQQQQGGSQSQKGKQQE	E
Q549Z4	tr|Q549Z4|Q549Z4_SOYBN Proglycinin A2B1 OS=Glycine max PE=2 SV=1	1166.56	2331.1	2	2331.1	-0.0013	234	254	N	MQIVRNLQGENEEEDSGAIVT	V
Q549Z4	tr|Q549Z4|Q549Z4_SOYBN Proglycinin A2B1 OS=Glycine max PE=2 SV=1	1167.07	2332.12	2	2332.12	-0.0023	139	159	L	IAVPTGVAWWMYNNEDTPVVA	V
Q549Z4	tr|Q549Z4|Q549Z4_SOYBN Proglycinin A2B1 OS=Glycine max PE=2 SV=1	778.38	2332.12	3	2332.12	-0.002	139	159	L	IAVPTGVAWWMYNNEDTPVVA	V
Q549Z4	tr|Q549Z4|Q549Z4_SOYBN Proglycinin A2B1 OS=Glycine max PE=2 SV=1	1169.11	2336.21	2	2336.21	-0.0041	421	442	E	YVSFKTNDRPSIGNLAGANSLL	N
Q549Z4	tr|Q549Z4|Q549Z4_SOYBN Proglycinin A2B1 OS=Glycine max PE=2 SV=1	779.744	2336.21	3	2336.21	-0.0037	421	442	E	YVSFKTNDRPSIGNLAGANSLL	N
Q549Z4	tr|Q549Z4|Q549Z4_SOYBN Proglycinin A2B1 OS=Glycine max PE=2 SV=1	1181.07	2360.13	2	2360.14	-0.0018	312	333	L	RQNIGQNSSPDIYNPQAGSITT	A
Q549Z4	tr|Q549Z4|Q549Z4_SOYBN Proglycinin A2B1 OS=Glycine max PE=2 SV=1	1188.6	2375.19	2	2375.19	-0.0044	160	179	A	VSIIDTNSLENQLDQMPRRF	Y
Q549Z4	tr|Q549Z4|Q549Z4_SOYBN Proglycinin A2B1 OS=Glycine max PE=2 SV=1	792.737	2375.19	3	2375.19	-0.0003	160	179	A	VSIIDTNSLENQLDQMPRRF	Y
Q549Z4	tr|Q549Z4|Q549Z4_SOYBN Proglycinin A2B1 OS=Glycine max PE=2 SV=1	1216.59	2431.17	2	2431.17	-0.002	312	334	L	RQNIGQNSSPDIYNPQAGSITTA	T
Q549Z4	tr|Q549Z4|Q549Z4_SOYBN Proglycinin A2B1 OS=Glycine max PE=2 SV=1	811.398	2431.17	3	2431.17	-0.0007	312	334	L	RQNIGQNSSPDIYNPQAGSITTA	T
Q549Z4	tr|Q549Z4|Q549Z4_SOYBN Proglycinin A2B1 OS=Glycine max PE=2 SV=1	813.386	2437.14	3	2437.14	-0.0043	204	225	Q	KGKQQEEENEGSNILSGFAPEF	L
Q549Z4	tr|Q549Z4|Q549Z4_SOYBN Proglycinin A2B1 OS=Glycine max PE=2 SV=1	816.417	2446.23	3	2446.23	0.0004	159	179	V	AVSIIDTNSLENQLDQMPRRF	Y
Q549Z4	tr|Q549Z4|Q549Z4_SOYBN Proglycinin A2B1 OS=Glycine max PE=2 SV=1	817.763	2450.27	3	2450.27	-0.0009	443	463	L	NALPEEVIQHTFNLKSQQARQ	V
Q549Z4	tr|Q549Z4|Q549Z4_SOYBN Proglycinin A2B1 OS=Glycine max PE=2 SV=1	821.073	2460.2	3	2460.2	0.0016	403	424	L	IVPQNFAVAAKSQSDNFEYVSF	K
Q549Z4	tr|Q549Z4|Q549Z4_SOYBN Proglycinin A2B1 OS=Glycine max PE=2 SV=1	822.759	2465.26	3	2465.26	0.0001	420	442	F	EYVSFKTNDRPSIGNLAGANSLL	N
Q549Z4	tr|Q549Z4|Q549Z4_SOYBN Proglycinin A2B1 OS=Glycine max PE=2 SV=1	832.101	2493.28	3	2493.28	-0.0023	425	448	F	KTNDRPSIGNLAGANSLLNALPEE	V
Q549Z4	tr|Q549Z4|Q549Z4_SOYBN Proglycinin A2B1 OS=Glycine max PE=2 SV=1	1260.12	2518.22	2	2518.22	-0.0002	139	161	L	IAVPTGVAWWMYNNEDTPVVAVS	I
Q549Z4	tr|Q549Z4|Q549Z4_SOYBN Proglycinin A2B1 OS=Glycine max PE=2 SV=1	843.104	2526.29	3	2526.29	-0.0031	236	259	Q	IVRNLQGENEEEDSGAIVTVKGGL	R
Q549Z4	tr|Q549Z4|Q549Z4_SOYBN Proglycinin A2B1 OS=Glycine max PE=2 SV=1	847.093	2538.26	3	2538.25	0.0028	160	180	A	VSIIDTNSLENQLDQMPRRFY	L
Q549Z4	tr|Q549Z4|Q549Z4_SOYBN Proglycinin A2B1 OS=Glycine max PE=2 SV=1	871.783	2612.33	3	2612.32	0.0038	419	442	N	FEYVSFKTNDRPSIGNLAGANSLL	N
Q549Z4	tr|Q549Z4|Q549Z4_SOYBN Proglycinin A2B1 OS=Glycine max PE=2 SV=1	884.788	2651.34	3	2651.34	0.0053	160	181	A	VSIIDTNSLENQLDQMPRRFYL	A
Q549Z4	tr|Q549Z4|Q549Z4_SOYBN Proglycinin A2B1 OS=Glycine max PE=2 SV=1	885.082	2652.22	3	2652.23	-0.0064	202	225	Q	SQKGKQQEEENEGSNILSGFAPEF	L
Q549Z4	tr|Q549Z4|Q549Z4_SOYBN Proglycinin A2B1 OS=Glycine max PE=2 SV=1	885.791	2654.35	3	2654.35	-0.0005	235	259	M	QIVRNLQGENEEEDSGAIVTVKGGL	R
Q549Z4	tr|Q549Z4|Q549Z4_SOYBN Proglycinin A2B1 OS=Glycine max PE=2 SV=1	887.445	2659.31	3	2659.31	-0.0001	309	332	T	MRLRQNIGQNSSPDIYNPQAGSIT	T
Q549Z4	tr|Q549Z4|Q549Z4_SOYBN Proglycinin A2B1 OS=Glycine max PE=2 SV=1	900.147	2697.42	3	2697.41	0.0088	449	471	E	VIQHTFNLKSQQARQVKNNNPFS	F
Q549Z4	tr|Q549Z4|Q549Z4_SOYBN Proglycinin A2B1 OS=Glycine max PE=2 SV=1	921.127	2760.36	3	2760.36	-0.0026	309	333	T	MRLRQNIGQNSSPDIYNPQAGSITT	A
Q549Z4	tr|Q549Z4|Q549Z4_SOYBN Proglycinin A2B1 OS=Glycine max PE=2 SV=1	927.472	2779.39	3	2779.4	-0.0018	160	183	A	VSIIDTNSLENQLDQMPRRFYLAG	N
Q549Z4	tr|Q549Z4|Q549Z4_SOYBN Proglycinin A2B1 OS=Glycine max PE=2 SV=1	929.47	2785.39	3	2785.39	-0.0028	234	259	N	MQIVRNLQGENEEEDSGAIVTVKGGL	R
Q549Z4	tr|Q549Z4|Q549Z4_SOYBN Proglycinin A2B1 OS=Glycine max PE=2 SV=1	944.806	2831.4	3	2831.4	-0.0021	309	334	T	MRLRQNIGQNSSPDIYNPQAGSITTA	T
Q549Z4	tr|Q549Z4|Q549Z4_SOYBN Proglycinin A2B1 OS=Glycine max PE=2 SV=1	949.167	2844.48	3	2844.48	-0.0003	449	472	E	VIQHTFNLKSQQARQVKNNNPFSF	L
Q549Z4	tr|Q549Z4|Q549Z4_SOYBN Proglycinin A2B1 OS=Glycine max PE=2 SV=1	712.127	2844.48	4	2844.48	-0.0001	449	472	E	VIQHTFNLKSQQARQVKNNNPFSF	L
Q549Z4	tr|Q549Z4|Q549Z4_SOYBN Proglycinin A2B1 OS=Glycine max PE=2 SV=1	569.904	2844.48	5	2844.48	0.0028	449	472	E	VIQHTFNLKSQQARQVKNNNPFSF	L
Q549Z4	tr|Q549Z4|Q549Z4_SOYBN Proglycinin A2B1 OS=Glycine max PE=2 SV=1	965.125	2892.35	3	2892.36	-0.0024	226	251	F	LKEAFGVNMQIVRNLQGENEEEDSGA	I
Q549Z4	tr|Q549Z4|Q549Z4_SOYBN Proglycinin A2B1 OS=Glycine max PE=2 SV=1	965.49	2893.45	3	2893.44	0.0088	160	184	A	VSIIDTNSLENQLDQMPRRFYLAGN	Q
Q549Z4	tr|Q549Z4|Q549Z4_SOYBN Proglycinin A2B1 OS=Glycine max PE=2 SV=1	968.471	2902.39	3	2902.4	-0.0039	134	159	F	REGDLIAVPTGVAWWMYNNEDTPVVA	V
Q549Z4	tr|Q549Z4|Q549Z4_SOYBN Proglycinin A2B1 OS=Glycine max PE=2 SV=1	976.462	2926.36	3	2926.37	-0.0032	166	189	T	NSLENQLDQMPRRFYLAGNQEQEF	L
Q549Z4	tr|Q549Z4|Q549Z4_SOYBN Proglycinin A2B1 OS=Glycine max PE=2 SV=1	984.782	2951.32	3	2951.32	-0.0005	191	216	L	KYQQQQQGGSQSQKGKQQEEENEGSN	I
Q549Z4	tr|Q549Z4|Q549Z4_SOYBN Proglycinin A2B1 OS=Glycine max PE=2 SV=1	738.838	2951.32	4	2951.32	0.0005	191	216	L	KYQQQQQGGSQSQKGKQQEEENEGSN	I
Q549Z4	tr|Q549Z4|Q549Z4_SOYBN Proglycinin A2B1 OS=Glycine max PE=2 SV=1	999.152	2994.43	3	2994.43	0.0022	312	339	L	RQNIGQNSSPDIYNPQAGSITTATSLDF	P
Q549Z4	tr|Q549Z4|Q549Z4_SOYBN Proglycinin A2B1 OS=Glycine max PE=2 SV=1	1022.48	3064.41	3	3064.41	-0.0007	190	216	F	LKYQQQQQGGSQSQKGKQQEEENEGSN	I
Q549Z4	tr|Q549Z4|Q549Z4_SOYBN Proglycinin A2B1 OS=Glycine max PE=2 SV=1	767.11	3064.41	4	3064.41	0.0032	190	216	F	LKYQQQQQGGSQSQKGKQQEEENEGSN	I
Q549Z4	tr|Q549Z4|Q549Z4_SOYBN Proglycinin A2B1 OS=Glycine max PE=2 SV=1	1060.17	3177.49	3	3177.49	0.0012	191	218	L	KYQQQQQGGSQSQKGKQQEEENEGSNIL	S
Q549Z4	tr|Q549Z4|Q549Z4_SOYBN Proglycinin A2B1 OS=Glycine max PE=2 SV=1	1071.5	3211.48	3	3211.48	0.0001	189	216	E	FLKYQQQQQGGSQSQKGKQQEEENEGSN	I
Q549Z4	tr|Q549Z4|Q549Z4_SOYBN Proglycinin A2B1 OS=Glycine max PE=2 SV=1	803.877	3211.48	4	3211.48	0.0029	189	216	E	FLKYQQQQQGGSQSQKGKQQEEENEGSN	I
Q549Z4	tr|Q549Z4|Q549Z4_SOYBN Proglycinin A2B1 OS=Glycine max PE=2 SV=1	1074.85	3221.54	3	3221.54	-0.0057	162	188	S	IIDTNSLENQLDQMPRRFYLAGNQEQE	F
Q549Z4	tr|Q549Z4|Q549Z4_SOYBN Proglycinin A2B1 OS=Glycine max PE=2 SV=1	1092.87	3275.6	3	3275.61	-0.0074	312	342	L	RQNIGQNSSPDIYNPQAGSITTATSLDFPAL	W
Q549Z4	tr|Q549Z4|Q549Z4_SOYBN Proglycinin A2B1 OS=Glycine max PE=2 SV=1	1097.87	3290.57	3	3290.58	-0.0013	190	218	F	LKYQQQQQGGSQSQKGKQQEEENEGSNIL	S
Q549Z4	tr|Q549Z4|Q549Z4_SOYBN Proglycinin A2B1 OS=Glycine max PE=2 SV=1	823.652	3290.58	4	3290.58	0.0015	190	218	F	LKYQQQQQGGSQSQKGKQQEEENEGSNIL	S
Q549Z4	tr|Q549Z4|Q549Z4_SOYBN Proglycinin A2B1 OS=Glycine max PE=2 SV=1	838.685	3350.71	4	3350.71	0.0006	443	471	L	NALPEEVIQHTFNLKSQQARQVKNNNPFS	F
Q549Z4	tr|Q549Z4|Q549Z4_SOYBN Proglycinin A2B1 OS=Glycine max PE=2 SV=1	1136.89	3407.63	3	3407.64	-0.0069	160	188	A	VSIIDTNSLENQLDQMPRRFYLAGNQEQE	F
Q549Z4	tr|Q549Z4|Q549Z4_SOYBN Proglycinin A2B1 OS=Glycine max PE=2 SV=1	860.419	3437.65	4	3437.64	0.0017	189	218	E	FLKYQQQQQGGSQSQKGKQQEEENEGSNIL	S
Q549Z4	tr|Q549Z4|Q549Z4_SOYBN Proglycinin A2B1 OS=Glycine max PE=2 SV=1	1166.93	3497.78	3	3497.78	0.0004	443	472	L	NALPEEVIQHTFNLKSQQARQVKNNNPFSF	L
Q549Z4	tr|Q549Z4|Q549Z4_SOYBN Proglycinin A2B1 OS=Glycine max PE=2 SV=1	1185.91	3554.7	3	3554.71	-0.0054	160	189	A	VSIIDTNSLENQLDQMPRRFYLAGNQEQEF	L
Q549Z4	tr|Q549Z4|Q549Z4_SOYBN Proglycinin A2B1 OS=Glycine max PE=2 SV=1	1305.28	3912.81	3	3912.82	-0.0037	191	225	L	KYQQQQQGGSQSQKGKQQEEENEGSNILSGFAPEF	L
Q549Z4	tr|Q549Z4|Q549Z4_SOYBN Proglycinin A2B1 OS=Glycine max PE=2 SV=1	979.21	3912.81	4	3912.82	-0.0031	191	225	L	KYQQQQQGGSQSQKGKQQEEENEGSNILSGFAPEF	L
Q549Z4	tr|Q549Z4|Q549Z4_SOYBN Proglycinin A2B1 OS=Glycine max PE=2 SV=1	1342.97	4025.89	3	4025.9	-0.0074	190	225	F	LKYQQQQQGGSQSQKGKQQEEENEGSNILSGFAPEF	L
Q549Z4	tr|Q549Z4|Q549Z4_SOYBN Proglycinin A2B1 OS=Glycine max PE=2 SV=1	1007.48	4025.9	4	4025.9	-0.0027	190	225	F	LKYQQQQQGGSQSQKGKQQEEENEGSNILSGFAPEF	L
Q549Z4	tr|Q549Z4|Q549Z4_SOYBN Proglycinin A2B1 OS=Glycine max PE=2 SV=1	1392	4172.96	3	4172.97	-0.0036	189	225	E	FLKYQQQQQGGSQSQKGKQQEEENEGSNILSGFAPEF	L
Q549Z4	tr|Q549Z4|Q549Z4_SOYBN Proglycinin A2B1 OS=Glycine max PE=2 SV=1	1044.25	4172.97	4	4172.97	-0.0025	189	225	E	FLKYQQQQQGGSQSQKGKQQEEENEGSNILSGFAPEF	L
P04776	sp|P04776|GLYG1_SOYBN Glycinin G1 OS=Glycine max GN=GY1 PE=1 SV=2	351.201	700.387	2	700.387	-0.0002	406	411	E	LQEGRV	L
P04776	sp|P04776|GLYG1_SOYBN Glycinin G1 OS=Glycine max GN=GY1 PE=1 SV=2	362.187	722.359	2	722.36	-0.0013	233	238	A	FSVDKQ	I
P04776	sp|P04776|GLYG1_SOYBN Glycinin G1 OS=Glycine max GN=GY1 PE=1 SV=2	371.697	741.38	2	741.381	-0.0014	371	376	F	VPHYNL	N
P04776	sp|P04776|GLYG1_SOYBN Glycinin G1 OS=Glycine max GN=GY1 PE=1 SV=2	380.731	759.448	2	759.449	-0.001	256	263	I	VTVKGGLS	V
P04776	sp|P04776|GLYG1_SOYBN Glycinin G1 OS=Glycine max GN=GY1 PE=1 SV=2	385.226	768.438	2	768.438	-0.0005	264	270	S	VIKPPTD	E
P04776	sp|P04776|GLYG1_SOYBN Glycinin G1 OS=Glycine max GN=GY1 PE=1 SV=2	418.237	834.459	2	834.46	-0.0006	355	361	W	LRLSAEF	G
P04776	sp|P04776|GLYG1_SOYBN Glycinin G1 OS=Glycine max GN=GY1 PE=1 SV=2	427.193	852.372	2	852.373	-0.001	423	429	A	RSQSDNF	E
P04776	sp|P04776|GLYG1_SOYBN Glycinin G1 OS=Glycine max GN=GY1 PE=1 SV=2	428.742	855.469	2	855.47	-0.0011	263	270	L	SVIKPPTD	E
P04776	sp|P04776|GLYG1_SOYBN Glycinin G1 OS=Glycine max GN=GY1 PE=1 SV=2	430.727	859.439	2	859.44	-0.0011	44	51	N	RIESEGGL	I
P04776	sp|P04776|GLYG1_SOYBN Glycinin G1 OS=Glycine max GN=GY1 PE=1 SV=2	436.733	871.451	2	871.451	0.0002	486	492	P	PQESQKR	A
P04776	sp|P04776|GLYG1_SOYBN Glycinin G1 OS=Glycine max GN=GY1 PE=1 SV=2	445.231	888.448	2	888.449	-0.0009	370	376	M	FVPHYNL	N
P04776	sp|P04776|GLYG1_SOYBN Glycinin G1 OS=Glycine max GN=GY1 PE=1 SV=2	445.758	889.501	2	889.502	-0.0008	93	100	Y	IQQGKGIF	G
P04776	sp|P04776|GLYG1_SOYBN Glycinin G1 OS=Glycine max GN=GY1 PE=1 SV=2	449.747	897.48	2	897.481	-0.0007	264	271	S	VIKPPTDE	Q
P04776	sp|P04776|GLYG1_SOYBN Glycinin G1 OS=Glycine max GN=GY1 PE=1 SV=2	459.221	916.428	2	916.429	-0.0009	229	236	F	LEHAFSVD	K
P04776	sp|P04776|GLYG1_SOYBN Glycinin G1 OS=Glycine max GN=GY1 PE=1 SV=2	462.712	923.409	2	923.41	-0.0002	422	429	A	ARSQSDNF	E
P04776	sp|P04776|GLYG1_SOYBN Glycinin G1 OS=Glycine max GN=GY1 PE=1 SV=2	464.237	926.46	2	926.461	-0.0009	371	378	F	VPHYNLNA	N
P04776	sp|P04776|GLYG1_SOYBN Glycinin G1 OS=Glycine max GN=GY1 PE=1 SV=2	466.743	931.471	2	931.472	-0.001	419	427	F	VVAARSQSD	N
P04776	sp|P04776|GLYG1_SOYBN Glycinin G1 OS=Glycine max GN=GY1 PE=1 SV=2	469.792	937.57	2	937.571	-0.001	410	417	G	RVLIVPQN	F
P04776	sp|P04776|GLYG1_SOYBN Glycinin G1 OS=Glycine max GN=GY1 PE=1 SV=2	474.269	946.523	2	946.524	-0.0003	93	101	Y	IQQGKGIFG	M
P04776	sp|P04776|GLYG1_SOYBN Glycinin G1 OS=Glycine max GN=GY1 PE=1 SV=2	478.288	954.56	2	954.561	-0.0006	384	392	Y	ALNGRALIQ	V
P04776	sp|P04776|GLYG1_SOYBN Glycinin G1 OS=Glycine max GN=GY1 PE=1 SV=2	478.289	954.564	2	954.565	-0.0006	350	357	F	PALSWLRL	S
P04776	sp|P04776|GLYG1_SOYBN Glycinin G1 OS=Glycine max GN=GY1 PE=1 SV=2	479.764	957.514	2	957.514	0	129	135	D	RHQKIYN	F
P04776	sp|P04776|GLYG1_SOYBN Glycinin G1 OS=Glycine max GN=GY1 PE=1 SV=2	481.259	960.503	2	960.503	-0.0002	353	360	L	SWLRLSAE	F
P04776	sp|P04776|GLYG1_SOYBN Glycinin G1 OS=Glycine max GN=GY1 PE=1 SV=2	485.259	968.503	2	968.504	-0.0007	485	492	V	PPQESQKR	A
P04776	sp|P04776|GLYG1_SOYBN Glycinin G1 OS=Glycine max GN=GY1 PE=1 SV=2	488.742	975.469	2	975.47	-0.0006	435	443	F	KTNDTPMIG	T
P04776	sp|P04776|GLYG1_SOYBN Glycinin G1 OS=Glycine max GN=GY1 PE=1 SV=2	491.715	981.415	2	981.415	-0.0004	423	430	A	RSQSDNFE	Y
P04776	sp|P04776|GLYG1_SOYBN Glycinin G1 OS=Glycine max GN=GY1 PE=1 SV=2	498.303	994.592	2	994.592	0	409	417	E	GRVLIVPQN	F
P04776	sp|P04776|GLYG1_SOYBN Glycinin G1 OS=Glycine max GN=GY1 PE=1 SV=2	500.252	998.489	2	998.489	-0.0005	322	330	L	RHNIGQTSS	P
P04776	sp|P04776|GLYG1_SOYBN Glycinin G1 OS=Glycine max GN=GY1 PE=1 SV=2	512.274	1022.53	2	1022.53	-0.0005	361	369	E	FGSLRKNAM	F
P04776	sp|P04776|GLYG1_SOYBN Glycinin G1 OS=Glycine max GN=GY1 PE=1 SV=2	513.284	1024.55	2	1024.56	-0.0009	483	491	F	LVPPQESQK	R
P04776	sp|P04776|GLYG1_SOYBN Glycinin G1 OS=Glycine max GN=GY1 PE=1 SV=2	520.778	1039.54	2	1039.54	-0.0002	485	493	V	PPQESQKRA	V
P04776	sp|P04776|GLYG1_SOYBN Glycinin G1 OS=Glycine max GN=GY1 PE=1 SV=2	523.765	1045.51	2	1045.52	-0.0004	419	428	F	VVAARSQSDN	F
P04776	sp|P04776|GLYG1_SOYBN Glycinin G1 OS=Glycine max GN=GY1 PE=1 SV=2	527.233	1052.45	2	1052.45	-0.0004	422	430	A	ARSQSDNFE	Y
P04776	sp|P04776|GLYG1_SOYBN Glycinin G1 OS=Glycine max GN=GY1 PE=1 SV=2	527.29	1052.57	2	1052.57	-0.0003	92	100	I	YIQQGKGIF	G
P04776	sp|P04776|GLYG1_SOYBN Glycinin G1 OS=Glycine max GN=GY1 PE=1 SV=2	532.755	1063.5	2	1063.5	-0.0013	228	236	E	FLEHAFSVD	K
P04776	sp|P04776|GLYG1_SOYBN Glycinin G1 OS=Glycine max GN=GY1 PE=1 SV=2	537.772	1073.53	2	1073.53	-0.0008	370	378	M	FVPHYNLNA	N
P04776	sp|P04776|GLYG1_SOYBN Glycinin G1 OS=Glycine max GN=GY1 PE=1 SV=2	543.326	1084.64	2	1084.64	-0.0022	410	418	G	RVLIVPQNF	V
P04776	sp|P04776|GLYG1_SOYBN Glycinin G1 OS=Glycine max GN=GY1 PE=1 SV=2	546.805	1091.59	2	1091.6	-0.0025	355	364	W	LRLSAEFGSL	R
P04776	sp|P04776|GLYG1_SOYBN Glycinin G1 OS=Glycine max GN=GY1 PE=1 SV=2	550.329	1098.64	2	1098.64	-0.0006	412	421	V	LIVPQNFVVA	A
P04776	sp|P04776|GLYG1_SOYBN Glycinin G1 OS=Glycine max GN=GY1 PE=1 SV=2	553.765	1105.52	2	1105.52	0.0002	20	28	A	FSSREQPQQ	N
P04776	sp|P04776|GLYG1_SOYBN Glycinin G1 OS=Glycine max GN=GY1 PE=1 SV=2	555.8	1109.59	2	1109.59	-0.0012	92	101	I	YIQQGKGIFG	M
P04776	sp|P04776|GLYG1_SOYBN Glycinin G1 OS=Glycine max GN=GY1 PE=1 SV=2	374.541	1120.6	3	1120.6	-0.0009	474	482	Q	IKNNNPFKF	L
P04776	sp|P04776|GLYG1_SOYBN Glycinin G1 OS=Glycine max GN=GY1 PE=1 SV=2	561.309	1120.6	2	1120.6	-0.0002	474	482	Q	IKNNNPFKF	L
P04776	sp|P04776|GLYG1_SOYBN Glycinin G1 OS=Glycine max GN=GY1 PE=1 SV=2	564.775	1127.54	2	1127.54	-0.0005	371	380	F	VPHYNLNANS	I
P04776	sp|P04776|GLYG1_SOYBN Glycinin G1 OS=Glycine max GN=GY1 PE=1 SV=2	568.784	1135.55	2	1135.56	-0.0013	345	354	A	TSLDFPALSW	L
P04776	sp|P04776|GLYG1_SOYBN Glycinin G1 OS=Glycine max GN=GY1 PE=1 SV=2	571.837	1141.66	2	1141.66	-0.0022	409	418	E	GRVLIVPQNF	V
P04776	sp|P04776|GLYG1_SOYBN Glycinin G1 OS=Glycine max GN=GY1 PE=1 SV=2	583.832	1165.65	2	1165.65	-0.0011	91	100	E	IYIQQGKGIF	G
P04776	sp|P04776|GLYG1_SOYBN Glycinin G1 OS=Glycine max GN=GY1 PE=1 SV=2	586.27	1170.53	2	1170.53	-0.0004	272	280	E	QQQRPQEEE	E
P04776	sp|P04776|GLYG1_SOYBN Glycinin G1 OS=Glycine max GN=GY1 PE=1 SV=2	391.868	1172.58	3	1172.58	-0.0012	229	238	F	LEHAFSVDKQ	I
P04776	sp|P04776|GLYG1_SOYBN Glycinin G1 OS=Glycine max GN=GY1 PE=1 SV=2	587.299	1172.58	2	1172.58	0.0002	229	238	F	LEHAFSVDKQ	I
P04776	sp|P04776|GLYG1_SOYBN Glycinin G1 OS=Glycine max GN=GY1 PE=1 SV=2	394.559	1180.66	3	1180.66	-0.0012	483	492	F	LVPPQESQKR	A
P04776	sp|P04776|GLYG1_SOYBN Glycinin G1 OS=Glycine max GN=GY1 PE=1 SV=2	591.336	1180.66	2	1180.66	0.0003	483	492	F	LVPPQESQKR	A
P04776	sp|P04776|GLYG1_SOYBN Glycinin G1 OS=Glycine max GN=GY1 PE=1 SV=2	593.806	1185.6	2	1185.6	0.0002	361	370	E	FGSLRKNAMF	V
P04776	sp|P04776|GLYG1_SOYBN Glycinin G1 OS=Glycine max GN=GY1 PE=1 SV=2	595.808	1189.6	2	1189.6	0.0004	435	445	F	KTNDTPMIGTL	A
P04776	sp|P04776|GLYG1_SOYBN Glycinin G1 OS=Glycine max GN=GY1 PE=1 SV=2	597.297	1192.58	2	1192.58	-0.0042	419	429	F	VVAARSQSDNF	E
P04776	sp|P04776|GLYG1_SOYBN Glycinin G1 OS=Glycine max GN=GY1 PE=1 SV=2	604.303	1206.59	2	1206.59	-0.0002	344	354	T	ATSLDFPALSW	L
P04776	sp|P04776|GLYG1_SOYBN Glycinin G1 OS=Glycine max GN=GY1 PE=1 SV=2	605.303	1208.59	2	1208.59	-0.0016	216	227	N	EGGSILSGFTLE	F
P04776	sp|P04776|GLYG1_SOYBN Glycinin G1 OS=Glycine max GN=GY1 PE=1 SV=2	608.765	1215.52	2	1215.52	-0.0003	422	431	A	ARSQSDNFEY	V
P04776	sp|P04776|GLYG1_SOYBN Glycinin G1 OS=Glycine max GN=GY1 PE=1 SV=2	609.339	1216.66	2	1216.66	0.0032	348	357	L	DFPALSWLRL	S
P04776	sp|P04776|GLYG1_SOYBN Glycinin G1 OS=Glycine max GN=GY1 PE=1 SV=2	612.342	1222.67	2	1222.67	-0.0006	91	101	E	IYIQQGKGIFG	M
P04776	sp|P04776|GLYG1_SOYBN Glycinin G1 OS=Glycine max GN=GY1 PE=1 SV=2	621.845	1241.68	2	1241.68	-0.0009	350	360	F	PALSWLRLSAE	F
P04776	sp|P04776|GLYG1_SOYBN Glycinin G1 OS=Glycine max GN=GY1 PE=1 SV=2	626.853	1251.69	2	1251.69	-0.0012	407	417	L	QEGRVLIVPQN	F
P04776	sp|P04776|GLYG1_SOYBN Glycinin G1 OS=Glycine max GN=GY1 PE=1 SV=2	418.238	1251.69	3	1251.69	-0.0008	483	493	F	LVPPQESQKRA	V
P04776	sp|P04776|GLYG1_SOYBN Glycinin G1 OS=Glycine max GN=GY1 PE=1 SV=2	626.854	1251.69	2	1251.69	0.0001	483	493	F	LVPPQESQKRA	V
P04776	sp|P04776|GLYG1_SOYBN Glycinin G1 OS=Glycine max GN=GY1 PE=1 SV=2	638.309	1274.6	2	1274.6	-0.0005	370	380	M	FVPHYNLNANS	I
P04776	sp|P04776|GLYG1_SOYBN Glycinin G1 OS=Glycine max GN=GY1 PE=1 SV=2	650.791	1299.57	2	1299.57	-0.002	272	281	E	QQQRPQEEEE	E
P04776	sp|P04776|GLYG1_SOYBN Glycinin G1 OS=Glycine max GN=GY1 PE=1 SV=2	654.827	1307.64	2	1307.64	-0.0001	343	354	T	TATSLDFPALSW	L
P04776	sp|P04776|GLYG1_SOYBN Glycinin G1 OS=Glycine max GN=GY1 PE=1 SV=2	437.555	1309.64	3	1309.64	-0.001	358	369	L	SAEFGSLRKNAM	F
P04776	sp|P04776|GLYG1_SOYBN Glycinin G1 OS=Glycine max GN=GY1 PE=1 SV=2	655.83	1309.64	2	1309.64	-0.0001	358	369	L	SAEFGSLRKNAM	F
P04776	sp|P04776|GLYG1_SOYBN Glycinin G1 OS=Glycine max GN=GY1 PE=1 SV=2	440.89	1319.65	3	1319.65	-0.0013	228	238	E	FLEHAFSVDKQ	I
P04776	sp|P04776|GLYG1_SOYBN Glycinin G1 OS=Glycine max GN=GY1 PE=1 SV=2	660.833	1319.65	2	1319.65	0.0005	228	238	E	FLEHAFSVDKQ	I
P04776	sp|P04776|GLYG1_SOYBN Glycinin G1 OS=Glycine max GN=GY1 PE=1 SV=2	661.82	1321.63	2	1321.63	-0.0006	419	430	F	VVAARSQSDNFE	Y
P04776	sp|P04776|GLYG1_SOYBN Glycinin G1 OS=Glycine max GN=GY1 PE=1 SV=2	665.88	1329.75	2	1329.74	0.0007	347	357	S	LDFPALSWLRL	S
P04776	sp|P04776|GLYG1_SOYBN Glycinin G1 OS=Glycine max GN=GY1 PE=1 SV=2	665.895	1329.78	2	1329.78	-0.0004	382	393	I	IYALNGRALIQV	V
P04776	sp|P04776|GLYG1_SOYBN Glycinin G1 OS=Glycine max GN=GY1 PE=1 SV=2	670.833	1339.65	2	1339.65	-0.0013	418	429	N	FVVAARSQSDNF	E
P04776	sp|P04776|GLYG1_SOYBN Glycinin G1 OS=Glycine max GN=GY1 PE=1 SV=2	672.904	1343.79	2	1343.79	0.0005	381	392	S	IIYALNGRALIQ	V
P04776	sp|P04776|GLYG1_SOYBN Glycinin G1 OS=Glycine max GN=GY1 PE=1 SV=2	687.867	1373.72	2	1373.72	-0.0023	439	452	D	TPMIGTLAGANSLL	N
P04776	sp|P04776|GLYG1_SOYBN Glycinin G1 OS=Glycine max GN=GY1 PE=1 SV=2	703.388	1404.76	2	1404.76	-0.0004	472	482	A	RQIKNNNPFKF	L
P04776	sp|P04776|GLYG1_SOYBN Glycinin G1 OS=Glycine max GN=GY1 PE=1 SV=2	469.261	1404.76	3	1404.76	-0.0004	472	482	A	RQIKNNNPFKF	L
P04776	sp|P04776|GLYG1_SOYBN Glycinin G1 OS=Glycine max GN=GY1 PE=1 SV=2	706.424	1410.83	2	1410.83	-0.0004	409	421	E	GRVLIVPQNFVVA	A
P04776	sp|P04776|GLYG1_SOYBN Glycinin G1 OS=Glycine max GN=GY1 PE=1 SV=2	476.588	1426.74	3	1426.74	-0.0005	39	51	A	LKPDNRIESEGGL	I
P04776	sp|P04776|GLYG1_SOYBN Glycinin G1 OS=Glycine max GN=GY1 PE=1 SV=2	714.378	1426.74	2	1426.74	-0.0004	39	51	A	LKPDNRIESEGGL	I
P04776	sp|P04776|GLYG1_SOYBN Glycinin G1 OS=Glycine max GN=GY1 PE=1 SV=2	729.364	1456.71	2	1456.71	0.0001	358	370	L	SAEFGSLRKNAMF	V
P04776	sp|P04776|GLYG1_SOYBN Glycinin G1 OS=Glycine max GN=GY1 PE=1 SV=2	735.355	1468.69	2	1468.69	0	418	430	N	FVVAARSQSDNFE	Y
P04776	sp|P04776|GLYG1_SOYBN Glycinin G1 OS=Glycine max GN=GY1 PE=1 SV=2	737.386	1472.76	2	1472.75	0.0041	438	452	N	DTPMIGTLAGANSLL	N
P04776	sp|P04776|GLYG1_SOYBN Glycinin G1 OS=Glycine max GN=GY1 PE=1 SV=2	369.957	1475.8	4	1475.8	-0.002	471	482	Q	ARQIKNNNPFKF	L
P04776	sp|P04776|GLYG1_SOYBN Glycinin G1 OS=Glycine max GN=GY1 PE=1 SV=2	738.907	1475.8	2	1475.8	-0.0009	471	482	Q	ARQIKNNNPFKF	L
P04776	sp|P04776|GLYG1_SOYBN Glycinin G1 OS=Glycine max GN=GY1 PE=1 SV=2	492.94	1475.8	3	1475.8	-0.0003	471	482	Q	ARQIKNNNPFKF	L
P04776	sp|P04776|GLYG1_SOYBN Glycinin G1 OS=Glycine max GN=GY1 PE=1 SV=2	743.352	1484.69	2	1484.69	0.0003	419	431	F	VVAARSQSDNFEY	V
P04776	sp|P04776|GLYG1_SOYBN Glycinin G1 OS=Glycine max GN=GY1 PE=1 SV=2	497.263	1488.77	3	1488.77	0.0005	365	376	L	RKNAMFVPHYNL	N
P04776	sp|P04776|GLYG1_SOYBN Glycinin G1 OS=Glycine max GN=GY1 PE=1 SV=2	752.377	1502.74	2	1502.74	-0.0002	435	449	F	KTNDTPMIGTLAGAN	S
P04776	sp|P04776|GLYG1_SOYBN Glycinin G1 OS=Glycine max GN=GY1 PE=1 SV=2	756.929	1511.84	2	1511.85	-0.003	406	418	E	LQEGRVLIVPQNF	V
P04776	sp|P04776|GLYG1_SOYBN Glycinin G1 OS=Glycine max GN=GY1 PE=1 SV=2	759.39	1516.77	2	1516.77	-0.0011	371	383	F	VPHYNLNANSIIY	A
P04776	sp|P04776|GLYG1_SOYBN Glycinin G1 OS=Glycine max GN=GY1 PE=1 SV=2	759.392	1516.77	2	1516.77	-0.0058	92	104	I	YIQQGKGIFGMIY	P
P04776	sp|P04776|GLYG1_SOYBN Glycinin G1 OS=Glycine max GN=GY1 PE=1 SV=2	759.919	1517.82	2	1517.82	-0.0012	345	357	A	TSLDFPALSWLRL	S
P04776	sp|P04776|GLYG1_SOYBN Glycinin G1 OS=Glycine max GN=GY1 PE=1 SV=2	773.441	1544.87	2	1544.87	-0.0005	379	392	A	NSIIYALNGRALIQ	V
P04776	sp|P04776|GLYG1_SOYBN Glycinin G1 OS=Glycine max GN=GY1 PE=1 SV=2	775.349	1548.68	2	1548.68	-0.0015	422	434	A	ARSQSDNFEYVSF	K
P04776	sp|P04776|GLYG1_SOYBN Glycinin G1 OS=Glycine max GN=GY1 PE=1 SV=2	780.381	1558.75	2	1558.75	0.0004	243	257	N	LQGENEGEDKGAIVT	V
P04776	sp|P04776|GLYG1_SOYBN Glycinin G1 OS=Glycine max GN=GY1 PE=1 SV=2	790.842	1579.67	2	1579.67	0.0016	20	32	A	FSSREQPQQNECQ	I
P04776	sp|P04776|GLYG1_SOYBN Glycinin G1 OS=Glycine max GN=GY1 PE=1 SV=2	806.918	1611.82	2	1611.82	-0.001	37	51	L	NALKPDNRIESEGGL	I
P04776	sp|P04776|GLYG1_SOYBN Glycinin G1 OS=Glycine max GN=GY1 PE=1 SV=2	538.281	1611.82	3	1611.82	-0.0008	37	51	L	NALKPDNRIESEGGL	I
P04776	sp|P04776|GLYG1_SOYBN Glycinin G1 OS=Glycine max GN=GY1 PE=1 SV=2	832.925	1663.84	2	1663.84	-0.0008	370	383	M	FVPHYNLNANSIIY	A
P04776	sp|P04776|GLYG1_SOYBN Glycinin G1 OS=Glycine max GN=GY1 PE=1 SV=2	834.975	1667.93	2	1667.94	-0.0015	407	421	L	QEGRVLIVPQNFVVA	A
P04776	sp|P04776|GLYG1_SOYBN Glycinin G1 OS=Glycine max GN=GY1 PE=1 SV=2	558.956	1673.85	3	1673.85	0.0013	365	378	L	RKNAMFVPHYNLNA	N
P04776	sp|P04776|GLYG1_SOYBN Glycinin G1 OS=Glycine max GN=GY1 PE=1 SV=2	843.923	1685.83	2	1685.83	-0.0015	431	445	E	YVSFKTNDTPMIGTL	A
P04776	sp|P04776|GLYG1_SOYBN Glycinin G1 OS=Glycine max GN=GY1 PE=1 SV=2	845.962	1689.91	2	1689.91	-0.0006	343	357	T	TATSLDFPALSWLRL	S
P04776	sp|P04776|GLYG1_SOYBN Glycinin G1 OS=Glycine max GN=GY1 PE=1 SV=2	564.978	1691.91	3	1691.91	-0.0014	355	369	W	LRLSAEFGSLRKNAM	F
P04776	sp|P04776|GLYG1_SOYBN Glycinin G1 OS=Glycine max GN=GY1 PE=1 SV=2	565.288	1692.84	3	1692.84	0.0006	265	278	V	IKPPTDEQQQRPQE	E
P04776	sp|P04776|GLYG1_SOYBN Glycinin G1 OS=Glycine max GN=GY1 PE=1 SV=2	847.429	1692.84	2	1692.84	0.0014	265	278	V	IKPPTDEQQQRPQE	E
P04776	sp|P04776|GLYG1_SOYBN Glycinin G1 OS=Glycine max GN=GY1 PE=1 SV=2	849.962	1697.91	2	1697.91	-0.0005	404	418	D	GELQEGRVLIVPQNF	V
P04776	sp|P04776|GLYG1_SOYBN Glycinin G1 OS=Glycine max GN=GY1 PE=1 SV=2	852.435	1702.86	2	1702.86	-0.0009	435	451	F	KTNDTPMIGTLAGANSL	L
P04776	sp|P04776|GLYG1_SOYBN Glycinin G1 OS=Glycine max GN=GY1 PE=1 SV=2	865.981	1729.95	2	1729.95	0.0004	377	392	L	NANSIIYALNGRALIQ	V
P04776	sp|P04776|GLYG1_SOYBN Glycinin G1 OS=Glycine max GN=GY1 PE=1 SV=2	582.978	1745.91	3	1745.91	0.002	228	242	E	FLEHAFSVDKQIAKN	L
P04776	sp|P04776|GLYG1_SOYBN Glycinin G1 OS=Glycine max GN=GY1 PE=1 SV=2	595.659	1783.96	3	1783.96	-0.0066	474	488	Q	IKNNNPFKFLVPPQE	S
P04776	sp|P04776|GLYG1_SOYBN Glycinin G1 OS=Glycine max GN=GY1 PE=1 SV=2	896.963	1791.91	2	1791.91	-0.0006	264	278	S	VIKPPTDEQQQRPQE	E
P04776	sp|P04776|GLYG1_SOYBN Glycinin G1 OS=Glycine max GN=GY1 PE=1 SV=2	598.311	1791.91	3	1791.91	-0.0006	264	278	S	VIKPPTDEQQQRPQE	E
P04776	sp|P04776|GLYG1_SOYBN Glycinin G1 OS=Glycine max GN=GY1 PE=1 SV=2	908.443	1814.87	2	1814.88	-0.004	430	445	F	EYVSFKTNDTPMIGTL	A
P04776	sp|P04776|GLYG1_SOYBN Glycinin G1 OS=Glycine max GN=GY1 PE=1 SV=2	908.976	1815.94	2	1815.94	-0.0034	435	452	F	KTNDTPMIGTLAGANSLL	N
P04776	sp|P04776|GLYG1_SOYBN Glycinin G1 OS=Glycine max GN=GY1 PE=1 SV=2	909.935	1817.86	2	1817.86	-0.0031	419	434	F	VVAARSQSDNFEYVSF	K
P04776	sp|P04776|GLYG1_SOYBN Glycinin G1 OS=Glycine max GN=GY1 PE=1 SV=2	940.478	1878.94	2	1878.94	-0.0016	263	278	L	SVIKPPTDEQQQRPQE	E
P04776	sp|P04776|GLYG1_SOYBN Glycinin G1 OS=Glycine max GN=GY1 PE=1 SV=2	627.321	1878.94	3	1878.94	-0.0011	263	278	L	SVIKPPTDEQQQRPQE	E
P04776	sp|P04776|GLYG1_SOYBN Glycinin G1 OS=Glycine max GN=GY1 PE=1 SV=2	631.998	1892.97	3	1892.97	-0.0009	361	376	E	FGSLRKNAMFVPHYNL	N
P04776	sp|P04776|GLYG1_SOYBN Glycinin G1 OS=Glycine max GN=GY1 PE=1 SV=2	641.325	1920.95	3	1920.95	0	264	279	S	VIKPPTDEQQQRPQEE	E
P04776	sp|P04776|GLYG1_SOYBN Glycinin G1 OS=Glycine max GN=GY1 PE=1 SV=2	487.768	1947.04	4	1947.04	-0.0008	467	482	L	KSQQARQIKNNNPFKF	L
P04776	sp|P04776|GLYG1_SOYBN Glycinin G1 OS=Glycine max GN=GY1 PE=1 SV=2	650.022	1947.04	3	1947.04	-0.0007	467	482	L	KSQQARQIKNNNPFKF	L
P04776	sp|P04776|GLYG1_SOYBN Glycinin G1 OS=Glycine max GN=GY1 PE=1 SV=2	974.529	1947.04	2	1947.04	-0.0002	467	482	L	KSQQARQIKNNNPFKF	L
P04776	sp|P04776|GLYG1_SOYBN Glycinin G1 OS=Glycine max GN=GY1 PE=1 SV=2	662.676	1985	3	1985.01	-0.0019	239	257	Q	IAKNLQGENEGEDKGAIVT	V
P04776	sp|P04776|GLYG1_SOYBN Glycinin G1 OS=Glycine max GN=GY1 PE=1 SV=2	670.336	2007.99	3	2007.99	0.0002	263	279	L	SVIKPPTDEQQQRPQEE	E
P04776	sp|P04776|GLYG1_SOYBN Glycinin G1 OS=Glycine max GN=GY1 PE=1 SV=2	1010.52	2019.03	2	2019.02	0.007	370	387	M	FVPHYNLNANSIIYALNG	R
P04776	sp|P04776|GLYG1_SOYBN Glycinin G1 OS=Glycine max GN=GY1 PE=1 SV=2	684.338	2049.99	3	2050	-0.0042	264	280	S	VIKPPTDEQQQRPQEEE	E
P04776	sp|P04776|GLYG1_SOYBN Glycinin G1 OS=Glycine max GN=GY1 PE=1 SV=2	687.716	2060.13	3	2060.13	-0.0028	466	482	N	LKSQQARQIKNNNPFKF	L
P04776	sp|P04776|GLYG1_SOYBN Glycinin G1 OS=Glycine max GN=GY1 PE=1 SV=2	699.054	2094.14	3	2094.14	-0.0016	33	51	Q	IQKLNALKPDNRIESEGGL	I
P04776	sp|P04776|GLYG1_SOYBN Glycinin G1 OS=Glycine max GN=GY1 PE=1 SV=2	713.35	2137.03	3	2137.03	0.0005	263	280	L	SVIKPPTDEQQQRPQEEE	E
P04776	sp|P04776|GLYG1_SOYBN Glycinin G1 OS=Glycine max GN=GY1 PE=1 SV=2	1075.56	2149.11	2	2149.11	0.0011	432	452	Y	VSFKTNDTPMIGTLAGANSLL	N
P04776	sp|P04776|GLYG1_SOYBN Glycinin G1 OS=Glycine max GN=GY1 PE=1 SV=2	727.353	2179.04	3	2179.04	-0.0008	264	281	S	VIKPPTDEQQQRPQEEEE	E
P04776	sp|P04776|GLYG1_SOYBN Glycinin G1 OS=Glycine max GN=GY1 PE=1 SV=2	727.702	2180.08	3	2180.08	0.0004	358	376	L	SAEFGSLRKNAMFVPHYNL	N
P04776	sp|P04776|GLYG1_SOYBN Glycinin G1 OS=Glycine max GN=GY1 PE=1 SV=2	1100.55	2199.09	2	2199.09	-0.0004	431	451	E	YVSFKTNDTPMIGTLAGANSL	L
P04776	sp|P04776|GLYG1_SOYBN Glycinin G1 OS=Glycine max GN=GY1 PE=1 SV=2	738.398	2212.17	3	2212.18	-0.0023	371	390	F	VPHYNLNANSIIYALNGRAL	I
P04776	sp|P04776|GLYG1_SOYBN Glycinin G1 OS=Glycine max GN=GY1 PE=1 SV=2	748.033	2241.08	3	2241.08	-0.0006	322	342	L	RHNIGQTSSPDIYNPQAGSVT	T
P04776	sp|P04776|GLYG1_SOYBN Glycinin G1 OS=Glycine max GN=GY1 PE=1 SV=2	1121.55	2241.08	2	2241.08	0.0003	322	342	L	RHNIGQTSSPDIYNPQAGSVT	T
P04776	sp|P04776|GLYG1_SOYBN Glycinin G1 OS=Glycine max GN=GY1 PE=1 SV=2	748.06	2241.16	3	2241.16	-0.0019	237	257	D	KQIAKNLQGENEGEDKGAIVT	V
P04776	sp|P04776|GLYG1_SOYBN Glycinin G1 OS=Glycine max GN=GY1 PE=1 SV=2	749.729	2246.16	3	2246.16	0.0054	370	389	M	FVPHYNLNANSIIYALNGRA	L
P04776	sp|P04776|GLYG1_SOYBN Glycinin G1 OS=Glycine max GN=GY1 PE=1 SV=2	1134.04	2266.07	2	2266.07	-0.0009	263	281	L	SVIKPPTDEQQQRPQEEEE	E
P04776	sp|P04776|GLYG1_SOYBN Glycinin G1 OS=Glycine max GN=GY1 PE=1 SV=2	756.364	2266.07	3	2266.07	-0.0004	263	281	L	SVIKPPTDEQQQRPQEEEE	E
P04776	sp|P04776|GLYG1_SOYBN Glycinin G1 OS=Glycine max GN=GY1 PE=1 SV=2	571.82	2283.25	4	2283.25	0.0007	474	492	Q	IKNNNPFKFLVPPQESQKR	A
P04776	sp|P04776|GLYG1_SOYBN Glycinin G1 OS=Glycine max GN=GY1 PE=1 SV=2	457.657	2283.25	5	2283.25	0.0012	474	492	Q	IKNNNPFKFLVPPQESQKR	A
P04776	sp|P04776|GLYG1_SOYBN Glycinin G1 OS=Glycine max GN=GY1 PE=1 SV=2	1157.09	2312.17	2	2312.17	0	431	452	E	YVSFKTNDTPMIGTLAGANSLL	N
P04776	sp|P04776|GLYG1_SOYBN Glycinin G1 OS=Glycine max GN=GY1 PE=1 SV=2	771.731	2312.17	3	2312.17	0.0003	431	452	E	YVSFKTNDTPMIGTLAGANSLL	N
P04776	sp|P04776|GLYG1_SOYBN Glycinin G1 OS=Glycine max GN=GY1 PE=1 SV=2	778.751	2333.23	3	2333.23	-0.0015	258	278	T	VKGGLSVIKPPTDEQQQRPQE	E
P04776	sp|P04776|GLYG1_SOYBN Glycinin G1 OS=Glycine max GN=GY1 PE=1 SV=2	787.423	2359.25	3	2359.24	0.0022	370	390	M	FVPHYNLNANSIIYALNGRAL	I
P04776	sp|P04776|GLYG1_SOYBN Glycinin G1 OS=Glycine max GN=GY1 PE=1 SV=2	789.391	2365.15	3	2365.15	-0.0004	193	212	F	LKYQQEQGGHQSQKGKHQQE	E
P04776	sp|P04776|GLYG1_SOYBN Glycinin G1 OS=Glycine max GN=GY1 PE=1 SV=2	789.395	2365.16	3	2365.16	0.0006	358	378	L	SAEFGSLRKNAMFVPHYNLNA	N
P04776	sp|P04776|GLYG1_SOYBN Glycinin G1 OS=Glycine max GN=GY1 PE=1 SV=2	799.378	2395.11	3	2395.11	-0.0005	263	282	L	SVIKPPTDEQQQRPQEEEEE	E
P04776	sp|P04776|GLYG1_SOYBN Glycinin G1 OS=Glycine max GN=GY1 PE=1 SV=2	805.394	2413.16	3	2413.16	-0.0019	322	344	L	RHNIGQTSSPDIYNPQAGSVTTA	T
P04776	sp|P04776|GLYG1_SOYBN Glycinin G1 OS=Glycine max GN=GY1 PE=1 SV=2	814.106	2439.3	3	2439.3	-0.0008	239	262	Q	IAKNLQGENEGEDKGAIVTVKGGL	S
P04776	sp|P04776|GLYG1_SOYBN Glycinin G1 OS=Glycine max GN=GY1 PE=1 SV=2	610.831	2439.3	4	2439.3	-0.0006	239	262	Q	IAKNLQGENEGEDKGAIVTVKGGL	S
P04776	sp|P04776|GLYG1_SOYBN Glycinin G1 OS=Glycine max GN=GY1 PE=1 SV=2	814.736	2441.19	3	2441.19	0.0002	319	340	T	MRLRHNIGQTSSPDIYNPQAGS	V
P04776	sp|P04776|GLYG1_SOYBN Glycinin G1 OS=Glycine max GN=GY1 PE=1 SV=2	1221.62	2441.22	2	2441.21	0.0009	430	452	F	EYVSFKTNDTPMIGTLAGANSLL	N
P04776	sp|P04776|GLYG1_SOYBN Glycinin G1 OS=Glycine max GN=GY1 PE=1 SV=2	816.1	2445.28	3	2445.28	0.0026	409	430	E	GRVLIVPQNFVVAARSQSDNFE	Y
P04776	sp|P04776|GLYG1_SOYBN Glycinin G1 OS=Glycine max GN=GY1 PE=1 SV=2	1235.63	2469.25	2	2469.24	0.0066	435	458	F	KTNDTPMIGTLAGANSLLNALPEE	V
P04776	sp|P04776|GLYG1_SOYBN Glycinin G1 OS=Glycine max GN=GY1 PE=1 SV=2	847.758	2540.25	3	2540.26	-0.002	319	341	T	MRLRHNIGQTSSPDIYNPQAGSV	T
P04776	sp|P04776|GLYG1_SOYBN Glycinin G1 OS=Glycine max GN=GY1 PE=1 SV=2	856.395	2566.16	3	2566.17	-0.0025	264	284	S	VIKPPTDEQQQRPQEEEEEEE	D
P04776	sp|P04776|GLYG1_SOYBN Glycinin G1 OS=Glycine max GN=GY1 PE=1 SV=2	856.421	2566.24	3	2566.24	0.0019	358	380	L	SAEFGSLRKNAMFVPHYNLNANS	I
P04776	sp|P04776|GLYG1_SOYBN Glycinin G1 OS=Glycine max GN=GY1 PE=1 SV=2	514.489	2567.41	5	2567.41	0.0002	472	492	A	RQIKNNNPFKFLVPPQESQKR	A
P04776	sp|P04776|GLYG1_SOYBN Glycinin G1 OS=Glycine max GN=GY1 PE=1 SV=2	863.775	2588.3	3	2588.31	-0.0042	233	256	A	FSVDKQIAKNLQGENEGEDKGAIV	T
P04776	sp|P04776|GLYG1_SOYBN Glycinin G1 OS=Glycine max GN=GY1 PE=1 SV=2	871.143	2610.41	3	2610.4	0.0054	467	488	L	KSQQARQIKNNNPFKFLVPPQE	S
P04776	sp|P04776|GLYG1_SOYBN Glycinin G1 OS=Glycine max GN=GY1 PE=1 SV=2	528.696	2638.45	5	2638.45	-0.0005	471	492	Q	ARQIKNNNPFKFLVPPQESQKR	A
P04776	sp|P04776|GLYG1_SOYBN Glycinin G1 OS=Glycine max GN=GY1 PE=1 SV=2	881.442	2641.3	3	2641.3	0.0012	319	342	T	MRLRHNIGQTSSPDIYNPQAGSVT	T
P04776	sp|P04776|GLYG1_SOYBN Glycinin G1 OS=Glycine max GN=GY1 PE=1 SV=2	661.333	2641.3	4	2641.3	0.0016	319	342	T	MRLRHNIGQTSSPDIYNPQAGSVT	T
P04776	sp|P04776|GLYG1_SOYBN Glycinin G1 OS=Glycine max GN=GY1 PE=1 SV=2	885.407	2653.2	3	2653.2	-0.0005	263	284	L	SVIKPPTDEQQQRPQEEEEEEE	D
P04776	sp|P04776|GLYG1_SOYBN Glycinin G1 OS=Glycine max GN=GY1 PE=1 SV=2	897.459	2689.36	3	2689.36	-0.0005	233	257	A	FSVDKQIAKNLQGENEGEDKGAIVT	V
P04776	sp|P04776|GLYG1_SOYBN Glycinin G1 OS=Glycine max GN=GY1 PE=1 SV=2	673.346	2689.36	4	2689.36	0.001	233	257	A	FSVDKQIAKNLQGENEGEDKGAIVT	V
P04776	sp|P04776|GLYG1_SOYBN Glycinin G1 OS=Glycine max GN=GY1 PE=1 SV=2	674.87	2695.45	4	2695.45	0.0005	237	262	D	KQIAKNLQGENEGEDKGAIVTVKGGL	S
P04776	sp|P04776|GLYG1_SOYBN Glycinin G1 OS=Glycine max GN=GY1 PE=1 SV=2	907.795	2720.36	3	2720.36	0.0007	258	281	T	VKGGLSVIKPPTDEQQQRPQEEEE	E
P04776	sp|P04776|GLYG1_SOYBN Glycinin G1 OS=Glycine max GN=GY1 PE=1 SV=2	915.125	2742.35	3	2742.35	0.0017	319	343	T	MRLRHNIGQTSSPDIYNPQAGSVTT	A
P04776	sp|P04776|GLYG1_SOYBN Glycinin G1 OS=Glycine max GN=GY1 PE=1 SV=2	704.354	2813.39	4	2813.39	-0.0024	319	344	T	MRLRHNIGQTSSPDIYNPQAGSVTTA	T
P04776	sp|P04776|GLYG1_SOYBN Glycinin G1 OS=Glycine max GN=GY1 PE=1 SV=2	938.803	2813.39	3	2813.39	-0.0019	319	344	T	MRLRHNIGQTSSPDIYNPQAGSVTTA	T
P04776	sp|P04776|GLYG1_SOYBN Glycinin G1 OS=Glycine max GN=GY1 PE=1 SV=2	580.918	2899.56	5	2899.56	-0.0016	459	482	E	VIQHTFNLKSQQARQIKNNNPFKF	L
P04776	sp|P04776|GLYG1_SOYBN Glycinin G1 OS=Glycine max GN=GY1 PE=1 SV=2	725.897	2899.56	4	2899.56	0.0024	459	482	E	VIQHTFNLKSQQARQIKNNNPFKF	L
P04776	sp|P04776|GLYG1_SOYBN Glycinin G1 OS=Glycine max GN=GY1 PE=1 SV=2	735.872	2939.46	4	2939.46	-0.0018	229	255	F	LEHAFSVDKQIAKNLQGENEGEDKGAI	V
P04776	sp|P04776|GLYG1_SOYBN Glycinin G1 OS=Glycine max GN=GY1 PE=1 SV=2	980.829	2939.46	3	2939.46	0.0021	229	255	F	LEHAFSVDKQIAKNLQGENEGEDKGAI	V
P04776	sp|P04776|GLYG1_SOYBN Glycinin G1 OS=Glycine max GN=GY1 PE=1 SV=2	760.64	3038.53	4	3038.53	0.0016	229	256	F	LEHAFSVDKQIAKNLQGENEGEDKGAIV	T
P04776	sp|P04776|GLYG1_SOYBN Glycinin G1 OS=Glycine max GN=GY1 PE=1 SV=2	1027.84	3080.49	3	3080.49	-0.0013	111	135	T	FEEPQQPQQRGQSSRPQDRHQKIYN	F
P04776	sp|P04776|GLYG1_SOYBN Glycinin G1 OS=Glycine max GN=GY1 PE=1 SV=2	772.64	3086.53	4	3086.53	0.0011	228	255	E	FLEHAFSVDKQIAKNLQGENEGEDKGAI	V
P04776	sp|P04776|GLYG1_SOYBN Glycinin G1 OS=Glycine max GN=GY1 PE=1 SV=2	622.945	3109.69	5	3109.69	-0.0029	467	492	L	KSQQARQIKNNNPFKFLVPPQESQKR	A
P04776	sp|P04776|GLYG1_SOYBN Glycinin G1 OS=Glycine max GN=GY1 PE=1 SV=2	778.429	3109.69	4	3109.69	-0.0025	467	492	L	KSQQARQIKNNNPFKFLVPPQESQKR	A
P04776	sp|P04776|GLYG1_SOYBN Glycinin G1 OS=Glycine max GN=GY1 PE=1 SV=2	1047.53	3139.58	3	3139.58	-0.0033	229	257	F	LEHAFSVDKQIAKNLQGENEGEDKGAIVT	V
P04776	sp|P04776|GLYG1_SOYBN Glycinin G1 OS=Glycine max GN=GY1 PE=1 SV=2	785.901	3139.58	4	3139.58	-0.0019	229	257	F	LEHAFSVDKQIAKNLQGENEGEDKGAIVT	V
P04776	sp|P04776|GLYG1_SOYBN Glycinin G1 OS=Glycine max GN=GY1 PE=1 SV=2	628.923	3139.58	5	3139.58	-0.0013	229	257	F	LEHAFSVDKQIAKNLQGENEGEDKGAIVT	V
P04776	sp|P04776|GLYG1_SOYBN Glycinin G1 OS=Glycine max GN=GY1 PE=1 SV=2	1048.89	3143.64	3	3143.65	-0.0075	233	262	A	FSVDKQIAKNLQGENEGEDKGAIVTVKGGL	S
P04776	sp|P04776|GLYG1_SOYBN Glycinin G1 OS=Glycine max GN=GY1 PE=1 SV=2	786.918	3143.64	4	3143.65	-0.0039	233	262	A	FSVDKQIAKNLQGENEGEDKGAIVTVKGGL	S
P04776	sp|P04776|GLYG1_SOYBN Glycinin G1 OS=Glycine max GN=GY1 PE=1 SV=2	629.737	3143.65	5	3143.65	0.0018	233	262	A	FSVDKQIAKNLQGENEGEDKGAIVTVKGGL	S
P04776	sp|P04776|GLYG1_SOYBN Glycinin G1 OS=Glycine max GN=GY1 PE=1 SV=2	1061.17	3180.48	3	3180.48	0.0004	194	221	L	KYQQEQGGHQSQKGKHQQEEENEGGSIL	S
P04776	sp|P04776|GLYG1_SOYBN Glycinin G1 OS=Glycine max GN=GY1 PE=1 SV=2	796.129	3180.49	4	3180.48	0.005	194	221	L	KYQQEQGGHQSQKGKHQQEEENEGGSIL	S
P04776	sp|P04776|GLYG1_SOYBN Glycinin G1 OS=Glycine max GN=GY1 PE=1 SV=2	637.152	3180.72	5	3180.73	-0.0045	467	493	L	KSQQARQIKNNNPFKFLVPPQESQKRA	V
P04776	sp|P04776|GLYG1_SOYBN Glycinin G1 OS=Glycine max GN=GY1 PE=1 SV=2	797.406	3185.59	4	3185.6	-0.0051	228	256	E	FLEHAFSVDKQIAKNLQGENEGEDKGAIV	T
P04776	sp|P04776|GLYG1_SOYBN Glycinin G1 OS=Glycine max GN=GY1 PE=1 SV=2	1076.86	3227.56	3	3227.56	-0.002	111	136	T	FEEPQQPQQRGQSSRPQDRHQKIYNF	R
P04776	sp|P04776|GLYG1_SOYBN Glycinin G1 OS=Glycine max GN=GY1 PE=1 SV=2	808.677	3230.68	4	3230.68	0.0009	233	263	A	FSVDKQIAKNLQGENEGEDKGAIVTVKGGLS	V
P04776	sp|P04776|GLYG1_SOYBN Glycinin G1 OS=Glycine max GN=GY1 PE=1 SV=2	1096.56	3286.64	3	3286.65	-0.0032	228	257	E	FLEHAFSVDKQIAKNLQGENEGEDKGAIVT	V
P04776	sp|P04776|GLYG1_SOYBN Glycinin G1 OS=Glycine max GN=GY1 PE=1 SV=2	822.669	3286.65	4	3286.65	-0.0005	228	257	E	FLEHAFSVDKQIAKNLQGENEGEDKGAIVT	V
P04776	sp|P04776|GLYG1_SOYBN Glycinin G1 OS=Glycine max GN=GY1 PE=1 SV=2	658.337	3286.65	5	3286.65	-0.0003	228	257	E	FLEHAFSVDKQIAKNLQGENEGEDKGAIVT	V
P04776	sp|P04776|GLYG1_SOYBN Glycinin G1 OS=Glycine max GN=GY1 PE=1 SV=2	1098.86	3293.57	3	3293.57	-0.0002	193	221	F	LKYQQEQGGHQSQKGKHQQEEENEGGSIL	S
P04776	sp|P04776|GLYG1_SOYBN Glycinin G1 OS=Glycine max GN=GY1 PE=1 SV=2	1109.19	3324.53	3	3324.54	-0.0011	194	223	L	KYQQEQGGHQSQKGKHQQEEENEGGSILSG	F
P04776	sp|P04776|GLYG1_SOYBN Glycinin G1 OS=Glycine max GN=GY1 PE=1 SV=2	832.142	3324.54	4	3324.54	0.004	194	223	L	KYQQEQGGHQSQKGKHQQEEENEGGSILSG	F
P04776	sp|P04776|GLYG1_SOYBN Glycinin G1 OS=Glycine max GN=GY1 PE=1 SV=2	845.17	3376.65	4	3376.65	0.0029	319	349	T	MRLRHNIGQTSSPDIYNPQAGSVTTATSLDF	P
P04776	sp|P04776|GLYG1_SOYBN Glycinin G1 OS=Glycine max GN=GY1 PE=1 SV=2	1146.88	3437.62	3	3437.62	-0.0014	193	223	F	LKYQQEQGGHQSQKGKHQQEEENEGGSILSG	F
P04776	sp|P04776|GLYG1_SOYBN Glycinin G1 OS=Glycine max GN=GY1 PE=1 SV=2	860.413	3437.62	4	3437.62	0.0037	193	223	F	LKYQQEQGGHQSQKGKHQQEEENEGGSILSG	F
P04776	sp|P04776|GLYG1_SOYBN Glycinin G1 OS=Glycine max GN=GY1 PE=1 SV=2	719.779	3593.86	5	3593.87	-0.0103	229	262	F	LEHAFSVDKQIAKNLQGENEGEDKGAIVTVKGGL	S
P04776	sp|P04776|GLYG1_SOYBN Glycinin G1 OS=Glycine max GN=GY1 PE=1 SV=2	899.473	3593.86	4	3593.87	-0.0062	229	262	F	LEHAFSVDKQIAKNLQGENEGEDKGAIVTVKGGL	S
P04776	sp|P04776|GLYG1_SOYBN Glycinin G1 OS=Glycine max GN=GY1 PE=1 SV=2	921.231	3680.9	4	3680.9	-0.0042	229	263	F	LEHAFSVDKQIAKNLQGENEGEDKGAIVTVKGGLS	V
P04776	sp|P04776|GLYG1_SOYBN Glycinin G1 OS=Glycine max GN=GY1 PE=1 SV=2	936.242	3740.94	4	3740.94	0.0011	228	262	E	FLEHAFSVDKQIAKNLQGENEGEDKGAIVTVKGGL	S
P04776	sp|P04776|GLYG1_SOYBN Glycinin G1 OS=Glycine max GN=GY1 PE=1 SV=2	749.195	3740.94	5	3740.94	0.0016	228	262	E	FLEHAFSVDKQIAKNLQGENEGEDKGAIVTVKGGL	S
P04776	sp|P04776|GLYG1_SOYBN Glycinin G1 OS=Glycine max GN=GY1 PE=1 SV=2	766.601	3827.97	5	3827.97	0.0006	228	263	E	FLEHAFSVDKQIAKNLQGENEGEDKGAIVTVKGGLS	V
Q9SB11	tr|Q9SB11|Q9SB11_SOYBN Glycinin OS=Glycine max GN=A5A4B3 PE=2 SV=1	352.671	703.328	2	703.329	-0.0013	526	531	L	AHSYNL	R
Q9SB11	tr|Q9SB11|Q9SB11_SOYBN Glycinin OS=Glycine max GN=A5A4B3 PE=2 SV=1	358.19	714.366	2	714.366	-0.0003	181	186	L	DQTPRV	F
Q9SB11	tr|Q9SB11|Q9SB11_SOYBN Glycinin OS=Glycine max GN=A5A4B3 PE=2 SV=1	365.216	728.417	2	728.418	-0.0009	96	103	A	QGKGALGV	A
Q9SB11	tr|Q9SB11|Q9SB11_SOYBN Glycinin OS=Glycine max GN=A5A4B3 PE=2 SV=1	371.738	741.461	2	741.461	0.0003	474	479	E	LRRGQL	L
Q9SB11	tr|Q9SB11|Q9SB11_SOYBN Glycinin OS=Glycine max GN=A5A4B3 PE=2 SV=1	372.74	743.466	2	743.465	0.0002	259	264	E	RKQIVT	V
Q9SB11	tr|Q9SB11|Q9SB11_SOYBN Glycinin OS=Glycine max GN=A5A4B3 PE=2 SV=1	386.221	770.428	2	770.429	-0.0007	518	524	F	RAIPSEV	L
Q9SB11	tr|Q9SB11|Q9SB11_SOYBN Glycinin OS=Glycine max GN=A5A4B3 PE=2 SV=1	392.715	783.415	2	783.417	-0.0012	512	517	S	YLKDVF	R
Q9SB11	tr|Q9SB11|Q9SB11_SOYBN Glycinin OS=Glycine max GN=A5A4B3 PE=2 SV=1	405.2	808.386	2	808.387	-0.001	231	237	L	SGFSKHF	L
Q9SB11	tr|Q9SB11|Q9SB11_SOYBN Glycinin OS=Glycine max GN=A5A4B3 PE=2 SV=1	407.743	813.471	2	813.471	0.0006	94	102	I	IAQGKGALG	V
Q9SB11	tr|Q9SB11|Q9SB11_SOYBN Glycinin OS=Glycine max GN=A5A4B3 PE=2 SV=1	408.734	815.453	2	815.454	-0.0008	270	276	L	SVISPKW	Q
Q9SB11	tr|Q9SB11|Q9SB11_SOYBN Glycinin OS=Glycine max GN=A5A4B3 PE=2 SV=1	408.734	815.453	2	815.454	-0.0007	480	486	L	LVVPQNF	V
Q9SB11	tr|Q9SB11|Q9SB11_SOYBN Glycinin OS=Glycine max GN=A5A4B3 PE=2 SV=1	409.213	816.412	2	816.413	-0.001	525	531	V	LAHSYNL	R
Q9SB11	tr|Q9SB11|Q9SB11_SOYBN Glycinin OS=Glycine max GN=A5A4B3 PE=2 SV=1	412.23	822.445	2	822.446	-0.001	76	82	L	NRNGLHL	P
Q9SB11	tr|Q9SB11|Q9SB11_SOYBN Glycinin OS=Glycine max GN=A5A4B3 PE=2 SV=1	412.698	823.382	2	823.382	-0.0008	57	63	W	NSQHPEL	K
Q9SB11	tr|Q9SB11|Q9SB11_SOYBN Glycinin OS=Glycine max GN=A5A4B3 PE=2 SV=1	431.724	861.434	2	861.434	-0.0007	181	187	L	DQTPRVF	Y
Q9SB11	tr|Q9SB11|Q9SB11_SOYBN Glycinin OS=Glycine max GN=A5A4B3 PE=2 SV=1	436.231	870.447	2	870.449	-0.0021	511	517	T	SYLKDVF	R
Q9SB11	tr|Q9SB11|Q9SB11_SOYBN Glycinin OS=Glycine max GN=A5A4B3 PE=2 SV=1	439.234	876.454	2	876.455	-0.0009	24	31	A	ISSSKLNE	C
Q9SB11	tr|Q9SB11|Q9SB11_SOYBN Glycinin OS=Glycine max GN=A5A4B3 PE=2 SV=1	442.756	883.498	2	883.499	-0.001	392	399	E	NIARPSRA	D
Q9SB11	tr|Q9SB11|Q9SB11_SOYBN Glycinin OS=Glycine max GN=A5A4B3 PE=2 SV=1	442.763	883.512	2	883.513	-0.0011	518	525	F	RAIPSEVL	A
Q9SB11	tr|Q9SB11|Q9SB11_SOYBN Glycinin OS=Glycine max GN=A5A4B3 PE=2 SV=1	454.24	906.466	2	906.467	-0.0016	503	510	F	KTHHNAVT	S
Q9SB11	tr|Q9SB11|Q9SB11_SOYBN Glycinin OS=Glycine max GN=A5A4B3 PE=2 SV=1	456.287	910.559	2	910.56	-0.0011	415	422	S	LTLPALRQ	F
Q9SB11	tr|Q9SB11|Q9SB11_SOYBN Glycinin OS=Glycine max GN=A5A4B3 PE=2 SV=1	458.748	915.481	2	915.481	-0.0002	524	531	E	VLAHSYNL	R
Q9SB11	tr|Q9SB11|Q9SB11_SOYBN Glycinin OS=Glycine max GN=A5A4B3 PE=2 SV=1	459.246	916.477	2	916.477	0.0001	234	241	F	SKHFLAQS	F
Q9SB11	tr|Q9SB11|Q9SB11_SOYBN Glycinin OS=Glycine max GN=A5A4B3 PE=2 SV=1	473.751	945.487	2	945.488	-0.0007	532	539	L	RQSQVSEL	K
Q9SB11	tr|Q9SB11|Q9SB11_SOYBN Glycinin OS=Glycine max GN=A5A4B3 PE=2 SV=1	478.282	954.549	2	954.55	-0.0012	518	526	F	RAIPSEVLA	H
Q9SB11	tr|Q9SB11|Q9SB11_SOYBN Glycinin OS=Glycine max GN=A5A4B3 PE=2 SV=1	486.784	971.554	2	971.555	-0.0012	418	425	L	PALRQFQL	S
Q9SB11	tr|Q9SB11|Q9SB11_SOYBN Glycinin OS=Glycine max GN=A5A4B3 PE=2 SV=1	492.249	982.483	2	982.483	-0.0001	44	52	D	HRVESEGGL	I
Q9SB11	tr|Q9SB11|Q9SB11_SOYBN Glycinin OS=Glycine max GN=A5A4B3 PE=2 SV=1	492.316	982.617	2	982.617	-0.0003	92	101	M	IIIAQGKGAL	G
Q9SB11	tr|Q9SB11|Q9SB11_SOYBN Glycinin OS=Glycine max GN=A5A4B3 PE=2 SV=1	496.239	990.464	2	990.466	-0.002	189	197	Y	LAGNPDIEY	P
Q9SB11	tr|Q9SB11|Q9SB11_SOYBN Glycinin OS=Glycine max GN=A5A4B3 PE=2 SV=1	497.261	992.508	2	992.508	-0.0004	231	239	L	SGFSKHFLA	Q
Q9SB11	tr|Q9SB11|Q9SB11_SOYBN Glycinin OS=Glycine max GN=A5A4B3 PE=2 SV=1	497.757	993.499	2	993.499	-0.0006	503	511	F	KTHHNAVTS	Y
Q9SB11	tr|Q9SB11|Q9SB11_SOYBN Glycinin OS=Glycine max GN=A5A4B3 PE=2 SV=1	500.269	998.524	2	998.526	-0.0014	392	400	E	NIARPSRAD	F
Q9SB11	tr|Q9SB11|Q9SB11_SOYBN Glycinin OS=Glycine max GN=A5A4B3 PE=2 SV=1	505.738	1009.46	2	1009.46	-0.0006	56	63	T	WNSQHPEL	K
Q9SB11	tr|Q9SB11|Q9SB11_SOYBN Glycinin OS=Glycine max GN=A5A4B3 PE=2 SV=1	513.256	1024.5	2	1024.5	-0.0008	181	188	L	DQTPRVFY	L
Q9SB11	tr|Q9SB11|Q9SB11_SOYBN Glycinin OS=Glycine max GN=A5A4B3 PE=2 SV=1	516.783	1031.55	2	1031.55	0.0008	393	401	N	IARPSRADF	Y
Q9SB11	tr|Q9SB11|Q9SB11_SOYBN Glycinin OS=Glycine max GN=A5A4B3 PE=2 SV=1	520.826	1039.64	2	1039.64	-0.0011	92	102	M	IIIAQGKGALG	V
Q9SB11	tr|Q9SB11|Q9SB11_SOYBN Glycinin OS=Glycine max GN=A5A4B3 PE=2 SV=1	532.779	1063.54	2	1063.55	-0.0011	233	241	G	FSKHFLAQS	F
Q9SB11	tr|Q9SB11|Q9SB11_SOYBN Glycinin OS=Glycine max GN=A5A4B3 PE=2 SV=1	532.78	1063.55	2	1063.55	0	234	242	F	SKHFLAQSF	N
Q9SB11	tr|Q9SB11|Q9SB11_SOYBN Glycinin OS=Glycine max GN=A5A4B3 PE=2 SV=1	543.322	1084.63	2	1084.63	0.0008	480	489	L	LVVPQNFVVA	E
Q9SB11	tr|Q9SB11|Q9SB11_SOYBN Glycinin OS=Glycine max GN=A5A4B3 PE=2 SV=1	549.257	1096.5	2	1096.5	-0.0012	83	91	L	PSYSPYPRM	I
Q9SB11	tr|Q9SB11|Q9SB11_SOYBN Glycinin OS=Glycine max GN=A5A4B3 PE=2 SV=1	369.536	1105.59	3	1105.59	-0.0013	402	411	F	YNPKAGRIST	L
Q9SB11	tr|Q9SB11|Q9SB11_SOYBN Glycinin OS=Glycine max GN=A5A4B3 PE=2 SV=1	553.801	1105.59	2	1105.59	-0.0004	402	411	F	YNPKAGRIST	L
Q9SB11	tr|Q9SB11|Q9SB11_SOYBN Glycinin OS=Glycine max GN=A5A4B3 PE=2 SV=1	554.233	1106.45	2	1106.45	-0.0008	112	120	T	FEEPQEQSN	R
Q9SB11	tr|Q9SB11|Q9SB11_SOYBN Glycinin OS=Glycine max GN=A5A4B3 PE=2 SV=1	556.825	1111.64	2	1111.63	0.0013	413	422	L	NSLTLPALRQ	F
Q9SB11	tr|Q9SB11|Q9SB11_SOYBN Glycinin OS=Glycine max GN=A5A4B3 PE=2 SV=1	564.808	1127.6	2	1127.6	-0.0006	148	157	L	VIPPGVPYWT	Y
Q9SB11	tr|Q9SB11|Q9SB11_SOYBN Glycinin OS=Glycine max GN=A5A4B3 PE=2 SV=1	565.831	1129.65	2	1129.65	-0.0022	516	525	D	VFRAIPSEVL	A
Q9SB11	tr|Q9SB11|Q9SB11_SOYBN Glycinin OS=Glycine max GN=A5A4B3 PE=2 SV=1	573.804	1145.59	2	1145.59	-0.0004	392	401	E	NIARPSRADF	Y
Q9SB11	tr|Q9SB11|Q9SB11_SOYBN Glycinin OS=Glycine max GN=A5A4B3 PE=2 SV=1	382.872	1145.59	3	1145.59	-0.0004	392	401	E	NIARPSRADF	Y
Q9SB11	tr|Q9SB11|Q9SB11_SOYBN Glycinin OS=Glycine max GN=A5A4B3 PE=2 SV=1	575.807	1149.6	2	1149.6	-0.0001	390	399	L	HENIARPSRA	D
Q9SB11	tr|Q9SB11|Q9SB11_SOYBN Glycinin OS=Glycine max GN=A5A4B3 PE=2 SV=1	577.771	1153.53	2	1153.53	-0.001	188	197	F	YLAGNPDIEY	P
Q9SB11	tr|Q9SB11|Q9SB11_SOYBN Glycinin OS=Glycine max GN=A5A4B3 PE=2 SV=1	386.528	1156.56	3	1156.56	-0.0009	503	512	F	KTHHNAVTSY	L
Q9SB11	tr|Q9SB11|Q9SB11_SOYBN Glycinin OS=Glycine max GN=A5A4B3 PE=2 SV=1	579.288	1156.56	2	1156.56	-0.0002	503	512	F	KTHHNAVTSY	L
Q9SB11	tr|Q9SB11|Q9SB11_SOYBN Glycinin OS=Glycine max GN=A5A4B3 PE=2 SV=1	583.278	1164.54	2	1164.54	0.001	171	180	L	LDTSNFNNQL	D
Q9SB11	tr|Q9SB11|Q9SB11_SOYBN Glycinin OS=Glycine max GN=A5A4B3 PE=2 SV=1	590.327	1178.64	2	1178.64	-0.0003	518	528	F	RAIPSEVLAHS	Y
Q9SB11	tr|Q9SB11|Q9SB11_SOYBN Glycinin OS=Glycine max GN=A5A4B3 PE=2 SV=1	592.804	1183.59	2	1183.59	-0.0005	177	186	F	NNQLDQTPRV	F
Q9SB11	tr|Q9SB11|Q9SB11_SOYBN Glycinin OS=Glycine max GN=A5A4B3 PE=2 SV=1	600.36	1198.71	2	1198.7	0.0019	259	269	E	RKQIVTVEGGL	S
Q9SB11	tr|Q9SB11|Q9SB11_SOYBN Glycinin OS=Glycine max GN=A5A4B3 PE=2 SV=1	603.261	1204.51	2	1204.51	-0.0013	220	230	Q	QEEEEEGGSVL	S
Q9SB11	tr|Q9SB11|Q9SB11_SOYBN Glycinin OS=Glycine max GN=A5A4B3 PE=2 SV=1	604.806	1207.6	2	1207.6	-0.0003	231	241	L	SGFSKHFLAQS	F
Q9SB11	tr|Q9SB11|Q9SB11_SOYBN Glycinin OS=Glycine max GN=A5A4B3 PE=2 SV=1	403.54	1207.6	3	1207.6	0.0006	231	241	L	SGFSKHFLAQS	F
Q9SB11	tr|Q9SB11|Q9SB11_SOYBN Glycinin OS=Glycine max GN=A5A4B3 PE=2 SV=1	404.545	1210.61	3	1210.61	-0.0012	233	242	G	FSKHFLAQSF	N
Q9SB11	tr|Q9SB11|Q9SB11_SOYBN Glycinin OS=Glycine max GN=A5A4B3 PE=2 SV=1	606.314	1210.61	2	1210.61	0.0009	233	242	G	FSKHFLAQSF	N
Q9SB11	tr|Q9SB11|Q9SB11_SOYBN Glycinin OS=Glycine max GN=A5A4B3 PE=2 SV=1	607.843	1213.67	2	1213.67	0.0001	480	490	L	LVVPQNFVVAE	Q
Q9SB11	tr|Q9SB11|Q9SB11_SOYBN Glycinin OS=Glycine max GN=A5A4B3 PE=2 SV=1	407.231	1218.67	3	1218.67	-0.0019	402	412	F	YNPKAGRISTL	N
Q9SB11	tr|Q9SB11|Q9SB11_SOYBN Glycinin OS=Glycine max GN=A5A4B3 PE=2 SV=1	610.343	1218.67	2	1218.67	-0.0009	402	412	F	YNPKAGRISTL	N
Q9SB11	tr|Q9SB11|Q9SB11_SOYBN Glycinin OS=Glycine max GN=A5A4B3 PE=2 SV=1	621.35	1240.69	2	1240.69	-0.0005	147	157	V	LVIPPGVPYWT	Y
Q9SB11	tr|Q9SB11|Q9SB11_SOYBN Glycinin OS=Glycine max GN=A5A4B3 PE=2 SV=1	629.848	1257.68	2	1257.68	-0.0007	418	428	L	PALRQFQLSAQ	Y
Q9SB11	tr|Q9SB11|Q9SB11_SOYBN Glycinin OS=Glycine max GN=A5A4B3 PE=2 SV=1	632.295	1262.58	2	1262.58	-0.0016	487	498	F	VVAEQAGEQGFE	Y
Q9SB11	tr|Q9SB11|Q9SB11_SOYBN Glycinin OS=Glycine max GN=A5A4B3 PE=2 SV=1	633.851	1265.69	2	1265.69	0	500	510	Y	IVFKTHHNAVT	S
Q9SB11	tr|Q9SB11|Q9SB11_SOYBN Glycinin OS=Glycine max GN=A5A4B3 PE=2 SV=1	424.222	1269.65	3	1269.65	-0.0014	503	513	F	KTHHNAVTSYL	K
Q9SB11	tr|Q9SB11|Q9SB11_SOYBN Glycinin OS=Glycine max GN=A5A4B3 PE=2 SV=1	635.83	1269.65	2	1269.65	-0.0013	503	513	F	KTHHNAVTSYL	K
Q9SB11	tr|Q9SB11|Q9SB11_SOYBN Glycinin OS=Glycine max GN=A5A4B3 PE=2 SV=1	430.57	1288.69	3	1288.69	-0.0015	469	479	A	VFDGELRRGQL	L
Q9SB11	tr|Q9SB11|Q9SB11_SOYBN Glycinin OS=Glycine max GN=A5A4B3 PE=2 SV=1	646.341	1290.67	2	1290.66	0.0019	148	158	L	VIPPGVPYWTY	N
Q9SB11	tr|Q9SB11|Q9SB11_SOYBN Glycinin OS=Glycine max GN=A5A4B3 PE=2 SV=1	651.306	1300.6	2	1300.6	-0.0005	187	197	V	FYLAGNPDIEY	P
Q9SB11	tr|Q9SB11|Q9SB11_SOYBN Glycinin OS=Glycine max GN=A5A4B3 PE=2 SV=1	659.812	1317.61	2	1317.61	0.0003	189	200	Y	LAGNPDIEYPET	M
Q9SB11	tr|Q9SB11|Q9SB11_SOYBN Glycinin OS=Glycine max GN=A5A4B3 PE=2 SV=1	665.345	1328.68	2	1328.67	0.0028	270	280	L	SVISPKWQEQQ	D
Q9SB11	tr|Q9SB11|Q9SB11_SOYBN Glycinin OS=Glycine max GN=A5A4B3 PE=2 SV=1	666.338	1330.66	2	1330.66	-0.0006	177	187	F	NNQLDQTPRVF	Y
Q9SB11	tr|Q9SB11|Q9SB11_SOYBN Glycinin OS=Glycine max GN=A5A4B3 PE=2 SV=1	668.846	1335.68	2	1335.68	-0.0015	529	539	S	YNLRQSQVSEL	K
Q9SB11	tr|Q9SB11|Q9SB11_SOYBN Glycinin OS=Glycine max GN=A5A4B3 PE=2 SV=1	676.833	1351.65	2	1351.65	-0.0006	53	63	L	IQTWNSQHPEL	K
Q9SB11	tr|Q9SB11|Q9SB11_SOYBN Glycinin OS=Glycine max GN=A5A4B3 PE=2 SV=1	452.562	1354.67	3	1354.67	-0.0015	231	242	L	SGFSKHFLAQSF	N
Q9SB11	tr|Q9SB11|Q9SB11_SOYBN Glycinin OS=Glycine max GN=A5A4B3 PE=2 SV=1	678.34	1354.67	2	1354.67	-0.0008	231	242	L	SGFSKHFLAQSF	N
Q9SB11	tr|Q9SB11|Q9SB11_SOYBN Glycinin OS=Glycine max GN=A5A4B3 PE=2 SV=1	456.254	1365.74	3	1365.74	-0.0003	401	412	D	FYNPKAGRISTL	N
Q9SB11	tr|Q9SB11|Q9SB11_SOYBN Glycinin OS=Glycine max GN=A5A4B3 PE=2 SV=1	683.877	1365.74	2	1365.74	-0.0001	401	412	D	FYNPKAGRISTL	N
Q9SB11	tr|Q9SB11|Q9SB11_SOYBN Glycinin OS=Glycine max GN=A5A4B3 PE=2 SV=1	702.882	1403.75	2	1403.75	0.0004	147	158	V	LVIPPGVPYWTY	N
Q9SB11	tr|Q9SB11|Q9SB11_SOYBN Glycinin OS=Glycine max GN=A5A4B3 PE=2 SV=1	705.829	1409.64	2	1409.65	-0.0028	486	498	N	FVVAEQAGEQGFE	Y
Q9SB11	tr|Q9SB11|Q9SB11_SOYBN Glycinin OS=Glycine max GN=A5A4B3 PE=2 SV=1	471.573	1411.7	3	1411.7	0.0005	390	401	L	HENIARPSRADF	Y
Q9SB11	tr|Q9SB11|Q9SB11_SOYBN Glycinin OS=Glycine max GN=A5A4B3 PE=2 SV=1	706.856	1411.7	2	1411.7	0.0009	390	401	L	HENIARPSRADF	Y
Q9SB11	tr|Q9SB11|Q9SB11_SOYBN Glycinin OS=Glycine max GN=A5A4B3 PE=2 SV=1	710.881	1419.75	2	1419.75	-0.0003	402	414	F	YNPKAGRISTLNS	L
Q9SB11	tr|Q9SB11|Q9SB11_SOYBN Glycinin OS=Glycine max GN=A5A4B3 PE=2 SV=1	711.38	1420.74	2	1420.75	-0.0014	418	429	L	PALRQFQLSAQY	V
Q9SB11	tr|Q9SB11|Q9SB11_SOYBN Glycinin OS=Glycine max GN=A5A4B3 PE=2 SV=1	713.828	1425.64	2	1425.64	-0.0003	487	499	F	VVAEQAGEQGFEY	I
Q9SB11	tr|Q9SB11|Q9SB11_SOYBN Glycinin OS=Glycine max GN=A5A4B3 PE=2 SV=1	719.352	1436.69	2	1436.69	-0.0006	40	52	A	LEPDHRVESEGGL	I
Q9SB11	tr|Q9SB11|Q9SB11_SOYBN Glycinin OS=Glycine max GN=A5A4B3 PE=2 SV=1	722.394	1442.77	2	1442.77	0.0003	257	269	D	DERKQIVTVEGGL	S
Q9SB11	tr|Q9SB11|Q9SB11_SOYBN Glycinin OS=Glycine max GN=A5A4B3 PE=2 SV=1	725.33	1448.65	2	1448.65	-0.0038	189	201	Y	LAGNPDIEYPETM	Q
Q9SB11	tr|Q9SB11|Q9SB11_SOYBN Glycinin OS=Glycine max GN=A5A4B3 PE=2 SV=1	739.878	1477.74	2	1477.74	-0.0001	168	180	A	ISLLDTSNFNNQL	D
Q9SB11	tr|Q9SB11|Q9SB11_SOYBN Glycinin OS=Glycine max GN=A5A4B3 PE=2 SV=1	741.343	1480.67	2	1480.67	0.0003	188	200	F	YLAGNPDIEYPET	M
Q9SB11	tr|Q9SB11|Q9SB11_SOYBN Glycinin OS=Glycine max GN=A5A4B3 PE=2 SV=1	494.596	1480.76	3	1480.77	-0.0025	400	412	A	DFYNPKAGRISTL	N
Q9SB11	tr|Q9SB11|Q9SB11_SOYBN Glycinin OS=Glycine max GN=A5A4B3 PE=2 SV=1	741.391	1480.77	2	1480.77	-0.0005	400	412	A	DFYNPKAGRISTL	N
Q9SB11	tr|Q9SB11|Q9SB11_SOYBN Glycinin OS=Glycine max GN=A5A4B3 PE=2 SV=1	497.917	1490.73	3	1490.73	-0.0003	433	444	L	YKNGIYSPHWNL	N
Q9SB11	tr|Q9SB11|Q9SB11_SOYBN Glycinin OS=Glycine max GN=A5A4B3 PE=2 SV=1	746.373	1490.73	2	1490.73	-0.0001	433	444	L	YKNGIYSPHWNL	N
Q9SB11	tr|Q9SB11|Q9SB11_SOYBN Glycinin OS=Glycine max GN=A5A4B3 PE=2 SV=1	747.871	1493.73	2	1493.73	0.001	177	188	F	NNQLDQTPRVFY	L
Q9SB11	tr|Q9SB11|Q9SB11_SOYBN Glycinin OS=Glycine max GN=A5A4B3 PE=2 SV=1	750.929	1499.84	2	1499.85	-0.0024	413	425	L	NSLTLPALRQFQL	S
Q9SB11	tr|Q9SB11|Q9SB11_SOYBN Glycinin OS=Glycine max GN=A5A4B3 PE=2 SV=1	501.894	1502.66	3	1502.66	0.0002	342	353	E	DEDEDQPRKSRE	W
Q9SB11	tr|Q9SB11|Q9SB11_SOYBN Glycinin OS=Glycine max GN=A5A4B3 PE=2 SV=1	754.87	1507.73	2	1507.73	-0.0014	39	52	N	ALEPDHRVESEGGL	I
Q9SB11	tr|Q9SB11|Q9SB11_SOYBN Glycinin OS=Glycine max GN=A5A4B3 PE=2 SV=1	503.582	1507.73	3	1507.73	-0.0013	39	52	N	ALEPDHRVESEGGL	I
Q9SB11	tr|Q9SB11|Q9SB11_SOYBN Glycinin OS=Glycine max GN=A5A4B3 PE=2 SV=1	506.268	1515.78	3	1515.78	-0.001	500	512	Y	IVFKTHHNAVTSY	L
Q9SB11	tr|Q9SB11|Q9SB11_SOYBN Glycinin OS=Glycine max GN=A5A4B3 PE=2 SV=1	758.899	1515.78	2	1515.78	-0.0006	500	512	Y	IVFKTHHNAVTSY	L
Q9SB11	tr|Q9SB11|Q9SB11_SOYBN Glycinin OS=Glycine max GN=A5A4B3 PE=2 SV=1	506.914	1517.72	3	1517.72	-0.001	526	538	L	AHSYNLRQSQVSE	L
Q9SB11	tr|Q9SB11|Q9SB11_SOYBN Glycinin OS=Glycine max GN=A5A4B3 PE=2 SV=1	759.868	1517.72	2	1517.72	-0.0005	526	538	L	AHSYNLRQSQVSE	L
Q9SB11	tr|Q9SB11|Q9SB11_SOYBN Glycinin OS=Glycine max GN=A5A4B3 PE=2 SV=1	785.423	1568.83	2	1568.83	0	518	531	F	RAIPSEVLAHSYNL	R
Q9SB11	tr|Q9SB11|Q9SB11_SOYBN Glycinin OS=Glycine max GN=A5A4B3 PE=2 SV=1	523.951	1568.83	3	1568.83	0.0006	518	531	F	RAIPSEVLAHSYNL	R
Q9SB11	tr|Q9SB11|Q9SB11_SOYBN Glycinin OS=Glycine max GN=A5A4B3 PE=2 SV=1	787.361	1572.71	2	1572.71	-0.0018	486	499	N	FVVAEQAGEQGFEY	I
Q9SB11	tr|Q9SB11|Q9SB11_SOYBN Glycinin OS=Glycine max GN=A5A4B3 PE=2 SV=1	787.379	1572.74	2	1572.74	0.0019	270	282	L	SVISPKWQEQQDE	D
Q9SB11	tr|Q9SB11|Q9SB11_SOYBN Glycinin OS=Glycine max GN=A5A4B3 PE=2 SV=1	793.456	1584.9	2	1584.9	-0.0008	415	428	S	LTLPALRQFQLSAQ	Y
Q9SB11	tr|Q9SB11|Q9SB11_SOYBN Glycinin OS=Glycine max GN=A5A4B3 PE=2 SV=1	806.863	1611.71	2	1611.71	-0.0014	188	201	F	YLAGNPDIEYPETM	Q
Q9SB11	tr|Q9SB11|Q9SB11_SOYBN Glycinin OS=Glycine max GN=A5A4B3 PE=2 SV=1	811.892	1621.77	2	1621.77	0.0003	38	52	L	NALEPDHRVESEGGL	I
Q9SB11	tr|Q9SB11|Q9SB11_SOYBN Glycinin OS=Glycine max GN=A5A4B3 PE=2 SV=1	541.597	1621.77	3	1621.77	0.0004	38	52	L	NALEPDHRVESEGGL	I
Q9SB11	tr|Q9SB11|Q9SB11_SOYBN Glycinin OS=Glycine max GN=A5A4B3 PE=2 SV=1	814.877	1627.74	2	1627.74	-0.0012	187	200	V	FYLAGNPDIEYPET	M
Q9SB11	tr|Q9SB11|Q9SB11_SOYBN Glycinin OS=Glycine max GN=A5A4B3 PE=2 SV=1	543.963	1628.87	3	1628.87	-0.0012	500	513	Y	IVFKTHHNAVTSYL	K
Q9SB11	tr|Q9SB11|Q9SB11_SOYBN Glycinin OS=Glycine max GN=A5A4B3 PE=2 SV=1	544.61	1630.81	3	1630.81	0.0004	526	539	L	AHSYNLRQSQVSEL	K
Q9SB11	tr|Q9SB11|Q9SB11_SOYBN Glycinin OS=Glycine max GN=A5A4B3 PE=2 SV=1	816.411	1630.81	2	1630.81	0.0009	526	539	L	AHSYNLRQSQVSEL	K
Q9SB11	tr|Q9SB11|Q9SB11_SOYBN Glycinin OS=Glycine max GN=A5A4B3 PE=2 SV=1	828.949	1655.88	2	1655.88	-0.0011	251	264	E	KLQSPDDERKQIVT	V
Q9SB11	tr|Q9SB11|Q9SB11_SOYBN Glycinin OS=Glycine max GN=A5A4B3 PE=2 SV=1	552.969	1655.88	3	1655.88	-0.0004	251	264	E	KLQSPDDERKQIVT	V
Q9SB11	tr|Q9SB11|Q9SB11_SOYBN Glycinin OS=Glycine max GN=A5A4B3 PE=2 SV=1	557.27	1668.79	3	1668.79	-0.0008	233	246	G	FSKHFLAQSFNTNE	D
Q9SB11	tr|Q9SB11|Q9SB11_SOYBN Glycinin OS=Glycine max GN=A5A4B3 PE=2 SV=1	835.402	1668.79	2	1668.79	-0.0001	233	246	G	FSKHFLAQSFNTNE	D
Q9SB11	tr|Q9SB11|Q9SB11_SOYBN Glycinin OS=Glycine max GN=A5A4B3 PE=2 SV=1	838.911	1675.81	2	1675.81	-0.0029	433	446	L	YKNGIYSPHWNLNA	N
Q9SB11	tr|Q9SB11|Q9SB11_SOYBN Glycinin OS=Glycine max GN=A5A4B3 PE=2 SV=1	559.61	1675.81	3	1675.81	-0.0022	433	446	L	YKNGIYSPHWNLNA	N
Q9SB11	tr|Q9SB11|Q9SB11_SOYBN Glycinin OS=Glycine max GN=A5A4B3 PE=2 SV=1	839.909	1677.8	2	1677.8	-0.0013	148	162	L	VIPPGVPYWTYNTGD	E
Q9SB11	tr|Q9SB11|Q9SB11_SOYBN Glycinin OS=Glycine max GN=A5A4B3 PE=2 SV=1	840.431	1678.85	2	1678.85	-0.0001	499	512	E	YIVFKTHHNAVTSY	L
Q9SB11	tr|Q9SB11|Q9SB11_SOYBN Glycinin OS=Glycine max GN=A5A4B3 PE=2 SV=1	560.623	1678.85	3	1678.85	0.0006	499	512	E	YIVFKTHHNAVTSY	L
Q9SB11	tr|Q9SB11|Q9SB11_SOYBN Glycinin OS=Glycine max GN=A5A4B3 PE=2 SV=1	870.891	1739.77	2	1739.77	-0.0029	188	202	F	YLAGNPDIEYPETMQ	Q
Q9SB11	tr|Q9SB11|Q9SB11_SOYBN Glycinin OS=Glycine max GN=A5A4B3 PE=2 SV=1	582.304	1743.89	3	1743.89	-0.0003	525	539	V	LAHSYNLRQSQVSEL	K
Q9SB11	tr|Q9SB11|Q9SB11_SOYBN Glycinin OS=Glycine max GN=A5A4B3 PE=2 SV=1	874.913	1747.81	2	1747.81	-0.0004	172	186	L	DTSNFNNQLDQTPRV	F
Q9SB11	tr|Q9SB11|Q9SB11_SOYBN Glycinin OS=Glycine max GN=A5A4B3 PE=2 SV=1	880.398	1758.78	2	1758.78	0.0005	187	201	V	FYLAGNPDIEYPETM	Q
Q9SB11	tr|Q9SB11|Q9SB11_SOYBN Glycinin OS=Glycine max GN=A5A4B3 PE=2 SV=1	587.308	1758.9	3	1758.91	-0.0028	503	517	F	KTHHNAVTSYLKDVF	R
Q9SB11	tr|Q9SB11|Q9SB11_SOYBN Glycinin OS=Glycine max GN=A5A4B3 PE=2 SV=1	595.612	1783.82	3	1783.82	-0.0015	233	247	G	FSKHFLAQSFNTNED	I
Q9SB11	tr|Q9SB11|Q9SB11_SOYBN Glycinin OS=Glycine max GN=A5A4B3 PE=2 SV=1	892.915	1783.82	2	1783.82	-0.0004	233	247	G	FSKHFLAQSFNTNED	I
Q9SB11	tr|Q9SB11|Q9SB11_SOYBN Glycinin OS=Glycine max GN=A5A4B3 PE=2 SV=1	893.437	1784.86	2	1784.86	-0.0038	487	502	F	VVAEQAGEQGFEYIVF	K
Q9SB11	tr|Q9SB11|Q9SB11_SOYBN Glycinin OS=Glycine max GN=A5A4B3 PE=2 SV=1	595.983	1784.93	3	1784.93	0.0012	250	264	A	EKLQSPDDERKQIVT	V
Q9SB11	tr|Q9SB11|Q9SB11_SOYBN Glycinin OS=Glycine max GN=A5A4B3 PE=2 SV=1	598.317	1791.93	3	1791.93	-0.001	499	513	E	YIVFKTHHNAVTSYL	K
Q9SB11	tr|Q9SB11|Q9SB11_SOYBN Glycinin OS=Glycine max GN=A5A4B3 PE=2 SV=1	601.657	1801.95	3	1801.95	-0.0017	430	444	Y	VVLYKNGIYSPHWNL	N
Q9SB11	tr|Q9SB11|Q9SB11_SOYBN Glycinin OS=Glycine max GN=A5A4B3 PE=2 SV=1	904.43	1806.85	2	1806.85	-0.0006	148	163	L	VIPPGVPYWTYNTGDE	P
Q9SB11	tr|Q9SB11|Q9SB11_SOYBN Glycinin OS=Glycine max GN=A5A4B3 PE=2 SV=1	605.288	1812.84	3	1812.84	-0.0012	231	246	L	SGFSKHFLAQSFNTNE	D
Q9SB11	tr|Q9SB11|Q9SB11_SOYBN Glycinin OS=Glycine max GN=A5A4B3 PE=2 SV=1	907.428	1812.84	2	1812.84	-0.001	231	246	L	SGFSKHFLAQSFNTNE	D
Q9SB11	tr|Q9SB11|Q9SB11_SOYBN Glycinin OS=Glycine max GN=A5A4B3 PE=2 SV=1	909.413	1816.81	2	1816.81	-0.0009	270	284	L	SVISPKWQEQQDEDE	D
Q9SB11	tr|Q9SB11|Q9SB11_SOYBN Glycinin OS=Glycine max GN=A5A4B3 PE=2 SV=1	615.328	1842.96	3	1842.96	0.0027	524	539	E	VLAHSYNLRQSQVSEL	K
Q9SB11	tr|Q9SB11|Q9SB11_SOYBN Glycinin OS=Glycine max GN=A5A4B3 PE=2 SV=1	618.67	1852.99	3	1852.99	-0.0019	518	533	F	RAIPSEVLAHSYNLRQ	S
Q9SB11	tr|Q9SB11|Q9SB11_SOYBN Glycinin OS=Glycine max GN=A5A4B3 PE=2 SV=1	931.455	1860.9	2	1860.9	-0.001	171	186	L	LDTSNFNNQLDQTPRV	F
Q9SB11	tr|Q9SB11|Q9SB11_SOYBN Glycinin OS=Glycine max GN=A5A4B3 PE=2 SV=1	948.447	1894.88	2	1894.88	-0.0016	172	187	L	DTSNFNNQLDQTPRVF	Y
Q9SB11	tr|Q9SB11|Q9SB11_SOYBN Glycinin OS=Glycine max GN=A5A4B3 PE=2 SV=1	476.241	1900.94	4	1900.94	-0.001	76	91	L	NRNGLHLPSYSPYPRM	I
Q9SB11	tr|Q9SB11|Q9SB11_SOYBN Glycinin OS=Glycine max GN=A5A4B3 PE=2 SV=1	951.475	1900.94	2	1900.94	-0.0006	76	91	L	NRNGLHLPSYSPYPRM	I
Q9SB11	tr|Q9SB11|Q9SB11_SOYBN Glycinin OS=Glycine max GN=A5A4B3 PE=2 SV=1	634.653	1900.94	3	1900.94	-0.0005	76	91	L	NRNGLHLPSYSPYPRM	I
Q9SB11	tr|Q9SB11|Q9SB11_SOYBN Glycinin OS=Glycine max GN=A5A4B3 PE=2 SV=1	951.952	1901.89	2	1901.89	-0.0024	540	556	L	KYEGNWGPLVNPESQQG	S
Q9SB11	tr|Q9SB11|Q9SB11_SOYBN Glycinin OS=Glycine max GN=A5A4B3 PE=2 SV=1	954.538	1907.06	2	1907.06	0.0066	92	111	M	IIIAQGKGALGVAIPGCPET	F
Q9SB11	tr|Q9SB11|Q9SB11_SOYBN Glycinin OS=Glycine max GN=A5A4B3 PE=2 SV=1	960.972	1919.93	2	1919.93	-0.002	147	163	V	LVIPPGVPYWTYNTGDE	P
Q9SB11	tr|Q9SB11|Q9SB11_SOYBN Glycinin OS=Glycine max GN=A5A4B3 PE=2 SV=1	641.654	1921.94	3	1921.94	0.0023	132	147	L	QDSHQKIRHFNEGDVL	V
Q9SB11	tr|Q9SB11|Q9SB11_SOYBN Glycinin OS=Glycine max GN=A5A4B3 PE=2 SV=1	964.942	1927.87	2	1927.87	-0.0008	231	247	L	SGFSKHFLAQSFNTNED	I
Q9SB11	tr|Q9SB11|Q9SB11_SOYBN Glycinin OS=Glycine max GN=A5A4B3 PE=2 SV=1	643.63	1927.87	3	1927.87	-0.0008	231	247	L	SGFSKHFLAQSFNTNED	I
Q9SB11	tr|Q9SB11|Q9SB11_SOYBN Glycinin OS=Glycine max GN=A5A4B3 PE=2 SV=1	975.523	1949.03	2	1949.04	-0.0058	413	429	L	NSLTLPALRQFQLSAQY	V
Q9SB11	tr|Q9SB11|Q9SB11_SOYBN Glycinin OS=Glycine max GN=A5A4B3 PE=2 SV=1	655.32	1962.94	3	1962.94	-0.0008	35	52	L	NNLNALEPDHRVESEGGL	I
Q9SB11	tr|Q9SB11|Q9SB11_SOYBN Glycinin OS=Glycine max GN=A5A4B3 PE=2 SV=1	982.986	1963.96	2	1963.96	-0.0025	38	55	L	NALEPDHRVESEGGLIQT	W
Q9SB11	tr|Q9SB11|Q9SB11_SOYBN Glycinin OS=Glycine max GN=A5A4B3 PE=2 SV=1	656.012	1965.01	3	1965.01	-0.0006	429	444	Q	YVVLYKNGIYSPHWNL	N
Q9SB11	tr|Q9SB11|Q9SB11_SOYBN Glycinin OS=Glycine max GN=A5A4B3 PE=2 SV=1	985.53	1969.05	2	1969.05	-0.0017	248	264	D	IAEKLQSPDDERKQIVT	V
Q9SB11	tr|Q9SB11|Q9SB11_SOYBN Glycinin OS=Glycine max GN=A5A4B3 PE=2 SV=1	657.356	1969.05	3	1969.05	-0.0007	248	264	D	IAEKLQSPDDERKQIVT	V
Q9SB11	tr|Q9SB11|Q9SB11_SOYBN Glycinin OS=Glycine max GN=A5A4B3 PE=2 SV=1	493.269	1969.05	4	1969.05	-0.0003	248	264	D	IAEKLQSPDDERKQIVT	V
Q9SB11	tr|Q9SB11|Q9SB11_SOYBN Glycinin OS=Glycine max GN=A5A4B3 PE=2 SV=1	662.017	1983.03	3	1983.03	0.0007	252	269	K	LQSPDDERKQIVTVEGGL	S
Q9SB11	tr|Q9SB11|Q9SB11_SOYBN Glycinin OS=Glycine max GN=A5A4B3 PE=2 SV=1	663.351	1987.03	3	1987.03	-0.0002	430	446	Y	VVLYKNGIYSPHWNLNA	N
Q9SB11	tr|Q9SB11|Q9SB11_SOYBN Glycinin OS=Glycine max GN=A5A4B3 PE=2 SV=1	995.468	1988.92	2	1988.92	-0.0019	540	557	L	KYEGNWGPLVNPESQQGS	P
Q9SB11	tr|Q9SB11|Q9SB11_SOYBN Glycinin OS=Glycine max GN=A5A4B3 PE=2 SV=1	1004.99	2007.96	2	2007.96	-0.0011	171	187	L	LDTSNFNNQLDQTPRVF	Y
Q9SB11	tr|Q9SB11|Q9SB11_SOYBN Glycinin OS=Glycine max GN=A5A4B3 PE=2 SV=1	1029.98	2057.94	2	2057.94	-0.0021	172	188	L	DTSNFNNQLDQTPRVFY	L
Q9SB11	tr|Q9SB11|Q9SB11_SOYBN Glycinin OS=Glycine max GN=A5A4B3 PE=2 SV=1	687.681	2060.02	3	2060.02	-0.0009	480	498	L	LVVPQNFVVAEQAGEQGFE	Y
Q9SB11	tr|Q9SB11|Q9SB11_SOYBN Glycinin OS=Glycine max GN=A5A4B3 PE=2 SV=1	1031.02	2060.02	2	2060.02	-0.0004	480	498	L	LVVPQNFVVAEQAGEQGFE	Y
Q9SB11	tr|Q9SB11|Q9SB11_SOYBN Glycinin OS=Glycine max GN=A5A4B3 PE=2 SV=1	1031.45	2060.88	2	2060.88	-0.0033	270	286	L	SVISPKWQEQQDEDEDE	D
Q9SB11	tr|Q9SB11|Q9SB11_SOYBN Glycinin OS=Glycine max GN=A5A4B3 PE=2 SV=1	690.368	2068.08	3	2068.08	0.0002	518	535	F	RAIPSEVLAHSYNLRQSQ	V
Q9SB11	tr|Q9SB11|Q9SB11_SOYBN Glycinin OS=Glycine max GN=A5A4B3 PE=2 SV=1	695.699	2084.07	3	2084.07	-0.0002	247	264	E	DIAEKLQSPDDERKQIVT	V
Q9SB11	tr|Q9SB11|Q9SB11_SOYBN Glycinin OS=Glycine max GN=A5A4B3 PE=2 SV=1	1043.04	2084.07	2	2084.07	0.0001	247	264	E	DIAEKLQSPDDERKQIVT	V
Q9SB11	tr|Q9SB11|Q9SB11_SOYBN Glycinin OS=Glycine max GN=A5A4B3 PE=2 SV=1	1043.99	2085.97	2	2085.98	-0.0021	540	558	L	KYEGNWGPLVNPESQQGSP	R
Q9SB11	tr|Q9SB11|Q9SB11_SOYBN Glycinin OS=Glycine max GN=A5A4B3 PE=2 SV=1	1052.02	2102.03	2	2102.04	-0.0023	148	166	L	VIPPGVPYWTYNTGDEPVV	A
Q9SB11	tr|Q9SB11|Q9SB11_SOYBN Glycinin OS=Glycine max GN=A5A4B3 PE=2 SV=1	1056.57	2111.12	2	2111.12	-0.0013	251	269	E	KLQSPDDERKQIVTVEGGL	S
Q9SB11	tr|Q9SB11|Q9SB11_SOYBN Glycinin OS=Glycine max GN=A5A4B3 PE=2 SV=1	704.714	2111.12	3	2111.12	-0.001	251	269	E	KLQSPDDERKQIVTVEGGL	S
Q9SB11	tr|Q9SB11|Q9SB11_SOYBN Glycinin OS=Glycine max GN=A5A4B3 PE=2 SV=1	528.788	2111.12	4	2111.12	0.0027	251	269	E	KLQSPDDERKQIVTVEGGL	S
Q9SB11	tr|Q9SB11|Q9SB11_SOYBN Glycinin OS=Glycine max GN=A5A4B3 PE=2 SV=1	529.774	2115.07	4	2115.07	-0.001	74	91	L	TLNRNGLHLPSYSPYPRM	I
Q9SB11	tr|Q9SB11|Q9SB11_SOYBN Glycinin OS=Glycine max GN=A5A4B3 PE=2 SV=1	706.03	2115.07	3	2115.07	-0.0004	74	91	L	TLNRNGLHLPSYSPYPRM	I
Q9SB11	tr|Q9SB11|Q9SB11_SOYBN Glycinin OS=Glycine max GN=A5A4B3 PE=2 SV=1	707.05	2118.13	3	2118.13	0.001	500	517	Y	IVFKTHHNAVTSYLKDVF	R
Q9SB11	tr|Q9SB11|Q9SB11_SOYBN Glycinin OS=Glycine max GN=A5A4B3 PE=2 SV=1	717.705	2150.09	3	2150.09	-0.0018	429	446	Q	YVVLYKNGIYSPHWNLNA	N
Q9SB11	tr|Q9SB11|Q9SB11_SOYBN Glycinin OS=Glycine max GN=A5A4B3 PE=2 SV=1	1086.52	2171.02	2	2171.03	-0.0041	171	188	L	LDTSNFNNQLDQTPRVFY	L
Q9SB11	tr|Q9SB11|Q9SB11_SOYBN Glycinin OS=Glycine max GN=A5A4B3 PE=2 SV=1	724.683	2171.03	3	2171.03	-0.0003	171	188	L	LDTSNFNNQLDQTPRVFY	L
Q9SB11	tr|Q9SB11|Q9SB11_SOYBN Glycinin OS=Glycine max GN=A5A4B3 PE=2 SV=1	1087.55	2173.08	2	2173.07	0.0033	148	167	L	VIPPGVPYWTYNTGDEPVVA	I
Q9SB11	tr|Q9SB11|Q9SB11_SOYBN Glycinin OS=Glycine max GN=A5A4B3 PE=2 SV=1	1088.05	2174.09	2	2174.1	-0.0051	168	186	A	ISLLDTSNFNNQLDQTPRV	F
Q9SB11	tr|Q9SB11|Q9SB11_SOYBN Glycinin OS=Glycine max GN=A5A4B3 PE=2 SV=1	733.725	2198.15	3	2198.15	-0.0006	251	270	E	KLQSPDDERKQIVTVEGGLS	V
Q9SB11	tr|Q9SB11|Q9SB11_SOYBN Glycinin OS=Glycine max GN=A5A4B3 PE=2 SV=1	1100.54	2199.06	2	2199.06	-0.0022	539	558	E	LKYEGNWGPLVNPESQQGSP	R
Q9SB11	tr|Q9SB11|Q9SB11_SOYBN Glycinin OS=Glycine max GN=A5A4B3 PE=2 SV=1	734.028	2199.06	3	2199.06	0.0011	539	558	E	LKYEGNWGPLVNPESQQGSP	R
Q9SB11	tr|Q9SB11|Q9SB11_SOYBN Glycinin OS=Glycine max GN=A5A4B3 PE=2 SV=1	1112.55	2223.09	2	2223.08	0.0027	480	499	L	LVVPQNFVVAEQAGEQGFEY	I
Q9SB11	tr|Q9SB11|Q9SB11_SOYBN Glycinin OS=Glycine max GN=A5A4B3 PE=2 SV=1	747.729	2240.17	3	2240.16	0.0003	250	269	A	EKLQSPDDERKQIVTVEGGL	S
Q9SB11	tr|Q9SB11|Q9SB11_SOYBN Glycinin OS=Glycine max GN=A5A4B3 PE=2 SV=1	748.018	2241.03	3	2241.03	-0.0029	231	250	L	SGFSKHFLAQSFNTNEDIAE	K
Q9SB11	tr|Q9SB11|Q9SB11_SOYBN Glycinin OS=Glycine max GN=A5A4B3 PE=2 SV=1	1122.04	2242.07	2	2242.08	-0.0041	540	559	L	KYEGNWGPLVNPESQQGSPR	V
Q9SB11	tr|Q9SB11|Q9SB11_SOYBN Glycinin OS=Glycine max GN=A5A4B3 PE=2 SV=1	748.366	2242.07	3	2242.08	-0.0017	540	559	L	KYEGNWGPLVNPESQQGSPR	V
Q9SB11	tr|Q9SB11|Q9SB11_SOYBN Glycinin OS=Glycine max GN=A5A4B3 PE=2 SV=1	751.707	2252.1	3	2252.1	-0.0029	433	451	L	YKNGIYSPHWNLNANSVIY	V
Q9SB11	tr|Q9SB11|Q9SB11_SOYBN Glycinin OS=Glycine max GN=A5A4B3 PE=2 SV=1	571.304	2281.19	4	2281.19	-0.004	499	517	E	YIVFKTHHNAVTSYLKDVF	R
Q9SB11	tr|Q9SB11|Q9SB11_SOYBN Glycinin OS=Glycine max GN=A5A4B3 PE=2 SV=1	761.403	2281.19	3	2281.19	-0.0031	499	517	E	YIVFKTHHNAVTSYLKDVF	R
Q9SB11	tr|Q9SB11|Q9SB11_SOYBN Glycinin OS=Glycine max GN=A5A4B3 PE=2 SV=1	1144.09	2286.16	2	2286.16	-0.0017	147	167	V	LVIPPGVPYWTYNTGDEPVVA	I
Q9SB11	tr|Q9SB11|Q9SB11_SOYBN Glycinin OS=Glycine max GN=A5A4B3 PE=2 SV=1	763.059	2286.16	3	2286.16	-0.0009	147	167	V	LVIPPGVPYWTYNTGDEPVVA	I
Q9SB11	tr|Q9SB11|Q9SB11_SOYBN Glycinin OS=Glycine max GN=A5A4B3 PE=2 SV=1	1153.48	2304.95	2	2304.95	-0.0025	270	288	L	SVISPKWQEQQDEDEDEDE	D
Q9SB11	tr|Q9SB11|Q9SB11_SOYBN Glycinin OS=Glycine max GN=A5A4B3 PE=2 SV=1	1161.58	2321.15	2	2321.17	-0.0105	168	187	A	ISLLDTSNFNNQLDQTPRVF	Y
Q9SB11	tr|Q9SB11|Q9SB11_SOYBN Glycinin OS=Glycine max GN=A5A4B3 PE=2 SV=1	587.571	2346.25	4	2346.26	-0.0018	392	412	E	NIARPSRADFYNPKAGRISTL	N
Q9SB11	tr|Q9SB11|Q9SB11_SOYBN Glycinin OS=Glycine max GN=A5A4B3 PE=2 SV=1	783.092	2346.26	3	2346.26	-0.0002	392	412	E	NIARPSRADFYNPKAGRISTL	N
Q9SB11	tr|Q9SB11|Q9SB11_SOYBN Glycinin OS=Glycine max GN=A5A4B3 PE=2 SV=1	470.259	2346.26	5	2346.26	0.0014	392	412	E	NIARPSRADFYNPKAGRISTL	N
Q9SB11	tr|Q9SB11|Q9SB11_SOYBN Glycinin OS=Glycine max GN=A5A4B3 PE=2 SV=1	786.061	2355.16	3	2355.16	-0.0002	539	559	E	LKYEGNWGPLVNPESQQGSPR	V
Q9SB11	tr|Q9SB11|Q9SB11_SOYBN Glycinin OS=Glycine max GN=A5A4B3 PE=2 SV=1	795.415	2383.22	3	2383.22	-0.0022	518	538	F	RAIPSEVLAHSYNLRQSQVSE	L
Q9SB11	tr|Q9SB11|Q9SB11_SOYBN Glycinin OS=Glycine max GN=A5A4B3 PE=2 SV=1	596.813	2383.22	4	2383.22	-0.002	518	538	F	RAIPSEVLAHSYNLRQSQVSE	L
Q9SB11	tr|Q9SB11|Q9SB11_SOYBN Glycinin OS=Glycine max GN=A5A4B3 PE=2 SV=1	1193.62	2385.22	2	2385.23	-0.001	146	167	D	VLVIPPGVPYWTYNTGDEPVVA	I
Q9SB11	tr|Q9SB11|Q9SB11_SOYBN Glycinin OS=Glycine max GN=A5A4B3 PE=2 SV=1	1213.15	2424.28	2	2424.29	-0.0027	248	269	D	IAEKLQSPDDERKQIVTVEGGL	S
Q9SB11	tr|Q9SB11|Q9SB11_SOYBN Glycinin OS=Glycine max GN=A5A4B3 PE=2 SV=1	809.102	2424.29	3	2424.29	-0.0006	248	269	D	IAEKLQSPDDERKQIVTVEGGL	S
Q9SB11	tr|Q9SB11|Q9SB11_SOYBN Glycinin OS=Glycine max GN=A5A4B3 PE=2 SV=1	607.079	2424.29	4	2424.29	-0.0004	248	269	D	IAEKLQSPDDERKQIVTVEGGL	S
Q9SB11	tr|Q9SB11|Q9SB11_SOYBN Glycinin OS=Glycine max GN=A5A4B3 PE=2 SV=1	1243.12	2484.22	2	2484.23	-0.0043	168	188	A	ISLLDTSNFNNQLDQTPRVFY	L
Q9SB11	tr|Q9SB11|Q9SB11_SOYBN Glycinin OS=Glycine max GN=A5A4B3 PE=2 SV=1	829.084	2484.23	3	2484.23	0.0007	168	188	A	ISLLDTSNFNNQLDQTPRVFY	L
Q9SB11	tr|Q9SB11|Q9SB11_SOYBN Glycinin OS=Glycine max GN=A5A4B3 PE=2 SV=1	833.11	2496.31	3	2496.31	-0.0016	518	539	F	RAIPSEVLAHSYNLRQSQVSEL	K
Q9SB11	tr|Q9SB11|Q9SB11_SOYBN Glycinin OS=Glycine max GN=A5A4B3 PE=2 SV=1	625.084	2496.31	4	2496.31	-0.0004	518	539	F	RAIPSEVLAHSYNLRQSQVSEL	K
Q9SB11	tr|Q9SB11|Q9SB11_SOYBN Glycinin OS=Glycine max GN=A5A4B3 PE=2 SV=1	838.113	2511.32	3	2511.32	-0.0022	248	270	D	IAEKLQSPDDERKQIVTVEGGLS	V
Q9SB11	tr|Q9SB11|Q9SB11_SOYBN Glycinin OS=Glycine max GN=A5A4B3 PE=2 SV=1	847.444	2539.31	3	2539.31	-0.003	247	269	E	DIAEKLQSPDDERKQIVTVEGGL	S
Q9SB11	tr|Q9SB11|Q9SB11_SOYBN Glycinin OS=Glycine max GN=A5A4B3 PE=2 SV=1	635.835	2539.31	4	2539.31	-0.0015	247	269	E	DIAEKLQSPDDERKQIVTVEGGL	S
Q9SB11	tr|Q9SB11|Q9SB11_SOYBN Glycinin OS=Glycine max GN=A5A4B3 PE=2 SV=1	1270.66	2539.31	2	2539.31	0.0016	247	269	E	DIAEKLQSPDDERKQIVTVEGGL	S
Q9SB11	tr|Q9SB11|Q9SB11_SOYBN Glycinin OS=Glycine max GN=A5A4B3 PE=2 SV=1	848.424	2542.25	3	2542.25	-0.0016	243	264	F	NTNEDIAEKLQSPDDERKQIVT	V
Q9SB11	tr|Q9SB11|Q9SB11_SOYBN Glycinin OS=Glycine max GN=A5A4B3 PE=2 SV=1	636.571	2542.25	4	2542.25	0.0023	243	264	F	NTNEDIAEKLQSPDDERKQIVT	V
Q9SB11	tr|Q9SB11|Q9SB11_SOYBN Glycinin OS=Glycine max GN=A5A4B3 PE=2 SV=1	637.84	2547.33	4	2547.33	0.0004	392	414	E	NIARPSRADFYNPKAGRISTLNS	L
Q9SB11	tr|Q9SB11|Q9SB11_SOYBN Glycinin OS=Glycine max GN=A5A4B3 PE=2 SV=1	855.448	2563.32	3	2563.32	0.0006	430	451	Y	VVLYKNGIYSPHWNLNANSVIY	V
Q9SB11	tr|Q9SB11|Q9SB11_SOYBN Glycinin OS=Glycine max GN=A5A4B3 PE=2 SV=1	523.479	2612.36	5	2612.36	0.0009	390	412	L	HENIARPSRADFYNPKAGRISTL	N
Q9SB11	tr|Q9SB11|Q9SB11_SOYBN Glycinin OS=Glycine max GN=A5A4B3 PE=2 SV=1	1333.03	2664.04	2	2664.05	-0.0025	270	291	L	SVISPKWQEQQDEDEDEDEDDE	D
Q9SB11	tr|Q9SB11|Q9SB11_SOYBN Glycinin OS=Glycine max GN=A5A4B3 PE=2 SV=1	673.337	2689.32	4	2689.32	0.0003	242	264	S	FNTNEDIAEKLQSPDDERKQIVT	V
Q9SB11	tr|Q9SB11|Q9SB11_SOYBN Glycinin OS=Glycine max GN=A5A4B3 PE=2 SV=1	897.448	2689.32	3	2689.32	0.0021	242	264	S	FNTNEDIAEKLQSPDDERKQIVT	V
Q9SB11	tr|Q9SB11|Q9SB11_SOYBN Glycinin OS=Glycine max GN=A5A4B3 PE=2 SV=1	1390.54	2779.07	2	2779.07	-0.0017	270	292	L	SVISPKWQEQQDEDEDEDEDDED	E
Q9SB11	tr|Q9SB11|Q9SB11_SOYBN Glycinin OS=Glycine max GN=A5A4B3 PE=2 SV=1	584.908	2919.5	5	2919.5	0.0004	121	144	N	RRGSRSQKQQLQDSHQKIRHFNEG	D
Q9SB11	tr|Q9SB11|Q9SB11_SOYBN Glycinin OS=Glycine max GN=A5A4B3 PE=2 SV=1	750.38	2997.49	4	2997.49	0.0006	243	269	F	NTNEDIAEKLQSPDDERKQIVTVEGGL	S
Q9SB11	tr|Q9SB11|Q9SB11_SOYBN Glycinin OS=Glycine max GN=A5A4B3 PE=2 SV=1	1000.17	2997.49	3	2997.49	0.0009	243	269	F	NTNEDIAEKLQSPDDERKQIVTVEGGL	S
Q9SB11	tr|Q9SB11|Q9SB11_SOYBN Glycinin OS=Glycine max GN=A5A4B3 PE=2 SV=1	1048.83	3143.48	3	3143.48	-0.0046	171	197	L	LDTSNFNNQLDQTPRVFYLAGNPDIEY	P
Q9SB11	tr|Q9SB11|Q9SB11_SOYBN Glycinin OS=Glycine max GN=A5A4B3 PE=2 SV=1	787.146	3144.56	4	3144.56	-0.0023	242	269	S	FNTNEDIAEKLQSPDDERKQIVTVEGGL	S
Q9SB11	tr|Q9SB11|Q9SB11_SOYBN Glycinin OS=Glycine max GN=A5A4B3 PE=2 SV=1	1049.19	3144.56	3	3144.56	-0.0014	242	269	S	FNTNEDIAEKLQSPDDERKQIVTVEGGL	S
Q9SB11	tr|Q9SB11|Q9SB11_SOYBN Glycinin OS=Glycine max GN=A5A4B3 PE=2 SV=1	1145.2	3432.58	3	3432.58	-0.0001	201	230	T	MQQQQQQKSHGGRKQGQHQQEEEEEGGSVL	S
Q9SB11	tr|Q9SB11|Q9SB11_SOYBN Glycinin OS=Glycine max GN=A5A4B3 PE=2 SV=1	859.153	3432.58	4	3432.58	0.0002	201	230	T	MQQQQQQKSHGGRKQGQHQQEEEEEGGSVL	S
Q9SB11	tr|Q9SB11|Q9SB11_SOYBN Glycinin OS=Glycine max GN=A5A4B3 PE=2 SV=1	687.524	3432.58	5	3432.58	0.0008	201	230	T	MQQQQQQKSHGGRKQGQHQQEEEEEGGSVL	S
Q9SB11	tr|Q9SB11|Q9SB11_SOYBN Glycinin OS=Glycine max GN=A5A4B3 PE=2 SV=1	1157.88	3470.63	3	3470.63	0.0029	171	200	L	LDTSNFNNQLDQTPRVFYLAGNPDIEYPET	M
Q9SB11	tr|Q9SB11|Q9SB11_SOYBN Glycinin OS=Glycine max GN=A5A4B3 PE=2 SV=1	944.938	3775.72	4	3775.72	0.0007	198	230	Y	PETMQQQQQQKSHGGRKQGQHQQEEEEEGGSVL	S
Q9SB11	tr|Q9SB11|Q9SB11_SOYBN Glycinin OS=Glycine max GN=A5A4B3 PE=2 SV=1	867.837	4334.15	5	4334.15	0.0021	231	269	L	SGFSKHFLAQSFNTNEDIAEKLQSPDDERKQIVTVEGGL	S
Q9SB11	tr|Q9SB11|Q9SB11_SOYBN Glycinin OS=Glycine max GN=A5A4B3 PE=2 SV=1	950.644	4748.18	5	4748.18	0.0069	189	230	Y	LAGNPDIEYPETMQQQQQQKSHGGRKQGQHQQEEEEEGGSVL	S
Q9SB11	tr|Q9SB11|Q9SB11_SOYBN Glycinin OS=Glycine max GN=A5A4B3 PE=2 SV=1	983.255	4911.24	5	4911.24	0	188	230	F	YLAGNPDIEYPETMQQQQQQKSHGGRKQGQHQQEEEEEGGSVL	S
C0KG62	tr|C0KG62|C0KG62_SOYBN Mutant glycinin A3B4 OS=Glycine max PE=2 SV=1	352.226	702.438	2	702.439	-0.0009	71	76	T	VSKRTL	N
C0KG62	tr|C0KG62|C0KG62_SOYBN Mutant glycinin A3B4 OS=Glycine max PE=2 SV=1	364.688	727.36	2	727.361	-0.0008	181	186	L	DQNPRV	F
C0KG62	tr|C0KG62|C0KG62_SOYBN Mutant glycinin A3B4 OS=Glycine max PE=2 SV=1	392.715	783.415	2	783.417	-0.0012	478	483	S	YIKDVF	R
C0KG62	tr|C0KG62|C0KG62_SOYBN Mutant glycinin A3B4 OS=Glycine max PE=2 SV=1	436.231	870.447	2	870.449	-0.0021	477	483	S	SYIKDVF	R
C0KG62	tr|C0KG62|C0KG62_SOYBN Mutant glycinin A3B4 OS=Glycine max PE=2 SV=1	471.292	940.57	2	940.571	-0.0005	94	103	I	IVVQGKGAIG	F
C0KG62	tr|C0KG62|C0KG62_SOYBN Mutant glycinin A3B4 OS=Glycine max PE=2 SV=1	490.748	979.482	2	979.484	-0.001	469	477	F	KTHHNAVSS	Y
C0KG62	tr|C0KG62|C0KG62_SOYBN Mutant glycinin A3B4 OS=Glycine max PE=2 SV=1	494.781	987.548	2	987.55	-0.0017	384	392	L	PALRQFGLS	A
C0KG62	tr|C0KG62|C0KG62_SOYBN Mutant glycinin A3B4 OS=Glycine max PE=2 SV=1	519.754	1037.49	2	1037.49	-0.0005	181	188	L	DQNPRVFY	L
C0KG62	tr|C0KG62|C0KG62_SOYBN Mutant glycinin A3B4 OS=Glycine max PE=2 SV=1	527.834	1053.65	2	1053.65	-0.0008	93	103	M	IIVVQGKGAIG	F
C0KG62	tr|C0KG62|C0KG62_SOYBN Mutant glycinin A3B4 OS=Glycine max PE=2 SV=1	535.236	1068.46	2	1068.46	-0.0011	84	92	L	PSYSPYPQM	I
C0KG62	tr|C0KG62|C0KG62_SOYBN Mutant glycinin A3B4 OS=Glycine max PE=2 SV=1	381.856	1142.55	3	1142.55	-0.001	469	478	F	KTHHNAVSSY	I
C0KG62	tr|C0KG62|C0KG62_SOYBN Mutant glycinin A3B4 OS=Glycine max PE=2 SV=1	572.281	1142.55	2	1142.55	-0.0001	469	478	F	KTHHNAVSSY	I
C0KG62	tr|C0KG62|C0KG62_SOYBN Mutant glycinin A3B4 OS=Glycine max PE=2 SV=1	586.817	1171.62	2	1171.62	-0.0003	484	494	F	RAIPSEVLSNS	Y
C0KG62	tr|C0KG62|C0KG62_SOYBN Mutant glycinin A3B4 OS=Glycine max PE=2 SV=1	594.33	1186.65	2	1186.65	-0.0002	384	394	L	PALRQFGLSAQ	Y
C0KG62	tr|C0KG62|C0KG62_SOYBN Mutant glycinin A3B4 OS=Glycine max PE=2 SV=1	596.807	1191.6	2	1191.6	-0.0003	495	504	S	YNLGQSQVRQ	L
C0KG62	tr|C0KG62|C0KG62_SOYBN Mutant glycinin A3B4 OS=Glycine max PE=2 SV=1	599.302	1196.59	2	1196.59	0.0004	177	186	F	NNQLDQNPRV	F
C0KG62	tr|C0KG62|C0KG62_SOYBN Mutant glycinin A3B4 OS=Glycine max PE=2 SV=1	601.369	1200.72	2	1200.72	0.0009	93	104	M	IIVVQGKGAIGF	A
C0KG62	tr|C0KG62|C0KG62_SOYBN Mutant glycinin A3B4 OS=Glycine max PE=2 SV=1	608.296	1214.58	2	1214.58	0	453	464	F	VVAEQGGEQGLE	Y
C0KG62	tr|C0KG62|C0KG62_SOYBN Mutant glycinin A3B4 OS=Glycine max PE=2 SV=1	637.331	1272.65	2	1272.65	0.0007	506	517	L	KYQGNSGPLVNP	Q
C0KG62	tr|C0KG62|C0KG62_SOYBN Mutant glycinin A3B4 OS=Glycine max PE=2 SV=1	646.811	1291.61	2	1291.6	0.002	189	200	Y	LAGNPDIEHPET	M
C0KG62	tr|C0KG62|C0KG62_SOYBN Mutant glycinin A3B4 OS=Glycine max PE=2 SV=1	658.39	1314.77	2	1314.77	-0.0002	381	392	S	LTLPALRQFGLS	A
C0KG62	tr|C0KG62|C0KG62_SOYBN Mutant glycinin A3B4 OS=Glycine max PE=2 SV=1	442.57	1324.69	3	1324.69	-0.0013	466	477	Y	VVFKTHHNAVSS	Y
C0KG62	tr|C0KG62|C0KG62_SOYBN Mutant glycinin A3B4 OS=Glycine max PE=2 SV=1	663.351	1324.69	2	1324.69	-0.0003	466	477	Y	VVFKTHHNAVSS	Y
C0KG62	tr|C0KG62|C0KG62_SOYBN Mutant glycinin A3B4 OS=Glycine max PE=2 SV=1	668.348	1334.68	2	1334.68	-0.0009	484	495	F	RAIPSEVLSNSY	N
C0KG62	tr|C0KG62|C0KG62_SOYBN Mutant glycinin A3B4 OS=Glycine max PE=2 SV=1	672.836	1343.66	2	1343.66	-0.0003	177	187	F	NNQLDQNPRVF	Y
C0KG62	tr|C0KG62|C0KG62_SOYBN Mutant glycinin A3B4 OS=Glycine max PE=2 SV=1	675.861	1349.71	2	1349.71	-0.0016	384	395	L	PALRQFGLSAQY	V
C0KG62	tr|C0KG62|C0KG62_SOYBN Mutant glycinin A3B4 OS=Glycine max PE=2 SV=1	677.325	1352.64	2	1352.64	-0.001	54	64	L	IETWNSQHPEL	Q
C0KG62	tr|C0KG62|C0KG62_SOYBN Mutant glycinin A3B4 OS=Glycine max PE=2 SV=1	681.83	1361.65	2	1361.65	-0.0005	452	464	N	FVVAEQGGEQGLE	Y
C0KG62	tr|C0KG62|C0KG62_SOYBN Mutant glycinin A3B4 OS=Glycine max PE=2 SV=1	689.828	1377.64	2	1377.64	-0.0001	453	465	F	VVAEQGGEQGLEY	V
C0KG62	tr|C0KG62|C0KG62_SOYBN Mutant glycinin A3B4 OS=Glycine max PE=2 SV=1	693.872	1385.73	2	1385.73	-0.0008	505	517	Q	LKYQGNSGPLVNP	Q
C0KG62	tr|C0KG62|C0KG62_SOYBN Mutant glycinin A3B4 OS=Glycine max PE=2 SV=1	710.421	1418.83	2	1418.83	-0.0004	93	106	M	IIVVQGKGAIGFAF	P
C0KG62	tr|C0KG62|C0KG62_SOYBN Mutant glycinin A3B4 OS=Glycine max PE=2 SV=1	712.329	1422.64	2	1422.64	-0.0022	189	201	Y	LAGNPDIEHPETM	Q
C0KG62	tr|C0KG62|C0KG62_SOYBN Mutant glycinin A3B4 OS=Glycine max PE=2 SV=1	715.41	1428.8	2	1428.81	-0.004	379	391	L	NSLTLPALRQFGL	S
C0KG62	tr|C0KG62|C0KG62_SOYBN Mutant glycinin A3B4 OS=Glycine max PE=2 SV=1	728.341	1454.67	2	1454.67	-0.0014	188	200	F	YLAGNPDIEHPET	M
C0KG62	tr|C0KG62|C0KG62_SOYBN Mutant glycinin A3B4 OS=Glycine max PE=2 SV=1	740.861	1479.71	2	1479.71	0.0002	492	504	L	SNSYNLGQSQVRQ	L
C0KG62	tr|C0KG62|C0KG62_SOYBN Mutant glycinin A3B4 OS=Glycine max PE=2 SV=1	496.923	1487.75	3	1487.75	-0.0037	465	477	E	YVVFKTHHNAVSS	Y
C0KG62	tr|C0KG62|C0KG62_SOYBN Mutant glycinin A3B4 OS=Glycine max PE=2 SV=1	744.881	1487.75	2	1487.75	-0.0037	465	477	E	YVVFKTHHNAVSS	Y
C0KG62	tr|C0KG62|C0KG62_SOYBN Mutant glycinin A3B4 OS=Glycine max PE=2 SV=1	754.367	1506.72	2	1506.72	-0.0012	177	188	F	NNQLDQNPRVFY	L
C0KG62	tr|C0KG62|C0KG62_SOYBN Mutant glycinin A3B4 OS=Glycine max PE=2 SV=1	503.298	1506.87	3	1506.87	-0.0007	71	83	T	VSKRTLNRNGLHL	P
C0KG62	tr|C0KG62|C0KG62_SOYBN Mutant glycinin A3B4 OS=Glycine max PE=2 SV=1	757.937	1513.86	2	1513.86	-0.0029	381	394	S	LTLPALRQFGLSAQ	Y
C0KG62	tr|C0KG62|C0KG62_SOYBN Mutant glycinin A3B4 OS=Glycine max PE=2 SV=1	758.927	1515.84	2	1515.84	-0.0018	379	392	L	NSLTLPALRQFGLS	A
C0KG62	tr|C0KG62|C0KG62_SOYBN Mutant glycinin A3B4 OS=Glycine max PE=2 SV=1	507.252	1518.74	3	1518.74	-0.0012	399	410	L	YRNGIYSPHWNL	N
C0KG62	tr|C0KG62|C0KG62_SOYBN Mutant glycinin A3B4 OS=Glycine max PE=2 SV=1	760.375	1518.74	2	1518.74	-0.0007	399	410	L	YRNGIYSPHWNL	N
C0KG62	tr|C0KG62|C0KG62_SOYBN Mutant glycinin A3B4 OS=Glycine max PE=2 SV=1	763.361	1524.71	2	1524.71	-0.0031	452	465	N	FVVAEQGGEQGLEY	V
C0KG62	tr|C0KG62|C0KG62_SOYBN Mutant glycinin A3B4 OS=Glycine max PE=2 SV=1	793.86	1585.71	2	1585.71	-0.0024	188	201	F	YLAGNPDIEHPETM	Q
C0KG62	tr|C0KG62|C0KG62_SOYBN Mutant glycinin A3B4 OS=Glycine max PE=2 SV=1	797.402	1592.79	2	1592.79	-0.0005	491	504	V	LSNSYNLGQSQVRQ	L
C0KG62	tr|C0KG62|C0KG62_SOYBN Mutant glycinin A3B4 OS=Glycine max PE=2 SV=1	801.875	1601.73	2	1601.74	-0.0012	187	200	V	FYLAGNPDIEHPET	M
C0KG62	tr|C0KG62|C0KG62_SOYBN Mutant glycinin A3B4 OS=Glycine max PE=2 SV=1	826.415	1650.82	2	1650.82	-0.0002	465	478	E	YVVFKTHHNAVSSY	I
C0KG62	tr|C0KG62|C0KG62_SOYBN Mutant glycinin A3B4 OS=Glycine max PE=2 SV=1	551.279	1650.82	3	1650.82	-0.0001	465	478	E	YVVFKTHHNAVSSY	I
C0KG62	tr|C0KG62|C0KG62_SOYBN Mutant glycinin A3B4 OS=Glycine max PE=2 SV=1	831.472	1660.93	2	1660.93	0.0004	384	398	L	PALRQFGLSAQYVVL	Y
C0KG62	tr|C0KG62|C0KG62_SOYBN Mutant glycinin A3B4 OS=Glycine max PE=2 SV=1	839.469	1676.92	2	1676.92	-0.0013	381	395	S	LTLPALRQFGLSAQY	V
C0KG62	tr|C0KG62|C0KG62_SOYBN Mutant glycinin A3B4 OS=Glycine max PE=2 SV=1	562.316	1683.93	3	1683.93	-0.0008	250	263	E	KLRSPDDERKQIVT	V
C0KG62	tr|C0KG62|C0KG62_SOYBN Mutant glycinin A3B4 OS=Glycine max PE=2 SV=1	568.946	1703.82	3	1703.82	-0.0014	399	412	L	YRNGIYSPHWNLNA	N
C0KG62	tr|C0KG62|C0KG62_SOYBN Mutant glycinin A3B4 OS=Glycine max PE=2 SV=1	852.915	1703.82	2	1703.82	-0.0007	399	412	L	YRNGIYSPHWNLNA	N
C0KG62	tr|C0KG62|C0KG62_SOYBN Mutant glycinin A3B4 OS=Glycine max PE=2 SV=1	858.474	1714.93	2	1714.94	-0.0035	379	394	L	NSLTLPALRQFGLSAQ	Y
C0KG62	tr|C0KG62|C0KG62_SOYBN Mutant glycinin A3B4 OS=Glycine max PE=2 SV=1	862.43	1722.85	2	1722.85	-0.0004	453	468	F	VVAEQGGEQGLEYVVF	K
C0KG62	tr|C0KG62|C0KG62_SOYBN Mutant glycinin A3B4 OS=Glycine max PE=2 SV=1	867.394	1732.77	2	1732.78	-0.0029	187	201	V	FYLAGNPDIEHPETM	Q
C0KG62	tr|C0KG62|C0KG62_SOYBN Mutant glycinin A3B4 OS=Glycine max PE=2 SV=1	881.411	1760.81	2	1760.81	0	172	186	L	DTSNFNNQLDQNPRV	F
C0KG62	tr|C0KG62|C0KG62_SOYBN Mutant glycinin A3B4 OS=Glycine max PE=2 SV=1	590.66	1768.96	3	1768.96	-0.0014	502	517	Q	VRQLKYQGNSGPLVNP	Q
C0KG62	tr|C0KG62|C0KG62_SOYBN Mutant glycinin A3B4 OS=Glycine max PE=2 SV=1	885.487	1768.96	2	1768.96	0.0004	502	517	Q	VRQLKYQGNSGPLVNP	Q
C0KG62	tr|C0KG62|C0KG62_SOYBN Mutant glycinin A3B4 OS=Glycine max PE=2 SV=1	597.997	1790.97	3	1790.98	-0.0061	91	107	P	QMIIVVQGKGAIGFAFP	G
C0KG62	tr|C0KG62|C0KG62_SOYBN Mutant glycinin A3B4 OS=Glycine max PE=2 SV=1	610.993	1829.96	3	1829.96	-0.0017	396	410	Y	VVLYRNGIYSPHWNL	N
C0KG62	tr|C0KG62|C0KG62_SOYBN Mutant glycinin A3B4 OS=Glycine max PE=2 SV=1	917.969	1833.92	2	1833.92	0.0021	484	500	F	RAIPSEVLSNSYNLGQS	Q
C0KG62	tr|C0KG62|C0KG62_SOYBN Mutant glycinin A3B4 OS=Glycine max PE=2 SV=1	931.425	1860.84	2	1860.84	0.0008	187	202	V	FYLAGNPDIEHPETMQ	Q
C0KG62	tr|C0KG62|C0KG62_SOYBN Mutant glycinin A3B4 OS=Glycine max PE=2 SV=1	937.954	1873.89	2	1873.89	0.0009	171	186	L	LDTSNFNNQLDQNPRV	F
C0KG62	tr|C0KG62|C0KG62_SOYBN Mutant glycinin A3B4 OS=Glycine max PE=2 SV=1	940.004	1877.99	2	1878	-0.0073	379	395	L	NSLTLPALRQFGLSAQY	V
C0KG62	tr|C0KG62|C0KG62_SOYBN Mutant glycinin A3B4 OS=Glycine max PE=2 SV=1	633.346	1897.02	3	1897.02	-0.0008	501	517	S	QVRQLKYQGNSGPLVNP	Q
C0KG62	tr|C0KG62|C0KG62_SOYBN Mutant glycinin A3B4 OS=Glycine max PE=2 SV=1	1007.01	2012.01	2	2012.02	-0.0066	446	464	L	LVVPQNFVVAEQGGEQGLE	Y
C0KG62	tr|C0KG62|C0KG62_SOYBN Mutant glycinin A3B4 OS=Glycine max PE=2 SV=1	671.68	2012.02	3	2012.02	-0.0042	446	464	L	LVVPQNFVVAEQGGEQGLE	Y
C0KG62	tr|C0KG62|C0KG62_SOYBN Mutant glycinin A3B4 OS=Glycine max PE=2 SV=1	1011.49	2020.96	2	2020.96	-0.0045	171	187	L	LDTSNFNNQLDQNPRVF	Y
C0KG62	tr|C0KG62|C0KG62_SOYBN Mutant glycinin A3B4 OS=Glycine max PE=2 SV=1	677.313	2028.92	3	2028.92	-0.0006	230	247	L	SGFSKHFLAQSFNTNEDT	A
C0KG62	tr|C0KG62|C0KG62_SOYBN Mutant glycinin A3B4 OS=Glycine max PE=2 SV=1	1031.94	2061.86	2	2061.87	-0.0014	269	285	L	SVISPKWQEQEDEDEDE	D
C0KG62	tr|C0KG62|C0KG62_SOYBN Mutant glycinin A3B4 OS=Glycine max PE=2 SV=1	523.531	2090.09	4	2090.09	-0.0012	466	483	Y	VVFKTHHNAVSSYIKDVF	R
C0KG62	tr|C0KG62|C0KG62_SOYBN Mutant glycinin A3B4 OS=Glycine max PE=2 SV=1	697.705	2090.09	3	2090.09	-0.0008	466	483	Y	VVFKTHHNAVSSYIKDVF	R
C0KG62	tr|C0KG62|C0KG62_SOYBN Mutant glycinin A3B4 OS=Glycine max PE=2 SV=1	701.035	2100.08	3	2100.08	0.0024	246	263	E	DTAEKLRSPDDERKQIVT	V
C0KG62	tr|C0KG62|C0KG62_SOYBN Mutant glycinin A3B4 OS=Glycine max PE=2 SV=1	714.062	2139.16	3	2139.16	-0.0013	250	268	E	KLRSPDDERKQIVTVEGGL	S
C0KG62	tr|C0KG62|C0KG62_SOYBN Mutant glycinin A3B4 OS=Glycine max PE=2 SV=1	1088.55	2175.08	2	2175.08	-0.0007	446	465	L	LVVPQNFVVAEQGGEQGLEY	V
C0KG62	tr|C0KG62|C0KG62_SOYBN Mutant glycinin A3B4 OS=Glycine max PE=2 SV=1	1093.02	2184.02	2	2184.02	-0.0074	171	188	L	LDTSNFNNQLDQNPRVFY	L
C0KG62	tr|C0KG62|C0KG62_SOYBN Mutant glycinin A3B4 OS=Glycine max PE=2 SV=1	729.015	2184.02	3	2184.02	-0.0009	171	188	L	LDTSNFNNQLDQNPRVFY	L
C0KG62	tr|C0KG62|C0KG62_SOYBN Mutant glycinin A3B4 OS=Glycine max PE=2 SV=1	1094.55	2187.09	2	2187.09	-0.0042	168	186	A	ISLLDTSNFNNQLDQNPRV	F
C0KG62	tr|C0KG62|C0KG62_SOYBN Mutant glycinin A3B4 OS=Glycine max PE=2 SV=1	744.006	2229	3	2229	-0.0011	230	249	L	SGFSKHFLAQSFNTNEDTAE	K
C0KG62	tr|C0KG62|C0KG62_SOYBN Mutant glycinin A3B4 OS=Glycine max PE=2 SV=1	752.058	2253.15	3	2253.16	-0.005	465	483	E	YVVFKTHHNAVSSYIKDVF	R
C0KG62	tr|C0KG62|C0KG62_SOYBN Mutant glycinin A3B4 OS=Glycine max PE=2 SV=1	564.296	2253.15	4	2253.16	-0.005	465	483	E	YVVFKTHHNAVSSYIKDVF	R
C0KG62	tr|C0KG62|C0KG62_SOYBN Mutant glycinin A3B4 OS=Glycine max PE=2 SV=1	761.042	2280.11	3	2280.11	-0.0021	399	417	L	YRNGIYSPHWNLNANSVIY	V
C0KG62	tr|C0KG62|C0KG62_SOYBN Mutant glycinin A3B4 OS=Glycine max PE=2 SV=1	780.757	2339.25	3	2339.24	0.0044	248	268	T	AEKLRSPDDERKQIVTVEGGL	S
C0KG62	tr|C0KG62|C0KG62_SOYBN Mutant glycinin A3B4 OS=Glycine max PE=2 SV=1	782.743	2345.21	3	2345.21	-0.0013	484	504	F	RAIPSEVLSNSYNLGQSQVRQ	L
C0KG62	tr|C0KG62|C0KG62_SOYBN Mutant glycinin A3B4 OS=Glycine max PE=2 SV=1	1174.98	2347.94	2	2347.95	-0.0007	270	288	S	VISPKWQEQEDEDEDEDEE	Y
C0KG62	tr|C0KG62|C0KG62_SOYBN Mutant glycinin A3B4 OS=Glycine max PE=2 SV=1	791.414	2371.22	3	2371.22	-0.0002	73	92	S	KRTLNRNGLHLPSYSPYPQM	I
C0KG62	tr|C0KG62|C0KG62_SOYBN Mutant glycinin A3B4 OS=Glycine max PE=2 SV=1	593.813	2371.22	4	2371.22	0.0003	73	92	S	KRTLNRNGLHLPSYSPYPQM	I
C0KG62	tr|C0KG62|C0KG62_SOYBN Mutant glycinin A3B4 OS=Glycine max PE=2 SV=1	1218.5	2434.98	2	2434.98	0.0004	269	288	L	SVISPKWQEQEDEDEDEDEE	Y
C0KG62	tr|C0KG62|C0KG62_SOYBN Mutant glycinin A3B4 OS=Glycine max PE=2 SV=1	1249.61	2497.21	2	2497.22	-0.011	168	188	A	ISLLDTSNFNNQLDQNPRVFY	L
C0KG62	tr|C0KG62|C0KG62_SOYBN Mutant glycinin A3B4 OS=Glycine max PE=2 SV=1	833.415	2497.22	3	2497.22	-0.0016	168	188	A	ISLLDTSNFNNQLDQNPRVFY	L
C0KG62	tr|C0KG62|C0KG62_SOYBN Mutant glycinin A3B4 OS=Glycine max PE=2 SV=1	852.779	2555.32	3	2555.32	-0.0036	246	268	E	DTAEKLRSPDDERKQIVTVEGGL	S
C0KG62	tr|C0KG62|C0KG62_SOYBN Mutant glycinin A3B4 OS=Glycine max PE=2 SV=1	639.837	2555.32	4	2555.32	-0.002	246	268	E	DTAEKLRSPDDERKQIVTVEGGL	S
C0KG62	tr|C0KG62|C0KG62_SOYBN Mutant glycinin A3B4 OS=Glycine max PE=2 SV=1	853.447	2557.32	3	2557.32	-0.0029	71	92	T	VSKRTLNRNGLHLPSYSPYPQM	I
C0KG62	tr|C0KG62|C0KG62_SOYBN Mutant glycinin A3B4 OS=Glycine max PE=2 SV=1	853.759	2558.26	3	2558.26	-0.0012	242	263	F	NTNEDTAEKLRSPDDERKQIVT	V
C0KG62	tr|C0KG62|C0KG62_SOYBN Mutant glycinin A3B4 OS=Glycine max PE=2 SV=1	640.572	2558.26	4	2558.26	0.002	242	263	F	NTNEDTAEKLRSPDDERKQIVT	V
C0KG62	tr|C0KG62|C0KG62_SOYBN Mutant glycinin A3B4 OS=Glycine max PE=2 SV=1	854.114	2559.32	3	2559.32	0.0007	495	517	S	YNLGQSQVRQLKYQGNSGPLVNP	Q
C0KG62	tr|C0KG62|C0KG62_SOYBN Mutant glycinin A3B4 OS=Glycine max PE=2 SV=1	644.336	2573.31	4	2573.32	-0.0041	71	92	T	VSKRTLNRNGLHLPSYSPYPQM	I
C0KG62	tr|C0KG62|C0KG62_SOYBN Mutant glycinin A3B4 OS=Glycine max PE=2 SV=1	902.782	2705.32	3	2705.33	-0.0015	241	263	S	FNTNEDTAEKLRSPDDERKQIVT	V
C0KG62	tr|C0KG62|C0KG62_SOYBN Mutant glycinin A3B4 OS=Glycine max PE=2 SV=1	677.338	2705.32	4	2705.33	-0.0007	241	263	S	FNTNEDTAEKLRSPDDERKQIVT	V
C0KG62	tr|C0KG62|C0KG62_SOYBN Mutant glycinin A3B4 OS=Glycine max PE=2 SV=1	950.146	2847.41	3	2847.43	-0.0114	492	517	L	SNSYNLGQSQVRQLKYQGNSGPLVNP	Q
C0KG62	tr|C0KG62|C0KG62_SOYBN Mutant glycinin A3B4 OS=Glycine max PE=2 SV=1	952.45	2854.33	3	2854.34	-0.0097	197	220	E	HPETMQQQQQQKSHGGRKQGQHQQ	P
C0KG62	tr|C0KG62|C0KG62_SOYBN Mutant glycinin A3B4 OS=Glycine max PE=2 SV=1	718.357	2869.4	4	2869.39	0.0083	113	136	T	FEKPQQQSSRRGSRSQQQLQDSHQ	K
C0KG62	tr|C0KG62|C0KG62_SOYBN Mutant glycinin A3B4 OS=Glycine max PE=2 SV=1	987.843	2960.51	3	2960.51	-0.0026	491	517	V	LSNSYNLGQSQVRQLKYQGNSGPLVNP	Q
C0KG62	tr|C0KG62|C0KG62_SOYBN Mutant glycinin A3B4 OS=Glycine max PE=2 SV=1	1005.5	3013.49	3	3013.5	-0.0024	242	268	F	NTNEDTAEKLRSPDDERKQIVTVEGGL	S
C0KG62	tr|C0KG62|C0KG62_SOYBN Mutant glycinin A3B4 OS=Glycine max PE=2 SV=1	754.38	3013.49	4	3013.5	-0.0021	242	268	F	NTNEDTAEKLRSPDDERKQIVTVEGGL	S
C0KG62	tr|C0KG62|C0KG62_SOYBN Mutant glycinin A3B4 OS=Glycine max PE=2 SV=1	1020.87	3059.58	3	3059.58	-0.002	490	517	E	VLSNSYNLGQSQVRQLKYQGNSGPLVNP	Q
C0KG62	tr|C0KG62|C0KG62_SOYBN Mutant glycinin A3B4 OS=Glycine max PE=2 SV=1	791.148	3160.56	4	3160.56	-0.0005	241	268	S	FNTNEDTAEKLRSPDDERKQIVTVEGGL	S
C0KG62	tr|C0KG62|C0KG62_SOYBN Mutant glycinin A3B4 OS=Glycine max PE=2 SV=1	1054.53	3160.56	3	3160.56	0.0006	241	268	S	FNTNEDTAEKLRSPDDERKQIVTVEGGL	S
C0KG62	tr|C0KG62|C0KG62_SOYBN Mutant glycinin A3B4 OS=Glycine max PE=2 SV=1	1072.18	3213.52	3	3213.54	-0.0129	25	53	A	ITSSKFNECQLNNLNALEPDHRVESEGGL	I
C0KG62	tr|C0KG62|C0KG62_SOYBN Mutant glycinin A3B4 OS=Glycine max PE=2 SV=1	1153.55	3457.61	3	3457.62	-0.0034	171	200	L	LDTSNFNNQLDQNPRVFYLAGNPDIEHPET	M
C0KG62	tr|C0KG62|C0KG62_SOYBN Mutant glycinin A3B4 OS=Glycine max PE=2 SV=1	1197.23	3588.65	3	3588.66	-0.003	171	201	L	LDTSNFNNQLDQNPRVFYLAGNPDIEHPETM	Q
C0KG62	tr|C0KG62|C0KG62_SOYBN Mutant glycinin A3B4 OS=Glycine max PE=2 SV=1	929.239	3712.93	4	3712.93	-0.0027	484	517	F	RAIPSEVLSNSYNLGQSQVRQLKYQGNSGPLVNP	Q
C0KG62	tr|C0KG62|C0KG62_SOYBN Mutant glycinin A3B4 OS=Glycine max PE=2 SV=1	1238.65	3712.93	3	3712.93	-0.0021	484	517	F	RAIPSEVLSNSYNLGQSQVRQLKYQGNSGPLVNP	Q
C0KG62	tr|C0KG62|C0KG62_SOYBN Mutant glycinin A3B4 OS=Glycine max PE=2 SV=1	779.989	3894.91	5	3894.91	-0.0062	230	263	L	SGFSKHFLAQSFNTNEDTAEKLRSPDDERKQIVT	V
C0KG62	tr|C0KG62|C0KG62_SOYBN Mutant glycinin A3B4 OS=Glycine max PE=2 SV=1	842.226	4206.09	5	4206.1	-0.0048	232	268	G	FSKHFLAQSFNTNEDTAEKLRSPDDERKQIVTVEGGL	S
C0KG62	tr|C0KG62|C0KG62_SOYBN Mutant glycinin A3B4 OS=Glycine max PE=2 SV=1	871.037	4350.15	5	4350.15	-0.004	230	268	L	SGFSKHFLAQSFNTNEDTAEKLRSPDDERKQIVTVEGGL	S
P11828	sp|P11828|GLYG3_SOYBN Glycinin G3 OS=Glycine max GN=GY3 PE=3 SV=1	382.208	762.402	2	762.403	-0.0009	232	237	A	FVVDRQ	I
P11828	sp|P11828|GLYG3_SOYBN Glycinin G3 OS=Glycine max GN=GY3 PE=3 SV=1	464.287	926.559	2	926.559	0.0003	336	343	F	PALSWLKL	S
P11828	sp|P11828|GLYG3_SOYBN Glycinin G3 OS=Glycine max GN=GY3 PE=3 SV=1	481.768	961.521	2	961.523	-0.0019	445	452	E	VIQQTFNL	R
P11828	sp|P11828|GLYG3_SOYBN Glycinin G3 OS=Glycine max GN=GY3 PE=3 SV=1	522.241	1042.47	2	1042.47	0.0001	270	277	E	EQQQRPEE	E
P11828	sp|P11828|GLYG3_SOYBN Glycinin G3 OS=Glycine max GN=GY3 PE=3 SV=1	563.3	1124.59	2	1124.59	-0.0016	91	100	E	IYIQQGSGIF	G
P11828	sp|P11828|GLYG3_SOYBN Glycinin G3 OS=Glycine max GN=GY3 PE=3 SV=1	583.283	1164.55	2	1164.55	-0.0001	405	415	F	AVAARSQSDNF	E
P11828	sp|P11828|GLYG3_SOYBN Glycinin G3 OS=Glycine max GN=GY3 PE=3 SV=1	590.285	1178.56	2	1178.56	-0.001	163	172	L	IDTNSFQNQL	D
P11828	sp|P11828|GLYG3_SOYBN Glycinin G3 OS=Glycine max GN=GY3 PE=3 SV=1	591.294	1180.57	2	1180.58	-0.0031	216	227	E	GGSILSGFAPEF	L
P11828	sp|P11828|GLYG3_SOYBN Glycinin G3 OS=Glycine max GN=GY3 PE=3 SV=1	591.811	1181.61	2	1181.61	-0.0014	91	101	E	IYIQQGSGIFG	M
P11828	sp|P11828|GLYG3_SOYBN Glycinin G3 OS=Glycine max GN=GY3 PE=3 SV=1	602.786	1203.56	2	1203.56	0.001	221	231	L	SGFAPEFLEHA	F
P11828	sp|P11828|GLYG3_SOYBN Glycinin G3 OS=Glycine max GN=GY3 PE=3 SV=1	403.906	1208.7	3	1208.7	-0.0014	469	478	F	LVPPKESQRR	V
P11828	sp|P11828|GLYG3_SOYBN Glycinin G3 OS=Glycine max GN=GY3 PE=3 SV=1	605.356	1208.7	2	1208.7	-0.0005	469	478	F	LVPPKESQRR	V
P11828	sp|P11828|GLYG3_SOYBN Glycinin G3 OS=Glycine max GN=GY3 PE=3 SV=1	647.805	1293.59	2	1293.59	-0.0003	405	416	F	AVAARSQSDNFE	Y
P11828	sp|P11828|GLYG3_SOYBN Glycinin G3 OS=Glycine max GN=GY3 PE=3 SV=1	436.93	1307.77	3	1307.77	0	469	479	F	LVPPKESQRRV	V
P11828	sp|P11828|GLYG3_SOYBN Glycinin G3 OS=Glycine max GN=GY3 PE=3 SV=1	655.338	1308.66	2	1308.66	0.0008	344	355	L	SAQFGSLRKNAM	F
P11828	sp|P11828|GLYG3_SOYBN Glycinin G3 OS=Glycine max GN=GY3 PE=3 SV=1	676.84	1351.67	2	1351.67	-0.0004	135	147	R	EGDLIAVPTGFAY	W
P11828	sp|P11828|GLYG3_SOYBN Glycinin G3 OS=Glycine max GN=GY3 PE=3 SV=1	694.855	1387.69	2	1387.7	-0.0038	439	450	L	NALPEEVIQQTF	N
P11828	sp|P11828|GLYG3_SOYBN Glycinin G3 OS=Glycine max GN=GY3 PE=3 SV=1	745.917	1489.82	2	1489.82	0.0005	331	343	A	TSLDFPALSWLKL	S
P11828	sp|P11828|GLYG3_SOYBN Glycinin G3 OS=Glycine max GN=GY3 PE=3 SV=1	751.878	1501.74	2	1501.74	-0.0007	439	451	L	NALPEEVIQQTFN	L
P11828	sp|P11828|GLYG3_SOYBN Glycinin G3 OS=Glycine max GN=GY3 PE=3 SV=1	777.347	1552.68	2	1552.68	-0.0037	163	175	L	IDTNSFQNQLDQM	P
P11828	sp|P11828|GLYG3_SOYBN Glycinin G3 OS=Glycine max GN=GY3 PE=3 SV=1	801.351	1600.69	2	1600.69	-0.0004	147	159	A	YWMYNNEDTPVVA	V
P11828	sp|P11828|GLYG3_SOYBN Glycinin G3 OS=Glycine max GN=GY3 PE=3 SV=1	808.419	1614.82	2	1614.83	-0.0022	439	452	L	NALPEEVIQQTFNL	R
P11828	sp|P11828|GLYG3_SOYBN Glycinin G3 OS=Glycine max GN=GY3 PE=3 SV=1	836.869	1671.72	2	1671.72	0.0001	146	159	F	AYWMYNNEDTPVVA	V
P11828	sp|P11828|GLYG3_SOYBN Glycinin G3 OS=Glycine max GN=GY3 PE=3 SV=1	560.647	1678.92	3	1678.92	-0.0005	341	355	W	LKLSAQFGSLRKNAM	F
P11828	sp|P11828|GLYG3_SOYBN Glycinin G3 OS=Glycine max GN=GY3 PE=3 SV=1	601.009	1800	3	1800	0.0034	232	246	A	FVVDRQIVRKLQGEN	E
P11828	sp|P11828|GLYG3_SOYBN Glycinin G3 OS=Glycine max GN=GY3 PE=3 SV=1	609.669	1825.99	3	1825.99	-0.0008	341	356	W	LKLSAQFGSLRKNAMF	V
P11828	sp|P11828|GLYG3_SOYBN Glycinin G3 OS=Glycine max GN=GY3 PE=3 SV=1	927.447	1852.88	2	1852.88	-0.0002	262	277	L	SVISPPTEEQQQRPEE	E
P11828	sp|P11828|GLYG3_SOYBN Glycinin G3 OS=Glycine max GN=GY3 PE=3 SV=1	644.023	1929.05	3	1929.04	0.0036	232	247	A	FVVDRQIVRKLQGENE	E
P11828	sp|P11828|GLYG3_SOYBN Glycinin G3 OS=Glycine max GN=GY3 PE=3 SV=1	687.035	2058.08	3	2058.09	-0.0016	232	248	A	FVVDRQIVRKLQGENEE	E
P11828	sp|P11828|GLYG3_SOYBN Glycinin G3 OS=Glycine max GN=GY3 PE=3 SV=1	704.009	2109	3	2109.01	-0.0014	163	179	L	IDTNSFQNQLDQMPRRF	Y
P11828	sp|P11828|GLYG3_SOYBN Glycinin G3 OS=Glycine max GN=GY3 PE=3 SV=1	714.718	2141.13	3	2141.13	-0.0004	238	256	Q	IVRKLQGENEEEEKGAIVT	V
P11828	sp|P11828|GLYG3_SOYBN Glycinin G3 OS=Glycine max GN=GY3 PE=3 SV=1	752.4	2254.18	3	2254.18	-0.0041	439	457	L	NALPEEVIQQTFNLRRQQA	R
P11828	sp|P11828|GLYG3_SOYBN Glycinin G3 OS=Glycine max GN=GY3 PE=3 SV=1	770.067	2307.18	3	2307.17	0.0073	257	277	T	VKGGLSVISPPTEEQQQRPEE	E
P11828	sp|P11828|GLYG3_SOYBN Glycinin G3 OS=Glycine max GN=GY3 PE=3 SV=1	803.735	2408.18	3	2408.19	-0.007	160	179	A	VSLIDTNSFQNQLDQMPRRF	Y
P11828	sp|P11828|GLYG3_SOYBN Glycinin G3 OS=Glycine max GN=GY3 PE=3 SV=1	649.864	2595.43	4	2595.42	0.0026	238	261	Q	IVRKLQGENEEEEKGAIVTVKGGL	S
P11828	sp|P11828|GLYG3_SOYBN Glycinin G3 OS=Glycine max GN=GY3 PE=3 SV=1	703.86	2811.41	4	2811.41	0.0005	305	330	T	MRLRHNIGQTSSPDIFNPQAGSITTA	T
P11828	sp|P11828|GLYG3_SOYBN Glycinin G3 OS=Glycine max GN=GY3 PE=3 SV=1	938.145	2811.41	3	2811.41	0.0059	305	330	T	MRLRHNIGQTSSPDIFNPQAGSITTA	T
P11828	sp|P11828|GLYG3_SOYBN Glycinin G3 OS=Glycine max GN=GY3 PE=3 SV=1	652.927	3259.6	5	3259.6	-0.007	381	410	V	NCNGERVFDGELQEGQVLIVPQNFAVAARS	Q
P11828	sp|P11828|GLYG3_SOYBN Glycinin G3 OS=Glycine max GN=GY3 PE=3 SV=1	1097.18	3288.53	3	3288.53	-0.0005	163	189	L	IDTNSFQNQLDQMPRRFYLAGNQEQEF	L
P11828	sp|P11828|GLYG3_SOYBN Glycinin G3 OS=Glycine max GN=GY3 PE=3 SV=1	876.189	3500.73	4	3500.72	0.0043	190	220	F	LQYQPQKQQGGTQSQKGKRQQEEENEGGSIL	S
P11828	sp|P11828|GLYG3_SOYBN Glycinin G3 OS=Glycine max GN=GY3 PE=3 SV=1	1196.91	3587.72	3	3587.71	0.01	160	189	A	VSLIDTNSFQNQLDQMPRRFYLAGNQEQEF	L
P02858	sp|P02858|GLYG4_SOYBN Glycinin G4 OS=Glycine max GN=GY4 PE=1 SV=1	1131.55	2261.08	2	2261.09	-0.0059	145	164	G	DVLVIPPSVPYWTYNTGDEP	V
P04347	sp|P04347|GLYG5_SOYBN Glycinin OS=Glycine max PE=1 SV=1	689.829	1377.64	2	1377.64	0.0022	453	465	A	VAEQGGEQGLEYV	V
P04347	sp|P04347|GLYG5_SOYBN Glycinin OS=Glycine max PE=1 SV=1	558.531	2230.09	4	2230.09	0.0036	447	467	V	VPQNPAVAEQGGEQGLEYVVF	K
P04347	sp|P04347|GLYG5_SOYBN Glycinin OS=Glycine max PE=1 SV=1	853.449	2557.33	3	2557.32	0.0039	71	92	T	VSKRTLNRNGSHLPSYLPYPQM	I
Q852U4	tr|Q852U4|Q852U4_SOYBN Glycinin A1bB2-784 OS=Glycine max PE=2 SV=1	468.274	934.534	2	934.535	-0.0007	71	77	S	RYTLIRN	A
Q852U4	tr|Q852U4|Q852U4_SOYBN Glycinin A1bB2-784 OS=Glycine max PE=2 SV=1	938.803	2813.39	3	2813.38	0.011	305	331	C	TMGLRHNIGQTSSPDIFNPQAGSITTA	T
Q39858	tr|Q39858|Q39858_SOYBN Soybean glycinin A3-B4 subunit (Fragment) OS=Glycine max PE=2 SV=1	550.329	1098.64	2	1098.64	-0.0006	169	178	L	LLVPQNFVVA	D
Q39858	tr|Q39858|Q39858_SOYBN Soybean glycinin A3-B4 subunit (Fragment) OS=Glycine max PE=2 SV=1	1095.55	2189.09	2	2189.09	0.0024	178	197	V	ADQGGKQGLEYVVFKTQHNA	V
O22120	tr|O22120|O22120_SOYBN Alpha subunit of beta conglycinin (Fragment) OS=Glycine max PE=2 SV=2	352.695	703.375	2	703.375	0	315	320	I	VEISKE	Q
O22120	tr|O22120|O22120_SOYBN Alpha subunit of beta conglycinin (Fragment) OS=Glycine max PE=2 SV=2	353.716	705.417	2	705.417	-0.0005	355	360	S	NKLGKF	F
O22120	tr|O22120|O22120_SOYBN Alpha subunit of beta conglycinin (Fragment) OS=Glycine max PE=2 SV=2	364.179	726.344	2	726.345	-0.0011	136	141	L	FGSNRF	E
O22120	tr|O22120|O22120_SOYBN Alpha subunit of beta conglycinin (Fragment) OS=Glycine max PE=2 SV=2	367.234	732.453	2	732.453	-0.0005	291	296	E	INKVLF	S
O22120	tr|O22120|O22120_SOYBN Alpha subunit of beta conglycinin (Fragment) OS=Glycine max PE=2 SV=2	370.228	738.441	2	738.443	-0.0015	388	393	A	LLLPHF	N
O22120	tr|O22120|O22120_SOYBN Alpha subunit of beta conglycinin (Fragment) OS=Glycine max PE=2 SV=2	373.693	745.371	2	745.372	-0.0008	216	222	Y	RLQSGDA	L
O22120	tr|O22120|O22120_SOYBN Alpha subunit of beta conglycinin (Fragment) OS=Glycine max PE=2 SV=2	375.219	748.423	2	748.423	0	275	280	G	FSRNIL	E
O22120	tr|O22120|O22120_SOYBN Alpha subunit of beta conglycinin (Fragment) OS=Glycine max PE=2 SV=2	379.711	757.407	2	757.408	-0.0009	165	170	Q	LQNLRD	Y
O22120	tr|O22120|O22120_SOYBN Alpha subunit of beta conglycinin (Fragment) OS=Glycine max PE=2 SV=2	380.679	759.343	2	759.344	-0.0009	283	288	A	SYDTKF	E
O22120	tr|O22120|O22120_SOYBN Alpha subunit of beta conglycinin (Fragment) OS=Glycine max PE=2 SV=2	387.211	772.407	2	772.408	-0.0008	177	183	F	NSKPNTL	L
O22120	tr|O22120|O22120_SOYBN Alpha subunit of beta conglycinin (Fragment) OS=Glycine max PE=2 SV=2	389.707	777.4	2	777.402	-0.0024	372	377	L	RDLDIF	L
O22120	tr|O22120|O22120_SOYBN Alpha subunit of beta conglycinin (Fragment) OS=Glycine max PE=2 SV=2	397.231	792.447	2	792.449	-0.0019	354	360	Y	SNKLGKF	F
O22120	tr|O22120|O22120_SOYBN Alpha subunit of beta conglycinin (Fragment) OS=Glycine max PE=2 SV=2	400.706	799.397	2	799.398	-0.001	391	397	L	PHFNSKA	I
O22120	tr|O22120|O22120_SOYBN Alpha subunit of beta conglycinin (Fragment) OS=Glycine max PE=2 SV=2	404.203	806.392	2	806.392	-0.0004	176	182	E	FNSKPNT	L
O22120	tr|O22120|O22120_SOYBN Alpha subunit of beta conglycinin (Fragment) OS=Glycine max PE=2 SV=2	405.747	809.479	2	809.48	-0.0009	387	393	G	ALLLPHF	N
O22120	tr|O22120|O22120_SOYBN Alpha subunit of beta conglycinin (Fragment) OS=Glycine max PE=2 SV=2	409.753	817.492	2	817.492	-0.0002	153	158	I	RVLQRF	N
O22120	tr|O22120|O22120_SOYBN Alpha subunit of beta conglycinin (Fragment) OS=Glycine max PE=2 SV=2	416.197	830.38	2	830.381	-0.001	282	288	E	ASYDTKF	E
O22120	tr|O22120|O22120_SOYBN Alpha subunit of beta conglycinin (Fragment) OS=Glycine max PE=2 SV=2	417.739	833.463	2	833.465	-0.0014	351	357	D	PIYSNKL	G
O22120	tr|O22120|O22120_SOYBN Alpha subunit of beta conglycinin (Fragment) OS=Glycine max PE=2 SV=2	420.734	839.453	2	839.454	-0.0011	171	176	D	YRILEF	N
O22120	tr|O22120|O22120_SOYBN Alpha subunit of beta conglycinin (Fragment) OS=Glycine max PE=2 SV=2	421.727	841.44	2	841.441	-0.0009	159	165	F	NQRSPQL	Q
O22120	tr|O22120|O22120_SOYBN Alpha subunit of beta conglycinin (Fragment) OS=Glycine max PE=2 SV=2	422.742	843.469	2	843.47	-0.0008	289	295	F	EEINKVL	F
O22120	tr|O22120|O22120_SOYBN Alpha subunit of beta conglycinin (Fragment) OS=Glycine max PE=2 SV=2	431.718	861.422	2	861.423	-0.0013	340	346	S	EDKPFNL	R
O22120	tr|O22120|O22120_SOYBN Alpha subunit of beta conglycinin (Fragment) OS=Glycine max PE=2 SV=2	434.257	866.499	2	866.501	-0.0029	386	393	E	GALLLPHF	N
O22120	tr|O22120|O22120_SOYBN Alpha subunit of beta conglycinin (Fragment) OS=Glycine max PE=2 SV=2	443.753	885.491	2	885.492	-0.0008	177	184	F	NSKPNTLL	L
O22120	tr|O22120|O22120_SOYBN Alpha subunit of beta conglycinin (Fragment) OS=Glycine max PE=2 SV=2	446.25	890.485	2	890.486	-0.0015	372	378	L	RDLDIFL	S
O22120	tr|O22120|O22120_SOYBN Alpha subunit of beta conglycinin (Fragment) OS=Glycine max PE=2 SV=2	453.743	905.471	2	905.472	-0.0007	347	353	L	RSRDPIY	S
O22120	tr|O22120|O22120_SOYBN Alpha subunit of beta conglycinin (Fragment) OS=Glycine max PE=2 SV=2	457.248	912.481	2	912.482	-0.0009	390	397	L	LPHFNSKA	I
O22120	tr|O22120|O22120_SOYBN Alpha subunit of beta conglycinin (Fragment) OS=Glycine max PE=2 SV=2	457.764	913.513	2	913.513	-0.0005	250	257	I	PVNKPGRF	E
O22120	tr|O22120|O22120_SOYBN Alpha subunit of beta conglycinin (Fragment) OS=Glycine max PE=2 SV=2	460.745	919.475	2	919.476	-0.001	176	183	E	FNSKPNTL	L
O22120	tr|O22120|O22120_SOYBN Alpha subunit of beta conglycinin (Fragment) OS=Glycine max PE=2 SV=2	467.759	933.503	2	933.503	-0.0007	273	280	L	QGFSRNIL	E
O22120	tr|O22120|O22120_SOYBN Alpha subunit of beta conglycinin (Fragment) OS=Glycine max PE=2 SV=2	472.78	943.545	2	943.545	-0.0002	317	324	E	ISKEQIRA	L
O22120	tr|O22120|O22120_SOYBN Alpha subunit of beta conglycinin (Fragment) OS=Glycine max PE=2 SV=2	475.234	948.454	2	948.455	-0.0015	339	346	S	SEDKPFNL	R
O22120	tr|O22120|O22120_SOYBN Alpha subunit of beta conglycinin (Fragment) OS=Glycine max PE=2 SV=2	475.258	948.502	2	948.503	-0.0007	275	282	G	FSRNILEA	S
O22120	tr|O22120|O22120_SOYBN Alpha subunit of beta conglycinin (Fragment) OS=Glycine max PE=2 SV=2	480.719	959.423	2	959.424	-0.0009	281	288	L	EASYDTKF	E
O22120	tr|O22120|O22120_SOYBN Alpha subunit of beta conglycinin (Fragment) OS=Glycine max PE=2 SV=2	482.764	963.514	2	963.514	0.0003	169	175	L	RDYRILE	F
O22120	tr|O22120|O22120_SOYBN Alpha subunit of beta conglycinin (Fragment) OS=Glycine max PE=2 SV=2	493.269	984.524	2	984.524	0	483	491	D	NVISQIPSQ	V
O22120	tr|O22120|O22120_SOYBN Alpha subunit of beta conglycinin (Fragment) OS=Glycine max PE=2 SV=2	496.276	990.538	2	990.539	-0.0011	289	296	F	EEINKVLF	S
O22120	tr|O22120|O22120_SOYBN Alpha subunit of beta conglycinin (Fragment) OS=Glycine max PE=2 SV=2	497.26	992.504	2	992.504	0.0004	347	354	L	RSRDPIYS	N
O22120	tr|O22120|O22120_SOYBN Alpha subunit of beta conglycinin (Fragment) OS=Glycine max PE=2 SV=2	497.272	992.529	2	992.529	-0.0001	223	231	A	LRVPSGTTY	Y
O22120	tr|O22120|O22120_SOYBN Alpha subunit of beta conglycinin (Fragment) OS=Glycine max PE=2 SV=2	500.295	998.576	2	998.576	-0.0002	177	185	F	NSKPNTLLL	P
O22120	tr|O22120|O22120_SOYBN Alpha subunit of beta conglycinin (Fragment) OS=Glycine max PE=2 SV=2	507.728	1013.44	2	1013.44	-0.0004	233	241	Y	VVNPDNNEN	L
O22120	tr|O22120|O22120_SOYBN Alpha subunit of beta conglycinin (Fragment) OS=Glycine max PE=2 SV=2	508.227	1014.44	2	1014.44	-0.0009	185	193	L	LPNHADADY	L
O22120	tr|O22120|O22120_SOYBN Alpha subunit of beta conglycinin (Fragment) OS=Glycine max PE=2 SV=2	513.79	1025.57	2	1025.57	-0.0008	389	397	L	LLPHFNSKA	I
O22120	tr|O22120|O22120_SOYBN Alpha subunit of beta conglycinin (Fragment) OS=Glycine max PE=2 SV=2	513.831	1025.65	2	1025.65	-0.0003	195	204	L	IVILNGTAIL	S
O22120	tr|O22120|O22120_SOYBN Alpha subunit of beta conglycinin (Fragment) OS=Glycine max PE=2 SV=2	514.306	1026.6	2	1026.6	-0.001	249	257	A	IPVNKPGRF	E
O22120	tr|O22120|O22120_SOYBN Alpha subunit of beta conglycinin (Fragment) OS=Glycine max PE=2 SV=2	517.288	1032.56	2	1032.56	0.0006	176	184	E	FNSKPNTLL	L
O22120	tr|O22120|O22120_SOYBN Alpha subunit of beta conglycinin (Fragment) OS=Glycine max PE=2 SV=2	517.809	1033.6	2	1033.6	-0.0003	431	438	E	VRKYRAEL	S
O22120	tr|O22120|O22120_SOYBN Alpha subunit of beta conglycinin (Fragment) OS=Glycine max PE=2 SV=2	519.272	1036.53	2	1036.53	-0.0006	508	515	L	LKNQRESY	F
O22120	tr|O22120|O22120_SOYBN Alpha subunit of beta conglycinin (Fragment) OS=Glycine max PE=2 SV=2	520.293	1038.57	2	1038.57	0.0003	363	371	E	ITPEKNPQL	R
O22120	tr|O22120|O22120_SOYBN Alpha subunit of beta conglycinin (Fragment) OS=Glycine max PE=2 SV=2	529.777	1057.54	2	1057.54	-0.0007	413	421	L	VGLKEQQQE	Q
O22120	tr|O22120|O22120_SOYBN Alpha subunit of beta conglycinin (Fragment) OS=Glycine max PE=2 SV=2	532.239	1062.46	2	1062.46	0.0008	232	240	Y	YVVNPDNNE	N
O22120	tr|O22120|O22120_SOYBN Alpha subunit of beta conglycinin (Fragment) OS=Glycine max PE=2 SV=2	532.279	1062.54	2	1062.55	-0.0014	273	281	L	QGFSRNILE	A
O22120	tr|O22120|O22120_SOYBN Alpha subunit of beta conglycinin (Fragment) OS=Glycine max PE=2 SV=2	532.79	1063.57	2	1063.57	-0.0004	222	231	D	ALRVPSGTTY	Y
O22120	tr|O22120|O22120_SOYBN Alpha subunit of beta conglycinin (Fragment) OS=Glycine max PE=2 SV=2	535.767	1069.52	2	1069.52	-0.0005	136	144	L	FGSNRFETL	F
O22120	tr|O22120|O22120_SOYBN Alpha subunit of beta conglycinin (Fragment) OS=Glycine max PE=2 SV=2	537.259	1072.5	2	1072.5	-0.0003	402	411	L	VINEGDANIE	L
O22120	tr|O22120|O22120_SOYBN Alpha subunit of beta conglycinin (Fragment) OS=Glycine max PE=2 SV=2	542.778	1083.54	2	1083.54	0.0001	159	167	F	NQRSPQLQN	L
O22120	tr|O22120|O22120_SOYBN Alpha subunit of beta conglycinin (Fragment) OS=Glycine max PE=2 SV=2	545.282	1088.55	2	1088.55	-0.0002	495	505	E	LAFPGSAQAVE	K
O22120	tr|O22120|O22120_SOYBN Alpha subunit of beta conglycinin (Fragment) OS=Glycine max PE=2 SV=2	549.229	1096.44	2	1096.44	0.0004	207	215	L	VNNDDRDSY	R
O22120	tr|O22120|O22120_SOYBN Alpha subunit of beta conglycinin (Fragment) OS=Glycine max PE=2 SV=2	366.885	1097.63	3	1097.63	-0.0015	248	257	L	AIPVNKPGRF	E
O22120	tr|O22120|O22120_SOYBN Alpha subunit of beta conglycinin (Fragment) OS=Glycine max PE=2 SV=2	549.824	1097.63	2	1097.63	-0.0008	248	257	L	AIPVNKPGRF	E
O22120	tr|O22120|O22120_SOYBN Alpha subunit of beta conglycinin (Fragment) OS=Glycine max PE=2 SV=2	553.273	1104.53	2	1104.53	-0.0006	469	477	N	AENNQRNFL	A
O22120	tr|O22120|O22120_SOYBN Alpha subunit of beta conglycinin (Fragment) OS=Glycine max PE=2 SV=2	555.8	1109.59	2	1109.59	-0.0014	384	393	M	NEGALLLPHF	N
O22120	tr|O22120|O22120_SOYBN Alpha subunit of beta conglycinin (Fragment) OS=Glycine max PE=2 SV=2	556.3	1110.58	2	1110.58	0.0024	169	176	L	RDYRILEF	N
O22120	tr|O22120|O22120_SOYBN Alpha subunit of beta conglycinin (Fragment) OS=Glycine max PE=2 SV=2	557.255	1112.5	2	1112.5	-0.0024	262	271	F	LSSTEAQQSY	L
O22120	tr|O22120|O22120_SOYBN Alpha subunit of beta conglycinin (Fragment) OS=Glycine max PE=2 SV=2	558.806	1115.6	2	1115.6	0	369	377	N	PQLRDLDIF	L
[truncated: 2,126 more rows]

## Sheet: FNA + Pesin pH 3,7
UniProt accession number	UniProt description/protein name	Monoisotopic m/z (mass to charge ratio)	Monoisotopic mass [Da] – neutral fragment (not charged by H+)	Charges	Calculated (theoretical) mono mass	Error [Da]	Peptide start residue number in the candidate sequence	Peptide end residue number in the candidate sequence	Residue before the identified sequence	Peptide sequence (of which the last residue is P1)	Residue after the identified sequence (i.e., P1ꞌ)
[truncated: 3,049 more rows]

[truncated: 3 more sheets: FNA pH 6,5, Pancreatin pH 6,5, FNA + Pancreatin pH 6,5]
