# Supplementary material for: Comparative study of protease hydrolysis reaction demonstrating Normalized Peptide Bond Cleavage Frequency and Protease Substrate Broadness Index
Source: PLoS One. 2020 Sep 21;15(9):e0239080. doi: 10.1371/journal.pone.0239080 (PMC7505449; doi:10.1371/journal.pone.0239080)
Supplement: S2 Table — The peptides were generated at SPI:protease of 100:1 or 100:0.5:05 by pepsin, FNA, pepsin+FNA at pH3.7, and by pancreatin, FNA, and pancreatin+FNA at pH6.5. (XLSX) [file pone.0239080.s002.xlsx]

## Sheet: FNA pH 3,7
UniProt accession number	UniProt description/protein name	Monoisotopic m/z (mass to charge ratio)	Monoisotopic mass [Da] – neutral fragment (not charged by H+)	Charges	Calculated (theoretical) mono mass	Error [Da]	Peptide start residue number in the candidate sequence	Peptide end residue number in the candidate sequence	Residue before the identified sequence	Peptide sequence (of which the last residue is P1)	Residue after the identified sequence (i.e., P1ꞌ)
Q549Z4	tr|Q549Z4|Q549Z4_SOYBN Proglycinin A2B1 OS=Glycine max PE=2 SV=1	460.277	459.269	1	459.269	0.0001	250	254	S	GAIVT	V
Q549Z4	tr|Q549Z4|Q549Z4_SOYBN Proglycinin A2B1 OS=Glycine max PE=2 SV=1	521.272	520.265	1	520.264	0.0005	407	411	Q	NFAVA	A
Q549Z4	tr|Q549Z4|Q549Z4_SOYBN Proglycinin A2B1 OS=Glycine max PE=2 SV=1	522.257	521.25	1	521.249	0.0009	46	50	E	GGFIE	T
Q549Z4	tr|Q549Z4|Q549Z4_SOYBN Proglycinin A2B1 OS=Glycine max PE=2 SV=1	559.382	558.374	1	558.374	0.0003	252	256	A	IVTVK	G
Q549Z4	tr|Q549Z4|Q549Z4_SOYBN Proglycinin A2B1 OS=Glycine max PE=2 SV=1	592.309	591.302	1	591.302	0.0002	407	412	Q	NFAVAA	K
Q549Z4	tr|Q549Z4|Q549Z4_SOYBN Proglycinin A2B1 OS=Glycine max PE=2 SV=1	602.363	601.355	1	601.355	0.0006	257	262	K	GGLRVT	A
Q549Z4	tr|Q549Z4|Q549Z4_SOYBN Proglycinin A2B1 OS=Glycine max PE=2 SV=1	623.304	622.297	1	622.296	0.0005	46	51	E	GGFIET	W
Q549Z4	tr|Q549Z4|Q549Z4_SOYBN Proglycinin A2B1 OS=Glycine max PE=2 SV=1	638.297	637.289	1	637.289	0.0002	229	234	E	AFGVNM	Q
Q549Z4	tr|Q549Z4|Q549Z4_SOYBN Proglycinin A2B1 OS=Glycine max PE=2 SV=1	656.362	655.355	1	655.354	0.001	442	447	L	LNALPE	E
Q549Z4	tr|Q549Z4|Q549Z4_SOYBN Proglycinin A2B1 OS=Glycine max PE=2 SV=1	662.337	661.329	1	661.328	0.001	161	166	V	SIIDTN	S
Q549Z4	tr|Q549Z4|Q549Z4_SOYBN Proglycinin A2B1 OS=Glycine max PE=2 SV=1	668.435	667.428	1	667.427	0.0012	401	406	G	VLIVPQ	N
Q549Z4	tr|Q549Z4|Q549Z4_SOYBN Proglycinin A2B1 OS=Glycine max PE=2 SV=1	679.405	678.398	1	678.395	0.0024	370	375	N	SIIYAL	N
Q549Z4	tr|Q549Z4|Q549Z4_SOYBN Proglycinin A2B1 OS=Glycine max PE=2 SV=1	687.441	686.433	1	686.433	0.0007	250	256	S	GAIVTVK	G
Q549Z4	tr|Q549Z4|Q549Z4_SOYBN Proglycinin A2B1 OS=Glycine max PE=2 SV=1	695.32	694.312	1	694.311	0.0015	93	99	Q	GNGIFGM	I
Q549Z4	tr|Q549Z4|Q549Z4_SOYBN Proglycinin A2B1 OS=Glycine max PE=2 SV=1	360.705	719.396	2	719.397	-0.0007	407	413	Q	NFAVAAK	S
Q549Z4	tr|Q549Z4|Q549Z4_SOYBN Proglycinin A2B1 OS=Glycine max PE=2 SV=1	720.404	719.396	1	719.397	-0.0001	407	413	Q	NFAVAAK	S
Q549Z4	tr|Q549Z4|Q549Z4_SOYBN Proglycinin A2B1 OS=Glycine max PE=2 SV=1	725.456	724.448	1	724.448	0	400	406	G	GVLIVPQ	N
Q549Z4	tr|Q549Z4|Q549Z4_SOYBN Proglycinin A2B1 OS=Glycine max PE=2 SV=1	738.33	737.323	1	737.323	-0.0001	44	50	E	SEGGFIE	T
Q549Z4	tr|Q549Z4|Q549Z4_SOYBN Proglycinin A2B1 OS=Glycine max PE=2 SV=1	766.356	765.348	1	765.348	0.0005	229	235	E	AFGVNMQ	I
Q549Z4	tr|Q549Z4|Q549Z4_SOYBN Proglycinin A2B1 OS=Glycine max PE=2 SV=1	386.204	770.393	2	770.392	0.0005	34	40	L	NALKPDN	R
Q549Z4	tr|Q549Z4|Q549Z4_SOYBN Proglycinin A2B1 OS=Glycine max PE=2 SV=1	774.295	773.288	1	773.287	0.0011	416	421	Q	SDNFEY	V
Q549Z4	tr|Q549Z4|Q549Z4_SOYBN Proglycinin A2B1 OS=Glycine max PE=2 SV=1	387.739	773.463	2	773.465	-0.0018	249	256	D	SGAIVTVK	G
Q549Z4	tr|Q549Z4|Q549Z4_SOYBN Proglycinin A2B1 OS=Glycine max PE=2 SV=1	774.472	773.465	1	773.465	0.0001	249	256	D	SGAIVTVK	G
Q549Z4	tr|Q549Z4|Q549Z4_SOYBN Proglycinin A2B1 OS=Glycine max PE=2 SV=1	791.361	790.353	1	790.354	-0.0003	419	424	N	FEYVSF	K
Q549Z4	tr|Q549Z4|Q549Z4_SOYBN Proglycinin A2B1 OS=Glycine max PE=2 SV=1	791.378	790.371	1	790.371	-0.0001	247	254	E	EDSGAIVT	V
Q549Z4	tr|Q549Z4|Q549Z4_SOYBN Proglycinin A2B1 OS=Glycine max PE=2 SV=1	829.432	828.424	1	828.423	0.0013	153	160	N	EDTPVVAV	S
Q549Z4	tr|Q549Z4|Q549Z4_SOYBN Proglycinin A2B1 OS=Glycine max PE=2 SV=1	417.224	832.434	2	832.433	0.001	222	228	F	APEFLKE	A
Q549Z4	tr|Q549Z4|Q549Z4_SOYBN Proglycinin A2B1 OS=Glycine max PE=2 SV=1	856.48	855.473	1	855.47	0.0028	440	447	N	SLLNALPE	E
Q549Z4	tr|Q549Z4|Q549Z4_SOYBN Proglycinin A2B1 OS=Glycine max PE=2 SV=1	437.227	872.439	2	872.439	-0.0001	448	454	E	EVIQHTF	N
Q549Z4	tr|Q549Z4|Q549Z4_SOYBN Proglycinin A2B1 OS=Glycine max PE=2 SV=1	905.406	904.399	1	904.397	0.0018	418	424	D	NFEYVSF	K
Q549Z4	tr|Q549Z4|Q549Z4_SOYBN Proglycinin A2B1 OS=Glycine max PE=2 SV=1	455.756	909.497	2	909.496	0.0012	225	232	E	FLKEAFGV	N
Q549Z4	tr|Q549Z4|Q549Z4_SOYBN Proglycinin A2B1 OS=Glycine max PE=2 SV=1	920.423	919.416	1	919.413	0.0024	246	254	E	EEDSGAIVT	V
Q549Z4	tr|Q549Z4|Q549Z4_SOYBN Proglycinin A2B1 OS=Glycine max PE=2 SV=1	464.764	927.514	2	927.514	0.0002	236	243	Q	IVRNLQGE	N
Q549Z4	tr|Q549Z4|Q549Z4_SOYBN Proglycinin A2B1 OS=Glycine max PE=2 SV=1	471.754	941.493	2	941.493	-0.0003	428	436	N	DRPSIGNLA	G
Q549Z4	tr|Q549Z4|Q549Z4_SOYBN Proglycinin A2B1 OS=Glycine max PE=2 SV=1	970.521	969.514	1	969.513	0.0011	439	447	A	NSLLNALPE	E
Q549Z4	tr|Q549Z4|Q549Z4_SOYBN Proglycinin A2B1 OS=Glycine max PE=2 SV=1	485.764	969.514	2	969.513	0.0014	439	447	A	NSLLNALPE	E
Q549Z4	tr|Q549Z4|Q549Z4_SOYBN Proglycinin A2B1 OS=Glycine max PE=2 SV=1	974.538	973.531	1	973.527	0.0039	338	345	L	DFPALWLL	K
Q549Z4	tr|Q549Z4|Q549Z4_SOYBN Proglycinin A2B1 OS=Glycine max PE=2 SV=1	509.774	1017.53	2	1017.53	-0.0014	247	256	E	EDSGAIVTVK	G
Q549Z4	tr|Q549Z4|Q549Z4_SOYBN Proglycinin A2B1 OS=Glycine max PE=2 SV=1	1018.54	1017.53	1	1017.53	0.0002	247	256	E	EDSGAIVTVK	G
Q549Z4	tr|Q549Z4|Q549Z4_SOYBN Proglycinin A2B1 OS=Glycine max PE=2 SV=1	515.29	1028.56	2	1028.57	-0.0006	403	412	L	IVPQNFAVAA	K
Q549Z4	tr|Q549Z4|Q549Z4_SOYBN Proglycinin A2B1 OS=Glycine max PE=2 SV=1	528.296	1054.58	2	1054.58	0.0002	35	43	N	ALKPDNRIE	S
Q549Z4	tr|Q549Z4|Q549Z4_SOYBN Proglycinin A2B1 OS=Glycine max PE=2 SV=1	528.794	1055.57	2	1055.57	0.0006	235	243	M	QIVRNLQGE	N
Q549Z4	tr|Q549Z4|Q549Z4_SOYBN Proglycinin A2B1 OS=Glycine max PE=2 SV=1	535.796	1069.58	2	1069.58	0.001	134	143	F	REGDLIAVPT	G
Q549Z4	tr|Q549Z4|Q549Z4_SOYBN Proglycinin A2B1 OS=Glycine max PE=2 SV=1	549.793	1097.57	2	1097.57	0	437	447	A	GANSLLNALPE	E
Q549Z4	tr|Q549Z4|Q549Z4_SOYBN Proglycinin A2B1 OS=Glycine max PE=2 SV=1	554.237	1106.46	2	1106.46	0.0029	416	424	Q	SDNFEYVSF	K
Q549Z4	tr|Q549Z4|Q549Z4_SOYBN Proglycinin A2B1 OS=Glycine max PE=2 SV=1	1107.47	1106.46	1	1106.46	0.0034	416	424	Q	SDNFEYVSF	K
Q549Z4	tr|Q549Z4|Q549Z4_SOYBN Proglycinin A2B1 OS=Glycine max PE=2 SV=1	562.786	1123.56	2	1123.56	0.0019	219	228	L	SGFAPEFLKE	A
Q549Z4	tr|Q549Z4|Q549Z4_SOYBN Proglycinin A2B1 OS=Glycine max PE=2 SV=1	574.295	1146.58	2	1146.58	-0.0008	246	256	E	EEDSGAIVTVK	G
Q549Z4	tr|Q549Z4|Q549Z4_SOYBN Proglycinin A2B1 OS=Glycine max PE=2 SV=1	576.835	1151.65	2	1151.65	-0.0003	396	406	E	LQEGGVLIVPQ	N
Q549Z4	tr|Q549Z4|Q549Z4_SOYBN Proglycinin A2B1 OS=Glycine max PE=2 SV=1	582.257	1162.5	2	1162.5	0.0006	244	254	E	NEEEDSGAIVT	V
Q549Z4	tr|Q549Z4|Q549Z4_SOYBN Proglycinin A2B1 OS=Glycine max PE=2 SV=1	1163.51	1162.5	1	1162.5	0.0016	244	254	E	NEEEDSGAIVT	V
Q549Z4	tr|Q549Z4|Q549Z4_SOYBN Proglycinin A2B1 OS=Glycine max PE=2 SV=1	585.312	1168.61	2	1168.61	0.0006	436	447	L	AGANSLLNALPE	E
Q549Z4	tr|Q549Z4|Q549Z4_SOYBN Proglycinin A2B1 OS=Glycine max PE=2 SV=1	585.317	1168.62	2	1168.62	0.0005	34	43	L	NALKPDNRIE	S
Q549Z4	tr|Q549Z4|Q549Z4_SOYBN Proglycinin A2B1 OS=Glycine max PE=2 SV=1	390.548	1168.62	3	1168.62	0.0005	34	43	L	NALKPDNRIE	S
Q549Z4	tr|Q549Z4|Q549Z4_SOYBN Proglycinin A2B1 OS=Glycine max PE=2 SV=1	592.805	1183.6	2	1183.59	0.0008	428	439	N	DRPSIGNLAGAN	S
Q549Z4	tr|Q549Z4|Q549Z4_SOYBN Proglycinin A2B1 OS=Glycine max PE=2 SV=1	594.315	1186.62	2	1186.61	0.0021	234	243	N	MQIVRNLQGE	N
Q549Z4	tr|Q549Z4|Q549Z4_SOYBN Proglycinin A2B1 OS=Glycine max PE=2 SV=1	403.895	1208.66	3	1208.66	0.0007	473	482	F	LVPPQESQRR	A
Q549Z4	tr|Q549Z4|Q549Z4_SOYBN Proglycinin A2B1 OS=Glycine max PE=2 SV=1	610.794	1219.57	2	1219.57	0.0005	150	160	M	YNNEDTPVVAV	S
Q549Z4	tr|Q549Z4|Q549Z4_SOYBN Proglycinin A2B1 OS=Glycine max PE=2 SV=1	614.838	1227.66	2	1227.66	0.0001	448	457	E	EVIQHTFNLK	S
Q549Z4	tr|Q549Z4|Q549Z4_SOYBN Proglycinin A2B1 OS=Glycine max PE=2 SV=1	410.228	1227.66	3	1227.66	0.0013	448	457	E	EVIQHTFNLK	S
Q549Z4	tr|Q549Z4|Q549Z4_SOYBN Proglycinin A2B1 OS=Glycine max PE=2 SV=1	618.283	1234.55	2	1234.55	0.0009	416	425	Q	SDNFEYVSFK	T
Q549Z4	tr|Q549Z4|Q549Z4_SOYBN Proglycinin A2B1 OS=Glycine max PE=2 SV=1	628.302	1254.59	2	1254.59	0.0003	183	192	A	GNQEQEFLKY	Q
Q549Z4	tr|Q549Z4|Q549Z4_SOYBN Proglycinin A2B1 OS=Glycine max PE=2 SV=1	636.334	1270.65	2	1270.65	0.0009	35	45	N	ALKPDNRIESE	G
Q549Z4	tr|Q549Z4|Q549Z4_SOYBN Proglycinin A2B1 OS=Glycine max PE=2 SV=1	642.336	1282.66	2	1282.66	0.0015	444	454	N	ALPEEVIQHTF	N
Q549Z4	tr|Q549Z4|Q549Z4_SOYBN Proglycinin A2B1 OS=Glycine max PE=2 SV=1	643.347	1284.68	2	1284.68	0.0019	425	436	F	KTNDRPSIGNLA	G
Q549Z4	tr|Q549Z4|Q549Z4_SOYBN Proglycinin A2B1 OS=Glycine max PE=2 SV=1	649.827	1297.64	2	1297.64	0.0022	427	439	T	NDRPSIGNLAGAN	S
Q549Z4	tr|Q549Z4|Q549Z4_SOYBN Proglycinin A2B1 OS=Glycine max PE=2 SV=1	661.781	1321.55	2	1321.55	0.0009	414	424	K	SQSDNFEYVSF	K
Q549Z4	tr|Q549Z4|Q549Z4_SOYBN Proglycinin A2B1 OS=Glycine max PE=2 SV=1	675.87	1349.72	2	1349.72	0.0014	217	228	N	ILSGFAPEFLKE	A
Q549Z4	tr|Q549Z4|Q549Z4_SOYBN Proglycinin A2B1 OS=Glycine max PE=2 SV=1	681.373	1360.73	2	1360.73	0.0029	229	240	E	AFGVNMQIVRNL	Q
Q549Z4	tr|Q549Z4|Q549Z4_SOYBN Proglycinin A2B1 OS=Glycine max PE=2 SV=1	692.331	1382.65	2	1382.65	0.0006	183	193	A	GNQEQEFLKYQ	Q
Q549Z4	tr|Q549Z4|Q549Z4_SOYBN Proglycinin A2B1 OS=Glycine max PE=2 SV=1	693.355	1384.7	2	1384.69	0.001	34	45	L	NALKPDNRIESE	G
Q549Z4	tr|Q549Z4|Q549Z4_SOYBN Proglycinin A2B1 OS=Glycine max PE=2 SV=1	462.572	1384.7	3	1384.69	0.0011	34	45	L	NALKPDNRIESE	G
Q549Z4	tr|Q549Z4|Q549Z4_SOYBN Proglycinin A2B1 OS=Glycine max PE=2 SV=1	695.837	1389.66	2	1389.66	-0.0027	244	256	E	NEEEDSGAIVTVK	G
Q549Z4	tr|Q549Z4|Q549Z4_SOYBN Proglycinin A2B1 OS=Glycine max PE=2 SV=1	481.925	1442.75	3	1442.75	0.0014	448	459	E	EVIQHTFNLKSQ	Q
Q549Z4	tr|Q549Z4|Q549Z4_SOYBN Proglycinin A2B1 OS=Glycine max PE=2 SV=1	722.384	1442.75	2	1442.75	0.0019	448	459	E	EVIQHTFNLKSQ	Q
Q549Z4	tr|Q549Z4|Q549Z4_SOYBN Proglycinin A2B1 OS=Glycine max PE=2 SV=1	725.829	1449.64	2	1449.64	0.0028	413	424	A	KSQSDNFEYVSF	K
Q549Z4	tr|Q549Z4|Q549Z4_SOYBN Proglycinin A2B1 OS=Glycine max PE=2 SV=1	731.9	1461.79	2	1461.78	0.0028	440	452	N	SLLNALPEEVIQH	T
Q549Z4	tr|Q549Z4|Q549Z4_SOYBN Proglycinin A2B1 OS=Glycine max PE=2 SV=1	732.338	1462.66	2	1462.66	0.0032	211	224	E	ENEGSNILSGFAPE	F
Q549Z4	tr|Q549Z4|Q549Z4_SOYBN Proglycinin A2B1 OS=Glycine max PE=2 SV=1	736.879	1471.74	2	1471.74	0.0024	153	166	N	EDTPVVAVSIIDTN	S
Q549Z4	tr|Q549Z4|Q549Z4_SOYBN Proglycinin A2B1 OS=Glycine max PE=2 SV=1	764.397	1526.78	2	1526.78	0	425	439	F	KTNDRPSIGNLAGAN	S
Q549Z4	tr|Q549Z4|Q549Z4_SOYBN Proglycinin A2B1 OS=Glycine max PE=2 SV=1	509.935	1526.78	3	1526.78	0.0031	425	439	F	KTNDRPSIGNLAGAN	S
Q549Z4	tr|Q549Z4|Q549Z4_SOYBN Proglycinin A2B1 OS=Glycine max PE=2 SV=1	802.902	1603.79	2	1603.78	0.0058	388	402	N	GERVFDGELQEGGVL	I
Q549Z4	tr|Q549Z4|Q549Z4_SOYBN Proglycinin A2B1 OS=Glycine max PE=2 SV=1	546.968	1637.88	3	1637.88	0.0047	444	457	N	ALPEEVIQHTFNLK	S
Q549Z4	tr|Q549Z4|Q549Z4_SOYBN Proglycinin A2B1 OS=Glycine max PE=2 SV=1	819.949	1637.88	2	1637.88	0.0051	444	457	N	ALPEEVIQHTFNLK	S
Q549Z4	tr|Q549Z4|Q549Z4_SOYBN Proglycinin A2B1 OS=Glycine max PE=2 SV=1	838.435	1674.86	2	1674.85	0.004	229	243	E	AFGVNMQIVRNLQGE	N
Q549Z4	tr|Q549Z4|Q549Z4_SOYBN Proglycinin A2B1 OS=Glycine max PE=2 SV=1	840.298	1678.58	2	1678.58	0.0017	272	285	Q	EEDDDDEEEQPQCV	E
Q549Z4	tr|Q549Z4|Q549Z4_SOYBN Proglycinin A2B1 OS=Glycine max PE=2 SV=1	840.298	1678.58	2	1678.58	0.0026	273	286	E	EDDDDEEEQPQCVE	T
Q549Z4	tr|Q549Z4|Q549Z4_SOYBN Proglycinin A2B1 OS=Glycine max PE=2 SV=1	855.957	1709.9	2	1709.9	0.0013	440	454	N	SLLNALPEEVIQHTF	N
Q549Z4	tr|Q549Z4|Q549Z4_SOYBN Proglycinin A2B1 OS=Glycine max PE=2 SV=1	570.976	1709.9	3	1709.9	0.0061	440	454	N	SLLNALPEEVIQHTF	N
Q549Z4	tr|Q549Z4|Q549Z4_SOYBN Proglycinin A2B1 OS=Glycine max PE=2 SV=1	861.381	1720.75	2	1720.74	0.0041	209	224	Q	EEENEGSNILSGFAPE	F
Q549Z4	tr|Q549Z4|Q549Z4_SOYBN Proglycinin A2B1 OS=Glycine max PE=2 SV=1	622.677	1865.01	3	1865	0.0034	442	457	L	LNALPEEVIQHTFNLK	S
Q549Z4	tr|Q549Z4|Q549Z4_SOYBN Proglycinin A2B1 OS=Glycine max PE=2 SV=1	933.513	1865.01	2	1865	0.006	442	457	L	LNALPEEVIQHTFNLK	S
Q549Z4	tr|Q549Z4|Q549Z4_SOYBN Proglycinin A2B1 OS=Glycine max PE=2 SV=1	630.318	1887.93	3	1887.93	0.0005	34	50	L	NALKPDNRIESEGGFIE	T
Q549Z4	tr|Q549Z4|Q549Z4_SOYBN Proglycinin A2B1 OS=Glycine max PE=2 SV=1	944.975	1887.94	2	1887.93	0.003	34	50	L	NALKPDNRIESEGGFIE	T
Q549Z4	tr|Q549Z4|Q549Z4_SOYBN Proglycinin A2B1 OS=Glycine max PE=2 SV=1	661.004	1979.99	3	1979.99	0.0014	167	182	N	SLENQLDQMPRRFYLA	G
Q549Z4	tr|Q549Z4|Q549Z4_SOYBN Proglycinin A2B1 OS=Glycine max PE=2 SV=1	991.003	1979.99	2	1979.99	0.0035	167	182	N	SLENQLDQMPRRFYLA	G
Q549Z4	tr|Q549Z4|Q549Z4_SOYBN Proglycinin A2B1 OS=Glycine max PE=2 SV=1	995.497	1988.98	2	1988.98	-0.0007	34	51	L	NALKPDNRIESEGGFIET	W
Q549Z4	tr|Q549Z4|Q549Z4_SOYBN Proglycinin A2B1 OS=Glycine max PE=2 SV=1	669.354	2005.04	3	2005.04	0.0027	75	91	N	ALRRPSYTNGPQEIYIQ	Q
Q549Z4	tr|Q549Z4|Q549Z4_SOYBN Proglycinin A2B1 OS=Glycine max PE=2 SV=1	1033.57	2065.12	2	2065.12	0.0022	440	457	N	SLLNALPEEVIQHTFNLK	S
Q549Z4	tr|Q549Z4|Q549Z4_SOYBN Proglycinin A2B1 OS=Glycine max PE=2 SV=1	689.383	2065.13	3	2065.12	0.0064	440	457	N	SLLNALPEEVIQHTFNLK	S
Q549Z4	tr|Q549Z4|Q549Z4_SOYBN Proglycinin A2B1 OS=Glycine max PE=2 SV=1	712.04	2133.1	3	2133.1	0.0003	75	92	N	ALRRPSYTNGPQEIYIQQ	G
Q549Z4	tr|Q549Z4|Q549Z4_SOYBN Proglycinin A2B1 OS=Glycine max PE=2 SV=1	727.398	2179.17	3	2179.16	0.0072	439	457	A	NSLLNALPEEVIQHTFNLK	S
Q549Z4	tr|Q549Z4|Q549Z4_SOYBN Proglycinin A2B1 OS=Glycine max PE=2 SV=1	732.701	2195.08	3	2195.08	0.0022	165	182	D	TNSLENQLDQMPRRFYLA	G
Q549Z4	tr|Q549Z4|Q549Z4_SOYBN Proglycinin A2B1 OS=Glycine max PE=2 SV=1	1115.52	2229.03	2	2229.03	-0.0047	259	277	G	LRVTAPAMRKPQQEEDDDD	E
Q549Z4	tr|Q549Z4|Q549Z4_SOYBN Proglycinin A2B1 OS=Glycine max PE=2 SV=1	1120.02	2238.03	2	2238.03	0.0013	209	228	Q	EEENEGSNILSGFAPEFLKE	A
Q549Z4	tr|Q549Z4|Q549Z4_SOYBN Proglycinin A2B1 OS=Glycine max PE=2 SV=1	761.078	2280.21	3	2280.21	0.0006	440	459	N	SLLNALPEEVIQHTFNLKSQ	Q
Q549Z4	tr|Q549Z4|Q549Z4_SOYBN Proglycinin A2B1 OS=Glycine max PE=2 SV=1	767.398	2299.17	3	2299.17	0.0052	236	256	Q	IVRNLQGENEEEDSGAIVTVK	G
Q549Z4	tr|Q549Z4|Q549Z4_SOYBN Proglycinin A2B1 OS=Glycine max PE=2 SV=1	770.085	2307.23	3	2307.22	0.0097	437	457	A	GANSLLNALPEEVIQHTFNLK	S
Q549Z4	tr|Q549Z4|Q549Z4_SOYBN Proglycinin A2B1 OS=Glycine max PE=2 SV=1	793.763	2378.27	3	2378.26	0.0063	436	457	L	AGANSLLNALPEEVIQHTFNLK	S
Q549Z4	tr|Q549Z4|Q549Z4_SOYBN Proglycinin A2B1 OS=Glycine max PE=2 SV=1	799.096	2394.26	3	2394.25	0.0104	439	459	A	NSLLNALPEEVIQHTFNLKSQ	Q
Q549Z4	tr|Q549Z4|Q549Z4_SOYBN Proglycinin A2B1 OS=Glycine max PE=2 SV=1	836.061	2505.16	3	2505.16	0.0005	202	224	Q	SQKGKQQEEENEGSNILSGFAPE	F
Q549Z4	tr|Q549Z4|Q549Z4_SOYBN Proglycinin A2B1 OS=Glycine max PE=2 SV=1	841.78	2522.32	3	2522.31	0.0058	437	459	A	GANSLLNALPEEVIQHTFNLKSQ	Q
Q549Z4	tr|Q549Z4|Q549Z4_SOYBN Proglycinin A2B1 OS=Glycine max PE=2 SV=1	846.434	2536.28	3	2536.27	0.0064	162	182	S	IIDTNSLENQLDQMPRRFYLA	G
Q549Z4	tr|Q549Z4|Q549Z4_SOYBN Proglycinin A2B1 OS=Glycine max PE=2 SV=1	853.762	2558.27	3	2558.26	0.0009	234	256	N	MQIVRNLQGENEEEDSGAIVTVK	G
Q549Z4	tr|Q549Z4|Q549Z4_SOYBN Proglycinin A2B1 OS=Glycine max PE=2 SV=1	862.73	2585.17	3	2585.17	0.0027	257	279	K	GGLRVTAPAMRKPQQEEDDDDEE	E
Q549Z4	tr|Q549Z4|Q549Z4_SOYBN Proglycinin A2B1 OS=Glycine max PE=2 SV=1	865.461	2593.36	3	2593.35	0.0117	436	459	L	AGANSLLNALPEEVIQHTFNLKSQ	Q
Q549Z4	tr|Q549Z4|Q549Z4_SOYBN Proglycinin A2B1 OS=Glycine max PE=2 SV=1	875.444	2623.31	3	2623.31	0.005	161	182	V	SIIDTNSLENQLDQMPRRFYLA	G
Q549Z4	tr|Q549Z4|Q549Z4_SOYBN Proglycinin A2B1 OS=Glycine max PE=2 SV=1	914.152	2739.43	3	2739.43	0.0024	460	482	Q	QARQVKNNNPFSFLVPPQESQRR	A
Q549Z4	tr|Q549Z4|Q549Z4_SOYBN Proglycinin A2B1 OS=Glycine max PE=2 SV=1	548.894	2739.43	5	2739.43	0.0024	460	482	Q	QARQVKNNNPFSFLVPPQESQRR	A
Q549Z4	tr|Q549Z4|Q549Z4_SOYBN Proglycinin A2B1 OS=Glycine max PE=2 SV=1	685.866	2739.44	4	2739.43	0.0038	460	482	Q	QARQVKNNNPFSFLVPPQESQRR	A
Q549Z4	tr|Q549Z4|Q549Z4_SOYBN Proglycinin A2B1 OS=Glycine max PE=2 SV=1	703.627	2810.48	4	2810.47	0.0101	460	483	Q	QARQVKNNNPFSFLVPPQESQRRA	V
Q549Z4	tr|Q549Z4|Q549Z4_SOYBN Proglycinin A2B1 OS=Glycine max PE=2 SV=1	969.513	2905.52	3	2905.53	-0.0127	435	461	N	LAGANSLLNALPEEVIQHTFNLKSQQA	R
Q549Z4	tr|Q549Z4|Q549Z4_SOYBN Proglycinin A2B1 OS=Glycine max PE=2 SV=1	985.849	2954.53	3	2954.52	0.0027	458	482	K	SQQARQVKNNNPFSFLVPPQESQRR	A
Q549Z4	tr|Q549Z4|Q549Z4_SOYBN Proglycinin A2B1 OS=Glycine max PE=2 SV=1	739.64	2954.53	4	2954.52	0.0072	458	482	K	SQQARQVKNNNPFSFLVPPQESQRR	A
Q549Z4	tr|Q549Z4|Q549Z4_SOYBN Proglycinin A2B1 OS=Glycine max PE=2 SV=1	1008.49	3022.45	3	3022.45	0.0026	202	228	Q	SQKGKQQEEENEGSNILSGFAPEFLKE	A
Q549Z4	tr|Q549Z4|Q549Z4_SOYBN Proglycinin A2B1 OS=Glycine max PE=2 SV=1	757.102	3024.38	4	3024.38	-0.0005	146	171	V	AWWMYNNEDTPVVAVSIIDTNSLENQ	L
Q549Z4	tr|Q549Z4|Q549Z4_SOYBN Proglycinin A2B1 OS=Glycine max PE=2 SV=1	757.399	3025.57	4	3025.56	0.0057	458	483	K	SQQARQVKNNNPFSFLVPPQESQRRA	V
Q549Z4	tr|Q549Z4|Q549Z4_SOYBN Proglycinin A2B1 OS=Glycine max PE=2 SV=1	1021.84	3062.5	3	3062.5	0.0064	229	256	E	AFGVNMQIVRNLQGENEEEDSGAIVTVK	G
P04776	sp|P04776|GLYG1_SOYBN Glycinin G1 OS=Glycine max GN=GY1 PE=1 SV=2	488.272	487.265	1	487.264	0.0005	49	53	E	GGLIE	T
P04776	sp|P04776|GLYG1_SOYBN Glycinin G1 OS=Glycine max GN=GY1 PE=1 SV=2	524.271	523.264	1	523.264	-0.0003	222	226	L	SGFTL	E
P04776	sp|P04776|GLYG1_SOYBN Glycinin G1 OS=Glycine max GN=GY1 PE=1 SV=2	549.303	548.296	1	548.296	0.0004	417	421	Q	NFVVA	A
P04776	sp|P04776|GLYG1_SOYBN Glycinin G1 OS=Glycine max GN=GY1 PE=1 SV=2	589.319	588.312	1	588.312	0	49	54	E	GGLIET	W
P04776	sp|P04776|GLYG1_SOYBN Glycinin G1 OS=Glycine max GN=GY1 PE=1 SV=2	620.341	619.334	1	619.333	0.0009	417	422	Q	NFVVAA	R
P04776	sp|P04776|GLYG1_SOYBN Glycinin G1 OS=Glycine max GN=GY1 PE=1 SV=2	622.346	621.338	1	621.337	0.0009	225	229	F	TLEFL	E
P04776	sp|P04776|GLYG1_SOYBN Glycinin G1 OS=Glycine max GN=GY1 PE=1 SV=2	674.314	673.307	1	673.307	0	227	231	L	EFLEH	A
P04776	sp|P04776|GLYG1_SOYBN Glycinin G1 OS=Glycine max GN=GY1 PE=1 SV=2	382.192	762.37	2	762.37	-0.0003	228	233	E	FLEHAF	S
P04776	sp|P04776|GLYG1_SOYBN Glycinin G1 OS=Glycine max GN=GY1 PE=1 SV=2	847.424	846.417	1	846.416	0.001	438	445	N	DTPMIGTL	A
P04776	sp|P04776|GLYG1_SOYBN Glycinin G1 OS=Glycine max GN=GY1 PE=1 SV=2	866.425	865.418	1	865.418	-0.0001	216	224	N	EGGSILSGF	T
P04776	sp|P04776|GLYG1_SOYBN Glycinin G1 OS=Glycine max GN=GY1 PE=1 SV=2	444.727	887.44	2	887.439	0.0007	225	231	F	TLEFLEH	A
P04776	sp|P04776|GLYG1_SOYBN Glycinin G1 OS=Glycine max GN=GY1 PE=1 SV=2	444.761	887.508	2	887.508	0.0007	234	241	F	SVDKQIAK	N
P04776	sp|P04776|GLYG1_SOYBN Glycinin G1 OS=Glycine max GN=GY1 PE=1 SV=2	892.421	891.413	1	891.413	0.0007	227	233	L	EFLEHAF	S
P04776	sp|P04776|GLYG1_SOYBN Glycinin G1 OS=Glycine max GN=GY1 PE=1 SV=2	446.714	891.414	2	891.413	0.001	227	233	L	EFLEHAF	S
P04776	sp|P04776|GLYG1_SOYBN Glycinin G1 OS=Glycine max GN=GY1 PE=1 SV=2	918.459	917.452	1	917.453	-0.0007	438	446	N	DTPMIGTLA	G
P04776	sp|P04776|GLYG1_SOYBN Glycinin G1 OS=Glycine max GN=GY1 PE=1 SV=2	493.787	985.559	2	985.56	-0.0007	413	421	L	IVPQNFVVA	A
P04776	sp|P04776|GLYG1_SOYBN Glycinin G1 OS=Glycine max GN=GY1 PE=1 SV=2	500.776	999.537	2	999.535	0.0021	404	412	D	GELQEGRVL	I
P04776	sp|P04776|GLYG1_SOYBN Glycinin G1 OS=Glycine max GN=GY1 PE=1 SV=2	529.306	1056.6	2	1056.6	0.0008	413	422	L	IVPQNFVVAA	R
P04776	sp|P04776|GLYG1_SOYBN Glycinin G1 OS=Glycine max GN=GY1 PE=1 SV=2	542.307	1082.6	2	1082.6	0.002	260	270	K	GGLSVIKPPTD	E
P04776	sp|P04776|GLYG1_SOYBN Glycinin G1 OS=Glycine max GN=GY1 PE=1 SV=2	553.78	1105.55	2	1105.54	0.0018	225	233	F	TLEFLEHAF	S
P04776	sp|P04776|GLYG1_SOYBN Glycinin G1 OS=Glycine max GN=GY1 PE=1 SV=2	1115.64	1114.64	1	1114.63	0.0007	234	243	F	SVDKQIAKNL	Q
P04776	sp|P04776|GLYG1_SOYBN Glycinin G1 OS=Glycine max GN=GY1 PE=1 SV=2	558.325	1114.64	2	1114.63	0.0013	234	243	F	SVDKQIAKNL	Q
P04776	sp|P04776|GLYG1_SOYBN Glycinin G1 OS=Glycine max GN=GY1 PE=1 SV=2	558.817	1115.62	2	1115.62	0.0011	249	259	E	GEDKGAIVTVK	G
P04776	sp|P04776|GLYG1_SOYBN Glycinin G1 OS=Glycine max GN=GY1 PE=1 SV=2	564.822	1127.63	2	1127.63	0	237	246	D	KQIAKNLQGE	N
P04776	sp|P04776|GLYG1_SOYBN Glycinin G1 OS=Glycine max GN=GY1 PE=1 SV=2	566.778	1131.54	2	1131.54	0.0006	247	257	E	NEGEDKGAIVT	V
P04776	sp|P04776|GLYG1_SOYBN Glycinin G1 OS=Glycine max GN=GY1 PE=1 SV=2	1163.51	1162.5	1	1162.5	0.0017	212	222	Q	EEENEGGSILS	G
P04776	sp|P04776|GLYG1_SOYBN Glycinin G1 OS=Glycine max GN=GY1 PE=1 SV=2	583.833	1165.65	2	1165.65	0.0012	91	100	E	IYIQQGKGIF	G
P04776	sp|P04776|GLYG1_SOYBN Glycinin G1 OS=Glycine max GN=GY1 PE=1 SV=2	586.271	1170.53	2	1170.53	0.0009	271	279	D	EQQQRPQEE	E
P04776	sp|P04776|GLYG1_SOYBN Glycinin G1 OS=Glycine max GN=GY1 PE=1 SV=2	595.808	1189.6	2	1189.6	0.0011	435	445	F	KTNDTPMIGTL	A
P04776	sp|P04776|GLYG1_SOYBN Glycinin G1 OS=Glycine max GN=GY1 PE=1 SV=2	609.339	1216.66	2	1216.66	0.003	348	357	L	DFPALSWLRL	S
P04776	sp|P04776|GLYG1_SOYBN Glycinin G1 OS=Glycine max GN=GY1 PE=1 SV=2	623.339	1244.66	2	1244.66	0.0017	248	259	N	EGEDKGAIVTVK	G
P04776	sp|P04776|GLYG1_SOYBN Glycinin G1 OS=Glycine max GN=GY1 PE=1 SV=2	631.327	1260.64	2	1260.64	0	435	446	F	KTNDTPMIGTLA	G
P04776	sp|P04776|GLYG1_SOYBN Glycinin G1 OS=Glycine max GN=GY1 PE=1 SV=2	652.855	1303.7	2	1303.69	0.0036	348	358	L	DFPALSWLRLS	A
P04776	sp|P04776|GLYG1_SOYBN Glycinin G1 OS=Glycine max GN=GY1 PE=1 SV=2	662.816	1323.62	2	1323.62	0.0009	112	122	F	EEPQQPQQRGQ	S
P04776	sp|P04776|GLYG1_SOYBN Glycinin G1 OS=Glycine max GN=GY1 PE=1 SV=2	666.351	1330.69	2	1330.69	0	135	146	Y	NFREGDLIAVPT	G
P04776	sp|P04776|GLYG1_SOYBN Glycinin G1 OS=Glycine max GN=GY1 PE=1 SV=2	453.909	1358.7	3	1358.7	0.0008	247	259	E	NEGEDKGAIVTVK	G
P04776	sp|P04776|GLYG1_SOYBN Glycinin G1 OS=Glycine max GN=GY1 PE=1 SV=2	680.361	1358.71	2	1358.7	0.0029	247	259	E	NEGEDKGAIVTVK	G
P04776	sp|P04776|GLYG1_SOYBN Glycinin G1 OS=Glycine max GN=GY1 PE=1 SV=2	715.386	1428.76	2	1428.76	0.001	234	246	F	SVDKQIAKNLQGE	N
P04776	sp|P04776|GLYG1_SOYBN Glycinin G1 OS=Glycine max GN=GY1 PE=1 SV=2	739.831	1477.65	2	1477.65	0.0007	423	434	A	RSQSDNFEYVSF	K
P04776	sp|P04776|GLYG1_SOYBN Glycinin G1 OS=Glycine max GN=GY1 PE=1 SV=2	558.617	1672.83	3	1672.83	0.0013	244	259	L	QGENEGEDKGAIVTVK	G
P04776	sp|P04776|GLYG1_SOYBN Glycinin G1 OS=Glycine max GN=GY1 PE=1 SV=2	837.423	1672.83	2	1672.83	0.0049	244	259	L	QGENEGEDKGAIVTVK	G
P04776	sp|P04776|GLYG1_SOYBN Glycinin G1 OS=Glycine max GN=GY1 PE=1 SV=2	927.981	1853.95	2	1853.95	-0.0017	37	53	L	NALKPDNRIESEGGLIE	T
P04776	sp|P04776|GLYG1_SOYBN Glycinin G1 OS=Glycine max GN=GY1 PE=1 SV=2	969.462	1936.91	2	1936.9	0.0086	327	345	G	QTSSPDIYNPQAGSVTTAT	S
P04776	sp|P04776|GLYG1_SOYBN Glycinin G1 OS=Glycine max GN=GY1 PE=1 SV=2	978.507	1955	2	1955	0.0034	37	54	L	NALKPDNRIESEGGLIET	W
P04776	sp|P04776|GLYG1_SOYBN Glycinin G1 OS=Glycine max GN=GY1 PE=1 SV=2	652.674	1955	3	1955	0.0037	37	54	L	NALKPDNRIESEGGLIET	W
P04776	sp|P04776|GLYG1_SOYBN Glycinin G1 OS=Glycine max GN=GY1 PE=1 SV=2	701.35	2101.03	3	2101.03	0.0003	234	252	F	SVDKQIAKNLQGENEGEDK	G
P04776	sp|P04776|GLYG1_SOYBN Glycinin G1 OS=Glycine max GN=GY1 PE=1 SV=2	746.044	2235.11	3	2235.11	-0.0017	260	279	K	GGLSVIKPPTDEQQQRPQEE	E
P04776	sp|P04776|GLYG1_SOYBN Glycinin G1 OS=Glycine max GN=GY1 PE=1 SV=2	789.06	2364.16	3	2364.16	0.0015	260	280	K	GGLSVIKPPTDEQQQRPQEEE	E
P04776	sp|P04776|GLYG1_SOYBN Glycinin G1 OS=Glycine max GN=GY1 PE=1 SV=2	798.736	2393.19	3	2393.2	-0.0073	368	388	N	AMFVPHYNLNANSIIYALNGR	A
P04776	sp|P04776|GLYG1_SOYBN Glycinin G1 OS=Glycine max GN=GY1 PE=1 SV=2	821.767	2462.28	3	2462.28	0.0029	258	279	T	VKGGLSVIKPPTDEQQQRPQEE	E
P04776	sp|P04776|GLYG1_SOYBN Glycinin G1 OS=Glycine max GN=GY1 PE=1 SV=2	832.074	2493.2	3	2493.2	0.0023	260	281	K	GGLSVIKPPTDEQQQRPQEEEE	E
P04776	sp|P04776|GLYG1_SOYBN Glycinin G1 OS=Glycine max GN=GY1 PE=1 SV=2	1272.15	2542.28	2	2542.29	-0.0034	234	257	F	SVDKQIAKNLQGENEGEDKGAIVT	V
P04776	sp|P04776|GLYG1_SOYBN Glycinin G1 OS=Glycine max GN=GY1 PE=1 SV=2	848.437	2542.29	3	2542.29	0.0029	234	257	F	SVDKQIAKNLQGENEGEDKGAIVT	V
P04776	sp|P04776|GLYG1_SOYBN Glycinin G1 OS=Glycine max GN=GY1 PE=1 SV=2	875.089	2622.24	3	2622.24	0.0033	260	282	K	GGLSVIKPPTDEQQQRPQEEEEE	E
P04776	sp|P04776|GLYG1_SOYBN Glycinin G1 OS=Glycine max GN=GY1 PE=1 SV=2	677.362	2705.42	4	2705.41	0.0063	362	385	F	GSLRKNAMFVPHYNLNANSIIYAL	N
P04776	sp|P04776|GLYG1_SOYBN Glycinin G1 OS=Glycine max GN=GY1 PE=1 SV=2	907.796	2720.37	3	2720.36	0.0057	258	281	T	VKGGLSVIKPPTDEQQQRPQEEEE	E
P04776	sp|P04776|GLYG1_SOYBN Glycinin G1 OS=Glycine max GN=GY1 PE=1 SV=2	918.102	2751.28	3	2751.28	0.0005	260	283	K	GGLSVIKPPTDEQQQRPQEEEEEE	E
P04776	sp|P04776|GLYG1_SOYBN Glycinin G1 OS=Glycine max GN=GY1 PE=1 SV=2	923.176	2766.51	3	2766.5	0.0027	470	492	Q	QARQIKNNNPFKFLVPPQESQKR	A
P04776	sp|P04776|GLYG1_SOYBN Glycinin G1 OS=Glycine max GN=GY1 PE=1 SV=2	692.634	2766.51	4	2766.5	0.0041	470	492	Q	QARQIKNNNPFKFLVPPQESQKR	A
P04776	sp|P04776|GLYG1_SOYBN Glycinin G1 OS=Glycine max GN=GY1 PE=1 SV=2	554.309	2766.51	5	2766.5	0.0049	470	492	Q	QARQIKNNNPFKFLVPPQESQKR	A
P04776	sp|P04776|GLYG1_SOYBN Glycinin G1 OS=Glycine max GN=GY1 PE=1 SV=2	693.372	2769.46	4	2769.45	0.0069	234	259	F	SVDKQIAKNLQGENEGEDKGAIVTVK	G
P04776	sp|P04776|GLYG1_SOYBN Glycinin G1 OS=Glycine max GN=GY1 PE=1 SV=2	924.16	2769.46	3	2769.45	0.0087	234	259	F	SVDKQIAKNLQGENEGEDKGAIVTVK	G
P04776	sp|P04776|GLYG1_SOYBN Glycinin G1 OS=Glycine max GN=GY1 PE=1 SV=2	946.854	2837.54	3	2837.54	-0.0011	470	493	Q	QARQIKNNNPFKFLVPPQESQKRA	V
P04776	sp|P04776|GLYG1_SOYBN Glycinin G1 OS=Glycine max GN=GY1 PE=1 SV=2	710.394	2837.55	4	2837.54	0.0039	470	493	Q	QARQIKNNNPFKFLVPPQESQKRA	V
P04776	sp|P04776|GLYG1_SOYBN Glycinin G1 OS=Glycine max GN=GY1 PE=1 SV=2	950.809	2849.41	3	2849.4	0.0008	258	282	T	VKGGLSVIKPPTDEQQQRPQEEEEE	E
P04776	sp|P04776|GLYG1_SOYBN Glycinin G1 OS=Glycine max GN=GY1 PE=1 SV=2	961.117	2880.33	3	2880.33	0.0029	260	284	K	GGLSVIKPPTDEQQQRPQEEEEEEE	D
P04776	sp|P04776|GLYG1_SOYBN Glycinin G1 OS=Glycine max GN=GY1 PE=1 SV=2	994.869	2981.58	3	2981.59	-0.011	468	492	K	SQQARQIKNNNPFKFLVPPQESQKR	A
P04776	sp|P04776|GLYG1_SOYBN Glycinin G1 OS=Glycine max GN=GY1 PE=1 SV=2	746.408	2981.6	4	2981.59	0.006	468	492	K	SQQARQIKNNNPFKFLVPPQESQKR	A
P04776	sp|P04776|GLYG1_SOYBN Glycinin G1 OS=Glycine max GN=GY1 PE=1 SV=2	764.166	3052.63	4	3052.63	0.0024	468	493	K	SQQARQIKNNNPFKFLVPPQESQKRA	V
P04776	sp|P04776|GLYG1_SOYBN Glycinin G1 OS=Glycine max GN=GY1 PE=1 SV=2	1018.55	3052.64	3	3052.63	0.0047	468	493	K	SQQARQIKNNNPFKFLVPPQESQKRA	V
P04776	sp|P04776|GLYG1_SOYBN Glycinin G1 OS=Glycine max GN=GY1 PE=1 SV=2	894.962	3575.82	4	3575.81	0.0128	247	279	E	NEGEDKGAIVTVKGGLSVIKPPTDEQQQRPQEE	E
P04776	sp|P04776|GLYG1_SOYBN Glycinin G1 OS=Glycine max GN=GY1 PE=1 SV=2	1048.82	4191.24	4	4191.25	-0.0015	458	492	E	EVIQHTFNLKSQQARQIKNNNPFKFLVPPQESQKR	A
P04776	sp|P04776|GLYG1_SOYBN Glycinin G1 OS=Glycine max GN=GY1 PE=1 SV=2	1247.65	4986.56	4	4986.55	0.0088	234	279	F	SVDKQIAKNLQGENEGEDKGAIVTVKGGLSVIKPPTDEQQQRPQEE	E
P11828	sp|P11828|GLYG3_SOYBN Glycinin G3 OS=Glycine max GN=GY3 PE=3 SV=1	662.337	661.329	1	661.328	0.001	161	166	V	SLIDTN	S
P11828	sp|P11828|GLYG3_SOYBN Glycinin G3 OS=Glycine max GN=GY3 PE=3 SV=1	536.815	1071.62	2	1071.61	0.0008	473	481	P	KESQRRVVA	-
P11828	sp|P11828|GLYG3_SOYBN Glycinin G3 OS=Glycine max GN=GY3 PE=3 SV=1	567.268	1132.52	2	1132.52	0.0016	221	230	L	SGFAPEFLEH	A
P11828	sp|P11828|GLYG3_SOYBN Glycinin G3 OS=Glycine max GN=GY3 PE=3 SV=1	623.338	1244.66	2	1244.66	0.0032	200	210	G	GTQSQKGKRQQ	E
P11828	sp|P11828|GLYG3_SOYBN Glycinin G3 OS=Glycine max GN=GY3 PE=3 SV=1	676.32	1350.63	2	1350.62	0.0016	221	232	L	SGFAPEFLEHAF	V
P11828	sp|P11828|GLYG3_SOYBN Glycinin G3 OS=Glycine max GN=GY3 PE=3 SV=1	723.378	1444.74	2	1444.74	0.0006	246	258	E	NEEEEKGAIVTVK	G
P11828	sp|P11828|GLYG3_SOYBN Glycinin G3 OS=Glycine max GN=GY3 PE=3 SV=1	482.588	1444.74	3	1444.74	0.0008	246	258	E	NEEEEKGAIVTVK	G
P11828	sp|P11828|GLYG3_SOYBN Glycinin G3 OS=Glycine max GN=GY3 PE=3 SV=1	727.399	1452.78	2	1452.78	0.0005	436	448	N	SLLNALPEEVIQQ	T
P11828	sp|P11828|GLYG3_SOYBN Glycinin G3 OS=Glycine max GN=GY3 PE=3 SV=1	736.879	1471.74	2	1471.74	0.0024	153	166	N	EDTPVVAVSLIDTN	S
P11828	sp|P11828|GLYG3_SOYBN Glycinin G3 OS=Glycine max GN=GY3 PE=3 SV=1	513.97	1538.89	3	1538.89	-0.0017	233	245	F	VVDRQIVRKLQGE	N
P11828	sp|P11828|GLYG3_SOYBN Glycinin G3 OS=Glycine max GN=GY3 PE=3 SV=1	770.453	1538.89	2	1538.89	0.003	233	245	F	VVDRQIVRKLQGE	N
P11828	sp|P11828|GLYG3_SOYBN Glycinin G3 OS=Glycine max GN=GY3 PE=3 SV=1	742.414	2965.63	4	2965.62	0.0085	233	258	F	VVDRQIVRKLQGENEEEEKGAIVTVK	G
C7EA92	tr|C7EA92|C7EA92_SOYBN Mutant glycinin subunit A1aB1b OS=Glycine max GN=Gy1 PE=2 SV=1	744.167	3715.8	5	3715.81	-0.01	140	173	G	DLIAVPAGVAWWMYNNEDTPVVAVSIIDTNSLEN	Q
Q852U5	tr|Q852U5|Q852U5_SOYBN Glycinin A1bB2-445 OS=Glycine max PE=2 SV=1	797.421	1592.83	2	1592.83	-0.0023	154	168	E	DTLVVAVSLIDTNSF	Q
Q852U4	tr|Q852U4|Q852U4_SOYBN Glycinin A1bB2-784 OS=Glycine max PE=2 SV=1	513.97	1538.89	3	1538.89	-0.0017	234	246	V	VDRQIVVRKLQGE	N
Q852U4	tr|Q852U4|Q852U4_SOYBN Glycinin A1bB2-784 OS=Glycine max PE=2 SV=1	770.453	1538.89	2	1538.89	0.003	234	246	V	VDRQIVVRKLQGE	N
Q852U4	tr|Q852U4|Q852U4_SOYBN Glycinin A1bB2-784 OS=Glycine max PE=2 SV=1	629.809	2515.21	4	2515.2	0.0071	131	151	I	YHFREGDLIAVPTGLAYWMYN	N
Q9SB11	tr|Q9SB11|Q9SB11_SOYBN Glycinin OS=Glycine max GN=A5A4B3 PE=2 SV=1	432.245	431.238	1	431.238	0.0002	226	230	E	GGSVL	S
Q9SB11	tr|Q9SB11|Q9SB11_SOYBN Glycinin OS=Glycine max GN=A5A4B3 PE=2 SV=1	543.35	542.343	1	542.343	-0.0002	271	275	S	VISPK	W
Q9SB11	tr|Q9SB11|Q9SB11_SOYBN Glycinin OS=Glycine max GN=A5A4B3 PE=2 SV=1	557.366	556.358	1	556.358	0	92	96	M	IIIAQ	G
Q9SB11	tr|Q9SB11|Q9SB11_SOYBN Glycinin OS=Glycine max GN=A5A4B3 PE=2 SV=1	573.361	572.354	1	572.353	0.0002	248	252	D	IAEKL	Q
Q9SB11	tr|Q9SB11|Q9SB11_SOYBN Glycinin OS=Glycine max GN=A5A4B3 PE=2 SV=1	609.325	608.318	1	608.317	0.0011	228	233	G	SVLSGF	S
Q9SB11	tr|Q9SB11|Q9SB11_SOYBN Glycinin OS=Glycine max GN=A5A4B3 PE=2 SV=1	615.326	614.318	1	614.318	0.0008	236	240	K	HFLAQ	S
Q9SB11	tr|Q9SB11|Q9SB11_SOYBN Glycinin OS=Glycine max GN=A5A4B3 PE=2 SV=1	630.383	629.376	1	629.375	0.0008	270	275	L	SVISPK	W
Q9SB11	tr|Q9SB11|Q9SB11_SOYBN Glycinin OS=Glycine max GN=A5A4B3 PE=2 SV=1	646.305	645.298	1	645.297	0.0006	142	147	F	NEGDVL	V
Q9SB11	tr|Q9SB11|Q9SB11_SOYBN Glycinin OS=Glycine max GN=A5A4B3 PE=2 SV=1	656.362	655.355	1	655.354	0.001	37	42	N	LNALEP	D
Q9SB11	tr|Q9SB11|Q9SB11_SOYBN Glycinin OS=Glycine max GN=A5A4B3 PE=2 SV=1	711.295	710.288	1	710.287	0.0005	241	246	Q	SFNTNE	D
Q9SB11	tr|Q9SB11|Q9SB11_SOYBN Glycinin OS=Glycine max GN=A5A4B3 PE=2 SV=1	723.368	722.361	1	722.36	0.0007	226	233	E	GGSVLSGF	S
Q9SB11	tr|Q9SB11|Q9SB11_SOYBN Glycinin OS=Glycine max GN=A5A4B3 PE=2 SV=1	369.212	736.409	2	736.412	-0.0035	229	235	S	VLSGFSK	H
Q9SB11	tr|Q9SB11|Q9SB11_SOYBN Glycinin OS=Glycine max GN=A5A4B3 PE=2 SV=1	409.219	816.423	2	816.423	0.0003	246	252	N	EDIAEKL	Q
Q9SB11	tr|Q9SB11|Q9SB11_SOYBN Glycinin OS=Glycine max GN=A5A4B3 PE=2 SV=1	817.432	816.425	1	816.423	0.002	246	252	N	EDIAEKL	Q
Q9SB11	tr|Q9SB11|Q9SB11_SOYBN Glycinin OS=Glycine max GN=A5A4B3 PE=2 SV=1	826.322	825.315	1	825.314	0.0007	241	247	Q	SFNTNED	I
Q9SB11	tr|Q9SB11|Q9SB11_SOYBN Glycinin OS=Glycine max GN=A5A4B3 PE=2 SV=1	415.73	829.445	2	829.445	0	234	240	F	SKHFLAQ	S
Q9SB11	tr|Q9SB11|Q9SB11_SOYBN Glycinin OS=Glycine max GN=A5A4B3 PE=2 SV=1	830.453	829.446	1	829.445	0.001	234	240	F	SKHFLAQ	S
Q9SB11	tr|Q9SB11|Q9SB11_SOYBN Glycinin OS=Glycine max GN=A5A4B3 PE=2 SV=1	841.48	840.473	1	840.475	-0.0017	148	155	L	VIPPGVPY	W
Q9SB11	tr|Q9SB11|Q9SB11_SOYBN Glycinin OS=Glycine max GN=A5A4B3 PE=2 SV=1	421.244	840.473	2	840.475	-0.001	148	155	L	VIPPGVPY	W
Q9SB11	tr|Q9SB11|Q9SB11_SOYBN Glycinin OS=Glycine max GN=A5A4B3 PE=2 SV=1	429.257	856.5	2	856.502	-0.0019	267	275	E	GGLSVISPK	W
Q9SB11	tr|Q9SB11|Q9SB11_SOYBN Glycinin OS=Glycine max GN=A5A4B3 PE=2 SV=1	857.509	856.502	1	856.502	0.0003	267	275	E	GGLSVISPK	W
Q9SB11	tr|Q9SB11|Q9SB11_SOYBN Glycinin OS=Glycine max GN=A5A4B3 PE=2 SV=1	431.725	861.435	2	861.434	0.0005	181	187	L	DQTPRVF	Y
Q9SB11	tr|Q9SB11|Q9SB11_SOYBN Glycinin OS=Glycine max GN=A5A4B3 PE=2 SV=1	901.426	900.419	1	900.419	-0.0002	159	167	Y	NTGDEPVVA	I
Q9SB11	tr|Q9SB11|Q9SB11_SOYBN Glycinin OS=Glycine max GN=A5A4B3 PE=2 SV=1	452.748	903.482	2	903.481	0.0006	515	522	K	DVFRAIPS	E
Q9SB11	tr|Q9SB11|Q9SB11_SOYBN Glycinin OS=Glycine max GN=A5A4B3 PE=2 SV=1	905.385	904.377	1	904.377	-0.0001	243	250	F	NTNEDIAE	K
Q9SB11	tr|Q9SB11|Q9SB11_SOYBN Glycinin OS=Glycine max GN=A5A4B3 PE=2 SV=1	459.246	916.477	2	916.477	0.0005	234	241	F	SKHFLAQS	F
Q9SB11	tr|Q9SB11|Q9SB11_SOYBN Glycinin OS=Glycine max GN=A5A4B3 PE=2 SV=1	483.276	964.537	2	964.535	0.0011	135	141	S	HQKIRHF	N
Q9SB11	tr|Q9SB11|Q9SB11_SOYBN Glycinin OS=Glycine max GN=A5A4B3 PE=2 SV=1	488.267	974.519	2	974.519	0.0003	180	187	Q	LDQTPRVF	Y
Q9SB11	tr|Q9SB11|Q9SB11_SOYBN Glycinin OS=Glycine max GN=A5A4B3 PE=2 SV=1	981.451	980.444	1	980.445	-0.001	224	233	E	EEGGSVLSGF	S
Q9SB11	tr|Q9SB11|Q9SB11_SOYBN Glycinin OS=Glycine max GN=A5A4B3 PE=2 SV=1	505.725	1009.44	2	1009.44	0.0001	241	249	Q	SFNTNEDIA	E
Q9SB11	tr|Q9SB11|Q9SB11_SOYBN Glycinin OS=Glycine max GN=A5A4B3 PE=2 SV=1	1014.51	1013.5	1	1013.5	0.0008	159	168	Y	NTGDEPVVAI	S
Q9SB11	tr|Q9SB11|Q9SB11_SOYBN Glycinin OS=Glycine max GN=A5A4B3 PE=2 SV=1	516.765	1031.51	2	1031.51	0.0012	244	252	N	TNEDIAEKL	Q
Q9SB11	tr|Q9SB11|Q9SB11_SOYBN Glycinin OS=Glycine max GN=A5A4B3 PE=2 SV=1	517.227	1032.44	2	1032.44	0.0003	191	199	A	GNPDIEYPE	T
Q9SB11	tr|Q9SB11|Q9SB11_SOYBN Glycinin OS=Glycine max GN=A5A4B3 PE=2 SV=1	517.244	1032.47	2	1032.47	0.0015	243	251	F	NTNEDIAEK	L
Q9SB11	tr|Q9SB11|Q9SB11_SOYBN Glycinin OS=Glycine max GN=A5A4B3 PE=2 SV=1	517.774	1033.53	2	1033.53	-0.0017	232	240	S	GFSKHFLAQ	S
Q9SB11	tr|Q9SB11|Q9SB11_SOYBN Glycinin OS=Glycine max GN=A5A4B3 PE=2 SV=1	521.744	1041.47	2	1041.47	0.001	549	558	L	VNPESQQGSP	R
Q9SB11	tr|Q9SB11|Q9SB11_SOYBN Glycinin OS=Glycine max GN=A5A4B3 PE=2 SV=1	532.264	1062.51	2	1062.51	0.0007	540	548	L	KYEGNWGPL	V
Q9SB11	tr|Q9SB11|Q9SB11_SOYBN Glycinin OS=Glycine max GN=A5A4B3 PE=2 SV=1	551.275	1100.53	2	1100.54	-0.0003	159	169	Y	NTGDEPVVAIS	L
Q9SB11	tr|Q9SB11|Q9SB11_SOYBN Glycinin OS=Glycine max GN=A5A4B3 PE=2 SV=1	1101.54	1100.54	1	1100.54	0.0005	159	169	Y	NTGDEPVVAIS	L
Q9SB11	tr|Q9SB11|Q9SB11_SOYBN Glycinin OS=Glycine max GN=A5A4B3 PE=2 SV=1	551.317	1100.62	2	1100.62	0.001	258	266	D	ERKQIVTVE	G
Q9SB11	tr|Q9SB11|Q9SB11_SOYBN Glycinin OS=Glycine max GN=A5A4B3 PE=2 SV=1	555.751	1109.49	2	1109.49	-0.0005	223	233	E	EEEGGSVLSGF	S
Q9SB11	tr|Q9SB11|Q9SB11_SOYBN Glycinin OS=Glycine max GN=A5A4B3 PE=2 SV=1	561.292	1120.57	2	1120.57	0.0028	231	240	L	SGFSKHFLAQ	S
Q9SB11	tr|Q9SB11|Q9SB11_SOYBN Glycinin OS=Glycine max GN=A5A4B3 PE=2 SV=1	1139.48	1138.48	1	1138.48	-0.0005	241	250	Q	SFNTNEDIAE	K
Q9SB11	tr|Q9SB11|Q9SB11_SOYBN Glycinin OS=Glycine max GN=A5A4B3 PE=2 SV=1	570.246	1138.48	2	1138.48	0.0001	241	250	Q	SFNTNEDIAE	K
Q9SB11	tr|Q9SB11|Q9SB11_SOYBN Glycinin OS=Glycine max GN=A5A4B3 PE=2 SV=1	573.337	1144.66	2	1144.66	-0.0009	513	522	Y	LKDVFRAIPS	E
Q9SB11	tr|Q9SB11|Q9SB11_SOYBN Glycinin OS=Glycine max GN=A5A4B3 PE=2 SV=1	573.785	1145.56	2	1145.56	-0.0001	243	252	F	NTNEDIAEKL	Q
Q9SB11	tr|Q9SB11|Q9SB11_SOYBN Glycinin OS=Glycine max GN=A5A4B3 PE=2 SV=1	586.327	1170.64	2	1170.64	-0.0013	267	277	E	GGLSVISPKWQ	E
Q9SB11	tr|Q9SB11|Q9SB11_SOYBN Glycinin OS=Glycine max GN=A5A4B3 PE=2 SV=1	587.315	1172.62	2	1172.61	0.0009	530	539	Y	NLRQSQVSEL	K
Q9SB11	tr|Q9SB11|Q9SB11_SOYBN Glycinin OS=Glycine max GN=A5A4B3 PE=2 SV=1	590.291	1178.57	2	1178.57	0.0004	38	47	L	NALEPDHRVE	S
Q9SB11	tr|Q9SB11|Q9SB11_SOYBN Glycinin OS=Glycine max GN=A5A4B3 PE=2 SV=1	601.315	1200.62	2	1200.61	0.0022	270	279	L	SVISPKWQEQ	Q
Q9SB11	tr|Q9SB11|Q9SB11_SOYBN Glycinin OS=Glycine max GN=A5A4B3 PE=2 SV=1	605.317	1208.62	2	1208.62	0.0012	181	190	L	DQTPRVFYLA	G
Q9SB11	tr|Q9SB11|Q9SB11_SOYBN Glycinin OS=Glycine max GN=A5A4B3 PE=2 SV=1	607.817	1213.62	2	1213.62	0	159	170	Y	NTGDEPVVAISL	L
Q9SB11	tr|Q9SB11|Q9SB11_SOYBN Glycinin OS=Glycine max GN=A5A4B3 PE=2 SV=1	1214.63	1213.62	1	1213.62	0.0006	159	170	Y	NTGDEPVVAISL	L
Q9SB11	tr|Q9SB11|Q9SB11_SOYBN Glycinin OS=Glycine max GN=A5A4B3 PE=2 SV=1	608.831	1215.65	2	1215.65	0.0014	257	266	D	DERKQIVTVE	G
Q9SB11	tr|Q9SB11|Q9SB11_SOYBN Glycinin OS=Glycine max GN=A5A4B3 PE=2 SV=1	617.267	1232.52	2	1232.52	-0.0001	109	118	C	PETFEEPQEQ	S
Q9SB11	tr|Q9SB11|Q9SB11_SOYBN Glycinin OS=Glycine max GN=A5A4B3 PE=2 SV=1	630.36	1258.71	2	1258.7	0.0024	413	423	L	NSLTLPALRQF	Q
Q9SB11	tr|Q9SB11|Q9SB11_SOYBN Glycinin OS=Glycine max GN=A5A4B3 PE=2 SV=1	633.272	1264.53	2	1264.53	0.0015	191	201	A	GNPDIEYPETM	Q
Q9SB11	tr|Q9SB11|Q9SB11_SOYBN Glycinin OS=Glycine max GN=A5A4B3 PE=2 SV=1	634.294	1266.57	2	1266.57	0.0004	241	251	Q	SFNTNEDIAEK	L
Q9SB11	tr|Q9SB11|Q9SB11_SOYBN Glycinin OS=Glycine max GN=A5A4B3 PE=2 SV=1	641.307	1280.6	2	1280.6	0.0004	39	49	N	ALEPDHRVESE	G
Q9SB11	tr|Q9SB11|Q9SB11_SOYBN Glycinin OS=Glycine max GN=A5A4B3 PE=2 SV=1	646.341	1290.67	2	1290.66	0.0017	148	158	L	VIPPGVPYWTY	N
Q9SB11	tr|Q9SB11|Q9SB11_SOYBN Glycinin OS=Glycine max GN=A5A4B3 PE=2 SV=1	1291.68	1290.67	1	1290.66	0.0031	148	158	L	VIPPGVPYWTY	N
Q9SB11	tr|Q9SB11|Q9SB11_SOYBN Glycinin OS=Glycine max GN=A5A4B3 PE=2 SV=1	664.359	1326.7	2	1326.7	0.0011	159	171	Y	NTGDEPVVAISLL	D
Q9SB11	tr|Q9SB11|Q9SB11_SOYBN Glycinin OS=Glycine max GN=A5A4B3 PE=2 SV=1	668.791	1335.57	2	1335.57	0.0025	190	201	L	AGNPDIEYPETM	Q
Q9SB11	tr|Q9SB11|Q9SB11_SOYBN Glycinin OS=Glycine max GN=A5A4B3 PE=2 SV=1	690.837	1379.66	2	1379.66	0.0019	241	252	Q	SFNTNEDIAEKL	Q
Q9SB11	tr|Q9SB11|Q9SB11_SOYBN Glycinin OS=Glycine max GN=A5A4B3 PE=2 SV=1	697.302	1392.59	2	1392.59	0.0016	191	202	A	GNPDIEYPETMQ	Q
Q9SB11	tr|Q9SB11|Q9SB11_SOYBN Glycinin OS=Glycine max GN=A5A4B3 PE=2 SV=1	698.329	1394.64	2	1394.64	0.0001	38	49	L	NALEPDHRVESE	G
Q9SB11	tr|Q9SB11|Q9SB11_SOYBN Glycinin OS=Glycine max GN=A5A4B3 PE=2 SV=1	714.878	1427.74	2	1427.74	-0.0002	267	279	E	GGLSVISPKWQEQ	Q
Q9SB11	tr|Q9SB11|Q9SB11_SOYBN Glycinin OS=Glycine max GN=A5A4B3 PE=2 SV=1	751.868	1501.72	2	1501.72	0.0014	540	552	L	KYEGNWGPLVNPE	S
Q9SB11	tr|Q9SB11|Q9SB11_SOYBN Glycinin OS=Glycine max GN=A5A4B3 PE=2 SV=1	758.387	1514.76	2	1514.76	0.0021	254	266	Q	SPDDERKQIVTVE	G
Q9SB11	tr|Q9SB11|Q9SB11_SOYBN Glycinin OS=Glycine max GN=A5A4B3 PE=2 SV=1	767.905	1533.8	2	1533.79	0.0021	226	240	E	GGSVLSGFSKHFLAQ	S
Q9SB11	tr|Q9SB11|Q9SB11_SOYBN Glycinin OS=Glycine max GN=A5A4B3 PE=2 SV=1	796.895	1591.78	2	1591.77	0.002	175	187	S	NFNNQLDQTPRVF	Y
Q9SB11	tr|Q9SB11|Q9SB11_SOYBN Glycinin OS=Glycine max GN=A5A4B3 PE=2 SV=1	806.864	1611.71	2	1611.71	0.0012	188	201	F	YLAGNPDIEYPETM	Q
Q9SB11	tr|Q9SB11|Q9SB11_SOYBN Glycinin OS=Glycine max GN=A5A4B3 PE=2 SV=1	548.613	1642.82	3	1642.82	0.0011	253	266	L	QSPDDERKQIVTVE	G
Q9SB11	tr|Q9SB11|Q9SB11_SOYBN Glycinin OS=Glycine max GN=A5A4B3 PE=2 SV=1	822.417	1642.82	2	1642.82	0.0038	253	266	L	QSPDDERKQIVTVE	G
Q9SB11	tr|Q9SB11|Q9SB11_SOYBN Glycinin OS=Glycine max GN=A5A4B3 PE=2 SV=1	825.359	1648.7	2	1648.7	-0.0015	191	204	A	GNPDIEYPETMQQQ	Q
Q9SB11	tr|Q9SB11|Q9SB11_SOYBN Glycinin OS=Glycine max GN=A5A4B3 PE=2 SV=1	863.764	1725.51	2	1725.51	0.001	280	293	Q	QDEDEDEDEDDEDE	Q
Q9SB11	tr|Q9SB11|Q9SB11_SOYBN Glycinin OS=Glycine max GN=A5A4B3 PE=2 SV=1	870.894	1739.77	2	1739.77	0.0023	188	202	F	YLAGNPDIEYPETMQ	Q
Q9SB11	tr|Q9SB11|Q9SB11_SOYBN Glycinin OS=Glycine max GN=A5A4B3 PE=2 SV=1	586.307	1755.9	3	1755.9	-0.0002	252	266	K	LQSPDDERKQIVTVE	G
Q9SB11	tr|Q9SB11|Q9SB11_SOYBN Glycinin OS=Glycine max GN=A5A4B3 PE=2 SV=1	878.959	1755.9	2	1755.9	0.0039	252	266	K	LQSPDDERKQIVTVE	G
Q9SB11	tr|Q9SB11|Q9SB11_SOYBN Glycinin OS=Glycine max GN=A5A4B3 PE=2 SV=1	890.935	1779.86	2	1779.85	0.001	173	187	D	TSNFNNQLDQTPRVF	Y
Q9SB11	tr|Q9SB11|Q9SB11_SOYBN Glycinin OS=Glycine max GN=A5A4B3 PE=2 SV=1	910.987	1819.96	2	1819.97	-0.0053	83	98	L	PSYSPYPRMIIIAQGK	G
Q9SB11	tr|Q9SB11|Q9SB11_SOYBN Glycinin OS=Glycine max GN=A5A4B3 PE=2 SV=1	932.464	1862.91	2	1862.91	0.0017	38	54	L	NALEPDHRVESEGGLIQ	T
Q9SB11	tr|Q9SB11|Q9SB11_SOYBN Glycinin OS=Glycine max GN=A5A4B3 PE=2 SV=1	621.979	1862.92	3	1862.91	0.0031	38	54	L	NALEPDHRVESEGGLIQ	T
Q9SB11	tr|Q9SB11|Q9SB11_SOYBN Glycinin OS=Glycine max GN=A5A4B3 PE=2 SV=1	934.968	1867.92	2	1867.92	0.0004	175	189	S	NFNNQLDQTPRVFYL	A
Q9SB11	tr|Q9SB11|Q9SB11_SOYBN Glycinin OS=Glycine max GN=A5A4B3 PE=2 SV=1	629.005	1883.99	3	1884	-0.0004	251	266	E	KLQSPDDERKQIVTVE	G
Q9SB11	tr|Q9SB11|Q9SB11_SOYBN Glycinin OS=Glycine max GN=A5A4B3 PE=2 SV=1	943.008	1884	2	1884	0.0061	251	266	E	KLQSPDDERKQIVTVE	G
Q9SB11	tr|Q9SB11|Q9SB11_SOYBN Glycinin OS=Glycine max GN=A5A4B3 PE=2 SV=1	948.447	1894.88	2	1894.88	-0.0009	172	187	L	DTSNFNNQLDQTPRVF	Y
Q9SB11	tr|Q9SB11|Q9SB11_SOYBN Glycinin OS=Glycine max GN=A5A4B3 PE=2 SV=1	970.485	1938.96	2	1938.96	-0.0033	175	190	S	NFNNQLDQTPRVFYLA	G
Q9SB11	tr|Q9SB11|Q9SB11_SOYBN Glycinin OS=Glycine max GN=A5A4B3 PE=2 SV=1	655.028	1962.06	3	1962.06	-0.0001	358	372	K	KTQPRRPRQEEPRER	G
Q9SB11	tr|Q9SB11|Q9SB11_SOYBN Glycinin OS=Glycine max GN=A5A4B3 PE=2 SV=1	998.951	1995.89	2	1995.89	-0.0004	188	204	F	YLAGNPDIEYPETMQQQ	Q
Q9SB11	tr|Q9SB11|Q9SB11_SOYBN Glycinin OS=Glycine max GN=A5A4B3 PE=2 SV=1	1004.99	2007.96	2	2007.96	-0.0002	171	187	L	LDTSNFNNQLDQTPRVF	Y
Q9SB11	tr|Q9SB11|Q9SB11_SOYBN Glycinin OS=Glycine max GN=A5A4B3 PE=2 SV=1	670.33	2007.97	3	2007.96	0.003	171	187	L	LDTSNFNNQLDQTPRVF	Y
Q9SB11	tr|Q9SB11|Q9SB11_SOYBN Glycinin OS=Glycine max GN=A5A4B3 PE=2 SV=1	686.04	2055.1	3	2055.1	0.0022	79	96	N	GLHLPSYSPYPRMIIIAQ	G
Q9SB11	tr|Q9SB11|Q9SB11_SOYBN Glycinin OS=Glycine max GN=A5A4B3 PE=2 SV=1	1028.56	2055.11	2	2055.1	0.0083	79	96	N	GLHLPSYSPYPRMIIIAQ	G
Q9SB11	tr|Q9SB11|Q9SB11_SOYBN Glycinin OS=Glycine max GN=A5A4B3 PE=2 SV=1	1043.99	2085.97	2	2085.98	-0.0021	540	558	L	KYEGNWGPLVNPESQQGSP	R
Q9SB11	tr|Q9SB11|Q9SB11_SOYBN Glycinin OS=Glycine max GN=A5A4B3 PE=2 SV=1	1086.52	2171.03	2	2171.03	0.0013	172	189	L	DTSNFNNQLDQTPRVFYL	A
Q9SB11	tr|Q9SB11|Q9SB11_SOYBN Glycinin OS=Glycine max GN=A5A4B3 PE=2 SV=1	745.078	2232.21	3	2232.21	0.0004	393	412	N	IARPSRADFYNPKAGRISTL	N
Q9SB11	tr|Q9SB11|Q9SB11_SOYBN Glycinin OS=Glycine max GN=A5A4B3 PE=2 SV=1	748.363	2242.07	3	2242.07	0.0011	172	190	L	DTSNFNNQLDQTPRVFYLA	G
Q9SB11	tr|Q9SB11|Q9SB11_SOYBN Glycinin OS=Glycine max GN=A5A4B3 PE=2 SV=1	1122.04	2242.07	2	2242.07	0.002	172	190	L	DTSNFNNQLDQTPRVFYLA	G
Q9SB11	tr|Q9SB11|Q9SB11_SOYBN Glycinin OS=Glycine max GN=A5A4B3 PE=2 SV=1	748.367	2242.08	3	2242.08	0.0029	540	559	L	KYEGNWGPLVNPESQQGSPR	V
Q9SB11	tr|Q9SB11|Q9SB11_SOYBN Glycinin OS=Glycine max GN=A5A4B3 PE=2 SV=1	1143.06	2284.11	2	2284.11	-0.0027	171	189	L	LDTSNFNNQLDQTPRVFYL	A
Q9SB11	tr|Q9SB11|Q9SB11_SOYBN Glycinin OS=Glycine max GN=A5A4B3 PE=2 SV=1	762.378	2284.11	3	2284.11	0.001	171	189	L	LDTSNFNNQLDQTPRVFYL	A
Q9SB11	tr|Q9SB11|Q9SB11_SOYBN Glycinin OS=Glycine max GN=A5A4B3 PE=2 SV=1	776.09	2325.25	3	2325.24	0.0067	77	96	N	RNGLHLPSYSPYPRMIIIAQ	G
Q9SB11	tr|Q9SB11|Q9SB11_SOYBN Glycinin OS=Glycine max GN=A5A4B3 PE=2 SV=1	786.058	2355.15	3	2355.15	0.0012	171	190	L	LDTSNFNNQLDQTPRVFYLA	G
Q9SB11	tr|Q9SB11|Q9SB11_SOYBN Glycinin OS=Glycine max GN=A5A4B3 PE=2 SV=1	1178.58	2355.15	2	2355.15	0.0034	171	190	L	LDTSNFNNQLDQTPRVFYLA	G
Q9SB11	tr|Q9SB11|Q9SB11_SOYBN Glycinin OS=Glycine max GN=A5A4B3 PE=2 SV=1	828.11	2481.31	3	2481.31	0.0019	253	275	L	QSPDDERKQIVTVEGGLSVISPK	W
Q9SB11	tr|Q9SB11|Q9SB11_SOYBN Glycinin OS=Glycine max GN=A5A4B3 PE=2 SV=1	664.364	2653.43	4	2653.42	0.0107	74	96	L	TLNRNGLHLPSYSPYPRMIIIAQ	G
Q9SB11	tr|Q9SB11|Q9SB11_SOYBN Glycinin OS=Glycine max GN=A5A4B3 PE=2 SV=1	885.483	2653.43	3	2653.42	0.0109	74	96	L	TLNRNGLHLPSYSPYPRMIIIAQ	G
Q9SB11	tr|Q9SB11|Q9SB11_SOYBN Glycinin OS=Glycine max GN=A5A4B3 PE=2 SV=1	924.465	2770.37	3	2770.36	0.0114	243	266	F	NTNEDIAEKLQSPDDERKQIVTVE	G
Q9SB11	tr|Q9SB11|Q9SB11_SOYBN Glycinin OS=Glycine max GN=A5A4B3 PE=2 SV=1	965.874	2894.6	3	2894.6	0.0054	72	96	S	KLTLNRNGLHLPSYSPYPRMIIIAQ	G
Q9SB11	tr|Q9SB11|Q9SB11_SOYBN Glycinin OS=Glycine max GN=A5A4B3 PE=2 SV=1	1002.49	3004.46	3	3004.46	-0.0036	241	266	Q	SFNTNEDIAEKLQSPDDERKQIVTVE	G
Q9SB11	tr|Q9SB11|Q9SB11_SOYBN Glycinin OS=Glycine max GN=A5A4B3 PE=2 SV=1	771.181	3080.7	4	3080.7	-0.0002	70	96	T	VSKLTLNRNGLHLPSYSPYPRMIIIAQ	G
Q9SB11	tr|Q9SB11|Q9SB11_SOYBN Glycinin OS=Glycine max GN=A5A4B3 PE=2 SV=1	1027.91	3080.7	3	3080.7	0.0009	70	96	T	VSKLTLNRNGLHLPSYSPYPRMIIIAQ	G
C0KG62	tr|C0KG62|C0KG62_SOYBN Mutant glycinin A3B4 OS=Glycine max PE=2 SV=1	403.201	804.387	2	804.386	0.0001	245	251	N	EDTAEKL	R
C0KG62	tr|C0KG62|C0KG62_SOYBN Mutant glycinin A3B4 OS=Glycine max PE=2 SV=1	928.306	927.299	1	927.298	0.0006	283	289	D	EDEDEEY	E
C0KG62	tr|C0KG62|C0KG62_SOYBN Mutant glycinin A3B4 OS=Glycine max PE=2 SV=1	494.764	987.514	2	987.514	0.0003	180	187	Q	LDQNPRVF	Y
C0KG62	tr|C0KG62|C0KG62_SOYBN Mutant glycinin A3B4 OS=Glycine max PE=2 SV=1	1127.45	1126.44	1	1126.44	-0.0002	240	249	Q	SFNTNEDTAE	K
C0KG62	tr|C0KG62|C0KG62_SOYBN Mutant glycinin A3B4 OS=Glycine max PE=2 SV=1	564.228	1126.44	2	1126.44	0.0001	240	249	Q	SFNTNEDTAE	K
C0KG62	tr|C0KG62|C0KG62_SOYBN Mutant glycinin A3B4 OS=Glycine max PE=2 SV=1	573.337	1144.66	2	1144.66	-0.0009	479	488	Y	IKDVFRAIPS	E
C0KG62	tr|C0KG62|C0KG62_SOYBN Mutant glycinin A3B4 OS=Glycine max PE=2 SV=1	637.331	1272.65	2	1272.65	0.0016	506	517	L	KYQGNSGPLVNP	Q
C0KG62	tr|C0KG62|C0KG62_SOYBN Mutant glycinin A3B4 OS=Glycine max PE=2 SV=1	684.818	1367.62	2	1367.62	0.0006	240	251	Q	SFNTNEDTAEKL	R
C0KG62	tr|C0KG62|C0KG62_SOYBN Mutant glycinin A3B4 OS=Glycine max PE=2 SV=1	696.866	1391.72	2	1391.72	0.002	494	505	N	SYNLGQSQVRQL	K
C0KG62	tr|C0KG62|C0KG62_SOYBN Mutant glycinin A3B4 OS=Glycine max PE=2 SV=1	708.726	1415.44	2	1415.44	0.0005	279	289	Q	EDEDEDEDEEY	E
C0KG62	tr|C0KG62|C0KG62_SOYBN Mutant glycinin A3B4 OS=Glycine max PE=2 SV=1	803.392	1604.77	2	1604.77	0	175	187	S	NFNNQLDQNPRVF	Y
C0KG62	tr|C0KG62|C0KG62_SOYBN Mutant glycinin A3B4 OS=Glycine max PE=2 SV=1	820.354	1638.69	2	1638.69	-0.0012	191	204	A	GNPDIEHPETMQQQ	Q
C0KG62	tr|C0KG62|C0KG62_SOYBN Mutant glycinin A3B4 OS=Glycine max PE=2 SV=1	836.437	1670.86	2	1670.86	-0.0001	252	265	L	RSPDDERKQIVTVE	G
C0KG62	tr|C0KG62|C0KG62_SOYBN Mutant glycinin A3B4 OS=Glycine max PE=2 SV=1	557.96	1670.86	3	1670.86	0.0002	252	265	L	RSPDDERKQIVTVE	G
C0KG62	tr|C0KG62|C0KG62_SOYBN Mutant glycinin A3B4 OS=Glycine max PE=2 SV=1	954.945	1907.88	2	1907.88	-0.0001	172	187	L	DTSNFNNQLDQNPRVF	Y
C0KG62	tr|C0KG62|C0KG62_SOYBN Mutant glycinin A3B4 OS=Glycine max PE=2 SV=1	957.026	1912.04	2	1912.04	-0.0003	250	265	E	KLRSPDDERKQIVTVE	G
C0KG62	tr|C0KG62|C0KG62_SOYBN Mutant glycinin A3B4 OS=Glycine max PE=2 SV=1	638.354	1912.04	3	1912.04	0.0017	250	265	E	KLRSPDDERKQIVTVE	G
C0KG62	tr|C0KG62|C0KG62_SOYBN Mutant glycinin A3B4 OS=Glycine max PE=2 SV=1	1011.49	2020.96	2	2020.96	0.0014	171	187	L	LDTSNFNNQLDQNPRVF	Y
C0KG62	tr|C0KG62|C0KG62_SOYBN Mutant glycinin A3B4 OS=Glycine max PE=2 SV=1	820.087	2457.24	3	2457.23	0.0035	245	265	N	EDTAEKLRSPDDERKQIVTVE	G
C0KG62	tr|C0KG62|C0KG62_SOYBN Mutant glycinin A3B4 OS=Glycine max PE=2 SV=1	929.798	2786.37	3	2786.37	0.0039	242	265	F	NTNEDTAEKLRSPDDERKQIVTVE	G
C0KG62	tr|C0KG62|C0KG62_SOYBN Mutant glycinin A3B4 OS=Glycine max PE=2 SV=1	1007.83	3020.47	3	3020.47	0.0054	240	265	Q	SFNTNEDTAEKLRSPDDERKQIVTVE	G
C0KG62	tr|C0KG62|C0KG62_SOYBN Mutant glycinin A3B4 OS=Glycine max PE=2 SV=1	756.126	3020.47	4	3020.47	0.0062	240	265	Q	SFNTNEDTAEKLRSPDDERKQIVTVE	G
P02858	sp|P02858|GLYG4_SOYBN Glycinin G4 OS=Glycine max GN=GY4 PE=1 SV=1	822.908	1643.8	2	1643.8	0.0003	253	266	L	ESPDDERKQIVTVE	G
K7LZA4	tr|K7LZA4|K7LZA4_SOYBN Uncharacterized protein OS=Glycine max PE=4 SV=1	908.909	1815.8	2	1815.8	0.0009	216	232	Q	GQHQQQEEEGGSVLSGF	S
C6T7B0	tr|C6T7B0|C6T7B0_SOYBN Putative uncharacterized protein (Fragment) OS=Glycine max PE=2 SV=1	450.241	898.467	2	898.47	-0.0023	353	360	T	MKLHGNIA	R
Q39858	tr|Q39858|Q39858_SOYBN Soybean glycinin A3-B4 subunit (Fragment) OS=Glycine max PE=2 SV=1	493.787	985.559	2	985.56	-0.0007	170	178	L	LVPQNFVVA	D
Q39858	tr|Q39858|Q39858_SOYBN Soybean glycinin A3-B4 subunit (Fragment) OS=Glycine max PE=2 SV=1	1313.65	2625.29	2	2625.3	-0.009	39	60	E	HQPRPDHPPQRPSRPEQQEPRG	R
K7K1R2	tr|K7K1R2|K7K1R2_SOYBN Uncharacterized protein OS=Glycine max PE=4 SV=1	388.219	387.212	1	387.212	-0.0003	164	168	A	ALAGG	V
K7K1R2	tr|K7K1R2|K7K1R2_SOYBN Uncharacterized protein OS=Glycine max PE=4 SV=1	402.235	401.228	1	401.227	0.0002	136	140	G	AAGAL	G
K7K1R2	tr|K7K1R2|K7K1R2_SOYBN Uncharacterized protein OS=Glycine max PE=4 SV=1	432.744	863.472	2	863.475	-0.0027	254	261	N	FITQSAVV	Q
K7K1R2	tr|K7K1R2|K7K1R2_SOYBN Uncharacterized protein OS=Glycine max PE=4 SV=1	518.26	1034.51	2	1034.51	-0.0016	170	179	V	AADKVMAKDA	P
K7K1R2	tr|K7K1R2|K7K1R2_SOYBN Uncharacterized protein OS=Glycine max PE=4 SV=1	698.329	1394.64	2	1394.64	0.0032	262	273	V	QGLEGCKGRDWF	D
K7M2H6	tr|K7M2H6|K7M2H6_SOYBN Uncharacterized protein OS=Glycine max PE=4 SV=1	605.279	604.271	1	604.27	0.0008	136	140	N	QSEEL	E
K7M2H6	tr|K7M2H6|K7M2H6_SOYBN Uncharacterized protein OS=Glycine max PE=4 SV=1	735.306	734.298	1	734.297	0.0015	137	142	Q	SEELEE	K
K7M2H6	tr|K7M2H6|K7M2H6_SOYBN Uncharacterized protein OS=Glycine max PE=4 SV=1	848.365	847.357	1	847.356	0.0014	134	140	M	ENQSEEL	E
K7M2H6	tr|K7M2H6|K7M2H6_SOYBN Uncharacterized protein OS=Glycine max PE=4 SV=1	432.203	862.392	2	862.392	-0.0003	137	143	Q	SEELEEK	Q
K7M2H6	tr|K7M2H6|K7M2H6_SOYBN Uncharacterized protein OS=Glycine max PE=4 SV=1	863.401	862.394	1	862.392	0.0017	137	143	Q	SEELEEK	Q
K7M2H6	tr|K7M2H6|K7M2H6_SOYBN Uncharacterized protein OS=Glycine max PE=4 SV=1	496.233	990.452	2	990.451	0.0012	136	143	N	QSEELEEK	Q
K7M2H6	tr|K7M2H6|K7M2H6_SOYBN Uncharacterized protein OS=Glycine max PE=4 SV=1	552.202	1102.39	2	1102.39	0.0017	102	110	E	DEEEEGHMQ	K
K7M2H6	tr|K7M2H6|K7M2H6_SOYBN Uncharacterized protein OS=Glycine max PE=4 SV=1	573.786	1145.56	2	1145.56	0.0008	58	66	P	CEKHIMEKI	Q
K7M2H6	tr|K7M2H6|K7M2H6_SOYBN Uncharacterized protein OS=Glycine max PE=4 SV=1	583.226	1164.44	2	1164.44	0.0017	106	115	E	EGHMQKCCTE	M
K7M2H6	tr|K7M2H6|K7M2H6_SOYBN Uncharacterized protein OS=Glycine max PE=4 SV=1	624.721	1247.43	2	1247.42	0.0017	101	110	D	EDEEEEGHMQ	K
K7M2H6	tr|K7M2H6|K7M2H6_SOYBN Uncharacterized protein OS=Glycine max PE=4 SV=1	746.281	1490.55	2	1490.55	0.0005	99	110	G	KDEDEEEEGHMQ	K
K7M2H6	tr|K7M2H6|K7M2H6_SOYBN Uncharacterized protein OS=Glycine max PE=4 SV=1	751.444	1500.87	2	1500.87	0.003	144	155	K	QKKKMEKELINL	A
K7M2H6	tr|K7M2H6|K7M2H6_SOYBN Uncharacterized protein OS=Glycine max PE=4 SV=1	766.794	1531.57	2	1531.57	0.0005	98	110	E	GKDEDEEEEGHMQ	K
K7M2H6	tr|K7M2H6|K7M2H6_SOYBN Uncharacterized protein OS=Glycine max PE=4 SV=1	516.864	1547.57	3	1547.57	0.0009	98	110	E	GKDEDEEEEGHMQ	K
K7M2H6	tr|K7M2H6|K7M2H6_SOYBN Uncharacterized protein OS=Glycine max PE=4 SV=1	783.278	1564.54	2	1564.54	0.0017	66	79	K	IQGRGDDDDDDDDD	N
K7M2H6	tr|K7M2H6|K7M2H6_SOYBN Uncharacterized protein OS=Glycine max PE=4 SV=1	804.916	1607.82	2	1607.82	0.001	150	163	E	KELINLATMCRFGP	M
K7M2H6	tr|K7M2H6|K7M2H6_SOYBN Uncharacterized protein OS=Glycine max PE=4 SV=1	554.546	1660.62	3	1660.62	0.0009	97	110	N	EGKDEDEEEEGHMQ	K
K7M2H6	tr|K7M2H6|K7M2H6_SOYBN Uncharacterized protein OS=Glycine max PE=4 SV=1	831.316	1660.62	2	1660.62	0.0012	97	110	N	EGKDEDEEEEGHMQ	K
K7M2H6	tr|K7M2H6|K7M2H6_SOYBN Uncharacterized protein OS=Glycine max PE=4 SV=1	840.298	1678.58	2	1678.58	-0.0021	66	80	K	IQGRGDDDDDDDDDN	H
K7M2H6	tr|K7M2H6|K7M2H6_SOYBN Uncharacterized protein OS=Glycine max PE=4 SV=1	842.307	1682.6	2	1682.6	-0.0057	103	116	D	EEEEGHMQKCCTEM	S
K7M2H6	tr|K7M2H6|K7M2H6_SOYBN Uncharacterized protein OS=Glycine max PE=4 SV=1	630.025	1887.05	3	1887.05	0.0049	141	155	L	EEKQKKKMEKELINL	A
K7M2H6	tr|K7M2H6|K7M2H6_SOYBN Uncharacterized protein OS=Glycine max PE=4 SV=1	946.985	1891.96	2	1891.96	0.0003	137	151	Q	SEELEEKQKKKMEKE	L
K7M2H6	tr|K7M2H6|K7M2H6_SOYBN Uncharacterized protein OS=Glycine max PE=4 SV=1	631.66	1891.96	3	1891.96	0.0012	137	151	Q	SEELEEKQKKKMEKE	L
K7M2H6	tr|K7M2H6|K7M2H6_SOYBN Uncharacterized protein OS=Glycine max PE=4 SV=1	473.997	1891.96	4	1891.96	0.002	137	151	Q	SEELEEKQKKKMEKE	L
K7M2H6	tr|K7M2H6|K7M2H6_SOYBN Uncharacterized protein OS=Glycine max PE=4 SV=1	669.355	2005.04	3	2005.04	0.0023	137	152	Q	SEELEEKQKKKMEKEL	I
K7M2H6	tr|K7M2H6|K7M2H6_SOYBN Uncharacterized protein OS=Glycine max PE=4 SV=1	1003.53	2005.04	2	2005.04	0.0034	137	152	Q	SEELEEKQKKKMEKEL	I
K7M2H6	tr|K7M2H6|K7M2H6_SOYBN Uncharacterized protein OS=Glycine max PE=4 SV=1	755.374	2263.1	3	2263.1	0.0001	134	151	M	ENQSEELEEKQKKKMEKE	L
K7M2H6	tr|K7M2H6|K7M2H6_SOYBN Uncharacterized protein OS=Glycine max PE=4 SV=1	782.759	2345.25	3	2345.25	0.0036	137	155	Q	SEELEEKQKKKMEKELINL	A
K7M2H6	tr|K7M2H6|K7M2H6_SOYBN Uncharacterized protein OS=Glycine max PE=4 SV=1	1173.64	2345.26	2	2345.25	0.0075	137	155	Q	SEELEEKQKKKMEKELINL	A
K7M2H6	tr|K7M2H6|K7M2H6_SOYBN Uncharacterized protein OS=Glycine max PE=4 SV=1	1209.15	2416.29	2	2416.29	0.0019	137	156	Q	SEELEEKQKKKMEKELINLA	T
K7M2H6	tr|K7M2H6|K7M2H6_SOYBN Uncharacterized protein OS=Glycine max PE=4 SV=1	806.439	2416.3	3	2416.29	0.0072	137	156	Q	SEELEEKQKKKMEKELINLA	T
K7M2H6	tr|K7M2H6|K7M2H6_SOYBN Uncharacterized protein OS=Glycine max PE=4 SV=1	906.473	2716.4	3	2716.4	0.002	134	155	M	ENQSEELEEKQKKKMEKELINL	A
K7M2H6	tr|K7M2H6|K7M2H6_SOYBN Uncharacterized protein OS=Glycine max PE=4 SV=1	969.684	3874.71	4	3874.69	0.0157	107	139	E	GHMQKCCTEMSELRSPKCQCKALQKIMENQSEE	L
C6TB79	tr|C6TB79|C6TB79_SOYBN Putative uncharacterized protein OS=Glycine max PE=2 SV=1	622.345	621.338	1	621.337	0.0005	158	162	S	FIETL	E
C6TB79	tr|C6TB79|C6TB79_SOYBN Putative uncharacterized protein OS=Glycine max PE=2 SV=1	914.543	3654.14	4	3654.14	0.0039	29	61	S	LLKPLLVSSPYAVSTPLRHIQVPPLRKPLFSTS	S
C6TB79	tr|C6TB79|C6TB79_SOYBN Putative uncharacterized protein OS=Glycine max PE=2 SV=1	914.787	3655.12	4	3655.12	-0.0023	213	242	K	MKAEEKKKQARNLIFKKQVKQRLVNKSKEQ	V
O22120	tr|O22120|O22120_SOYBN Alpha subunit of beta conglycinin (Fragment) OS=Glycine max PE=2 SV=2	456.282	455.275	1	455.274	0.0005	445	449	F	VIPAG	Y
O22120	tr|O22120|O22120_SOYBN Alpha subunit of beta conglycinin (Fragment) OS=Glycine max PE=2 SV=2	487.288	486.281	1	486.28	0.0004	464	468	F	AIGIN	A
O22120	tr|O22120|O22120_SOYBN Alpha subunit of beta conglycinin (Fragment) OS=Glycine max PE=2 SV=2	528.376	527.369	1	527.368	0.0004	397	401	K	AIVIL	V
O22120	tr|O22120|O22120_SOYBN Alpha subunit of beta conglycinin (Fragment) OS=Glycine max PE=2 SV=2	611.358	610.351	1	610.348	0.0029	357	361	K	LGKFF	E
O22120	tr|O22120|O22120_SOYBN Alpha subunit of beta conglycinin (Fragment) OS=Glycine max PE=2 SV=2	630.277	629.27	1	629.27	-0.0001	514	518	E	SYFVD	A
O22120	tr|O22120|O22120_SOYBN Alpha subunit of beta conglycinin (Fragment) OS=Glycine max PE=2 SV=2	677.327	676.319	1	676.318	0.0011	496	502	L	AFPGSAQ	A
O22120	tr|O22120|O22120_SOYBN Alpha subunit of beta conglycinin (Fragment) OS=Glycine max PE=2 SV=2	687.367	686.36	1	686.36	-0.0002	464	470	F	AIGINAE	N
O22120	tr|O22120|O22120_SOYBN Alpha subunit of beta conglycinin (Fragment) OS=Glycine max PE=2 SV=2	741.357	740.35	1	740.349	0.0002	458	463	T	SNLNFF	A
O22120	tr|O22120|O22120_SOYBN Alpha subunit of beta conglycinin (Fragment) OS=Glycine max PE=2 SV=2	774.439	773.432	1	773.432	-0.0002	442	448	Q	DIFVIPA	G
O22120	tr|O22120|O22120_SOYBN Alpha subunit of beta conglycinin (Fragment) OS=Glycine max PE=2 SV=2	828.484	827.476	1	827.475	0.0012	408	415	D	ANIELVGL	K
O22120	tr|O22120|O22120_SOYBN Alpha subunit of beta conglycinin (Fragment) OS=Glycine max PE=2 SV=2	418.243	834.471	2	834.471	0.0004	169	174	L	RDYRIL	E
O22120	tr|O22120|O22120_SOYBN Alpha subunit of beta conglycinin (Fragment) OS=Glycine max PE=2 SV=2	847.431	846.424	1	846.424	0.0005	496	504	L	AFPGSAQAV	E
O22120	tr|O22120|O22120_SOYBN Alpha subunit of beta conglycinin (Fragment) OS=Glycine max PE=2 SV=2	436.764	871.513	2	871.513	0.0004	505	511	V	EKLLKNQ	R
O22120	tr|O22120|O22120_SOYBN Alpha subunit of beta conglycinin (Fragment) OS=Glycine max PE=2 SV=2	440.731	879.447	2	879.445	0.0015	224	231	L	RVPSGTTY	Y
O22120	tr|O22120|O22120_SOYBN Alpha subunit of beta conglycinin (Fragment) OS=Glycine max PE=2 SV=2	886.462	885.455	1	885.456	-0.0004	498	506	F	PGSAQAVEK	L
O22120	tr|O22120|O22120_SOYBN Alpha subunit of beta conglycinin (Fragment) OS=Glycine max PE=2 SV=2	443.735	885.455	2	885.456	-0.0004	498	506	F	PGSAQAVEK	L
O22120	tr|O22120|O22120_SOYBN Alpha subunit of beta conglycinin (Fragment) OS=Glycine max PE=2 SV=2	454.246	906.477	2	906.477	0.0005	333	340	S	SRKTISSE	D
O22120	tr|O22120|O22120_SOYBN Alpha subunit of beta conglycinin (Fragment) OS=Glycine max PE=2 SV=2	458.214	914.413	2	914.413	-0.0001	512	518	Q	RESYFVD	A
O22120	tr|O22120|O22120_SOYBN Alpha subunit of beta conglycinin (Fragment) OS=Glycine max PE=2 SV=2	925.479	924.472	1	924.471	0.0016	458	465	T	SNLNFFAI	G
O22120	tr|O22120|O22120_SOYBN Alpha subunit of beta conglycinin (Fragment) OS=Glycine max PE=2 SV=2	476.23	950.446	2	950.446	-0.0002	348	355	R	SRDPIYSN	K
O22120	tr|O22120|O22120_SOYBN Alpha subunit of beta conglycinin (Fragment) OS=Glycine max PE=2 SV=2	517.263	1032.51	2	1032.51	0.0005	471	479	E	NNQRNFLAG	S
O22120	tr|O22120|O22120_SOYBN Alpha subunit of beta conglycinin (Fragment) OS=Glycine max PE=2 SV=2	521.816	1041.62	2	1041.62	0.0001	503	511	Q	AVEKLLKNQ	R
O22120	tr|O22120|O22120_SOYBN Alpha subunit of beta conglycinin (Fragment) OS=Glycine max PE=2 SV=2	527.787	1053.56	2	1053.56	-0.0009	140	147	N	RFETLFKN	Q
O22120	tr|O22120|O22120_SOYBN Alpha subunit of beta conglycinin (Fragment) OS=Glycine max PE=2 SV=2	552.788	1103.56	2	1103.56	-0.0001	496	506	L	AFPGSAQAVEK	L
O22120	tr|O22120|O22120_SOYBN Alpha subunit of beta conglycinin (Fragment) OS=Glycine max PE=2 SV=2	1104.57	1103.56	1	1103.56	0	496	506	L	AFPGSAQAVEK	L
O22120	tr|O22120|O22120_SOYBN Alpha subunit of beta conglycinin (Fragment) OS=Glycine max PE=2 SV=2	599.321	1196.63	2	1196.63	0.001	159	168	F	NQRSPQLQNL	R
O22120	tr|O22120|O22120_SOYBN Alpha subunit of beta conglycinin (Fragment) OS=Glycine max PE=2 SV=2	605.318	1208.62	2	1208.62	0.0024	458	468	T	SNLNFFAIGIN	A
O22120	tr|O22120|O22120_SOYBN Alpha subunit of beta conglycinin (Fragment) OS=Glycine max PE=2 SV=2	624.808	1247.6	2	1247.6	0.0009	471	481	E	NNQRNFLAGSQ	D
O22120	tr|O22120|O22120_SOYBN Alpha subunit of beta conglycinin (Fragment) OS=Glycine max PE=2 SV=2	670.876	1339.74	2	1339.73	0.003	484	495	N	VISQIPSQVQEL	A
O22120	tr|O22120|O22120_SOYBN Alpha subunit of beta conglycinin (Fragment) OS=Glycine max PE=2 SV=2	724.849	1447.68	2	1447.68	0.0031	469	481	N	AENNQRNFLAGSQ	D
O22120	tr|O22120|O22120_SOYBN Alpha subunit of beta conglycinin (Fragment) OS=Glycine max PE=2 SV=2	727.897	1453.78	2	1453.78	0.001	483	495	D	NVISQIPSQVQEL	A
O22120	tr|O22120|O22120_SOYBN Alpha subunit of beta conglycinin (Fragment) OS=Glycine max PE=2 SV=2	731.396	1460.78	2	1460.78	-0.0001	248	260	L	AIPVNKPGRFESF	F
O22120	tr|O22120|O22120_SOYBN Alpha subunit of beta conglycinin (Fragment) OS=Glycine max PE=2 SV=2	749.456	1496.9	2	1496.89	0.0046	313	325	S	VIVEISKEQIRAL	S
O22120	tr|O22120|O22120_SOYBN Alpha subunit of beta conglycinin (Fragment) OS=Glycine max PE=2 SV=2	504.599	1510.78	3	1510.78	-0.0014	507	518	K	LLKNQRESYFVD	A
O22120	tr|O22120|O22120_SOYBN Alpha subunit of beta conglycinin (Fragment) OS=Glycine max PE=2 SV=2	756.397	1510.78	2	1510.78	0.0017	507	518	K	LLKNQRESYFVD	A
O22120	tr|O22120|O22120_SOYBN Alpha subunit of beta conglycinin (Fragment) OS=Glycine max PE=2 SV=2	785.411	1568.81	2	1568.8	0.0029	482	495	Q	DNVISQIPSQVQEL	A
O22120	tr|O22120|O22120_SOYBN Alpha subunit of beta conglycinin (Fragment) OS=Glycine max PE=2 SV=2	567.649	1699.93	3	1699.93	-0.0002	496	511	L	AFPGSAQAVEKLLKNQ	R
O22120	tr|O22120|O22120_SOYBN Alpha subunit of beta conglycinin (Fragment) OS=Glycine max PE=2 SV=2	850.972	1699.93	2	1699.93	0.003	496	511	L	AFPGSAQAVEKLLKNQ	R
O22120	tr|O22120|O22120_SOYBN Alpha subunit of beta conglycinin (Fragment) OS=Glycine max PE=2 SV=2	890.836	1779.66	2	1779.66	0.0022	106	119	Q	EEDEDEEQQRESEE	S
O22120	tr|O22120|O22120_SOYBN Alpha subunit of beta conglycinin (Fragment) OS=Glycine max PE=2 SV=2	892.956	1783.9	2	1783.9	0.002	480	495	G	SQDNVISQIPSQVQEL	A
O22120	tr|O22120|O22120_SOYBN Alpha subunit of beta conglycinin (Fragment) OS=Glycine max PE=2 SV=2	904.988	1807.96	2	1807.96	-0.0015	248	263	L	AIPVNKPGRFESFFLS	S
O22120	tr|O22120|O22120_SOYBN Alpha subunit of beta conglycinin (Fragment) OS=Glycine max PE=2 SV=2	944.003	1885.99	2	1885.99	0.0025	232	247	Y	YVVNPDNNENLRLITL	A
O22120	tr|O22120|O22120_SOYBN Alpha subunit of beta conglycinin (Fragment) OS=Glycine max PE=2 SV=2	970.018	1938.02	2	1938.02	0.0011	503	518	Q	AVEKLLKNQRESYFVD	A
O22120	tr|O22120|O22120_SOYBN Alpha subunit of beta conglycinin (Fragment) OS=Glycine max PE=2 SV=2	647.015	1938.02	3	1938.02	0.0024	503	518	Q	AVEKLLKNQRESYFVD	A
O22120	tr|O22120|O22120_SOYBN Alpha subunit of beta conglycinin (Fragment) OS=Glycine max PE=2 SV=2	1013.01	2024	2	2024	0.0003	512	528	Q	RESYFVDAQPKKKEEGN	K
O22120	tr|O22120|O22120_SOYBN Alpha subunit of beta conglycinin (Fragment) OS=Glycine max PE=2 SV=2	675.673	2024	3	2024	0.0014	512	528	Q	RESYFVDAQPKKKEEGN	K
O22120	tr|O22120|O22120_SOYBN Alpha subunit of beta conglycinin (Fragment) OS=Glycine max PE=2 SV=2	792.4	2374.18	3	2374.18	0.0018	120	139	E	SEDSELRRHKNKNPFLFGSN	R
O22120	tr|O22120|O22120_SOYBN Alpha subunit of beta conglycinin (Fragment) OS=Glycine max PE=2 SV=2	839.41	2515.21	3	2515.21	0.0038	58	77	Q	REEQEWPRKEEKRGEKGSEE	E
O22120	tr|O22120|O22120_SOYBN Alpha subunit of beta conglycinin (Fragment) OS=Glycine max PE=2 SV=2	866.454	2596.34	3	2596.33	0.0129	496	518	L	AFPGSAQAVEKLLKNQRESYFVD	A
O22120	tr|O22120|O22120_SOYBN Alpha subunit of beta conglycinin (Fragment) OS=Glycine max PE=2 SV=2	874.462	2620.36	3	2620.36	0.0018	507	528	K	LLKNQRESYFVDAQPKKKEEGN	K
O22120	tr|O22120|O22120_SOYBN Alpha subunit of beta conglycinin (Fragment) OS=Glycine max PE=2 SV=2	1000.5	2998.48	3	2998.47	0.0025	469	495	N	AENNQRNFLAGSQDNVISQIPSQVQEL	A
O22120	tr|O22120|O22120_SOYBN Alpha subunit of beta conglycinin (Fragment) OS=Glycine max PE=2 SV=2	1016.87	3047.6	3	3047.6	-0.0037	503	528	Q	AVEKLLKNQRESYFVDAQPKKKEEGN	K
O22120	tr|O22120|O22120_SOYBN Alpha subunit of beta conglycinin (Fragment) OS=Glycine max PE=2 SV=2	762.91	3047.61	4	3047.6	0.0064	503	528	Q	AVEKLLKNQRESYFVDAQPKKKEEGN	K
O22120	tr|O22120|O22120_SOYBN Alpha subunit of beta conglycinin (Fragment) OS=Glycine max PE=2 SV=2	1156.59	3466.76	3	3466.74	0.0132	464	495	F	AIGINAENNQRNFLAGSQDNVISQIPSQVQEL	A
O22120	tr|O22120|O22120_SOYBN Alpha subunit of beta conglycinin (Fragment) OS=Glycine max PE=2 SV=2	1236.31	3705.92	3	3705.91	0.0061	496	528	L	AFPGSAQAVEKLLKNQRESYFVDAQPKKKEEGN	K
Q0MUU5	tr|Q0MUU5|Q0MUU5_SOYBN Beta-conglycinin alpha~-subunit OS=Glycine max PE=2 SV=1	459.256	458.249	1	458.249	0.0002	555	559	F	PGSAK	D
Q0MUU5	tr|Q0MUU5|Q0MUU5_SOYBN Beta-conglycinin alpha~-subunit OS=Glycine max PE=2 SV=1	677.362	676.355	1	676.354	0.0001	553	559	L	AFPGSAK	D
Q0MUU5	tr|Q0MUU5|Q0MUU5_SOYBN Beta-conglycinin alpha~-subunit OS=Glycine max PE=2 SV=1	742.342	741.335	1	741.333	0.0016	515	520	T	SDLNFF	A
Q0MUU5	tr|Q0MUU5|Q0MUU5_SOYBN Beta-conglycinin alpha~-subunit OS=Glycine max PE=2 SV=1	758.388	757.381	1	757.38	0.0011	517	522	D	LNFFAF	G
Q0MUU5	tr|Q0MUU5|Q0MUU5_SOYBN Beta-conglycinin alpha~-subunit OS=Glycine max PE=2 SV=1	828.484	827.476	1	827.475	0.0012	465	472	E	ANIELVGI	K
Q0MUU5	tr|Q0MUU5|Q0MUU5_SOYBN Beta-conglycinin alpha~-subunit OS=Glycine max PE=2 SV=1	846.35	845.343	1	845.344	-0.0016	569	575	Q	SESYFVD	A
Q0MUU5	tr|Q0MUU5|Q0MUU5_SOYBN Beta-conglycinin alpha~-subunit OS=Glycine max PE=2 SV=1	960.447	959.44	1	959.439	0.0007	515	522	T	SDLNFFAF	G
Q0MUU5	tr|Q0MUU5|Q0MUU5_SOYBN Beta-conglycinin alpha~-subunit OS=Glycine max PE=2 SV=1	527.296	1052.58	2	1052.58	0.0004	197	204	K	RFQTLFKN	Q
Q0MUU5	tr|Q0MUU5|Q0MUU5_SOYBN Beta-conglycinin alpha~-subunit OS=Glycine max PE=2 SV=1	530.289	1058.56	2	1058.56	0.0038	560	568	K	DIENLIKSQ	S
Q0MUU5	tr|Q0MUU5|Q0MUU5_SOYBN Beta-conglycinin alpha~-subunit OS=Glycine max PE=2 SV=1	553.242	1104.47	2	1104.47	0.0016	173	182	E	SEGSESQREP	R
Q0MUU5	tr|Q0MUU5|Q0MUU5_SOYBN Beta-conglycinin alpha~-subunit OS=Glycine max PE=2 SV=1	574.802	1147.59	2	1147.59	0.0014	202	210	L	FKNQYGHVR	V
Q0MUU5	tr|Q0MUU5|Q0MUU5_SOYBN Beta-conglycinin alpha~-subunit OS=Glycine max PE=2 SV=1	849.458	1696.9	2	1696.9	0.0013	538	552	S	KDNVISQIPSQVQEL	A
Q0MUU5	tr|Q0MUU5|Q0MUU5_SOYBN Beta-conglycinin alpha~-subunit OS=Glycine max PE=2 SV=1	573.309	1716.91	3	1716.9	0.0015	553	568	L	AFPGSAKDIENLIKSQ	S
Q0MUU5	tr|Q0MUU5|Q0MUU5_SOYBN Beta-conglycinin alpha~-subunit OS=Glycine max PE=2 SV=1	859.461	1716.91	2	1716.9	0.002	553	568	L	AFPGSAKDIENLIKSQ	S
Q0MUU5	tr|Q0MUU5|Q0MUU5_SOYBN Beta-conglycinin alpha~-subunit OS=Glycine max PE=2 SV=1	599.955	1796.84	3	1796.85	-0.0048	73	87	E	EDEGEQPRPFPFPRP	R
Q0MUU5	tr|Q0MUU5|Q0MUU5_SOYBN Beta-conglycinin alpha~-subunit OS=Glycine max PE=2 SV=1	978.434	1954.85	2	1954.85	-0.0012	569	585	Q	SESYFVDAQPQQKEEGN	K
Q0MUU5	tr|Q0MUU5|Q0MUU5_SOYBN Beta-conglycinin alpha~-subunit OS=Glycine max PE=2 SV=1	933.822	2798.44	3	2798.43	0.0126	528	552	E	NNQRNFLAGSKDNVISQIPSQVQEL	A
Q0MUU5	tr|Q0MUU5|Q0MUU5_SOYBN Beta-conglycinin alpha~-subunit OS=Glycine max PE=2 SV=1	1095.23	3282.66	3	3282.66	-0.0025	523	552	F	GINAENNQRNFLAGSKDNVISQIPSQVQEL	A
I1LE33	tr|I1LE33|I1LE33_SOYBN Uncharacterized protein OS=Glycine max PE=4 SV=1	677.327	676.32	1	676.321	-0.0016	236	241	L	MAKPNT	L
I1LE33	tr|I1LE33|I1LE33_SOYBN Uncharacterized protein OS=Glycine max PE=4 SV=1	748.364	747.356	1	747.355	0.0012	545	552	L	AFPAGSAQ	D
I1LE33	tr|I1LE33|I1LE33_SOYBN Uncharacterized protein OS=Glycine max PE=4 SV=1	438.245	1311.71	3	1311.71	0	569	580	D	AQPLQKEEGKKG	S
I1LE33	tr|I1LE33|I1LE33_SOYBN Uncharacterized protein OS=Glycine max PE=4 SV=1	656.865	1311.72	2	1311.71	0.0019	569	580	D	AQPLQKEEGKKG	S
I1LE33	tr|I1LE33|I1LE33_SOYBN Uncharacterized protein OS=Glycine max PE=4 SV=1	1004.99	2007.97	2	2007.98	-0.0059	506	523	A	TSNLNFVAFGINAENNQR	N
F7J077	tr|F7J077|F7J077_SOYBN Beta-conglycinin beta subunit OS=Glycine max GN=CG-beta-2 PE=4 SV=1	707.372	706.365	1	706.365	-0.0004	354	359	T	SNLNFL	A
F7J077	tr|F7J077|F7J077_SOYBN Beta-conglycinin beta subunit OS=Glycine max GN=CG-beta-2 PE=4 SV=1	760.425	759.417	1	759.417	0.0007	338	344	D	DVFVIPA	A
F7J077	tr|F7J077|F7J077_SOYBN Beta-conglycinin beta subunit OS=Glycine max GN=CG-beta-2 PE=4 SV=1	925.477	924.47	1	924.471	-0.0005	354	361	T	SNLNFLAF	G
F7J077	tr|F7J077|F7J077_SOYBN Beta-conglycinin beta subunit OS=Glycine max GN=CG-beta-2 PE=4 SV=1	475.738	949.461	2	949.462	-0.0005	244	251	R	SRNPIYSN	N
F7J077	tr|F7J077|F7J077_SOYBN Beta-conglycinin beta subunit OS=Glycine max GN=CG-beta-2 PE=4 SV=1	501.291	1000.57	2	1000.57	0	214	221	L	SKEQIRQL	S
F7J077	tr|F7J077|F7J077_SOYBN Beta-conglycinin beta subunit OS=Glycine max GN=CG-beta-2 PE=4 SV=1	526.762	1051.51	2	1051.51	0.0007	30	37	D	ENNPFYLR	S
F7J077	tr|F7J077|F7J077_SOYBN Beta-conglycinin beta subunit OS=Glycine max GN=CG-beta-2 PE=4 SV=1	596.31	1190.6	2	1190.6	0.0002	421	431	K	EEGSKGRKGPF	P
F7J077	tr|F7J077|F7J077_SOYBN Beta-conglycinin beta subunit OS=Glycine max GN=CG-beta-2 PE=4 SV=1	1204.61	1203.6	1	1203.6	-0.0033	334	344	E	LSEDDVFVIPA	A
F7J077	tr|F7J077|F7J077_SOYBN Beta-conglycinin beta subunit OS=Glycine max GN=CG-beta-2 PE=4 SV=1	605.318	1208.62	2	1208.62	0.0024	354	364	T	SNLNFLAFGIN	A
F7J077	tr|F7J077|F7J077_SOYBN Beta-conglycinin beta subunit OS=Glycine max GN=CG-beta-2 PE=4 SV=1	619.828	1237.64	2	1237.64	0.0035	338	348	D	DVFVIPAAYPF	V
F7J077	tr|F7J077|F7J077_SOYBN Beta-conglycinin beta subunit OS=Glycine max GN=CG-beta-2 PE=4 SV=1	628.837	1255.66	2	1255.66	-0.0037	378	387	K	DNVVRQIERQ	V
F7J077	tr|F7J077|F7J077_SOYBN Beta-conglycinin beta subunit OS=Glycine max GN=CG-beta-2 PE=4 SV=1	645.831	1289.65	2	1289.65	0.0002	367	377	E	NNQRNFLAGEK	D
F7J077	tr|F7J077|F7J077_SOYBN Beta-conglycinin beta subunit OS=Glycine max GN=CG-beta-2 PE=4 SV=1	701.871	1401.73	2	1401.73	0.0029	392	404	L	AFPGSAQDVERLL	K
F7J077	tr|F7J077|F7J077_SOYBN Beta-conglycinin beta subunit OS=Glycine max GN=CG-beta-2 PE=4 SV=1	721.871	1441.73	2	1441.73	0.0008	415	427	D	AQPQQKEEGSKGR	K
F7J077	tr|F7J077|F7J077_SOYBN Beta-conglycinin beta subunit OS=Glycine max GN=CG-beta-2 PE=4 SV=1	543.289	1626.85	3	1626.84	0.0012	415	429	D	AQPQQKEEGSKGRKG	P
F7J077	tr|F7J077|F7J077_SOYBN Beta-conglycinin beta subunit OS=Glycine max GN=CG-beta-2 PE=4 SV=1	814.43	1626.85	2	1626.84	0.0014	415	429	D	AQPQQKEEGSKGRKG	P
F7J077	tr|F7J077|F7J077_SOYBN Beta-conglycinin beta subunit OS=Glycine max GN=CG-beta-2 PE=4 SV=1	862.956	1723.9	2	1723.9	0.0001	415	430	D	AQPQQKEEGSKGRKGP	F
F7J077	tr|F7J077|F7J077_SOYBN Beta-conglycinin beta subunit OS=Glycine max GN=CG-beta-2 PE=4 SV=1	575.64	1723.9	3	1723.9	0.0017	415	430	D	AQPQQKEEGSKGRKGP	F
F7J077	tr|F7J077|F7J077_SOYBN Beta-conglycinin beta subunit OS=Glycine max GN=CG-beta-2 PE=4 SV=1	863.465	1724.92	2	1724.92	-0.0015	378	391	K	DNVVRQIERQVQEL	A
F7J077	tr|F7J077|F7J077_SOYBN Beta-conglycinin beta subunit OS=Glycine max GN=CG-beta-2 PE=4 SV=1	881.532	1761.05	2	1761.05	0.0028	9	25	L	LVLLGTVFLASVCVSLK	V
F7J077	tr|F7J077|F7J077_SOYBN Beta-conglycinin beta subunit OS=Glycine max GN=CG-beta-2 PE=4 SV=1	895.134	2682.38	3	2682.38	0.0043	392	414	L	AFPGSAQDVERLLKKQRESYFVD	A
Q948X9	tr|Q948X9|Q948X9_SOYBN Beta-conglycinin alpha-subunit OS=Glycine max PE=2 SV=1	954.153	3812.58	4	3812.6	-0.0146	173	203	H	QKESEERKQEEDEDEEQQRESEESESSESQR	E
P11827	sp|P11827|GLCAP_SOYBN Beta-conglycinin, alpha~ chain OS=Glycine max GN=CG-1 PE=2 SV=1	690.347	1378.68	2	1378.68	0.0028	303	315	R	VPAGTTFYVVNPD	N
P11827	sp|P11827|GLCAP_SOYBN Beta-conglycinin, alpha~ chain OS=Glycine max GN=CG-1 PE=2 SV=1	671.33	2010.97	3	2010.96	0.0046	291	309	R	DSYNLQSGDALRVPAGTTF	Y
P11827	sp|P11827|GLCAP_SOYBN Beta-conglycinin, alpha~ chain OS=Glycine max GN=CG-1 PE=2 SV=1	820.386	3277.51	4	3277.52	-0.0092	306	334	A	GTTFYVVNPDNDENLRMIAGTTFYVVNPD	N
K7N3H7	tr|K7N3H7|K7N3H7_SOYBN Uncharacterized protein OS=Glycine max PE=4 SV=1	497.26	1488.76	3	1488.76	0.0016	337	350	V	KELAFPAGSARDVE	K
K7N3H7	tr|K7N3H7|K7N3H7_SOYBN Uncharacterized protein OS=Glycine max PE=4 SV=1	1004.99	2007.97	2	2007.98	-0.0059	301	318	A	TSNLNFLAFGVNAENNQR	N
I1M3M9	tr|I1M3M9|I1M3M9_SOYBN Uncharacterized protein OS=Glycine max PE=4 SV=1	617.35	616.342	1	616.343	-0.0007	600	605	E	TIAEIA	E
I1M3M9	tr|I1M3M9|I1M3M9_SOYBN Uncharacterized protein OS=Glycine max PE=4 SV=1	619.294	618.287	1	618.286	0.0005	340	345	K	DVAVES	G
I1M3M9	tr|I1M3M9|I1M3M9_SOYBN Uncharacterized protein OS=Glycine max PE=4 SV=1	647.362	646.355	1	646.354	0.0011	623	628	Q	SVVLET	R
I1M3M9	tr|I1M3M9|I1M3M9_SOYBN Uncharacterized protein OS=Glycine max PE=4 SV=1	661.294	660.287	1	660.287	0.0001	372	377	A	AHFSAE	K
I1M3M9	tr|I1M3M9|I1M3M9_SOYBN Uncharacterized protein OS=Glycine max PE=4 SV=1	682.341	681.334	1	681.333	0.0009	329	334	A	SYVGEK	A
I1M3M9	tr|I1M3M9|I1M3M9_SOYBN Uncharacterized protein OS=Glycine max PE=4 SV=1	351.711	701.407	2	701.407	0	408	415	M	SAGAVKGL	A
I1M3M9	tr|I1M3M9|I1M3M9_SOYBN Uncharacterized protein OS=Glycine max PE=4 SV=1	702.415	701.408	1	701.407	0.0008	408	415	M	SAGAVKGL	A
I1M3M9	tr|I1M3M9|I1M3M9_SOYBN Uncharacterized protein OS=Glycine max PE=4 SV=1	363.675	725.335	2	725.334	0.0002	33	38	F	EHLAEQ	A
I1M3M9	tr|I1M3M9|I1M3M9_SOYBN Uncharacterized protein OS=Glycine max PE=4 SV=1	726.343	725.336	1	725.334	0.0015	33	38	F	EHLAEQ	A
I1M3M9	tr|I1M3M9|I1M3M9_SOYBN Uncharacterized protein OS=Glycine max PE=4 SV=1	366.206	730.398	2	730.397	0.0004	262	268	K	SAQAKNL	A
I1M3M9	tr|I1M3M9|I1M3M9_SOYBN Uncharacterized protein OS=Glycine max PE=4 SV=1	731.406	730.398	1	730.397	0.0011	262	268	K	SAQAKNL	A
I1M3M9	tr|I1M3M9|I1M3M9_SOYBN Uncharacterized protein OS=Glycine max PE=4 SV=1	457.769	913.524	2	913.523	0.0003	302	310	K	TAPVAEKAK	D
I1M3M9	tr|I1M3M9|I1M3M9_SOYBN Uncharacterized protein OS=Glycine max PE=4 SV=1	464.231	926.447	2	926.446	0.0017	95	103	L	ADKVTDHAA	A
I1M3M9	tr|I1M3M9|I1M3M9_SOYBN Uncharacterized protein OS=Glycine max PE=4 SV=1	478.222	954.43	2	954.429	0.0004	418	426	A	SAGETAKEY	T
I1M3M9	tr|I1M3M9|I1M3M9_SOYBN Uncharacterized protein OS=Glycine max PE=4 SV=1	482.751	963.488	2	963.487	0.0007	289	298	K	DTISSAAKTA	S
I1M3M9	tr|I1M3M9|I1M3M9_SOYBN Uncharacterized protein OS=Glycine max PE=4 SV=1	504.263	1006.51	2	1006.51	0.0003	405	415	L	ASMSAGAVKGL	A
I1M3M9	tr|I1M3M9|I1M3M9_SOYBN Uncharacterized protein OS=Glycine max PE=4 SV=1	523.273	1044.53	2	1044.53	0.0006	175	184	T	ETARGRVGAE	N
I1M3M9	tr|I1M3M9|I1M3M9_SOYBN Uncharacterized protein OS=Glycine max PE=4 SV=1	530.288	1058.56	2	1058.56	0.0005	299	308	A	SEKTAPVAEK	A
I1M3M9	tr|I1M3M9|I1M3M9_SOYBN Uncharacterized protein OS=Glycine max PE=4 SV=1	544.776	1087.54	2	1087.54	0.001	111	120	K	ESQREARGGV	R
I1M3M9	tr|I1M3M9|I1M3M9_SOYBN Uncharacterized protein OS=Glycine max PE=4 SV=1	549.26	1096.5	2	1096.5	0.0007	416	426	L	AASAGETAKEY	T
I1M3M9	tr|I1M3M9|I1M3M9_SOYBN Uncharacterized protein OS=Glycine max PE=4 SV=1	551.756	1101.5	2	1101.49	0.0029	450	459	A	EERPSEGIGE	T
I1M3M9	tr|I1M3M9|I1M3M9_SOYBN Uncharacterized protein OS=Glycine max PE=4 SV=1	556.771	1111.53	2	1111.53	0.0013	95	105	L	ADKVTDHAAAN	V
I1M3M9	tr|I1M3M9|I1M3M9_SOYBN Uncharacterized protein OS=Glycine max PE=4 SV=1	556.807	1111.6	2	1111.6	0.0003	378	388	E	KTVEGTKAAAH	V
I1M3M9	tr|I1M3M9|I1M3M9_SOYBN Uncharacterized protein OS=Glycine max PE=4 SV=1	579.336	1156.66	2	1156.66	0	353	363	Y	AAKVAADLRDK	A
I1M3M9	tr|I1M3M9|I1M3M9_SOYBN Uncharacterized protein OS=Glycine max PE=4 SV=1	595.805	1189.59	2	1189.59	0.001	229	239	Y	SDQATQGVKEK	Y
I1M3M9	tr|I1M3M9|I1M3M9_SOYBN Uncharacterized protein OS=Glycine max PE=4 SV=1	596.814	1191.61	2	1191.61	0.0006	302	312	K	TAPVAEKAKDY	T
I1M3M9	tr|I1M3M9|I1M3M9_SOYBN Uncharacterized protein OS=Glycine max PE=4 SV=1	617.817	1233.62	2	1233.62	-0.0009	251	261	T	LNTTTQTAQEK	S
I1M3M9	tr|I1M3M9|I1M3M9_SOYBN Uncharacterized protein OS=Glycine max PE=4 SV=1	623.326	1244.64	2	1244.64	0.0017	165	175	G	QVVAEKGRETE	T
I1M3M9	tr|I1M3M9|I1M3M9_SOYBN Uncharacterized protein OS=Glycine max PE=4 SV=1	625.332	1248.65	2	1248.65	0.0043	351	362	A	GYAAKVAADLRD	K
I1M3M9	tr|I1M3M9|I1M3M9_SOYBN Uncharacterized protein OS=Glycine max PE=4 SV=1	627.305	1252.6	2	1252.59	0.0021	340	352	K	DVAVESGKSAAGY	A
I1M3M9	tr|I1M3M9|I1M3M9_SOYBN Uncharacterized protein OS=Glycine max PE=4 SV=1	650.824	1299.63	2	1299.63	0.0021	11	21	E	NTTTEKEIHVE	K
I1M3M9	tr|I1M3M9|I1M3M9_SOYBN Uncharacterized protein OS=Glycine max PE=4 SV=1	668.342	1334.67	2	1334.67	0.0016	250	261	E	TLNTTTQTAQEK	S
I1M3M9	tr|I1M3M9|I1M3M9_SOYBN Uncharacterized protein OS=Glycine max PE=4 SV=1	715.903	1429.79	2	1429.79	0.0017	427	438	Y	TAKKKEEAQREL	E
I1M3M9	tr|I1M3M9|I1M3M9_SOYBN Uncharacterized protein OS=Glycine max PE=4 SV=1	716.353	1430.69	2	1430.69	0.0017	43	56	S	DITAGKDTPQGSIE	A
I1M3M9	tr|I1M3M9|I1M3M9_SOYBN Uncharacterized protein OS=Glycine max PE=4 SV=1	512.935	1535.78	3	1535.78	0.0006	299	312	A	SEKTAPVAEKAKDY	T
I1M3M9	tr|I1M3M9|I1M3M9_SOYBN Uncharacterized protein OS=Glycine max PE=4 SV=1	771.418	1540.82	2	1540.82	0.0005	198	211	T	LEKGGGTQKPIREE	E
I1M3M9	tr|I1M3M9|I1M3M9_SOYBN Uncharacterized protein OS=Glycine max PE=4 SV=1	530.288	1587.84	3	1587.85	-0.0031	293	308	S	SAAKTASEKTAPVAEK	A
I1M3M9	tr|I1M3M9|I1M3M9_SOYBN Uncharacterized protein OS=Glycine max PE=4 SV=1	532.613	1594.82	3	1594.82	-0.0001	73	87	M	GDIGGRGKARETHEL	G
I1M3M9	tr|I1M3M9|I1M3M9_SOYBN Uncharacterized protein OS=Glycine max PE=4 SV=1	536.947	1607.82	3	1607.82	0.0021	274	288	K	DATLEKGQQGYAVTK	D
I1M3M9	tr|I1M3M9|I1M3M9_SOYBN Uncharacterized protein OS=Glycine max PE=4 SV=1	804.916	1607.82	2	1607.82	0.0025	274	288	K	DATLEKGQQGYAVTK	D
I1M3M9	tr|I1M3M9|I1M3M9_SOYBN Uncharacterized protein OS=Glycine max PE=4 SV=1	811.898	1621.78	2	1621.78	0.0016	247	261	A	ASETLNTTTQTAQEK	S
I1M3M9	tr|I1M3M9|I1M3M9_SOYBN Uncharacterized protein OS=Glycine max PE=4 SV=1	679.685	2036.03	3	2036.03	0.0042	229	246	Y	SDQATQGVKEKYERAKQA	A
I1M3M9	tr|I1M3M9|I1M3M9_SOYBN Uncharacterized protein OS=Glycine max PE=4 SV=1	683.706	2048.1	3	2048.09	0.0052	336	356	A	VQAKDVAVESGKSAAGYAAKV	A
I1M3M9	tr|I1M3M9|I1M3M9_SOYBN Uncharacterized protein OS=Glycine max PE=4 SV=1	836.766	2507.27	3	2507.28	-0.002	379	404	K	TVEGTKAAAHVVEGAAGYAGHKAAEL	A
I1M3M9	tr|I1M3M9|I1M3M9_SOYBN Uncharacterized protein OS=Glycine max PE=4 SV=1	875.472	2623.39	3	2623.39	0	427	449	Y	TAKKKEEAQRELEAKKPSQPQEA	E
I1M3M9	tr|I1M3M9|I1M3M9_SOYBN Uncharacterized protein OS=Glycine max PE=4 SV=1	659.852	2635.38	4	2635.37	0.0078	378	404	E	KTVEGTKAAAHVVEGAAGYAGHKAAEL	A
I1M3M9	tr|I1M3M9|I1M3M9_SOYBN Uncharacterized protein OS=Glycine max PE=4 SV=1	879.467	2635.38	3	2635.37	0.0079	378	404	E	KTVEGTKAAAHVVEGAAGYAGHKAAEL	A
I1M3M9	tr|I1M3M9|I1M3M9_SOYBN Uncharacterized protein OS=Glycine max PE=4 SV=1	923.826	2768.46	3	2768.45	0.0099	465	490	Y	AQKPKPSERNPQKEGTGSIVFTAIGE	T
K7LW58	tr|K7LW58|K7LW58_SOYBN Uncharacterized protein OS=Glycine max PE=4 SV=1	650.318	1298.62	2	1298.63	-0.0034	4	14	T	QFEHLGKDTPQ	G
K7LW58	tr|K7LW58|K7LW58_SOYBN Uncharacterized protein OS=Glycine max PE=4 SV=1	536.947	1607.82	3	1607.82	0.0021	201	215	K	DATLEKGQQGYVATK	D
K7LW58	tr|K7LW58|K7LW58_SOYBN Uncharacterized protein OS=Glycine max PE=4 SV=1	804.916	1607.82	2	1607.82	0.0025	201	215	K	DATLEKGQQGYVATK	D
P29531	sp|P29531|OLEO2_SOYBN P24 oleosin isoform B OS=Glycine max PE=2 SV=1	444.281	443.274	1	443.274	-0.0004	103	107	V	AIGLA	V
P29531	sp|P29531|OLEO2_SOYBN P24 oleosin isoform B OS=Glycine max PE=2 SV=1	664.352	663.345	1	663.344	0.001	215	221	T	TVTATTA	T
P29531	sp|P29531|OLEO2_SOYBN P24 oleosin isoform B OS=Glycine max PE=2 SV=1	374.691	747.367	2	747.366	0.0002	148	154	K	HHLAEAA	E
P29531	sp|P29531|OLEO2_SOYBN P24 oleosin isoform B OS=Glycine max PE=2 SV=1	748.374	747.367	1	747.366	0.0003	148	154	K	HHLAEAA	E
P29531	sp|P29531|OLEO2_SOYBN P24 oleosin isoform B OS=Glycine max PE=2 SV=1	836.437	835.429	1	835.429	0.0005	215	223	T	TVTATTATA	-
P29531	sp|P29531|OLEO2_SOYBN P24 oleosin isoform B OS=Glycine max PE=2 SV=1	438.738	875.462	2	875.461	0.0006	147	154	A	KHHLAEAA	E
P29531	sp|P29531|OLEO2_SOYBN P24 oleosin isoform B OS=Glycine max PE=2 SV=1	452.231	902.447	2	902.446	0.001	200	207	R	DARDAKVE	A
P29531	sp|P29531|OLEO2_SOYBN P24 oleosin isoform B OS=Glycine max PE=2 SV=1	460.264	918.513	2	918.514	-0.0002	210	217	R	DVKRTTVT	A
P29531	sp|P29531|OLEO2_SOYBN P24 oleosin isoform B OS=Glycine max PE=2 SV=1	474.257	946.499	2	946.498	0.0003	146	154	A	AKHHLAEAA	E
P29531	sp|P29531|OLEO2_SOYBN P24 oleosin isoform B OS=Glycine max PE=2 SV=1	538.26	1074.51	2	1074.51	0.0007	181	190	Q	DTREAAARDA	R
P29531	sp|P29531|OLEO2_SOYBN P24 oleosin isoform B OS=Glycine max PE=2 SV=1	544.776	1087.54	2	1087.54	0.0003	179	188	K	AQDTREAAAR	D
P29531	sp|P29531|OLEO2_SOYBN P24 oleosin isoform B OS=Glycine max PE=2 SV=1	363.52	1087.54	3	1087.54	0.0011	179	188	K	AQDTREAAAR	D
P29531	sp|P29531|OLEO2_SOYBN P24 oleosin isoform B OS=Glycine max PE=2 SV=1	545.294	1088.57	2	1088.57	0.0006	144	154	A	AAAKHHLAEAA	E
P29531	sp|P29531|OLEO2_SOYBN P24 oleosin isoform B OS=Glycine max PE=2 SV=1	546.307	1090.6	2	1090.6	0.0007	210	219	R	DVKRTTVTAT	T
P29531	sp|P29531|OLEO2_SOYBN P24 oleosin isoform B OS=Glycine max PE=2 SV=1	377.535	1129.58	3	1129.58	0.0002	200	209	R	DARDAKVEAR	D
P29531	sp|P29531|OLEO2_SOYBN P24 oleosin isoform B OS=Glycine max PE=2 SV=1	565.8	1129.59	2	1129.58	0.0017	200	209	R	DARDAKVEAR	D
P29531	sp|P29531|OLEO2_SOYBN P24 oleosin isoform B OS=Glycine max PE=2 SV=1	580.813	1159.61	2	1159.61	0.002	143	154	L	AAAAKHHLAEAA	E
P29531	sp|P29531|OLEO2_SOYBN P24 oleosin isoform B OS=Glycine max PE=2 SV=1	596.831	1191.65	2	1191.65	0.0011	210	220	R	DVKRTTVTATT	A
P29531	sp|P29531|OLEO2_SOYBN P24 oleosin isoform B OS=Glycine max PE=2 SV=1	401.206	1200.6	3	1200.6	0.0002	187	197	A	ARDARDAREAA	A
P29531	sp|P29531|OLEO2_SOYBN P24 oleosin isoform B OS=Glycine max PE=2 SV=1	601.305	1200.6	2	1200.6	0.0003	187	197	A	ARDARDAREAA	A
P29531	sp|P29531|OLEO2_SOYBN P24 oleosin isoform B OS=Glycine max PE=2 SV=1	601.306	1200.6	2	1200.6	0.002	186	196	A	AARDARDAREA	A
P29531	sp|P29531|OLEO2_SOYBN P24 oleosin isoform B OS=Glycine max PE=2 SV=1	401.214	1200.62	3	1200.62	0.0004	197	207	A	AARDARDAKVE	A
P29531	sp|P29531|OLEO2_SOYBN P24 oleosin isoform B OS=Glycine max PE=2 SV=1	601.318	1200.62	2	1200.62	0.001	197	207	A	AARDARDAKVE	A
P29531	sp|P29531|OLEO2_SOYBN P24 oleosin isoform B OS=Glycine max PE=2 SV=1	632.349	1262.68	2	1262.68	0.0009	210	221	R	DVKRTTVTATTA	T
P29531	sp|P29531|OLEO2_SOYBN P24 oleosin isoform B OS=Glycine max PE=2 SV=1	637.809	1273.6	2	1273.6	0.0022	179	190	K	AQDTREAAARDA	R
P29531	sp|P29531|OLEO2_SOYBN P24 oleosin isoform B OS=Glycine max PE=2 SV=1	440.253	1317.74	3	1317.74	-0.0003	208	219	E	ARDVKRTTVTAT	T
P29531	sp|P29531|OLEO2_SOYBN P24 oleosin isoform B OS=Glycine max PE=2 SV=1	659.876	1317.74	2	1317.74	0.002	208	219	E	ARDVKRTTVTAT	T
P29531	sp|P29531|OLEO2_SOYBN P24 oleosin isoform B OS=Glycine max PE=2 SV=1	357.947	1427.76	4	1427.76	0.0007	197	209	A	AARDARDAKVEAR	D
P29531	sp|P29531|OLEO2_SOYBN P24 oleosin isoform B OS=Glycine max PE=2 SV=1	714.887	1427.76	2	1427.76	0.0008	197	209	A	AARDARDAKVEAR	D
P29531	sp|P29531|OLEO2_SOYBN P24 oleosin isoform B OS=Glycine max PE=2 SV=1	476.927	1427.76	3	1427.76	0.0011	197	209	A	AARDARDAKVEAR	D
P29531	sp|P29531|OLEO2_SOYBN P24 oleosin isoform B OS=Glycine max PE=2 SV=1	718.392	1434.77	2	1434.77	0.0012	210	223	R	DVKRTTVTATTATA	-
P29531	sp|P29531|OLEO2_SOYBN P24 oleosin isoform B OS=Glycine max PE=2 SV=1	497.615	1489.82	3	1489.82	0.0018	208	221	E	ARDVKRTTVTATTA	T
P29531	sp|P29531|OLEO2_SOYBN P24 oleosin isoform B OS=Glycine max PE=2 SV=1	745.919	1489.82	2	1489.82	0.0026	208	221	E	ARDVKRTTVTATTA	T
P29531	sp|P29531|OLEO2_SOYBN P24 oleosin isoform B OS=Glycine max PE=2 SV=1	554.976	1661.91	3	1661.91	0.0013	208	223	E	ARDVKRTTVTATTATA	-
P29531	sp|P29531|OLEO2_SOYBN P24 oleosin isoform B OS=Glycine max PE=2 SV=1	837.979	1673.94	2	1673.94	0.0014	205	219	A	KVEARDVKRTTVTAT	T
P29531	sp|P29531|OLEO2_SOYBN P24 oleosin isoform B OS=Glycine max PE=2 SV=1	558.989	1673.94	3	1673.94	0.0015	205	219	A	KVEARDVKRTTVTAT	T
P29531	sp|P29531|OLEO2_SOYBN P24 oleosin isoform B OS=Glycine max PE=2 SV=1	616.351	1846.03	3	1846.03	0.0051	205	221	A	KVEARDVKRTTVTATTA	T
P29531	sp|P29531|OLEO2_SOYBN P24 oleosin isoform B OS=Glycine max PE=2 SV=1	668.364	2002.07	3	2002.07	0.0018	161	178	K	TKEVGQKTKEVGQDIQSK	A
P29531	sp|P29531|OLEO2_SOYBN P24 oleosin isoform B OS=Glycine max PE=2 SV=1	1002.04	2002.07	2	2002.07	0.0047	161	178	K	TKEVGQKTKEVGQDIQSK	A
P29531	sp|P29531|OLEO2_SOYBN P24 oleosin isoform B OS=Glycine max PE=2 SV=1	734.73	2201.17	3	2201.17	0.0028	161	180	K	TKEVGQKTKEVGQDIQSKAQ	D
P29531	sp|P29531|OLEO2_SOYBN P24 oleosin isoform B OS=Glycine max PE=2 SV=1	677.613	2706.42	4	2706.42	0.0032	155	178	A	EYVGQKTKEVGQKTKEVGQDIQSK	A
P29531	sp|P29531|OLEO2_SOYBN P24 oleosin isoform B OS=Glycine max PE=2 SV=1	903.149	2706.42	3	2706.42	0.0058	155	178	A	EYVGQKTKEVGQKTKEVGQDIQSK	A
P29531	sp|P29531|OLEO2_SOYBN P24 oleosin isoform B OS=Glycine max PE=2 SV=1	969.513	2905.52	3	2905.51	0.0025	155	180	A	EYVGQKTKEVGQKTKEVGQDIQSKAQ	D
P29531	sp|P29531|OLEO2_SOYBN P24 oleosin isoform B OS=Glycine max PE=2 SV=1	727.387	2905.52	4	2905.51	0.0033	155	180	A	EYVGQKTKEVGQKTKEVGQDIQSKAQ	D
P29531	sp|P29531|OLEO2_SOYBN P24 oleosin isoform B OS=Glycine max PE=2 SV=1	870.452	3477.78	4	3477.76	0.0138	128	159	W	ILNYIRETQPASENLAAAAKHHLAEAAEYVGQ	K
P29531	sp|P29531|OLEO2_SOYBN P24 oleosin isoform B OS=Glycine max PE=2 SV=1	944.995	3775.95	4	3775.95	0.0044	155	188	A	EYVGQKTKEVGQKTKEVGQDIQSKAQDTREAAAR	D
K7KXX0	tr|K7KXX0|K7KXX0_SOYBN Uncharacterized protein OS=Glycine max PE=4 SV=1	351.213	700.412	2	700.412	-0.0002	807	813	N	VVKGVAE	Y
K7KXX0	tr|K7KXX0|K7KXX0_SOYBN Uncharacterized protein OS=Glycine max PE=4 SV=1	701.42	700.413	1	700.412	0.0011	807	813	N	VVKGVAE	Y
K7KXX0	tr|K7KXX0|K7KXX0_SOYBN Uncharacterized protein OS=Glycine max PE=4 SV=1	706.327	705.319	1	705.318	0.0014	726	732	K	DTIGSVD	H
K7KXX0	tr|K7KXX0|K7KXX0_SOYBN Uncharacterized protein OS=Glycine max PE=4 SV=1	361.673	721.332	2	721.332	0.0007	855	860	E	MDLEAK	R
K7KXX0	tr|K7KXX0|K7KXX0_SOYBN Uncharacterized protein OS=Glycine max PE=4 SV=1	761.405	760.398	1	760.397	0.0013	397	403	K	DSVLKAE	L
K7KXX0	tr|K7KXX0|K7KXX0_SOYBN Uncharacterized protein OS=Glycine max PE=4 SV=1	388.2	774.386	2	774.387	-0.0009	243	249	K	DTIGRVD	N
K7KXX0	tr|K7KXX0|K7KXX0_SOYBN Uncharacterized protein OS=Glycine max PE=4 SV=1	778.383	777.375	1	777.376	-0.0004	793	799	Y	STEITVE	G
K7KXX0	tr|K7KXX0|K7KXX0_SOYBN Uncharacterized protein OS=Glycine max PE=4 SV=1	395.719	789.423	2	789.423	-0.0003	826	833	M	SVDTAKGL	A
K7KXX0	tr|K7KXX0|K7KXX0_SOYBN Uncharacterized protein OS=Glycine max PE=4 SV=1	790.432	789.425	1	789.423	0.0014	826	833	M	SVDTAKGL	A
K7KXX0	tr|K7KXX0|K7KXX0_SOYBN Uncharacterized protein OS=Glycine max PE=4 SV=1	401.716	801.417	2	801.417	0.0004	432	438	E	AEKARPM	E
K7KXX0	tr|K7KXX0|K7KXX0_SOYBN Uncharacterized protein OS=Glycine max PE=4 SV=1	445.253	888.491	2	888.492	-0.0003	396	403	K	KDSVLKAE	L
K7KXX0	tr|K7KXX0|K7KXX0_SOYBN Uncharacterized protein OS=Glycine max PE=4 SV=1	448.23	894.445	2	894.445	0.0004	266	273	T	TVQYAGEK	S
K7KXX0	tr|K7KXX0|K7KXX0_SOYBN Uncharacterized protein OS=Glycine max PE=4 SV=1	895.453	894.446	1	894.445	0.0009	266	273	T	TVQYAGEK	S
K7KXX0	tr|K7KXX0|K7KXX0_SOYBN Uncharacterized protein OS=Glycine max PE=4 SV=1	476.722	951.429	2	951.43	-0.0003	837	845	A	AAGENAKEY	T
K7KXX0	tr|K7KXX0|K7KXX0_SOYBN Uncharacterized protein OS=Glycine max PE=4 SV=1	489.24	976.465	2	976.465	0.0003	434	441	E	KARPMEET	K
K7KXX0	tr|K7KXX0|K7KXX0_SOYBN Uncharacterized protein OS=Glycine max PE=4 SV=1	489.249	976.483	2	976.482	0.0002	762	771	K	DATVQTGKSA	A
K7KXX0	tr|K7KXX0|K7KXX0_SOYBN Uncharacterized protein OS=Glycine max PE=4 SV=1	490.726	979.437	2	979.436	0.0008	617	625	E	AQQNSFNAT	E
K7KXX0	tr|K7KXX0|K7KXX0_SOYBN Uncharacterized protein OS=Glycine max PE=4 SV=1	505.287	1008.56	2	1008.56	-0.0003	733	741	D	HITTPLAEK	A
K7KXX0	tr|K7KXX0|K7KXX0_SOYBN Uncharacterized protein OS=Glycine max PE=4 SV=1	511.761	1021.51	2	1021.51	0.0002	92	100	K	VEEKKGFGE	K
K7KXX0	tr|K7KXX0|K7KXX0_SOYBN Uncharacterized protein OS=Glycine max PE=4 SV=1	516.297	1030.58	2	1030.58	0.0013	846	854	Y	TARKKVEAE	M
K7KXX0	tr|K7KXX0|K7KXX0_SOYBN Uncharacterized protein OS=Glycine max PE=4 SV=1	516.752	1031.49	2	1031.49	0.0008	665	673	M	DQQGNLKTE	N
K7KXX0	tr|K7KXX0|K7KXX0_SOYBN Uncharacterized protein OS=Glycine max PE=4 SV=1	523.261	1044.51	2	1044.51	-0.0005	917	926	F	EENLGGIGEK	R
K7KXX0	tr|K7KXX0|K7KXX0_SOYBN Uncharacterized protein OS=Glycine max PE=4 SV=1	528.79	1055.57	2	1055.57	0.0004	696	704	D	HITTPFIVE	A
K7KXX0	tr|K7KXX0|K7KXX0_SOYBN Uncharacterized protein OS=Glycine max PE=4 SV=1	528.825	1055.63	2	1055.63	0.0011	250	259	D	NITTPLAKKA	Q
K7KXX0	tr|K7KXX0|K7KXX0_SOYBN Uncharacterized protein OS=Glycine max PE=4 SV=1	532.79	1063.57	2	1063.57	0.0002	752	761	Q	YVGEKAAQAK	D
K7KXX0	tr|K7KXX0|K7KXX0_SOYBN Uncharacterized protein OS=Glycine max PE=4 SV=1	540.274	1078.53	2	1078.53	0.0013	823	833	L	AAMSVDTAKGL	A
K7KXX0	tr|K7KXX0|K7KXX0_SOYBN Uncharacterized protein OS=Glycine max PE=4 SV=1	562.778	1123.54	2	1123.54	0.0036	1002	1012	Q	KVQQHQGEGGG	G
K7KXX0	tr|K7KXX0|K7KXX0_SOYBN Uncharacterized protein OS=Glycine max PE=4 SV=1	570.781	1139.55	2	1139.55	0.001	263	273	A	GSTTVQYAGEK	S
K7KXX0	tr|K7KXX0|K7KXX0_SOYBN Uncharacterized protein OS=Glycine max PE=4 SV=1	575.809	1149.6	2	1149.6	0.0003	92	101	K	VEEKKGFGEK	A
K7KXX0	tr|K7KXX0|K7KXX0_SOYBN Uncharacterized protein OS=Glycine max PE=4 SV=1	580.835	1159.66	2	1159.66	0.0001	764	775	A	TVQTGKSAAKVA	S
K7KXX0	tr|K7KXX0|K7KXX0_SOYBN Uncharacterized protein OS=Glycine max PE=4 SV=1	580.836	1159.66	2	1159.66	0.0003	763	774	D	ATVQTGKSAAKV	A
K7KXX0	tr|K7KXX0|K7KXX0_SOYBN Uncharacterized protein OS=Glycine max PE=4 SV=1	583.28	1164.55	2	1164.54	0.0049	834	845	L	AAAAAGENAKEY	T
K7KXX0	tr|K7KXX0|K7KXX0_SOYBN Uncharacterized protein OS=Glycine max PE=4 SV=1	595.78	1189.55	2	1189.55	-0.0004	585	595	K	DVTKEGGVEEQ	G
K7KXX0	tr|K7KXX0|K7KXX0_SOYBN Uncharacterized protein OS=Glycine max PE=4 SV=1	601.318	1200.62	2	1200.62	-0.0017	979	990	R	EVLGAVGETVVE	I
K7KXX0	tr|K7KXX0|K7KXX0_SOYBN Uncharacterized protein OS=Glycine max PE=4 SV=1	664.383	1326.75	2	1326.75	0.0031	364	374	S	KERNIQANKRA	E
K7KXX0	tr|K7KXX0|K7KXX0_SOYBN Uncharacterized protein OS=Glycine max PE=4 SV=1	672.878	1343.74	2	1343.74	0.001	800	813	E	GTKAATNVVKGVAE	Y
K7KXX0	tr|K7KXX0|K7KXX0_SOYBN Uncharacterized protein OS=Glycine max PE=4 SV=1	673.868	1345.72	2	1345.72	0.0007	762	775	K	DATVQTGKSAAKVA	S
K7KXX0	tr|K7KXX0|K7KXX0_SOYBN Uncharacterized protein OS=Glycine max PE=4 SV=1	450.93	1349.77	3	1349.77	0.0017	733	745	D	HITTPLAEKAKAA	G
K7KXX0	tr|K7KXX0|K7KXX0_SOYBN Uncharacterized protein OS=Glycine max PE=4 SV=1	675.892	1349.77	2	1349.77	0.002	733	745	D	HITTPLAEKAKAA	G
K7KXX0	tr|K7KXX0|K7KXX0_SOYBN Uncharacterized protein OS=Glycine max PE=4 SV=1	679.355	1356.69	2	1356.69	0.002	693	704	G	SVDHITTPFIVE	A
K7KXX0	tr|K7KXX0|K7KXX0_SOYBN Uncharacterized protein OS=Glycine max PE=4 SV=1	680.361	1358.71	2	1358.71	-0.0018	423	434	Q	RSCPRGKVEAEK	A
K7KXX0	tr|K7KXX0|K7KXX0_SOYBN Uncharacterized protein OS=Glycine max PE=4 SV=1	699.409	1396.8	2	1396.8	-0.0007	245	257	T	IGRVDNITTPLAK	K
K7KXX0	tr|K7KXX0|K7KXX0_SOYBN Uncharacterized protein OS=Glycine max PE=4 SV=1	723.87	1445.72	2	1445.72	0.0022	138	149	M	EKTRDEAKGREQ	A
K7KXX0	tr|K7KXX0|K7KXX0_SOYBN Uncharacterized protein OS=Glycine max PE=4 SV=1	774.898	1547.78	2	1547.78	0.0024	762	777	K	DATVQTGKSAAKVASD	L
K7KXX0	tr|K7KXX0|K7KXX0_SOYBN Uncharacterized protein OS=Glycine max PE=4 SV=1	805.414	1608.81	2	1608.81	0.0033	746	761	A	GSTTAQYVGEKAAQAK	D
K7KXX0	tr|K7KXX0|K7KXX0_SOYBN Uncharacterized protein OS=Glycine max PE=4 SV=1	812.865	1623.71	2	1623.71	0.0021	674	688	E	NETQDNDQKGYGGAK	Y
K7KXX0	tr|K7KXX0|K7KXX0_SOYBN Uncharacterized protein OS=Glycine max PE=4 SV=1	569.348	1705.02	3	1705.03	-0.0028	957	972	E	KLGSAAHTLVKKPLDK	A
K7KXX0	tr|K7KXX0|K7KXX0_SOYBN Uncharacterized protein OS=Glycine max PE=4 SV=1	876.42	1750.82	2	1750.83	-0.0015	467	481	E	EIGEENKQSSLEEIF	K
K7KXX0	tr|K7KXX0|K7KXX0_SOYBN Uncharacterized protein OS=Glycine max PE=4 SV=1	885.918	1769.82	2	1769.81	0.0071	813	829	A	EYAGQKASELAAMSVDT	A
K7KXX0	tr|K7KXX0|K7KXX0_SOYBN Uncharacterized protein OS=Glycine max PE=4 SV=1	595.335	1782.98	3	1782.98	0.002	487	501	E	AQQKVKERNERAKQA	A
K7KXX0	tr|K7KXX0|K7KXX0_SOYBN Uncharacterized protein OS=Glycine max PE=4 SV=1	918.955	1835.9	2	1835.9	-0.0061	224	241	N	LKTGNETQDIGQKGYGGA	K
K7KXX0	tr|K7KXX0|K7KXX0_SOYBN Uncharacterized protein OS=Glycine max PE=4 SV=1	622.019	1863.03	3	1863.03	0.0016	25	40	E	THRKESLPDKGRVVIE	S
K7KXX0	tr|K7KXX0|K7KXX0_SOYBN Uncharacterized protein OS=Glycine max PE=4 SV=1	718.404	2152.19	3	2152.19	0.0048	966	986	L	VKKPLDKATEGGREVLGAVGE	T
K7KXX0	tr|K7KXX0|K7KXX0_SOYBN Uncharacterized protein OS=Glycine max PE=4 SV=1	1127.53	2253.04	2	2253.03	0.0072	676	696	E	TQDNDQKGYGGAKYTIGSVDH	I
K7KXX0	tr|K7KXX0|K7KXX0_SOYBN Uncharacterized protein OS=Glycine max PE=4 SV=1	785.084	2352.23	3	2352.23	0.0009	917	938	F	EENLGGIGEKREQKPLGSIIGE	S
K7KXX0	tr|K7KXX0|K7KXX0_SOYBN Uncharacterized protein OS=Glycine max PE=4 SV=1	819.739	2456.19	3	2456.19	0.0093	261	285	Q	VAGSTTVQYAGEKSAQAKDATVGSM	E
K7KXX0	tr|K7KXX0|K7KXX0_SOYBN Uncharacterized protein OS=Glycine max PE=4 SV=1	875.092	2622.25	3	2622.26	-0.0023	654	676	E	ATKAKDVTREMDQQGNLKTENET	Q
K7KXX0	tr|K7KXX0|K7KXX0_SOYBN Uncharacterized protein OS=Glycine max PE=4 SV=1	987.849	2960.52	3	2960.52	0.003	72	98	R	RGKESGGGGGVQHERKFETKVEEKKGF	G
I1L4J2	tr|I1L4J2|I1L4J2_SOYBN Uncharacterized protein OS=Glycine max PE=3 SV=1	416.251	415.244	1	415.243	0.0008	312	316	A	AVIGG	G
I1L4J2	tr|I1L4J2|I1L4J2_SOYBN Uncharacterized protein OS=Glycine max PE=3 SV=1	656.361	655.354	1	655.354	0.0002	130	135	A	QLGLPE	L
I1L4J2	tr|I1L4J2|I1L4J2_SOYBN Uncharacterized protein OS=Glycine max PE=3 SV=1	395.719	789.423	2	789.423	-0.0003	275	282	V	VSDTAKGL	I
I1L4J2	tr|I1L4J2|I1L4J2_SOYBN Uncharacterized protein OS=Glycine max PE=3 SV=1	790.432	789.425	1	789.423	0.0014	275	282	V	VSDTAKGL	I
I1L4J2	tr|I1L4J2|I1L4J2_SOYBN Uncharacterized protein OS=Glycine max PE=3 SV=1	1091.61	1090.6	1	1090.6	-0.003	514	522	V	DVFRIDTLI	R
I1L4J2	tr|I1L4J2|I1L4J2_SOYBN Uncharacterized protein OS=Glycine max PE=3 SV=1	573.298	1144.58	2	1144.58	-0.0041	605	614	R	RLCNIMPNGK	P
I1L4J2	tr|I1L4J2|I1L4J2_SOYBN Uncharacterized protein OS=Glycine max PE=3 SV=1	602.312	1202.61	2	1202.6	0.0059	87	97	S	VELVVNSIEDS	K
I1L4J2	tr|I1L4J2|I1L4J2_SOYBN Uncharacterized protein OS=Glycine max PE=3 SV=1	704.097	2109.27	3	2109.26	0.009	470	489	I	LDLITVGKIIKKTPVVVGNC	T
I1L4J2	tr|I1L4J2|I1L4J2_SOYBN Uncharacterized protein OS=Glycine max PE=3 SV=1	828.111	2481.31	3	2481.3	0.0077	48	71	N	DVKAIVLTGKGGRFSGGFDISVMQ	K
I1L4J2	tr|I1L4J2|I1L4J2_SOYBN Uncharacterized protein OS=Glycine max PE=3 SV=1	1382.7	2763.39	2	2763.39	0.0085	66	90	F	DISVMQKVHRTGDSSHLPDVSVELV	V
I1L4J2	tr|I1L4J2|I1L4J2_SOYBN Uncharacterized protein OS=Glycine max PE=3 SV=1	951.317	3801.24	4	3801.23	0.0114	291	329	R	AISKVPGVTDIGLKPRNVKKAAVIGGGLMGSGIATALIL	G
K7KTR9	tr|K7KTR9|K7KTR9_SOYBN Oleosin OS=Glycine max PE=3 SV=1	769.337	768.33	1	768.329	0.0012	206	212	N	EATQGTY	-
K7KTR9	tr|K7KTR9|K7KTR9_SOYBN Oleosin OS=Glycine max PE=3 SV=1	483.244	964.473	2	964.473	0.0007	197	205	Y	GSYAQGRIN	E
K7KTR9	tr|K7KTR9|K7KTR9_SOYBN Oleosin OS=Glycine max PE=3 SV=1	524.718	1047.42	2	1047.42	-0.0018	1	8	-	MQSRHDMQ	S
K7KTR9	tr|K7KTR9|K7KTR9_SOYBN Oleosin OS=Glycine max PE=3 SV=1	358.212	1071.62	3	1071.61	0.0003	186	194	K	ARDVKERAK	D
K7KTR9	tr|K7KTR9|K7KTR9_SOYBN Oleosin OS=Glycine max PE=3 SV=1	547.766	1093.52	2	1093.52	0.0021	197	206	Y	GSYAQGRINE	A
K7KTR9	tr|K7KTR9|K7KTR9_SOYBN Oleosin OS=Glycine max PE=3 SV=1	583.281	1164.55	2	1164.55	-0.0058	197	207	Y	GSYAQGRINEA	T
K7KTR9	tr|K7KTR9|K7KTR9_SOYBN Oleosin OS=Glycine max PE=3 SV=1	599.798	1197.58	2	1197.59	-0.0029	142	154	S	GFLFSGGCGVAAI	A
K7KTR9	tr|K7KTR9|K7KTR9_SOYBN Oleosin OS=Glycine max PE=3 SV=1	615.773	1229.53	2	1229.53	0.0001	53	63	T	DQPRGSYSYGT	S
K7KTR9	tr|K7KTR9|K7KTR9_SOYBN Oleosin OS=Glycine max PE=3 SV=1	622.289	1242.56	2	1242.56	0.0009	195	205	K	DYGSYAQGRIN	E
K7KTR9	tr|K7KTR9|K7KTR9_SOYBN Oleosin OS=Glycine max PE=3 SV=1	666.298	1330.58	2	1330.58	0.0015	52	63	S	TDQPRGSYSYGT	S
K7KTR9	tr|K7KTR9|K7KTR9_SOYBN Oleosin OS=Glycine max PE=3 SV=1	675.861	1349.71	2	1349.71	0.0022	186	196	K	ARDVKERAKDY	G
K7KTR9	tr|K7KTR9|K7KTR9_SOYBN Oleosin OS=Glycine max PE=3 SV=1	740.821	1479.63	2	1479.63	0.0005	53	65	T	DQPRGSYSYGTSY	G
K7KTR9	tr|K7KTR9|K7KTR9_SOYBN Oleosin OS=Glycine max PE=3 SV=1	510.631	1528.87	3	1528.87	0.0014	182	194	Y	LTDKARDVKERAK	D
K7KTR9	tr|K7KTR9|K7KTR9_SOYBN Oleosin OS=Glycine max PE=3 SV=1	791.346	1580.68	2	1580.67	0.0028	52	65	S	TDQPRGSYSYGTSY	G
K7KTR9	tr|K7KTR9|K7KTR9_SOYBN Oleosin OS=Glycine max PE=3 SV=1	858.404	1714.79	2	1714.79	0.003	197	212	Y	GSYAQGRINEATQGTY	-
K7KTR9	tr|K7KTR9|K7KTR9_SOYBN Oleosin OS=Glycine max PE=3 SV=1	676.689	2027.04	3	2027.04	0.0009	180	196	K	GYLTDKARDVKERAKDY	G
C3VHQ8	tr|C3VHQ8|C3VHQ8_SOYBN Oleosin OS=Glycine max PE=2 SV=1	739.327	738.32	1	738.318	0.0015	159	165	N	EATQGAY	-
C3VHQ8	tr|C3VHQ8|C3VHQ8_SOYBN Oleosin OS=Glycine max PE=2 SV=1	500.627	1498.86	3	1498.86	0.0019	135	147	Y	LADKARDVKERAK	D
C3VHQ8	tr|C3VHQ8|C3VHQ8_SOYBN Oleosin OS=Glycine max PE=2 SV=1	593.324	1776.95	3	1776.95	0.0015	135	149	Y	LADKARDVKERAKDY	G
K7LEQ5	tr|K7LEQ5|K7LEQ5_SOYBN Uncharacterized protein OS=Glycine max PE=3 SV=1	740.383	739.376	1	739.375	0.0006	63	69	A	SVTYVAT	R
K7LEQ5	tr|K7LEQ5|K7LEQ5_SOYBN Uncharacterized protein OS=Glycine max PE=3 SV=1	471.718	941.421	2	941.42	0.001	206	215	Y	GVNTGGAHTE	A
K7LEQ5	tr|K7LEQ5|K7LEQ5_SOYBN Uncharacterized protein OS=Glycine max PE=3 SV=1	519.783	1037.55	2	1037.55	0.0013	61	70	H	AASVTYVATR	T
K7LEQ5	tr|K7LEQ5|K7LEQ5_SOYBN Uncharacterized protein OS=Glycine max PE=3 SV=1	587.263	1172.51	2	1172.51	0.0013	52	62	Q	TDEYGNPVHAA	S
K7LEQ5	tr|K7LEQ5|K7LEQ5_SOYBN Uncharacterized protein OS=Glycine max PE=3 SV=1	681.839	1361.66	2	1361.66	0.0023	230	241	H	GDQNEKKGIMDK	I
K7LEQ5	tr|K7LEQ5|K7LEQ5_SOYBN Uncharacterized protein OS=Glycine max PE=3 SV=1	715.34	1428.67	2	1428.66	0.002	50	62	E	KQTDEYGNPVHAA	S
K7LEQ5	tr|K7LEQ5|K7LEQ5_SOYBN Uncharacterized protein OS=Glycine max PE=3 SV=1	811.359	1620.7	2	1620.7	0.0015	77	90	Y	SDDINKQHDTTNAY	G
K7LEQ5	tr|K7LEQ5|K7LEQ5_SOYBN Uncharacterized protein OS=Glycine max PE=3 SV=1	610.288	1827.84	3	1827.84	0.0024	46	62	Y	GNVEKQTDEYGNPVHAA	S
K7LEQ5	tr|K7LEQ5|K7LEQ5_SOYBN Uncharacterized protein OS=Glycine max PE=3 SV=1	914.928	1827.84	2	1827.84	0.0024	46	62	Y	GNVEKQTDEYGNPVHAA	S
A1KR24	tr|A1KR24|A1KR24_SOYBN Dehydrin OS=Glycine max GN=LEA-2-D11 PE=4 SV=1	434.743	867.471	2	867.47	0.0005	36	43	T	SVTYVATK	S
A1KR24	tr|A1KR24|A1KR24_SOYBN Dehydrin OS=Glycine max GN=LEA-2-D11 PE=4 SV=1	478.726	955.437	2	955.436	0.0015	195	204	Y	GINTGGAHTE	A
A1KR24	tr|A1KR24|A1KR24_SOYBN Dehydrin OS=Glycine max GN=LEA-2-D11 PE=4 SV=1	602.268	1202.52	2	1202.52	0.0012	25	35	Q	TDEYGNPVHAT	S
A1KR24	tr|A1KR24|A1KR24_SOYBN Dehydrin OS=Glycine max GN=LEA-2-D11 PE=4 SV=1	691.806	1381.6	2	1381.59	0.0069	142	154	R	QHGNTGGLYYGTD	T
A1KR24	tr|A1KR24|A1KR24_SOYBN Dehydrin OS=Glycine max GN=LEA-2-D11 PE=4 SV=1	744.347	1486.68	2	1486.68	0.0002	23	35	E	RQTDEYGNPVHAT	S
A1KR24	tr|A1KR24|A1KR24_SOYBN Dehydrin OS=Glycine max GN=LEA-2-D11 PE=4 SV=1	943.934	1885.85	2	1885.86	-0.0012	19	35	Y	GNVERQTDEYGNPVHAT	S
A1KR24	tr|A1KR24|A1KR24_SOYBN Dehydrin OS=Glycine max GN=LEA-2-D11 PE=4 SV=1	1020.47	3058.39	3	3058.4	-0.0129	77	105	Y	DGDTNKQHDATGVYPGIDIGRDHGTTGVY	G
Q9XET1	tr|Q9XET1|Q9XET1_SOYBN Seed maturation protein PM31 OS=Glycine max GN=PM31 PE=2 SV=1	642.381	641.373	1	641.375	-0.0015	131	136	V	LNVTVP	K
Q9XET1	tr|Q9XET1|Q9XET1_SOYBN Seed maturation protein PM31 OS=Glycine max GN=PM31 PE=2 SV=1	428.256	854.497	2	854.497	-0.0002	59	66	F	RADLPGVK	K
Q9XET1	tr|Q9XET1|Q9XET1_SOYBN Seed maturation protein PM31 OS=Glycine max GN=PM31 PE=2 SV=1	430.248	858.481	2	858.481	0	67	73	K	KEDLKVQ	V
Q9XET1	tr|Q9XET1|Q9XET1_SOYBN Seed maturation protein PM31 OS=Glycine max GN=PM31 PE=2 SV=1	863.415	862.408	1	862.407	0.0004	19	26	D	PSSPFTDL	W
Q9XET1	tr|Q9XET1|Q9XET1_SOYBN Seed maturation protein PM31 OS=Glycine max GN=PM31 PE=2 SV=1	526.263	1050.51	2	1050.51	0.0012	37	46	D	DITSSLAHAH	V
Q9XET1	tr|Q9XET1|Q9XET1_SOYBN Seed maturation protein PM31 OS=Glycine max GN=PM31 PE=2 SV=1	541.778	1081.54	2	1081.54	-0.0008	93	100	D	QNDKWHRV	E
Q9XET1	tr|Q9XET1|Q9XET1_SOYBN Seed maturation protein PM31 OS=Glycine max GN=PM31 PE=2 SV=1	371.552	1111.63	3	1111.63	-0.0011	59	68	F	RADLPGVKKE	D
Q9XET1	tr|Q9XET1|Q9XET1_SOYBN Seed maturation protein PM31 OS=Glycine max GN=PM31 PE=2 SV=1	556.825	1111.63	2	1111.63	-0.0002	59	68	F	RADLPGVKKE	D
Q9XET1	tr|Q9XET1|Q9XET1_SOYBN Seed maturation protein PM31 OS=Glycine max GN=PM31 PE=2 SV=1	565.807	1129.6	2	1129.6	0.0011	76	85	E	ENKILQISGE	R
Q9XET1	tr|Q9XET1|Q9XET1_SOYBN Seed maturation protein PM31 OS=Glycine max GN=PM31 PE=2 SV=1	679.862	1357.71	2	1357.71	0.0013	74	85	Q	VEENKILQISGE	R
Q9XET1	tr|Q9XET1|Q9XET1_SOYBN Seed maturation protein PM31 OS=Glycine max GN=PM31 PE=2 SV=1	565.997	1694.97	3	1694.97	0.0002	59	73	F	RADLPGVKKEDLKVQ	V
Q9XET1	tr|Q9XET1|Q9XET1_SOYBN Seed maturation protein PM31 OS=Glycine max GN=PM31 PE=2 SV=1	848.491	1694.97	2	1694.97	0.0003	59	73	F	RADLPGVKKEDLKVQ	V
Q9XET1	tr|Q9XET1|Q9XET1_SOYBN Seed maturation protein PM31 OS=Glycine max GN=PM31 PE=2 SV=1	424.75	1694.97	4	1694.97	0.0013	59	73	F	RADLPGVKKEDLKVQ	V
Q9XET1	tr|Q9XET1|Q9XET1_SOYBN Seed maturation protein PM31 OS=Glycine max GN=PM31 PE=2 SV=1	740.36	2218.06	3	2218.05	0.0071	27	46	L	WDPRRVGDADDITSSLAHAH	V
Q9XET1	tr|Q9XET1|Q9XET1_SOYBN Seed maturation protein PM31 OS=Glycine max GN=PM31 PE=2 SV=1	850.423	2548.25	3	2548.25	0.0008	37	58	D	DITSSLAHAHVDWRETDKAHIF	R
Q9XET1	tr|Q9XET1|Q9XET1_SOYBN Seed maturation protein PM31 OS=Glycine max GN=PM31 PE=2 SV=1	762.181	3044.7	4	3044.7	-0.0025	127	153	L	ENGVLNVTVPKVEKKPENKNVRQIDVV	-
Q9XET1	tr|Q9XET1|Q9XET1_SOYBN Seed maturation protein PM31 OS=Glycine max GN=PM31 PE=2 SV=1	1015.91	3044.7	3	3044.7	0.0033	127	153	L	ENGVLNVTVPKVEKKPENKNVRQIDVV	-
B0M1A7	tr|B0M1A7|B0M1A7_SOYBN Peroxisomal small heat shock protein OS=Glycine max PE=2 SV=1	430.248	858.481	2	858.481	0	51	57	S	KEDIKVQ	I
B0M1A7	tr|B0M1A7|B0M1A7_SOYBN Peroxisomal small heat shock protein OS=Glycine max PE=2 SV=1	535.816	1069.62	2	1069.61	0.0038	111	120	Q	IKAQVENGVL	T
C6T1Q7	tr|C6T1Q7|C6T1Q7_SOYBN Putative uncharacterized protein OS=Glycine max PE=2 SV=1	395.701	789.387	2	789.387	0.0004	119	125	Q	SEQLEGK	E
C6T1Q7	tr|C6T1Q7|C6T1Q7_SOYBN Putative uncharacterized protein OS=Glycine max PE=2 SV=1	459.241	916.468	2	916.469	-0.0004	100	107	S	ELKSPICQ	C
C6T1Q7	tr|C6T1Q7|C6T1Q7_SOYBN Putative uncharacterized protein OS=Glycine max PE=2 SV=1	475.242	948.469	2	948.47	-0.0004	128	134	K	KQMEREL	M
C6T1Q7	tr|C6T1Q7|C6T1Q7_SOYBN Putative uncharacterized protein OS=Glycine max PE=2 SV=1	524.27	1046.53	2	1046.52	0.0008	119	127	Q	SEQLEGKEK	K
C6T1Q7	tr|C6T1Q7|C6T1Q7_SOYBN Putative uncharacterized protein OS=Glycine max PE=2 SV=1	574.266	1146.52	2	1146.52	0.0017	116	125	M	DNQSEQLEGK	E
C6T1Q7	tr|C6T1Q7|C6T1Q7_SOYBN Putative uncharacterized protein OS=Glycine max PE=2 SV=1	595.814	1189.61	2	1189.61	0.0009	126	134	K	EKKQMEREL	M
C6T1Q7	tr|C6T1Q7|C6T1Q7_SOYBN Putative uncharacterized protein OS=Glycine max PE=2 SV=1	629.829	1257.64	2	1257.64	0.0014	48	58	M	EKIQAGRRGED	G
C6T1Q7	tr|C6T1Q7|C6T1Q7_SOYBN Putative uncharacterized protein OS=Glycine max PE=2 SV=1	427.238	1278.69	3	1278.69	-0.0002	76	85	N	YIRKKEGKEE	E
C6T1Q7	tr|C6T1Q7|C6T1Q7_SOYBN Putative uncharacterized protein OS=Glycine max PE=2 SV=1	640.354	1278.69	2	1278.69	0.0007	76	85	N	YIRKKEGKEE	E
C6T1Q7	tr|C6T1Q7|C6T1Q7_SOYBN Putative uncharacterized protein OS=Glycine max PE=2 SV=1	646.33	1290.64	2	1290.64	0.0022	128	137	K	KQMERELMNL	A
C6T1Q7	tr|C6T1Q7|C6T1Q7_SOYBN Putative uncharacterized protein OS=Glycine max PE=2 SV=1	660.75	1319.49	2	1319.49	-0.0012	91	101	H	MQKCCSEMSEL	K
C6T1Q7	tr|C6T1Q7|C6T1Q7_SOYBN Putative uncharacterized protein OS=Glycine max PE=2 SV=1	702.834	1403.65	2	1403.65	0.0012	116	127	M	DNQSEQLEGKEK	K
C6T1Q7	tr|C6T1Q7|C6T1Q7_SOYBN Putative uncharacterized protein OS=Glycine max PE=2 SV=1	502.226	1503.66	3	1503.65	0.001	50	63	K	IQAGRRGEDGSDED	H
C6T1Q7	tr|C6T1Q7|C6T1Q7_SOYBN Putative uncharacterized protein OS=Glycine max PE=2 SV=1	752.836	1503.66	2	1503.65	0.0016	50	63	K	IQAGRRGEDGSDED	H
C6T1Q7	tr|C6T1Q7|C6T1Q7_SOYBN Putative uncharacterized protein OS=Glycine max PE=2 SV=1	852.382	1702.75	2	1702.75	0.0021	80	93	K	KEGKEEEEEGHMQK	C
C6T1Q7	tr|C6T1Q7|C6T1Q7_SOYBN Putative uncharacterized protein OS=Glycine max PE=2 SV=1	587.939	1760.79	3	1760.79	0.0024	48	63	M	EKIQAGRRGEDGSDED	H
C6T1Q7	tr|C6T1Q7|C6T1Q7_SOYBN Putative uncharacterized protein OS=Glycine max PE=2 SV=1	881.405	1760.8	2	1760.79	0.0026	48	63	M	EKIQAGRRGEDGSDED	H
C6T1Q7	tr|C6T1Q7|C6T1Q7_SOYBN Putative uncharacterized protein OS=Glycine max PE=2 SV=1	616.977	1847.91	3	1847.9	0.0035	119	133	Q	SEQLEGKEKKQMERE	L
C6T1Q7	tr|C6T1Q7|C6T1Q7_SOYBN Putative uncharacterized protein OS=Glycine max PE=2 SV=1	652.987	1955.94	3	1955.94	0.0023	77	92	Y	IRKKEGKEEEEEGHMQ	K
C6T1Q7	tr|C6T1Q7|C6T1Q7_SOYBN Putative uncharacterized protein OS=Glycine max PE=2 SV=1	654.67	1960.99	3	1960.99	-0.0006	119	134	Q	SEQLEGKEKKQMEREL	M
C6T1Q7	tr|C6T1Q7|C6T1Q7_SOYBN Putative uncharacterized protein OS=Glycine max PE=2 SV=1	981.502	1960.99	2	1960.99	0.0014	119	134	Q	SEQLEGKEKKQMEREL	M
C6T1Q7	tr|C6T1Q7|C6T1Q7_SOYBN Putative uncharacterized protein OS=Glycine max PE=2 SV=1	707.341	2119	3	2119	0.0021	76	92	N	YIRKKEGKEEEEEGHMQ	K
C6T1Q7	tr|C6T1Q7|C6T1Q7_SOYBN Putative uncharacterized protein OS=Glycine max PE=2 SV=1	1060.51	2119.01	2	2119	0.0046	76	92	N	YIRKKEGKEEEEEGHMQ	K
C6T1Q7	tr|C6T1Q7|C6T1Q7_SOYBN Putative uncharacterized protein OS=Glycine max PE=2 SV=1	773.714	2318.12	3	2318.12	0.0043	116	134	M	DNQSEQLEGKEKKQMEREL	M
C6T1Q7	tr|C6T1Q7|C6T1Q7_SOYBN Putative uncharacterized protein OS=Glycine max PE=2 SV=1	774.059	2319.16	3	2319.16	-0.0008	119	137	Q	SEQLEGKEKKQMERELMNL	A
C6T1Q7	tr|C6T1Q7|C6T1Q7_SOYBN Putative uncharacterized protein OS=Glycine max PE=2 SV=1	893.104	2676.29	3	2676.28	0.0052	116	137	M	DNQSEQLEGKEKKQMERELMNL	A
I1L957	tr|I1L957|I1L957_SOYBN Uncharacterized protein OS=Glycine max PE=4 SV=1	451.241	900.467	2	900.466	0.001	419	427	L	KAADQIAGQ	T
I1L957	tr|I1L957|I1L957_SOYBN Uncharacterized protein OS=Glycine max PE=4 SV=1	463.216	924.418	2	924.419	-0.0005	66	73	D	TYENAKEA	V
I1L957	tr|I1L957|I1L957_SOYBN Uncharacterized protein OS=Glycine max PE=4 SV=1	929.468	928.461	1	928.461	-0.0006	408	416	E	ESRPGAIAE	T
I1L957	tr|I1L957|I1L957_SOYBN Uncharacterized protein OS=Glycine max PE=4 SV=1	929.469	928.462	1	928.461	0.0003	407	415	V	EESRPGAIA	E
I1L957	tr|I1L957|I1L957_SOYBN Uncharacterized protein OS=Glycine max PE=4 SV=1	465.238	928.462	2	928.461	0.0009	408	416	E	ESRPGAIAE	T
I1L957	tr|I1L957|I1L957_SOYBN Uncharacterized protein OS=Glycine max PE=4 SV=1	478.235	954.455	2	954.456	-0.001	428	435	Q	TFNDVGRF	D
I1L957	tr|I1L957|I1L957_SOYBN Uncharacterized protein OS=Glycine max PE=4 SV=1	1044.57	1043.56	1	1043.56	0.0011	68	77	Y	ENAKEAVVGK	K
I1L957	tr|I1L957|I1L957_SOYBN Uncharacterized protein OS=Glycine max PE=4 SV=1	525.769	1049.52	2	1049.52	0.0002	290	298	E	ETKEKVSET	A
I1L957	tr|I1L957|I1L957_SOYBN Uncharacterized protein OS=Glycine max PE=4 SV=1	535.749	1069.48	2	1069.48	0.0002	428	436	Q	TFNDVGRFD	E
I1L957	tr|I1L957|I1L957_SOYBN Uncharacterized protein OS=Glycine max PE=4 SV=1	541.778	1081.54	2	1081.54	0.0016	128	137	D	NKTGSKVGEY	A
I1L957	tr|I1L957|I1L957_SOYBN Uncharacterized protein OS=Glycine max PE=4 SV=1	546.794	1091.57	2	1091.57	0.001	273	283	S	AADAAKRAVGY	L
I1L957	tr|I1L957|I1L957_SOYBN Uncharacterized protein OS=Glycine max PE=4 SV=1	579.294	1156.57	2	1156.57	0.0016	406	416	K	VEESRPGAIAE	T
I1L957	tr|I1L957|I1L957_SOYBN Uncharacterized protein OS=Glycine max PE=4 SV=1	599.291	1196.57	2	1196.57	0.0007	138	148	Y	ADYGSQKAKET	K
I1L957	tr|I1L957|I1L957_SOYBN Uncharacterized protein OS=Glycine max PE=4 SV=1	602.311	1202.61	2	1202.61	-0.006	264	275	L	GKLGELKDSAAD	A
I1L957	tr|I1L957|I1L957_SOYBN Uncharacterized protein OS=Glycine max PE=4 SV=1	602.812	1203.61	2	1203.61	0.0005	339	350	T	AEAAKNKTAETA	E
I1L957	tr|I1L957|I1L957_SOYBN Uncharacterized protein OS=Glycine max PE=4 SV=1	606.299	1210.58	2	1210.58	0.0013	204	214	Y	TDYASQKAKEA	K
I1L957	tr|I1L957|I1L957_SOYBN Uncharacterized protein OS=Glycine max PE=4 SV=1	620.315	1238.62	2	1238.61	0.0019	149	159	T	KDATKEKAGEY	T
I1L957	tr|I1L957|I1L957_SOYBN Uncharacterized protein OS=Glycine max PE=4 SV=1	621.305	1240.6	2	1240.59	0.0015	160	170	Y	TDYASQKAKET	K
I1L957	tr|I1L957|I1L957_SOYBN Uncharacterized protein OS=Glycine max PE=4 SV=1	640.313	1278.61	2	1278.61	0.0027	91	101	R	EVIHDVDIQPD	D
I1L957	tr|I1L957|I1L957_SOYBN Uncharacterized protein OS=Glycine max PE=4 SV=1	640.815	1279.62	2	1279.61	0.0006	288	298	K	TEETKEKVSET	A
I1L957	tr|I1L957|I1L957_SOYBN Uncharacterized protein OS=Glycine max PE=4 SV=1	651.306	1300.6	2	1300.6	-0.0005	215	225	A	KDKTMEKGGEY	K
I1L957	tr|I1L957|I1L957_SOYBN Uncharacterized protein OS=Glycine max PE=4 SV=1	658.315	1314.62	2	1314.61	0.0029	171	181	T	KDKTMEKAGEY	T
I1L957	tr|I1L957|I1L957_SOYBN Uncharacterized protein OS=Glycine max PE=4 SV=1	685.334	1368.65	2	1368.65	0.0012	125	137	A	TADNKTGSKVGEY	A
I1L957	tr|I1L957|I1L957_SOYBN Uncharacterized protein OS=Glycine max PE=4 SV=1	711.871	1421.73	2	1421.73	0.0011	270	283	L	KDSAADAAKRAVGY	L
I1L957	tr|I1L957|I1L957_SOYBN Uncharacterized protein OS=Glycine max PE=4 SV=1	716.376	1430.74	2	1430.74	0.0012	229	242	Y	AAEKAKEGKDATVN	K
I1L957	tr|I1L957|I1L957_SOYBN Uncharacterized protein OS=Glycine max PE=4 SV=1	625.318	1872.93	3	1872.93	0.002	101	118	P	DDAAAAREVRDKSASKSP	G
I1L957	tr|I1L957|I1L957_SOYBN Uncharacterized protein OS=Glycine max PE=4 SV=1	769.034	2304.08	3	2304.08	0.0038	362	382	K	DNAKENVSGADEGARRKMEDL	R
I1L957	tr|I1L957|I1L957_SOYBN Uncharacterized protein OS=Glycine max PE=4 SV=1	941.456	2821.34	3	2821.34	0.0008	198	222	M	EKAGEYTDYASQKAKEAKDKTMEKG	G
I1L957	tr|I1L957|I1L957_SOYBN Uncharacterized protein OS=Glycine max PE=4 SV=1	1213.12	4848.44	4	4848.45	-0.0135	290	335	E	ETKEKVSETAEATANKAAEMKEATREKAAGTAEAAKNKAAEVKDRA	A
Q39871	tr|Q39871|Q39871_SOYBN Late embryongenesis abundant protein OS=Glycine max GN=MP2 PE=2 SV=1	533.78	1065.54	2	1065.55	-0.0006	87	95	T	EVIHDVNIQ	P
Q39871	tr|Q39871|Q39871_SOYBN Late embryongenesis abundant protein OS=Glycine max GN=MP2 PE=2 SV=1	726.876	1451.74	2	1451.74	-0.0002	268	281	L	KDTASDAAKRAVGY	L
Q39871	tr|Q39871|Q39871_SOYBN Late embryongenesis abundant protein OS=Glycine max GN=MP2 PE=2 SV=1	800.88	1599.74	2	1599.74	-0.0004	144	157	A	KETKDATMEKAGEY	T
Q39871	tr|Q39871|Q39871_SOYBN Late embryongenesis abundant protein OS=Glycine max GN=MP2 PE=2 SV=1	846.94	1691.87	2	1691.87	-0.0014	397	410	R	RKMEEPKLQGKEGY	G
Q39871	tr|Q39871|Q39871_SOYBN Late embryongenesis abundant protein OS=Glycine max GN=MP2 PE=2 SV=1	932.156	2793.44	3	2793.45	-0.0059	255	281	K	EGKDTTLGKLGELKDTASDAAKRAVGY	L
Q9SEK9	tr|Q9SEK9|Q9SEK9_SOYBN Seed maturation protein PM25 OS=Glycine max GN=PM25 PE=2 SV=1	603.335	602.328	1	602.327	0.0002	130	135	N	AITIGE	A
Q9SEK9	tr|Q9SEK9|Q9SEK9_SOYBN Seed maturation protein PM25 OS=Glycine max GN=PM25 PE=2 SV=1	787.457	786.449	1	786.449	0.0006	130	137	N	AITIGEAL	E
Q9SEK9	tr|Q9SEK9|Q9SEK9_SOYBN Seed maturation protein PM25 OS=Glycine max GN=PM25 PE=2 SV=1	833.401	832.393	1	832.393	0.0008	152	160	Q	SDASAIQAA	E
Q9SEK9	tr|Q9SEK9|Q9SEK9_SOYBN Seed maturation protein PM25 OS=Glycine max GN=PM25 PE=2 SV=1	436.751	871.488	2	871.487	0.0007	247	253	A	RLNENVK	-
Q9SEK9	tr|Q9SEK9|Q9SEK9_SOYBN Seed maturation protein PM25 OS=Glycine max GN=PM25 PE=2 SV=1	443.735	885.455	2	885.456	-0.0004	103	111	E	AVGGQVVEQ	Y
Q9SEK9	tr|Q9SEK9|Q9SEK9_SOYBN Seed maturation protein PM25 OS=Glycine max GN=PM25 PE=2 SV=1	886.464	885.457	1	885.456	0.0012	103	111	E	AVGGQVVEQ	Y
Q9SEK9	tr|Q9SEK9|Q9SEK9_SOYBN Seed maturation protein PM25 OS=Glycine max GN=PM25 PE=2 SV=1	473.253	944.492	2	944.493	-0.0002	143	151	Q	TVGQKAVDQ	S
Q9SEK9	tr|Q9SEK9|Q9SEK9_SOYBN Seed maturation protein PM25 OS=Glycine max GN=PM25 PE=2 SV=1	945.501	944.493	1	944.493	0.0007	143	151	Q	TVGQKAVDQ	S
Q9SEK9	tr|Q9SEK9|Q9SEK9_SOYBN Seed maturation protein PM25 OS=Glycine max GN=PM25 PE=2 SV=1	476.722	951.429	2	951.433	-0.0037	56	65	G	AASVMQSAAT	R
Q9SEK9	tr|Q9SEK9|Q9SEK9_SOYBN Seed maturation protein PM25 OS=Glycine max GN=PM25 PE=2 SV=1	522.282	1042.55	2	1042.55	0.0005	168	178	S	NVITPGGLAAM	A
Q9SEK9	tr|Q9SEK9|Q9SEK9_SOYBN Seed maturation protein PM25 OS=Glycine max GN=PM25 PE=2 SV=1	525.267	1048.52	2	1048.52	0.0007	103	112	E	AVGGQVVEQY	V
Q9SEK9	tr|Q9SEK9|Q9SEK9_SOYBN Seed maturation protein PM25 OS=Glycine max GN=PM25 PE=2 SV=1	584.862	1167.71	2	1167.71	0.0008	93	102	T	KVPGRRIITE	A
Q9SEK9	tr|Q9SEK9|Q9SEK9_SOYBN Seed maturation protein PM25 OS=Glycine max GN=PM25 PE=2 SV=1	601.805	1201.59	2	1201.59	0.001	113	124	Y	VEATPVEAGRSS	A
Q9SEK9	tr|Q9SEK9|Q9SEK9_SOYBN Seed maturation protein PM25 OS=Glycine max GN=PM25 PE=2 SV=1	613.86	1225.7	2	1225.7	0.0016	204	215	T	AKLPADKAATLQ	D
Q9SEK9	tr|Q9SEK9|Q9SEK9_SOYBN Seed maturation protein PM25 OS=Glycine max GN=PM25 PE=2 SV=1	660.344	1318.67	2	1318.67	0.001	78	90	D	VTDVTGDRGVTVT	E
Q9SEK9	tr|Q9SEK9|Q9SEK9_SOYBN Seed maturation protein PM25 OS=Glycine max GN=PM25 PE=2 SV=1	664.383	1326.75	2	1326.75	0.0001	203	215	A	TAKLPADKAATLQ	D
Q9SEK9	tr|Q9SEK9|Q9SEK9_SOYBN Seed maturation protein PM25 OS=Glycine max GN=PM25 PE=2 SV=1	683.337	1364.66	2	1364.66	0.0017	112	124	Q	YVEATPVEAGRSS	A
Q9SEK9	tr|Q9SEK9|Q9SEK9_SOYBN Seed maturation protein PM25 OS=Glycine max GN=PM25 PE=2 SV=1	755.884	1509.75	2	1509.75	0.0003	225	240	E	VRNNPDATATPGGVAA	S
Q9SEK9	tr|Q9SEK9|Q9SEK9_SOYBN Seed maturation protein PM25 OS=Glycine max GN=PM25 PE=2 SV=1	762.388	1522.76	2	1522.76	0.0004	64	77	A	ATRNEQAGLVGHRD	V
Q9SEK9	tr|Q9SEK9|Q9SEK9_SOYBN Seed maturation protein PM25 OS=Glycine max GN=PM25 PE=2 SV=1	775.39	1548.76	2	1548.76	0.0014	78	92	D	VTDVTGDRGVTVTET	K
Q9SEK9	tr|Q9SEK9|Q9SEK9_SOYBN Seed maturation protein PM25 OS=Glycine max GN=PM25 PE=2 SV=1	799.401	1596.79	2	1596.79	0.002	225	241	E	VRNNPDATATPGGVAAS	V
Q9SEK9	tr|Q9SEK9|Q9SEK9_SOYBN Seed maturation protein PM25 OS=Glycine max GN=PM25 PE=2 SV=1	557.96	1670.86	3	1670.85	0.0072	21	36	V	FVVSGDLAQKPVAPED	A
Q9SEK9	tr|Q9SEK9|Q9SEK9_SOYBN Seed maturation protein PM25 OS=Glycine max GN=PM25 PE=2 SV=1	869.893	1737.77	2	1737.77	0.005	35	50	P	EDAAMMQSAEARVLGQ	T
Q9SEK9	tr|Q9SEK9|Q9SEK9_SOYBN Seed maturation protein PM25 OS=Glycine max GN=PM25 PE=2 SV=1	640.994	1919.96	3	1919.96	0.0025	112	129	Q	YVEATPVEAGRSSAIKEN	A
Q9SEK9	tr|Q9SEK9|Q9SEK9_SOYBN Seed maturation protein PM25 OS=Glycine max GN=PM25 PE=2 SV=1	1104.79	4415.14	4	4415.16	-0.0205	20	63	D	VFVVSGDLAQKPVAPEDAAMMQSAEARVLGQTQPGGAASVMQSA	A
I1LE41	tr|I1LE41|I1LE41_SOYBN Uncharacterized protein OS=Glycine max PE=4 SV=1	709.85	1417.68	2	1417.68	0.0013	112	124	Q	YVEPNPVEAGRTS	A
I1LE41	tr|I1LE41|I1LE41_SOYBN Uncharacterized protein OS=Glycine max PE=4 SV=1	741.87	1481.72	2	1481.72	0.0023	228	243	E	ARNNPDATATPGGVAA	S
I1LE41	tr|I1LE41|I1LE41_SOYBN Uncharacterized protein OS=Glycine max PE=4 SV=1	1011.49	2020.96	2	2020.97	-0.0024	39	58	A	MMQSAEARVLGKTQPGGASS	V
I1LE41	tr|I1LE41|I1LE41_SOYBN Uncharacterized protein OS=Glycine max PE=4 SV=1	1060.51	2119.01	2	2119	0.0012	33	52	I	APEDAAMMQSAEARVLGKTQ	P
I1LE41	tr|I1LE41|I1LE41_SOYBN Uncharacterized protein OS=Glycine max PE=4 SV=1	1018.47	3052.39	3	3052.39	0.0016	34	63	A	PEDAAMMQSAEARVLGKTQPGGASSVMQSA	A
I1LE41	tr|I1LE41|I1LE41_SOYBN Uncharacterized protein OS=Glycine max PE=4 SV=1	1236.26	3705.75	3	3705.75	0.0027	27	62	D	LAQMPIAPEDAAMMQSAEARVLGKTQPGGASSVMQS	A
C6T9C2	tr|C6T9C2|C6T9C2_SOYBN Putative uncharacterized protein OS=Glycine max PE=2 SV=1	678.358	677.351	1	677.35	0.0009	42	47	E	ANFKQA	R
C6T9C2	tr|C6T9C2|C6T9C2_SOYBN Putative uncharacterized protein OS=Glycine max PE=2 SV=1	372.243	742.47	2	742.47	0.0003	14	21	E	AAAKLAAK	D
C6T9C2	tr|C6T9C2|C6T9C2_SOYBN Putative uncharacterized protein OS=Glycine max PE=2 SV=1	743.479	742.471	1	742.47	0.0014	14	21	E	AAAKLAAK	D
C6T9C2	tr|C6T9C2|C6T9C2_SOYBN Putative uncharacterized protein OS=Glycine max PE=2 SV=1	448.23	894.446	2	894.445	0.0008	162	169	I	TVQKAGEY	K
C6T9C2	tr|C6T9C2|C6T9C2_SOYBN Putative uncharacterized protein OS=Glycine max PE=2 SV=1	451.222	900.43	2	900.43	0.0001	273	281	E	ESRPGAVAD	A
C6T9C2	tr|C6T9C2|C6T9C2_SOYBN Putative uncharacterized protein OS=Glycine max PE=2 SV=1	562.779	1123.54	2	1123.54	-0.0006	217	227	S	AADAAKRAMGF	F
C6T9C2	tr|C6T9C2|C6T9C2_SOYBN Putative uncharacterized protein OS=Glycine max PE=2 SV=1	589.262	1176.51	2	1176.51	0.0007	271	281	K	MEESRPGAVAD	A
C6T9C2	tr|C6T9C2|C6T9C2_SOYBN Putative uncharacterized protein OS=Glycine max PE=2 SV=1	619.749	1237.48	2	1237.48	0.0019	112	121	K	ETKMGEYSDY	A
C6T9C2	tr|C6T9C2|C6T9C2_SOYBN Putative uncharacterized protein OS=Glycine max PE=2 SV=1	620.315	1238.61	2	1238.61	0.0005	181	191	A	KDTTVQKAGEY	K
C6T9C2	tr|C6T9C2|C6T9C2_SOYBN Putative uncharacterized protein OS=Glycine max PE=2 SV=1	635.307	1268.6	2	1268.6	-0.0003	119	129	Y	SDYATQKARET	K
C6T9C2	tr|C6T9C2|C6T9C2_SOYBN Putative uncharacterized protein OS=Glycine max PE=2 SV=1	665.821	1329.63	2	1329.63	0.0008	59	69	K	DLEDANRLRDN	T
C6T9C2	tr|C6T9C2|C6T9C2_SOYBN Putative uncharacterized protein OS=Glycine max PE=2 SV=1	691.322	1380.63	2	1380.63	0.0022	228	239	F	FTGGNKDQTREE	E
C6T9C2	tr|C6T9C2|C6T9C2_SOYBN Putative uncharacterized protein OS=Glycine max PE=2 SV=1	812.421	1622.83	2	1622.83	0.0019	177	191	K	AKNAKDTTVQKAGEY	K
C6T9C2	tr|C6T9C2|C6T9C2_SOYBN Putative uncharacterized protein OS=Glycine max PE=2 SV=1	876.469	1750.92	2	1750.92	0.0016	176	191	E	KAKNAKDTTVQKAGEY	K
C6T9C2	tr|C6T9C2|C6T9C2_SOYBN Putative uncharacterized protein OS=Glycine max PE=2 SV=1	607.661	1819.96	3	1819.96	0.0026	96	111	A	KEAVVGKPHHEEVYAK	E
K7L6B6	tr|K7L6B6|K7L6B6_SOYBN Uncharacterized protein OS=Glycine max PE=3 SV=1	602.351	601.344	1	601.343	0.0006	112	116	V	KVLQD	L
K7L6B6	tr|K7L6B6|K7L6B6_SOYBN Uncharacterized protein OS=Glycine max PE=3 SV=1	386.732	771.449	2	771.449	-0.0005	110	116	G	AVKVLQD	L
K7L6B6	tr|K7L6B6|K7L6B6_SOYBN Uncharacterized protein OS=Glycine max PE=3 SV=1	772.457	771.45	1	771.449	0.0005	110	116	G	AVKVLQD	L
K7L6B6	tr|K7L6B6|K7L6B6_SOYBN Uncharacterized protein OS=Glycine max PE=3 SV=1	700.874	1399.73	2	1399.74	-0.005	205	216	E	KMPITEETKQVP	I
K7L6B6	tr|K7L6B6|K7L6B6_SOYBN Uncharacterized protein OS=Glycine max PE=3 SV=1	754.412	1506.81	2	1506.82	-0.0058	64	78	F	SVREPGVTHVLVTGG	A
K7L6B6	tr|K7L6B6|K7L6B6_SOYBN Uncharacterized protein OS=Glycine max PE=3 SV=1	598.317	1791.93	3	1791.93	0.0026	245	260	I	LRYFNVIGSDPEGRLG	E
K7L6B6	tr|K7L6B6|K7L6B6_SOYBN Uncharacterized protein OS=Glycine max PE=3 SV=1	811.723	2432.15	3	2432.15	-0.0056	9	31	R	SQSRAARATTMGGMDYADSKKKG	N
K7L6B6	tr|K7L6B6|K7L6B6_SOYBN Uncharacterized protein OS=Glycine max PE=3 SV=1	746.406	2981.6	4	2981.61	-0.0128	100	126	I	VDNLSRGNLGAVKVLQDLFPEPGRLQF	I
K7L6B6	tr|K7L6B6|K7L6B6_SOYBN Uncharacterized protein OS=Glycine max PE=3 SV=1	1267.37	3799.09	3	3799.09	-0.0025	34	69	F	VGKVFLAAALTTLCIIMIKRSPSLNSPSPFSVREPG	V
K7L6B6	tr|K7L6B6|K7L6B6_SOYBN Uncharacterized protein OS=Glycine max PE=3 SV=1	1073.81	4291.21	4	4291.22	-0.0046	205	242	E	KMPITEETKQVPINPYGKAKKMAEEIILDLSKNSDMAV	M
C6SZ13	tr|C6SZ13|C6SZ13_SOYBN Uncharacterized protein OS=Glycine max PE=2 SV=1	686.442	685.435	1	685.437	-0.0027	76	82	P	AVITVAL	L
C6SZ13	tr|C6SZ13|C6SZ13_SOYBN Uncharacterized protein OS=Glycine max PE=2 SV=1	447.738	893.461	2	893.461	0.0005	130	136	K	AREIKDY	G
C6SZ13	tr|C6SZ13|C6SZ13_SOYBN Uncharacterized protein OS=Glycine max PE=2 SV=1	551.778	1101.54	2	1101.54	0.0005	137	147	Y	GQQQISGVQAS	-
C6SZ13	tr|C6SZ13|C6SZ13_SOYBN Uncharacterized protein OS=Glycine max PE=2 SV=1	1095.66	3283.96	3	3283.95	0.0102	60	91	L	TIVTPLFVIFSPVLVPAVITVALLSLGFLASS	G
C6SZ13	tr|C6SZ13|C6SZ13_SOYBN Uncharacterized protein OS=Glycine max PE=2 SV=1	1061.14	4240.52	4	4240.51	0.0102	52	93	I	LAATVIALTIVTPLFVIFSPVLVPAVITVALLSLGFLASSGF	G
K7M0T4	tr|K7M0T4|K7M0T4_SOYBN Uncharacterized protein OS=Glycine max PE=4 SV=1	529.371	528.364	1	528.364	0.0003	659	663	T	KVAVI	Q
K7M0T4	tr|K7M0T4|K7M0T4_SOYBN Uncharacterized protein OS=Glycine max PE=4 SV=1	657.431	656.423	1	656.422	0.0014	659	664	T	KVAVIQ	D
K7M0T4	tr|K7M0T4|K7M0T4_SOYBN Uncharacterized protein OS=Glycine max PE=4 SV=1	772.457	771.45	1	771.449	0.0006	659	665	T	KVAVIQD	L
K7M0T4	tr|K7M0T4|K7M0T4_SOYBN Uncharacterized protein OS=Glycine max PE=4 SV=1	395.719	789.423	2	789.423	-0.0006	4	11	S	SVDALASK	R
K7M0T4	tr|K7M0T4|K7M0T4_SOYBN Uncharacterized protein OS=Glycine max PE=4 SV=1	576.249	1150.48	2	1150.49	-0.0055	13	23	R	SRSSGFSPDPD	R
K7M0T4	tr|K7M0T4|K7M0T4_SOYBN Uncharacterized protein OS=Glycine max PE=4 SV=1	588.272	1174.53	2	1174.53	-0.0043	534	543	G	YKQFSSVVCD	N
K7M0T4	tr|K7M0T4|K7M0T4_SOYBN Uncharacterized protein OS=Glycine max PE=4 SV=1	434.891	1301.65	3	1301.65	0.0035	18	28	G	FSPDPDRGKRQ	K
K7M0T4	tr|K7M0T4|K7M0T4_SOYBN Uncharacterized protein OS=Glycine max PE=4 SV=1	822.907	1643.8	2	1643.79	0.0056	576	589	E	NTDMVQSLVEVHTR	L
K7M0T4	tr|K7M0T4|K7M0T4_SOYBN Uncharacterized protein OS=Glycine max PE=4 SV=1	924.024	1846.03	2	1846.03	-0.0006	657	672	F	KTKVAVIQDLREMTSK	V
K7M0T4	tr|K7M0T4|K7M0T4_SOYBN Uncharacterized protein OS=Glycine max PE=4 SV=1	930.152	2787.43	3	2787.43	0.0042	164	188	D	GDKKSIVPYEASDEEDGRDKKIIVP	Y
I1LEQ3	tr|I1LEQ3|I1LEQ3_SOYBN Uncharacterized protein OS=Glycine max PE=4 SV=1	543.351	542.344	1	542.343	0.001	304	309	V	VVGAVV	A
I1LEQ3	tr|I1LEQ3|I1LEQ3_SOYBN Uncharacterized protein OS=Glycine max PE=4 SV=1	614.387	613.38	1	613.38	0.0001	304	310	V	VVGAVVA	A
I1LEQ3	tr|I1LEQ3|I1LEQ3_SOYBN Uncharacterized protein OS=Glycine max PE=4 SV=1	685.424	684.417	1	684.417	0.0001	304	311	V	VVGAVVAA	A
I1LEQ3	tr|I1LEQ3|I1LEQ3_SOYBN Uncharacterized protein OS=Glycine max PE=4 SV=1	677.906	1353.8	2	1353.8	-0.0041	277	288	F	QVPVIQFLLGQL	G
K7KGN9	tr|K7KGN9|K7KGN9_SOYBN Uncharacterized protein OS=Glycine max PE=4 SV=1	946.455	945.447	1	945.448	-0.0005	131	139	R	PELGVDSVM	D
K7KGN9	tr|K7KGN9|K7KGN9_SOYBN Uncharacterized protein OS=Glycine max PE=4 SV=1	849.459	1696.9	2	1696.91	-0.0081	106	120	S	KKTREIHDGSVLTVD	H
C6T488	tr|C6T488|C6T488_SOYBN Putative uncharacterized protein OS=Glycine max PE=2 SV=1	608.292	607.284	1	607.285	-0.0008	26	30	A	DFVLD	N
C6T488	tr|C6T488|C6T488_SOYBN Putative uncharacterized protein OS=Glycine max PE=2 SV=1	653.315	652.308	1	652.307	0.0013	46	51	L	SDITAF	G
C6T488	tr|C6T488|C6T488_SOYBN Putative uncharacterized protein OS=Glycine max PE=2 SV=1	399.248	796.481	2	796.481	0.0005	191	197	K	NKPLVVQ	F
C6T488	tr|C6T488|C6T488_SOYBN Putative uncharacterized protein OS=Glycine max PE=2 SV=1	454.248	906.481	2	906.481	0.0004	198	204	Q	FQKLDKE	S
C6T488	tr|C6T488|C6T488_SOYBN Putative uncharacterized protein OS=Glycine max PE=2 SV=1	463.295	924.576	2	924.576	-0.0001	190	197	S	KNKPLVVQ	F
C6T488	tr|C6T488|C6T488_SOYBN Putative uncharacterized protein OS=Glycine max PE=2 SV=1	497.764	993.514	2	993.513	0.0011	198	205	Q	FQKLDKES	L
C6T488	tr|C6T488|C6T488_SOYBN Putative uncharacterized protein OS=Glycine max PE=2 SV=1	536.829	1071.64	2	1071.64	0.0002	190	198	S	KNKPLVVQF	Q
C6T488	tr|C6T488|C6T488_SOYBN Putative uncharacterized protein OS=Glycine max PE=2 SV=1	629.771	1257.53	2	1257.53	0.0008	147	156	E	RVSDDEFNNY	K
C6T488	tr|C6T488|C6T488_SOYBN Putative uncharacterized protein OS=Glycine max PE=2 SV=1	927.415	1852.82	2	1852.81	0.004	26	42	A	DFVLDNEGNPLENGGTY	Y
C6T488	tr|C6T488|C6T488_SOYBN Putative uncharacterized protein OS=Glycine max PE=2 SV=1	1122.03	2242.05	2	2242.04	0.0037	26	45	A	DFVLDNEGNPLENGGTYYIL	S
C6T488	tr|C6T488|C6T488_SOYBN Putative uncharacterized protein OS=Glycine max PE=2 SV=1	1055.48	3163.43	3	3163.43	-0.0032	133	158	I	GENKDAMDGWFRLERVSDDEFNNYKL	V
C6SWW4	tr|C6SWW4|C6SWW4_SOYBN Uncharacterized protein OS=Glycine max PE=2 SV=1	559.382	558.374	1	558.374	0.0004	183	187	R	LVLSK	N
C6SWW4	tr|C6SWW4|C6SWW4_SOYBN Uncharacterized protein OS=Glycine max PE=2 SV=1	500.765	999.515	2	999.514	0.0015	195	202	Q	FQKFRSST	A
C6SWW4	tr|C6SWW4|C6SWW4_SOYBN Uncharacterized protein OS=Glycine max PE=2 SV=1	825.101	2472.28	3	2472.27	0.01	45	68	M	LPVMRGKGGGIEVDSTGKEICPLT	V
C6SWW4	tr|C6SWW4|C6SWW4_SOYBN Uncharacterized protein OS=Glycine max PE=2 SV=1	915.755	2744.24	3	2744.24	-0.0007	29	53	V	LDTDDDPLQNGGTYYMLPVMRGKGG	G
C6SWW4	tr|C6SWW4|C6SWW4_SOYBN Uncharacterized protein OS=Glycine max PE=2 SV=1	938.817	2813.43	3	2813.44	-0.0106	115	139	G	MPTEWAIVEREGLQAVKLAARDTVD	G
K7K5H1	tr|K7K5H1|K7K5H1_SOYBN Uncharacterized protein OS=Glycine max PE=4 SV=1	983.455	982.447	1	982.443	0.0043	222	231	L	MPTSGVASFS	T
K7K5H1	tr|K7K5H1|K7K5H1_SOYBN Uncharacterized protein OS=Glycine max PE=4 SV=1	492.231	982.447	2	982.443	0.0043	222	231	L	MPTSGVASFS	T
K7K5H1	tr|K7K5H1|K7K5H1_SOYBN Uncharacterized protein OS=Glycine max PE=4 SV=1	679.842	1357.67	2	1357.67	0.0043	205	216	T	LGSNKVLHMESQ	M
K7K5H1	tr|K7K5H1|K7K5H1_SOYBN Uncharacterized protein OS=Glycine max PE=4 SV=1	775.818	1549.62	2	1549.62	0.001	212	224	L	HMESQMDNTLMPT	S
K7K5H1	tr|K7K5H1|K7K5H1_SOYBN Uncharacterized protein OS=Glycine max PE=4 SV=1	841.78	2522.32	3	2522.32	-0.0053	31	53	K	YMVAGLPVPPDLVLPIQNSFHSI	S
K7K5H1	tr|K7K5H1|K7K5H1_SOYBN Uncharacterized protein OS=Glycine max PE=4 SV=1	871.386	2611.14	3	2611.15	-0.0096	3	24	N	KSGGGEMSKWPFTMSQWQELEH	Q
K7K5H1	tr|K7K5H1|K7K5H1_SOYBN Uncharacterized protein OS=Glycine max PE=4 SV=1	1286.6	3856.79	3	3856.79	0.0046	207	241	G	SNKVLHMESQMDNTLMPTSGVASFSTLRSNNNSML	Q
I1L7W1	tr|I1L7W1|I1L7W1_SOYBN Uncharacterized protein OS=Glycine max PE=3 SV=1	461.272	460.265	1	460.264	0.0002	215	219	V	AVKGS	T
I1L7W1	tr|I1L7W1|I1L7W1_SOYBN Uncharacterized protein OS=Glycine max PE=3 SV=1	630.36	629.353	1	629.35	0.003	568	573	L	GVRLDA	G
I1L7W1	tr|I1L7W1|I1L7W1_SOYBN Uncharacterized protein OS=Glycine max PE=3 SV=1	679.405	678.398	1	678.395	0.0024	981	986	F	ISIYAI	I
I1L7W1	tr|I1L7W1|I1L7W1_SOYBN Uncharacterized protein OS=Glycine max PE=3 SV=1	416.232	830.449	2	830.45	-0.0004	1373	1380	C	QLKDAVAS	K
I1L7W1	tr|I1L7W1|I1L7W1_SOYBN Uncharacterized protein OS=Glycine max PE=3 SV=1	831.458	830.45	1	830.45	0.0007	1373	1380	C	QLKDAVAS	K
I1L7W1	tr|I1L7W1|I1L7W1_SOYBN Uncharacterized protein OS=Glycine max PE=3 SV=1	524.269	1046.52	2	1046.52	-0.0003	1384	1393	E	KLDTSVVDNG	D
I1L7W1	tr|I1L7W1|I1L7W1_SOYBN Uncharacterized protein OS=Glycine max PE=3 SV=1	759.414	1516.81	2	1516.81	0.0038	914	926	L	IKEEERETGKVSL	H
I1L7W1	tr|I1L7W1|I1L7W1_SOYBN Uncharacterized protein OS=Glycine max PE=3 SV=1	771.467	1540.92	2	1540.92	0.0003	1274	1288	P	LVLKGITLSINGGEK	I
I1L7W1	tr|I1L7W1|I1L7W1_SOYBN Uncharacterized protein OS=Glycine max PE=3 SV=1	828.482	1654.95	2	1654.94	0.0056	940	954	W	WGIIAVISLSVLWQA	S
I1L7W1	tr|I1L7W1|I1L7W1_SOYBN Uncharacterized protein OS=Glycine max PE=3 SV=1	1021.53	2041.05	2	2041.04	0.0095	277	293	D	EIPYLSPQHRAERMSVI	F
I1L7W1	tr|I1L7W1|I1L7W1_SOYBN Uncharacterized protein OS=Glycine max PE=3 SV=1	1044.56	2087.11	2	2087.11	0.0014	437	454	Q	LHAVWMMPFQVGIGLFLL	Y
I1L7W1	tr|I1L7W1|I1L7W1_SOYBN Uncharacterized protein OS=Glycine max PE=3 SV=1	1068.51	2135	2	2135	-0.0017	4	24	S	AAASTWITSFSCSPNATPNLP	H
I1L7W1	tr|I1L7W1|I1L7W1_SOYBN Uncharacterized protein OS=Glycine max PE=3 SV=1	736.019	2205.04	3	2205.03	0.0095	852	872	M	DFSALVAAHDTSMELVEQGAV	M
I1L7W1	tr|I1L7W1|I1L7W1_SOYBN Uncharacterized protein OS=Glycine max PE=3 SV=1	1193.08	2384.14	2	2384.15	-0.0094	409	430	G	SARQDHGVGPIVNYMAVDSQQL	S
I1L7W1	tr|I1L7W1|I1L7W1_SOYBN Uncharacterized protein OS=Glycine max PE=3 SV=1	804.055	2409.14	3	2409.15	-0.0045	482	500	R	KNKRYQFNAMMSRDSRMKA	V
I1L7W1	tr|I1L7W1|I1L7W1_SOYBN Uncharacterized protein OS=Glycine max PE=3 SV=1	898.758	2693.25	3	2693.26	-0.005	490	511	N	AMMSRDSRMKAVNEMLNYMRVI	K
I1L7W1	tr|I1L7W1|I1L7W1_SOYBN Uncharacterized protein OS=Glycine max PE=3 SV=1	1009.13	3024.37	3	3024.37	0	423	448	Y	MAVDSQQLSDMMLQLHAVWMMPFQVG	I
I1L7W1	tr|I1L7W1|I1L7W1_SOYBN Uncharacterized protein OS=Glycine max PE=3 SV=1	1027.48	3079.4	3	3079.42	-0.0149	944	970	I	AVISLSVLWQASMMASDYWLAYETSEE	R
I1L7W1	tr|I1L7W1|I1L7W1_SOYBN Uncharacterized protein OS=Glycine max PE=3 SV=1	1116.52	3346.53	3	3346.54	-0.0153	836	866	G	MIVQSGKYDDLLASGMDFSALVAAHDTSMEL	V
I1L7W1	tr|I1L7W1|I1L7W1_SOYBN Uncharacterized protein OS=Glycine max PE=3 SV=1	1272.57	3814.69	3	3814.69	-0.0094	608	641	L	GRLDRYMSSRELMDDSVEREEGCGGHTAVEVKDG	T
I1L7W1	tr|I1L7W1|I1L7W1_SOYBN Uncharacterized protein OS=Glycine max PE=3 SV=1	978.386	4886.9	5	4886.88	0.0131	140	182	V	LAVLIIHEKKFQAVVHPLSLRIYWIANFILVSLFTASGVIRLV	S
K7L0V6	tr|K7L0V6|K7L0V6_SOYBN Uncharacterized protein OS=Glycine max PE=4 SV=1	444.282	443.275	1	443.274	0.0002	490	494	S	IALGA	A
K7L0V6	tr|K7L0V6|K7L0V6_SOYBN Uncharacterized protein OS=Glycine max PE=4 SV=1	689.384	688.377	1	688.375	0.0011	346	353	A	ATAVAAVS	G
K7L0V6	tr|K7L0V6|K7L0V6_SOYBN Uncharacterized protein OS=Glycine max PE=4 SV=1	760.42	759.413	1	759.413	0.0001	345	353	A	AATAVAAVS	G
K7L0V6	tr|K7L0V6|K7L0V6_SOYBN Uncharacterized protein OS=Glycine max PE=4 SV=1	380.714	759.413	2	759.413	0.0003	345	353	A	AATAVAAVS	G
K7L0V6	tr|K7L0V6|K7L0V6_SOYBN Uncharacterized protein OS=Glycine max PE=4 SV=1	416.232	830.449	2	830.45	-0.0004	344	353	V	AAATAVAAVS	G
K7L0V6	tr|K7L0V6|K7L0V6_SOYBN Uncharacterized protein OS=Glycine max PE=4 SV=1	831.458	830.451	1	830.45	0.0013	344	353	V	AAATAVAAVS	G
K7L0V6	tr|K7L0V6|K7L0V6_SOYBN Uncharacterized protein OS=Glycine max PE=4 SV=1	892.421	891.413	1	891.417	-0.0034	19	25	A	FFFPSTF	S
K7L0V6	tr|K7L0V6|K7L0V6_SOYBN Uncharacterized protein OS=Glycine max PE=4 SV=1	687.854	1373.69	2	1373.69	-0.0011	642	652	D	NRPSMSQVRQR	I
K7L0V6	tr|K7L0V6|K7L0V6_SOYBN Uncharacterized protein OS=Glycine max PE=4 SV=1	914.928	1827.84	2	1827.85	-0.0048	326	346	I	ERGNVENGGGGGGGNSVVAAA	T
K7L0V6	tr|K7L0V6|K7L0V6_SOYBN Uncharacterized protein OS=Glycine max PE=4 SV=1	647.015	1938.02	3	1938.02	0.006	503	521	H	SQGPSVSHGNIKSSNILLT	K
K7L0V6	tr|K7L0V6|K7L0V6_SOYBN Uncharacterized protein OS=Glycine max PE=4 SV=1	674.733	2021.18	3	2021.18	-0.0005	89	106	G	VFPALKNLHTLSLRVNSL	S
K7L0V6	tr|K7L0V6|K7L0V6_SOYBN Uncharacterized protein OS=Glycine max PE=4 SV=1	707.342	2119	3	2119.01	-0.0099	240	263	S	GVNGSSNSSGVGGGEGSVIGGEKK	K
K7L0V6	tr|K7L0V6|K7L0V6_SOYBN Uncharacterized protein OS=Glycine max PE=4 SV=1	615.079	2456.29	4	2456.28	0.0009	341	369	N	SVVAAATAVAAVSGSRGGGGGGGGRGDKK	L
K7L0V6	tr|K7L0V6|K7L0V6_SOYBN Uncharacterized protein OS=Glycine max PE=4 SV=1	849.27	3393.05	4	3393.06	-0.0058	267	300	G	KLSGGAIAGIVVGSVVILLLVVFALILLCRSGDK	T
K7L0V6	tr|K7L0V6|K7L0V6_SOYBN Uncharacterized protein OS=Glycine max PE=4 SV=1	863.525	3450.07	4	3450.08	-0.0073	266	300	K	GKLSGGAIAGIVVGSVVILLLVVFALILLCRSGDK	T
K7L0V6	tr|K7L0V6|K7L0V6_SOYBN Uncharacterized protein OS=Glycine max PE=4 SV=1	1218.93	3653.76	3	3653.75	0.016	436	465	G	VMDHENLVPLRAYYYSRDEKLLVHDYMPMG	S
K7L7Z6	tr|K7L7Z6|K7L7Z6_SOYBN Uncharacterized protein OS=Glycine max PE=4 SV=1	446.261	445.253	1	445.254	-0.0002	495	499	L	VSAAV	M
K7L7Z6	tr|K7L7Z6|K7L7Z6_SOYBN Uncharacterized protein OS=Glycine max PE=4 SV=1	649.298	648.291	1	648.29	0.0011	360	365	N	IANANM	P
K7L7Z6	tr|K7L7Z6|K7L7Z6_SOYBN Uncharacterized protein OS=Glycine max PE=4 SV=1	760.42	759.413	1	759.413	0.0002	197	203	T	KDIQVAS	F
K7L7Z6	tr|K7L7Z6|K7L7Z6_SOYBN Uncharacterized protein OS=Glycine max PE=4 SV=1	608.824	1215.63	2	1215.63	0.0055	153	164	I	GGGFLYTGLGKF	Q
Q49N12	tr|Q49N12|Q49N12_SOYBN Putative receptor-like protein kinase 2 OS=Glycine max PE=2 SV=1	472.313	471.306	1	471.306	0.0001	607	611	V	VVGVV	A
Q49N12	tr|Q49N12|Q49N12_SOYBN Putative receptor-like protein kinase 2 OS=Glycine max PE=2 SV=1	543.351	542.344	1	542.343	0.001	607	612	V	VVGVVA	A
Q49N12	tr|Q49N12|Q49N12_SOYBN Putative receptor-like protein kinase 2 OS=Glycine max PE=2 SV=1	614.388	613.38	1	613.38	0.0004	607	613	V	VVGVVAA	G
Q49N12	tr|Q49N12|Q49N12_SOYBN Putative receptor-like protein kinase 2 OS=Glycine max PE=2 SV=1	821.409	1640.8	2	1640.8	0.0054	819	833	N	THISTRIAGTFGYMA	P
Q49N12	tr|Q49N12|Q49N12_SOYBN Putative receptor-like protein kinase 2 OS=Glycine max PE=2 SV=1	840.742	2519.21	3	2519.21	0.0002	425	447	S	DTGGPARFHRSGTKNWAYINTGN	F
Q49N12	tr|Q49N12|Q49N12_SOYBN Putative receptor-like protein kinase 2 OS=Glycine max PE=2 SV=1	846.502	2536.48	3	2536.47	0.0101	125	148	N	GTIPKEWGSTKLAIISLLGNRLIG	S
Q49N12	tr|Q49N12|Q49N12_SOYBN Putative receptor-like protein kinase 2 OS=Glycine max PE=2 SV=1	862.09	2583.25	3	2583.24	0.0052	496	517	Y	TVNLHFAEIMFIDDQTFNSLGR	R
Q49N12	tr|Q49N12|Q49N12_SOYBN Putative receptor-like protein kinase 2 OS=Glycine max PE=2 SV=1	1476.23	2950.45	2	2950.46	-0.0133	462	487	N	KTLLSTDNVDLYMDARVSPISLTYYG	F
Q49N12	tr|Q49N12|Q49N12_SOYBN Putative receptor-like protein kinase 2 OS=Glycine max PE=2 SV=1	1116.54	3346.61	3	3346.6	0.0012	927	956	T	MSSVVSMLEGKIVVDEEFSGETTEVLDEKK	M
Q49N12	tr|Q49N12|Q49N12_SOYBN Putative receptor-like protein kinase 2 OS=Glycine max PE=2 SV=1	1254.93	3761.78	3	3761.77	0.0082	916	950	L	CTNVTAALRPTMSSVVSMLEGKIVVDEEFSGETTE	V
K7LWQ9	tr|K7LWQ9|K7LWQ9_SOYBN Uncharacterized protein OS=Glycine max PE=4 SV=1	543.35	542.343	1	542.343	-0.0002	105	109	G	LVSPK	V
K7LWQ9	tr|K7LWQ9|K7LWQ9_SOYBN Uncharacterized protein OS=Glycine max PE=4 SV=1	769.337	768.33	1	768.329	0.0009	158	164	K	TKGDADY	S
K7LWQ9	tr|K7LWQ9|K7LWQ9_SOYBN Uncharacterized protein OS=Glycine max PE=4 SV=1	432.204	862.393	2	862.392	0.0006	169	176	D	SEEITDIG	S
K7LWQ9	tr|K7LWQ9|K7LWQ9_SOYBN Uncharacterized protein OS=Glycine max PE=4 SV=1	863.401	862.394	1	862.392	0.0017	169	176	D	SEEITDIG	S
K7LWQ9	tr|K7LWQ9|K7LWQ9_SOYBN Uncharacterized protein OS=Glycine max PE=4 SV=1	744.443	1486.87	2	1486.87	0.0064	42	53	P	VDPYLKGRLIWK	L
K7LWQ9	tr|K7LWQ9|K7LWQ9_SOYBN Uncharacterized protein OS=Glycine max PE=4 SV=1	755.374	2263.1	3	2263.09	0.0073	171	191	E	EITDIGSMTGRAGKMSEKQPQ	P
K7LWQ9	tr|K7LWQ9|K7LWQ9_SOYBN Uncharacterized protein OS=Glycine max PE=4 SV=1	794.476	3967.34	5	3967.35	-0.0121	94	128	A	SKEFPLLTRFGLVSPKVILLGGVRTSLMLRLRLIE	N
I1M2Q0	tr|I1M2Q0|I1M2Q0_SOYBN Uncharacterized protein OS=Glycine max PE=3 SV=1	629.296	628.289	1	628.289	0	182	187	Y	PACPEL	A
I1M2Q0	tr|I1M2Q0|I1M2Q0_SOYBN Uncharacterized protein OS=Glycine max PE=3 SV=1	526.262	1050.51	2	1050.51	0.0048	19	28	Y	MPTAFSSTIP	I
I1M2Q0	tr|I1M2Q0|I1M2Q0_SOYBN Uncharacterized protein OS=Glycine max PE=3 SV=1	665.841	1329.67	2	1329.66	0.0064	292	301	G	KESLYKEFTW	F
I1M2Q0	tr|I1M2Q0|I1M2Q0_SOYBN Uncharacterized protein OS=Glycine max PE=3 SV=1	716.351	1430.69	2	1430.69	-0.0039	169	180	M	DKQSDSVFRVNH	Y
I1M2Q0	tr|I1M2Q0|I1M2Q0_SOYBN Uncharacterized protein OS=Glycine max PE=3 SV=1	927.979	1853.94	2	1853.95	-0.0092	56	72	N	HGVPIEAISQLESEAFK	F
I1M2Q0	tr|I1M2Q0|I1M2Q0_SOYBN Uncharacterized protein OS=Glycine max PE=3 SV=1	1256.16	2510.3	2	2510.3	0.0016	18	40	N	YMPTAFSSTIPIVDLSKPDAKTL	I
I1MBI9	tr|I1MBI9|I1MBI9_SOYBN Uncharacterized protein OS=Glycine max PE=3 SV=1	721.423	720.415	1	720.417	-0.0016	304	309	Q	ELFKGK	G
I1MBI9	tr|I1MBI9|I1MBI9_SOYBN Uncharacterized protein OS=Glycine max PE=3 SV=1	372.734	743.453	2	743.454	-0.0006	142	148	E	IKAAVDK	A
I1MBI9	tr|I1MBI9|I1MBI9_SOYBN Uncharacterized protein OS=Glycine max PE=3 SV=1	764.321	763.313	1	763.317	-0.0038	54	60	L	MNPTNAT	L
I1MBI9	tr|I1MBI9|I1MBI9_SOYBN Uncharacterized protein OS=Glycine max PE=3 SV=1	878.342	877.335	1	877.334	0.0003	285	291	V	DTTYYTD	L
I1MBI9	tr|I1MBI9|I1MBI9_SOYBN Uncharacterized protein OS=Glycine max PE=3 SV=1	896.463	1790.91	2	1790.91	0.0012	14	28	T	LYKSFLLLAMFCNTQ	T
I1MBI9	tr|I1MBI9|I1MBI9_SOYBN Uncharacterized protein OS=Glycine max PE=3 SV=1	713.023	2136.05	3	2136.04	0.0088	48	66	L	AMVITLMNPTNATLSPHFY	D
I1MBI9	tr|I1MBI9|I1MBI9_SOYBN Uncharacterized protein OS=Glycine max PE=3 SV=1	1115.26	3342.76	3	3342.75	0.0089	320	348	L	YSRIPLAFARDFKASMIKMGNMKPLTGRQ	G
I1KAY9	tr|I1KAY9|I1KAY9_SOYBN Uncharacterized protein OS=Glycine max PE=4 SV=1	488.308	487.3	1	487.301	-0.0004	334	338	W	SIGVI	S
I1KAY9	tr|I1KAY9|I1KAY9_SOYBN Uncharacterized protein OS=Glycine max PE=4 SV=1	689.384	688.377	1	688.375	0.0011	29	36	A	AATVAVAS	P
I1KAY9	tr|I1KAY9|I1KAY9_SOYBN Uncharacterized protein OS=Glycine max PE=4 SV=1	714.473	713.465	1	713.466	-0.0007	434	439	L	RRAALK	S
I1KAY9	tr|I1KAY9|I1KAY9_SOYBN Uncharacterized protein OS=Glycine max PE=4 SV=1	380.713	759.412	2	759.413	-0.0005	28	36	Y	AAATVAVAS	P
I1KAY9	tr|I1KAY9|I1KAY9_SOYBN Uncharacterized protein OS=Glycine max PE=4 SV=1	760.42	759.413	1	759.413	0.0001	28	36	Y	AAATVAVAS	P
I1KAY9	tr|I1KAY9|I1KAY9_SOYBN Uncharacterized protein OS=Glycine max PE=4 SV=1	425.737	849.459	2	849.463	-0.0042	183	190	A	KMTSAIAI	E
I1KAY9	tr|I1KAY9|I1KAY9_SOYBN Uncharacterized protein OS=Glycine max PE=4 SV=1	438.738	875.462	2	875.465	-0.0022	394	401	R	KRMTAAQA	L
I1KAY9	tr|I1KAY9|I1KAY9_SOYBN Uncharacterized protein OS=Glycine max PE=4 SV=1	554.796	1107.58	2	1107.57	0.0033	339	348	I	SYILLCGSRP	F
I1KAY9	tr|I1KAY9|I1KAY9_SOYBN Uncharacterized protein OS=Glycine max PE=4 SV=1	570.8	1139.58	2	1139.58	0.0025	30	42	A	ATVAVASPPPSGS	S
I1KAY9	tr|I1KAY9|I1KAY9_SOYBN Uncharacterized protein OS=Glycine max PE=4 SV=1	802.902	1603.79	2	1603.8	-0.0054	44	59	S	ISAATPGRNTPAQSFS	M
I1KAY9	tr|I1KAY9|I1KAY9_SOYBN Uncharacterized protein OS=Glycine max PE=4 SV=1	1003.53	2005.04	2	2005.03	0.0079	60	80	S	MSPFPSPLPAGVAPSPAKTPG	R
I1KAY9	tr|I1KAY9|I1KAY9_SOYBN Uncharacterized protein OS=Glycine max PE=4 SV=1	950.224	2847.65	3	2847.66	-0.0125	89	115	P	PPSPAKPIMAALLRRQGKAKPKEGPIP	E
I1NHQ7	tr|I1NHQ7|I1NHQ7_SOYBN Uncharacterized protein OS=Glycine max PE=4 SV=1	791.38	790.372	1	790.371	0.0014	310	316	C	NTDELVT	S
I1NHQ7	tr|I1NHQ7|I1NHQ7_SOYBN Uncharacterized protein OS=Glycine max PE=4 SV=1	998.951	1995.89	2	1995.89	-0.0047	296	311	G	LYEYKYIVDGEWTCNT	D
I1NHQ7	tr|I1NHQ7|I1NHQ7_SOYBN Uncharacterized protein OS=Glycine max PE=4 SV=1	715.641	2143.9	3	2143.9	-0.0035	61	79	D	KEEEKSETYSHSMTEAMGA	V
I1NHQ7	tr|I1NHQ7|I1NHQ7_SOYBN Uncharacterized protein OS=Glycine max PE=4 SV=1	774.648	2320.92	3	2320.93	-0.0076	58	77	S	SADKEEEKSETYSHSMTEAM	G
I1NHQ7	tr|I1NHQ7|I1NHQ7_SOYBN Uncharacterized protein OS=Glycine max PE=4 SV=1	907.718	2720.13	3	2720.14	-0.0096	56	80	D	TSSADKEEEKSETYSHSMTEAMGAV	L
K7KVR7	tr|K7KVR7|K7KVR7_SOYBN Uncharacterized protein OS=Glycine max PE=4 SV=1	802.256	801.249	1	801.249	0.0004	172	178	E	GDDSMYD	Y
K7KVR7	tr|K7KVR7|K7KVR7_SOYBN Uncharacterized protein OS=Glycine max PE=4 SV=1	428.256	854.497	2	854.497	-0.0002	743	750	N	QTAVLPAR	V
K7KVR7	tr|K7KVR7|K7KVR7_SOYBN Uncharacterized protein OS=Glycine max PE=4 SV=1	1291.67	1290.67	1	1290.66	0.0061	425	435	P	VLDNGMRKTLE	K
K7KVR7	tr|K7KVR7|K7KVR7_SOYBN Uncharacterized protein OS=Glycine max PE=4 SV=1	721.871	1441.73	2	1441.73	-0.0066	342	354	L	AKEVPRNMGLDVN	D
K7KVR7	tr|K7KVR7|K7KVR7_SOYBN Uncharacterized protein OS=Glycine max PE=4 SV=1	808.34	1614.66	2	1614.67	-0.004	37	52	Y	CSANSVMGTPNTSMSL	C
K7KVR7	tr|K7KVR7|K7KVR7_SOYBN Uncharacterized protein OS=Glycine max PE=4 SV=1	981.501	1960.99	2	1960.98	0.0088	934	951	N	ETRSLTNRASQRGGGESR	G
K7KVR7	tr|K7KVR7|K7KVR7_SOYBN Uncharacterized protein OS=Glycine max PE=4 SV=1	985.454	2953.34	3	2953.35	-0.0062	208	234	L	FMNSSVAFGSRDLDDFLLQSGDISVMS	D
K7KVR7	tr|K7KVR7|K7KVR7_SOYBN Uncharacterized protein OS=Glycine max PE=4 SV=1	1036.45	3106.33	3	3106.32	0.0042	51	79	M	SLCSAVTLFQDFSDCDFASVATGEGFENF	S
K7KVR7	tr|K7KVR7|K7KVR7_SOYBN Uncharacterized protein OS=Glycine max PE=4 SV=1	1283.27	3846.8	3	3846.8	0.0001	72	108	A	TGEGFENFSPGKGAAPEVNRGGGDRRSFLYGSTGLEM	Y
I1JS27	tr|I1JS27|I1JS27_SOYBN Uncharacterized protein OS=Glycine max PE=4 SV=1	444.182	886.35	2	886.349	0.0009	365	372	K	GDSHPMEV	N
I1JS27	tr|I1JS27|I1JS27_SOYBN Uncharacterized protein OS=Glycine max PE=4 SV=1	939.359	938.351	1	938.347	0.0039	312	319	P	NMTQMADP	L
I1JS27	tr|I1JS27|I1JS27_SOYBN Uncharacterized protein OS=Glycine max PE=4 SV=1	500.765	999.515	2	999.517	-0.0018	390	397	P	MKSKFSRT	S
I1JS27	tr|I1JS27|I1JS27_SOYBN Uncharacterized protein OS=Glycine max PE=4 SV=1	1035.51	1034.5	1	1034.51	-0.0026	104	112	S	LVTCSVERE	D
I1JS27	tr|I1JS27|I1JS27_SOYBN Uncharacterized protein OS=Glycine max PE=4 SV=1	834.799	1667.58	2	1667.59	-0.0022	255	268	P	EQVMHCNTEEDCTN	L
I1JS27	tr|I1JS27|I1JS27_SOYBN Uncharacterized protein OS=Glycine max PE=4 SV=1	1170.44	2338.86	2	2338.87	-0.0044	56	76	D	DDEDADEDDDVSSNHVSTPFM	N
I1JS27	tr|I1JS27|I1JS27_SOYBN Uncharacterized protein OS=Glycine max PE=4 SV=1	830.046	2487.12	3	2487.11	0.0088	377	398	E	ESCDEETCTPKPPMKSKFSRTS	T
I1JS27	tr|I1JS27|I1JS27_SOYBN Uncharacterized protein OS=Glycine max PE=4 SV=1	853.096	2556.27	3	2556.26	0.01	285	306	A	INLMADVVEHEQFNKMNARNIA	M
I1JS27	tr|I1JS27|I1JS27_SOYBN Uncharacterized protein OS=Glycine max PE=4 SV=1	937.438	2809.29	3	2809.29	-0.0004	294	317	E	HEQFNKMNARNIAMVFAPNMTQMA	D
K7LP96	tr|K7LP96|K7LP96_SOYBN Uncharacterized protein OS=Glycine max PE=4 SV=1	570.292	569.285	1	569.285	0.0002	52	56	F	GFVTF	A
K7LP96	tr|K7LP96|K7LP96_SOYBN Uncharacterized protein OS=Glycine max PE=4 SV=1	423.701	845.388	2	845.388	0.0003	20	26	T	DDQALER	A
K7LP96	tr|K7LP96|K7LP96_SOYBN Uncharacterized protein OS=Glycine max PE=4 SV=1	716.351	1430.69	2	1430.69	-0.0066	69	81	G	MNGQNLDGRNITV	N
K7LP96	tr|K7LP96|K7LP96_SOYBN Uncharacterized protein OS=Glycine max PE=4 SV=1	757.102	3024.38	4	3024.37	0.01	44	71	R	ETGRSRGFGFVTFASEQSMKDAIEGMNG	Q
I1NHB8	tr|I1NHB8|I1NHB8_SOYBN Uncharacterized protein OS=Glycine max PE=4 SV=2	871.525	870.518	1	870.518	0.0006	232	240	G	KDVAAVAVV	P
I1NHB8	tr|I1NHB8|I1NHB8_SOYBN Uncharacterized protein OS=Glycine max PE=4 SV=2	480.286	958.557	2	958.556	0.0007	764	771	N	KESRKALQ	L
I1NHB8	tr|I1NHB8|I1NHB8_SOYBN Uncharacterized protein OS=Glycine max PE=4 SV=2	492.777	983.539	2	983.54	-0.0005	661	669	K	VNQTPKVAQ	E
I1NHB8	tr|I1NHB8|I1NHB8_SOYBN Uncharacterized protein OS=Glycine max PE=4 SV=2	840.926	1679.84	2	1679.84	-0.0022	541	557	V	TEIAGDTGKKCASSISL	P
I1NHB8	tr|I1NHB8|I1NHB8_SOYBN Uncharacterized protein OS=Glycine max PE=4 SV=2	853.385	1704.76	2	1704.75	0.0045	166	182	A	EDEALGVLNGTETSCAP	T
I1NHB8	tr|I1NHB8|I1NHB8_SOYBN Uncharacterized protein OS=Glycine max PE=4 SV=2	746.045	2235.11	3	2235.12	-0.0099	255	274	D	NIEGILNTGSRTFNSENTRL	I
I1NHB8	tr|I1NHB8|I1NHB8_SOYBN Uncharacterized protein OS=Glycine max PE=4 SV=2	746.36	2236.06	3	2236.06	-0.005	463	481	E	RIEDILEMESRTINSENTS	L
I1NHB8	tr|I1NHB8|I1NHB8_SOYBN Uncharacterized protein OS=Glycine max PE=4 SV=2	1244.57	2487.12	2	2487.12	-0.002	162	186	R	KSHAEDEALGVLNGTETSCAPTNSG	V
I1NHB8	tr|I1NHB8|I1NHB8_SOYBN Uncharacterized protein OS=Glycine max PE=4 SV=2	727.387	2905.52	4	2905.5	0.0132	86	112	F	DLASVHGTWVRGRKLEPGVSAELKEGD	T
I1NHB8	tr|I1NHB8|I1NHB8_SOYBN Uncharacterized protein OS=Glycine max PE=4 SV=2	1009.14	3024.38	3	3024.4	-0.0143	494	520	F	QLINIIEEVAMDSISDGEKEDKCGMEL	E
I1NHB8	tr|I1NHB8|I1NHB8_SOYBN Uncharacterized protein OS=Glycine max PE=4 SV=2	757.103	3024.38	4	3024.4	-0.014	494	520	F	QLINIIEEVAMDSISDGEKEDKCGMEL	E
K7MYB6	tr|K7MYB6|K7MYB6_SOYBN Uncharacterized protein OS=Glycine max PE=4 SV=1	432.245	431.238	1	431.238	-0.0005	79	83	A	GTAAI	K
K7MYB6	tr|K7MYB6|K7MYB6_SOYBN Uncharacterized protein OS=Glycine max PE=4 SV=1	631.33	630.323	1	630.322	0.0003	857	862	S	TSPVVE	S
K7MYB6	tr|K7MYB6|K7MYB6_SOYBN Uncharacterized protein OS=Glycine max PE=4 SV=1	648.321	647.314	1	647.313	0.0013	443	448	F	GKDSIE	E
K7MYB6	tr|K7MYB6|K7MYB6_SOYBN Uncharacterized protein OS=Glycine max PE=4 SV=1	842.533	841.525	1	841.527	-0.0018	194	200	L	EVIQLLK	E
K7MYB6	tr|K7MYB6|K7MYB6_SOYBN Uncharacterized protein OS=Glycine max PE=4 SV=1	573.338	1144.66	2	1144.66	0.0014	580	589	A	EFLRPGVSLK	L
K7MYB6	tr|K7MYB6|K7MYB6_SOYBN Uncharacterized protein OS=Glycine max PE=4 SV=1	645.831	1289.65	2	1289.65	-0.0028	450	460	E	DQRMAIRLANS	M
K7MYB6	tr|K7MYB6|K7MYB6_SOYBN Uncharacterized protein OS=Glycine max PE=4 SV=1	532.613	1594.82	3	1594.81	0.0071	630	642	S	FNRGKLQVEEVYN	F
K7MYB6	tr|K7MYB6|K7MYB6_SOYBN Uncharacterized protein OS=Glycine max PE=4 SV=1	1028.47	2054.92	2	2054.93	-0.0031	856	875	A	STSPVVESSNFDTKSESAPS	E
K7MYB6	tr|K7MYB6|K7MYB6_SOYBN Uncharacterized protein OS=Glycine max PE=4 SV=1	705.415	2113.22	3	2113.23	-0.0039	576	595	A	AKVAEFLRPGVSLKLAKEGT	E
K7LBP9	tr|K7LBP9|K7LBP9_SOYBN Uncharacterized protein OS=Glycine max PE=4 SV=1	459.257	458.249	1	458.249	0.0003	724	728	V	PAGSK	Q
K7LBP9	tr|K7LBP9|K7LBP9_SOYBN Uncharacterized protein OS=Glycine max PE=4 SV=1	451.241	900.467	2	900.466	0.0009	195	204	Y	VKGLQGDGAG	N
K7LBP9	tr|K7LBP9|K7LBP9_SOYBN Uncharacterized protein OS=Glycine max PE=4 SV=1	536.779	1071.54	2	1071.54	0.0013	196	206	V	KGLQGDGAGNR	L
K7LBP9	tr|K7LBP9|K7LBP9_SOYBN Uncharacterized protein OS=Glycine max PE=4 SV=1	545.272	1088.53	2	1088.53	0.0041	753	762	I	PTGEHELHIG	D
K7LBP9	tr|K7LBP9|K7LBP9_SOYBN Uncharacterized protein OS=Glycine max PE=4 SV=1	596.815	1191.61	2	1191.61	0.0011	567	578	G	TAIADVIFGATN	P
K7LBP9	tr|K7LBP9|K7LBP9_SOYBN Uncharacterized protein OS=Glycine max PE=4 SV=1	742.928	1483.84	2	1483.84	0.0056	342	354	A	IRKGLISENDLNL	A
K7LBP9	tr|K7LBP9|K7LBP9_SOYBN Uncharacterized protein OS=Glycine max PE=4 SV=1	778.447	1554.88	2	1554.87	0.0056	342	355	A	IRKGLISENDLNLA	L
K7LBP9	tr|K7LBP9|K7LBP9_SOYBN Uncharacterized protein OS=Glycine max PE=4 SV=1	1016.02	2030.02	2	2030.03	-0.0032	565	585	A	GGTAIADVIFGATNPGGRLPM	T
K7LBP9	tr|K7LBP9|K7LBP9_SOYBN Uncharacterized protein OS=Glycine max PE=4 SV=1	1300.69	2599.36	2	2599.35	0.0073	478	502	F	GAAEIIARQVDATVLVMGLDQTIEA	E
K7LBP9	tr|K7LBP9|K7LBP9_SOYBN Uncharacterized protein OS=Glycine max PE=4 SV=1	757.102	3024.38	4	3024.37	0.0032	255	282	L	EGQVASVMCSYNQVNGKPTCADPDLLRN	T
K7LBP9	tr|K7LBP9|K7LBP9_SOYBN Uncharacterized protein OS=Glycine max PE=4 SV=1	956.464	3821.83	4	3821.83	-0.0042	90	125	I	QGYEWWSEALHGVSNVGPGTKFGGAFPGATMFPQVI	S
K7LCT9	tr|K7LCT9|K7LCT9_SOYBN Uncharacterized protein OS=Glycine max PE=4 SV=1	428.255	854.496	2	854.497	-0.001	81	87	E	EVNLKPR	I
K7LCT9	tr|K7LCT9|K7LCT9_SOYBN Uncharacterized protein OS=Glycine max PE=4 SV=1	371.552	1111.63	3	1111.63	-0.0011	81	90	E	EVNLKPRIGS	R
K7LCT9	tr|K7LCT9|K7LCT9_SOYBN Uncharacterized protein OS=Glycine max PE=4 SV=1	556.825	1111.63	2	1111.63	-0.0002	81	90	E	EVNLKPRIGS	R
K7LCT9	tr|K7LCT9|K7LCT9_SOYBN Uncharacterized protein OS=Glycine max PE=4 SV=1	786.057	2355.15	3	2355.14	0.0038	49	71	C	DSSSSKSAGLLESSYTQPVKPTS	K
K7LCT9	tr|K7LCT9|K7LCT9_SOYBN Uncharacterized protein OS=Glycine max PE=4 SV=1	825.445	2473.31	3	2473.31	0.0064	63	84	S	YTQPVKPTSKAKVENTVEEVNL	K
I1LWE5	tr|I1LWE5|I1LWE5_SOYBN Uncharacterized protein OS=Glycine max PE=4 SV=1	517.773	1033.53	2	1033.53	0.0031	45	54	N	GLSLKVSEDS	G
I1LWE5	tr|I1LWE5|I1LWE5_SOYBN Uncharacterized protein OS=Glycine max PE=4 SV=1	661.781	1321.55	2	1321.55	-0.0023	551	562	G	TSYNSALADFMS	N
I1LWE5	tr|I1LWE5|I1LWE5_SOYBN Uncharacterized protein OS=Glycine max PE=4 SV=1	1077.07	2152.12	2	2152.13	-0.0106	331	348	K	FDPSKKLNVMKIEMAKLE	W
I1LWE5	tr|I1LWE5|I1LWE5_SOYBN Uncharacterized protein OS=Glycine max PE=4 SV=1	667.813	2667.22	4	2667.22	0.0001	212	235	M	PFGTFLFCSDISSTCFENPKSVLE	L
Q39801	tr|Q39801|Q39801_SOYBN 51 kDa seed maturation protein OS=Glycine max PE=2 SV=1	576.263	575.255	1	575.255	0.0003	186	191	Y	ATDAAQ	K
Q39801	tr|Q39801|Q39801_SOYBN 51 kDa seed maturation protein OS=Glycine max PE=2 SV=1	854.391	853.384	1	853.382	0.0019	183	190	T	KDYATDAA	Q
Q39801	tr|Q39801|Q39801_SOYBN 51 kDa seed maturation protein OS=Glycine max PE=2 SV=1	437.753	873.492	2	873.492	-0.0003	445	453	E	KASDIAKAA	K
Q39801	tr|Q39801|Q39801_SOYBN 51 kDa seed maturation protein OS=Glycine max PE=2 SV=1	874.5	873.492	1	873.492	0.0005	445	453	E	KASDIAKAA	K
Q39801	tr|Q39801|Q39801_SOYBN 51 kDa seed maturation protein OS=Glycine max PE=2 SV=1	570.798	1139.58	2	1139.58	-0.0001	209	218	A	TDAAKKTKDY	A
Q39801	tr|Q39801|Q39801_SOYBN 51 kDa seed maturation protein OS=Glycine max PE=2 SV=1	577.278	1152.54	2	1152.54	0.0006	113	123	T	AQKSKDYAGDA	A
Q39801	tr|Q39801|Q39801_SOYBN 51 kDa seed maturation protein OS=Glycine max PE=2 SV=1	614.297	1226.58	2	1226.58	0.0017	135	145	A	AQKTKDYASDT	A
Q39801	tr|Q39801|Q39801_SOYBN 51 kDa seed maturation protein OS=Glycine max PE=2 SV=1	614.297	1226.58	2	1226.58	0.0017	98	108	Y	ATDTAQKSKDY	A
Q39801	tr|Q39801|Q39801_SOYBN 51 kDa seed maturation protein OS=Glycine max PE=2 SV=1	614.297	1226.58	2	1226.58	0.0018	102	112	T	AQKSKDYATDT	A
Q39801	tr|Q39801|Q39801_SOYBN 51 kDa seed maturation protein OS=Glycine max PE=2 SV=1	625.735	1249.45	2	1249.46	-0.0055	14	24	M	MLFAMNCNCTS	V
Q39801	tr|Q39801|Q39801_SOYBN 51 kDa seed maturation protein OS=Glycine max PE=2 SV=1	641.345	1280.67	2	1280.67	0.0025	190	200	A	AQKTKDYATQK	T
Q39801	tr|Q39801|Q39801_SOYBN 51 kDa seed maturation protein OS=Glycine max PE=2 SV=1	844.452	1686.89	2	1686.89	-0.0001	413	427	T	AQRTKEKLQDIASEA	G
Q39801	tr|Q39801|Q39801_SOYBN 51 kDa seed maturation protein OS=Glycine max PE=2 SV=1	1094.98	2187.95	2	2187.96	-0.006	330	349	R	KEYSGDASHKSKEASDYASE	T
Q39801	tr|Q39801|Q39801_SOYBN 51 kDa seed maturation protein OS=Glycine max PE=2 SV=1	1238.61	2475.2	2	2475.21	-0.0053	3	25	A	SKVVSVLVIAMMLFAMNCNCTSV	G
Q39801	tr|Q39801|Q39801_SOYBN 51 kDa seed maturation protein OS=Glycine max PE=2 SV=1	985.785	2954.33	3	2954.34	-0.0095	384	410	A	GDATKRSKEASNDHANDMAQKTKDYAS	D
Q39801	tr|Q39801|Q39801_SOYBN 51 kDa seed maturation protein OS=Glycine max PE=2 SV=1	1095.52	3283.54	3	3283.53	0.0098	30	59	P	STKEEGHDFQESKAKTTQTANKAMETGKEG	Q
Q39873	tr|Q39873|Q39873_SOYBN Lea protein OS=Glycine max PE=2 SV=1	599.291	1196.57	2	1196.57	0.0009	103	113	S	KDYAGDTAQKT	K
Q39873	tr|Q39873|Q39873_SOYBN Lea protein OS=Glycine max PE=2 SV=1	663.818	1325.62	2	1325.62	0.0009	253	264	K	TKDYASDAAQRT	K
Q39873	tr|Q39873|Q39873_SOYBN Lea protein OS=Glycine max PE=2 SV=1	663.818	1325.62	2	1325.62	0.0014	355	366	A	SEYASDAAQRTK	E
Q39873	tr|Q39873|Q39873_SOYBN Lea protein OS=Glycine max PE=2 SV=1	685.333	1368.65	2	1368.65	0.0001	109	121	D	TAQKTKDYAGDTA	Q
Q39873	tr|Q39873|Q39873_SOYBN Lea protein OS=Glycine max PE=2 SV=1	799.625	3194.47	4	3194.48	-0.0084	33	61	K	EEGHDFQEAKAKTTQTANKAMETGKDGKE	A
Q39873	tr|Q39873|Q39873_SOYBN Lea protein OS=Glycine max PE=2 SV=1	809.867	3235.44	4	3235.43	0.0067	20	49	N	CNCTSVGHMPSTKEEGHDFQEAKAKTTQTA	N
I1LJ81	tr|I1LJ81|I1LJ81_SOYBN Uncharacterized protein OS=Glycine max PE=4 SV=1	527.757	1053.5	2	1053.5	0.001	380	389	Y	IVKDESGYGS	T
I1LJ81	tr|I1LJ81|I1LJ81_SOYBN Uncharacterized protein OS=Glycine max PE=4 SV=1	649.827	1297.64	2	1297.64	-0.0015	291	302	Q	IMAIGTLALCYN	N
I1LJ81	tr|I1LJ81|I1LJ81_SOYBN Uncharacterized protein OS=Glycine max PE=4 SV=1	1395.64	1394.63	1	1394.64	-0.0052	192	204	D	LAPDDLSNSMGLF	L
I1LJ81	tr|I1LJ81|I1LJ81_SOYBN Uncharacterized protein OS=Glycine max PE=4 SV=1	698.326	1394.64	2	1394.64	-0.0011	193	205	L	APDDLSNSMGLFL	Q
I1LJ81	tr|I1LJ81|I1LJ81_SOYBN Uncharacterized protein OS=Glycine max PE=4 SV=1	661.021	1980.04	3	1980.05	-0.0091	294	311	A	IGTLALCYNNIEVFRGVV	K
I1LJ81	tr|I1LJ81|I1LJ81_SOYBN Uncharacterized protein OS=Glycine max PE=4 SV=1	686.741	2057.2	3	2057.19	0.0084	4	21	S	LGAILKNPDDFYPLLKLK	M
I1LJ81	tr|I1LJ81|I1LJ81_SOYBN Uncharacterized protein OS=Glycine max PE=4 SV=1	1087.06	2172.11	2	2172.11	0.0029	381	400	I	VKDESGYGSTMIIVLVIMVS	I
I1LJ81	tr|I1LJ81|I1LJ81_SOYBN Uncharacterized protein OS=Glycine max PE=4 SV=1	964.743	3854.94	4	3854.95	-0.0103	310	343	G	VVKMRRGLTAKVIDRTTTMADVYGAFFDFASMLE	S
I1M6E0	tr|I1M6E0|I1M6E0_SOYBN Uncharacterized protein OS=Glycine max PE=4 SV=1	516.304	515.296	1	515.295	0.0008	631	635	K	LGVLD	L
I1M6E0	tr|I1M6E0|I1M6E0_SOYBN Uncharacterized protein OS=Glycine max PE=4 SV=1	857.509	856.501	1	856.502	-0.0005	184	191	N	KVSGEIPK	S
I1M6E0	tr|I1M6E0|I1M6E0_SOYBN Uncharacterized protein OS=Glycine max PE=4 SV=1	429.259	856.503	2	856.502	0.0013	184	191	N	KVSGEIPK	S
I1M6E0	tr|I1M6E0|I1M6E0_SOYBN Uncharacterized protein OS=Glycine max PE=4 SV=1	881.533	880.526	1	880.524	0.0015	813	820	Q	ALGSIRHK	N
I1M6E0	tr|I1M6E0|I1M6E0_SOYBN Uncharacterized protein OS=Glycine max PE=4 SV=1	500.268	998.521	2	998.522	-0.001	886	894	S	ILHGDVKAM	N
I1M6E0	tr|I1M6E0|I1M6E0_SOYBN Uncharacterized protein OS=Glycine max PE=4 SV=1	700.891	1399.77	2	1399.76	0.0024	788	799	V	PNGQILAVKKMW	S
I1M6E0	tr|I1M6E0|I1M6E0_SOYBN Uncharacterized protein OS=Glycine max PE=4 SV=1	637.328	1908.96	3	1908.96	-0.0005	837	853	L	LFYEYLPNGSLSSLIHG	S
I1M6E0	tr|I1M6E0|I1M6E0_SOYBN Uncharacterized protein OS=Glycine max PE=4 SV=1	994.837	2981.49	3	2981.48	0.005	600	626	E	VAQIPSLEIFLNLSCNQFSGEIPTQFS	S
K7KCL1	tr|K7KCL1|K7KCL1_SOYBN Uncharacterized protein OS=Glycine max PE=4 SV=1	704.885	1407.76	2	1407.75	0.0044	65	78	A	PLHPPGVNPAALEP	T
Q8RVH5	sp|Q8RVH5|7SBG2_SOYBN Basic 7S globulin 2 OS=Glycine max PE=1 SV=1	625.391	624.384	1	624.385	-0.0006	161	166	G	PLVTVP	Q
Q8RVH5	sp|Q8RVH5|7SBG2_SOYBN Basic 7S globulin 2 OS=Glycine max PE=1 SV=1	668.435	667.428	1	667.427	0.0012	41	46	L	LVLPVQ	N
Q8RVH5	sp|Q8RVH5|7SBG2_SOYBN Basic 7S globulin 2 OS=Glycine max PE=1 SV=1	471.717	941.42	2	941.42	-0.0002	46	54	V	QNDASTGLH	W
Q8RVH5	sp|Q8RVH5|7SBG2_SOYBN Basic 7S globulin 2 OS=Glycine max PE=1 SV=1	632.321	1262.63	2	1262.63	0.0012	254	264	L	TVTPQGEYNVR	V
Q8RVH5	sp|Q8RVH5|7SBG2_SOYBN Basic 7S globulin 2 OS=Glycine max PE=1 SV=1	481.911	1442.71	3	1442.72	-0.0067	307	318	S	LYQAFTQVFAQQ	L
Q8RVH5	sp|Q8RVH5|7SBG2_SOYBN Basic 7S globulin 2 OS=Glycine max PE=1 SV=1	722.364	1442.71	2	1442.71	0.0055	360	373	R	ISGEDLMVQAQPGV	T
Q8RVH5	sp|Q8RVH5|7SBG2_SOYBN Basic 7S globulin 2 OS=Glycine max PE=1 SV=1	725.37	1448.73	2	1448.73	0	254	266	L	TVTPQGEYNVRVS	S
Q8RVH5	sp|Q8RVH5|7SBG2_SOYBN Basic 7S globulin 2 OS=Glycine max PE=1 SV=1	916.992	1831.97	2	1831.98	-0.0088	312	327	F	TQVFAQQLEKQAQVKS	V
Q8RVH5	sp|Q8RVH5|7SBG2_SOYBN Basic 7S globulin 2 OS=Glycine max PE=1 SV=1	1081.56	2161.11	2	2161.1	0.0102	19	37	L	FFLSDSVPIPQHHTNPTKP	I
Q8RVH5	sp|Q8RVH5|7SBG2_SOYBN Basic 7S globulin 2 OS=Glycine max PE=1 SV=1	991.469	2971.39	3	2971.39	-0.0061	234	258	P	NNMQQFHNQDIFHDLAFTPLTVTPQ	G
K7KQ93	tr|K7KQ93|K7KQ93_SOYBN Uncharacterized protein OS=Glycine max PE=4 SV=1	527.758	1053.5	2	1053.5	0.0014	59	68	S	SPRHDAFPAG	L
K7KQ93	tr|K7KQ93|K7KQ93_SOYBN Uncharacterized protein OS=Glycine max PE=4 SV=1	656.285	1310.56	2	1310.56	-0.0063	532	543	M	VNDQSSEPTFTS	N
K7KQ93	tr|K7KQ93|K7KQ93_SOYBN Uncharacterized protein OS=Glycine max PE=4 SV=1	700.285	1398.56	2	1398.55	0.0011	48	60	S	LTNNMDNGCFSSP	R
K7KQ93	tr|K7KQ93|K7KQ93_SOYBN Uncharacterized protein OS=Glycine max PE=4 SV=1	712.331	1422.65	2	1422.65	-0.0054	124	135	N	MPDMDGFKLLEQ	V
K7KQ93	tr|K7KQ93|K7KQ93_SOYBN Uncharacterized protein OS=Glycine max PE=4 SV=1	764.824	1527.63	2	1527.63	0.0007	593	605	Y	NMNFGLQNIDMSE	Y
K7KQ93	tr|K7KQ93|K7KQ93_SOYBN Uncharacterized protein OS=Glycine max PE=4 SV=1	852.383	1702.75	2	1702.75	0.0036	359	374	S	DGSLLLQMDATSHEGN	L
K7KQ93	tr|K7KQ93|K7KQ93_SOYBN Uncharacterized protein OS=Glycine max PE=4 SV=1	954.985	1907.96	2	1907.95	0.0042	142	158	D	LPVIMMSVDGETSRVMK	G
K7KQ93	tr|K7KQ93|K7KQ93_SOYBN Uncharacterized protein OS=Glycine max PE=4 SV=1	822.435	2464.28	3	2464.28	0.0041	246	266	F	GDHSPMKKARVVWSVDLHQKF	V
K7KQ93	tr|K7KQ93|K7KQ93_SOYBN Uncharacterized protein OS=Glycine max PE=4 SV=1	895.436	2683.28	3	2683.28	0.0078	234	256	R	KDADNKHDDKEFGDHSPMKKARV	V
I1MTL6	tr|I1MTL6|I1MTL6_SOYBN Uncharacterized protein OS=Glycine max PE=3 SV=1	488.308	487.3	1	487.301	-0.0004	65	69	E	SIGVL	S
I1MTL6	tr|I1MTL6|I1MTL6_SOYBN Uncharacterized protein OS=Glycine max PE=3 SV=1	567.768	1133.52	2	1133.52	0	311	321	Y	EFGPFAPACVP	K
I1MTL6	tr|I1MTL6|I1MTL6_SOYBN Uncharacterized protein OS=Glycine max PE=3 SV=1	693.353	1384.69	2	1384.7	-0.0063	301	312	K	QGIKQASKSYEF	G
I1MTL6	tr|I1MTL6|I1MTL6_SOYBN Uncharacterized protein OS=Glycine max PE=3 SV=1	707.426	1412.84	2	1412.84	0.003	60	72	I	VNVLESIGVLSRK	A
I1MTL6	tr|I1MTL6|I1MTL6_SOYBN Uncharacterized protein OS=Glycine max PE=3 SV=1	710.771	1419.53	2	1419.53	0.0009	116	128	D	DEDDEETQSNPAA	T
I1MTL6	tr|I1MTL6|I1MTL6_SOYBN Uncharacterized protein OS=Glycine max PE=3 SV=1	716.351	1430.69	2	1430.69	-0.0066	321	333	V	PKVGASQNNNMKQ	V
I1MTL6	tr|I1MTL6|I1MTL6_SOYBN Uncharacterized protein OS=Glycine max PE=3 SV=1	721.866	1441.72	2	1441.72	-0.0027	301	313	K	QGIKQASKSYEFG	P
I1MTL6	tr|I1MTL6|I1MTL6_SOYBN Uncharacterized protein OS=Glycine max PE=3 SV=1	1036.87	3107.58	3	3107.59	-0.0069	198	223	K	VRRLYDIANVLSSMNLIEKTHTMDTR	K
I1MTL6	tr|I1MTL6|I1MTL6_SOYBN Uncharacterized protein OS=Glycine max PE=3 SV=1	1076.56	3226.66	3	3226.67	-0.0088	168	197	F	VCSNVELISLDEAAKLLLGDAHNTSVMRTK	V
Q9XET0	tr|Q9XET0|Q9XET0_SOYBN Seed maturation protein PM30 OS=Glycine max GN=PM30 PE=2 SV=1	623.326	1244.64	2	1244.64	0.0022	109	121	T	GEKVKGAAQGATE	A
Q9XET0	tr|Q9XET0|Q9XET0_SOYBN Seed maturation protein PM30 OS=Glycine max GN=PM30 PE=2 SV=1	625.806	1249.6	2	1249.6	0.0002	38	48	E	KTQEMAQAAKE	K
Q9XET0	tr|Q9XET0|Q9XET0_SOYBN Seed maturation protein PM30 OS=Glycine max GN=PM30 PE=2 SV=1	625.807	1249.6	2	1249.6	0.0024	36	46	A	KEKTQEMAQAA	K
Q9XET0	tr|Q9XET0|Q9XET0_SOYBN Seed maturation protein PM30 OS=Glycine max GN=PM30 PE=2 SV=1	663.82	1325.62	2	1325.62	0.0036	7	18	Q	SYEAGQTKGRTE	E
Q9XET0	tr|Q9XET0|Q9XET0_SOYBN Seed maturation protein PM30 OS=Glycine max GN=PM30 PE=2 SV=1	673.357	1344.7	2	1344.7	0.0008	45	57	Q	AAKEKTQQTAQAA	K
Q9XET0	tr|Q9XET0|Q9XET0_SOYBN Seed maturation protein PM30 OS=Glycine max GN=PM30 PE=2 SV=1	805.375	1608.73	2	1608.74	-0.0035	96	110	Q	SGKDNTQGFLQQTGE	K
Q9XET0	tr|Q9XET0|Q9XET0_SOYBN Seed maturation protein PM30 OS=Glycine max GN=PM30 PE=2 SV=1	738.706	2213.1	3	2213.09	0.0032	122	140	E	AVKQTLGLGEHDQDNRRNY	-
Q9XET0	tr|Q9XET0|Q9XET0_SOYBN Seed maturation protein PM30 OS=Glycine max GN=PM30 PE=2 SV=1	1040.15	3117.42	3	3117.42	0.0085	82	110	Q	KTSEMGQSTKESAQSGKDNTQGFLQQTGE	K
K7KEN5	tr|K7KEN5|K7KEN5_SOYBN Uncharacterized protein OS=Glycine max PE=4 SV=1	540.266	1078.52	2	1078.51	0.0045	274	281	P	ENRMRRAM	L
K7LQJ6	tr|K7LQJ6|K7LQJ6_SOYBN Uncharacterized protein OS=Glycine max PE=4 SV=1	478.288	954.562	2	954.561	0.001	87	94	S	SNLRQPIK	Q
K7LQJ6	tr|K7LQJ6|K7LQJ6_SOYBN Uncharacterized protein OS=Glycine max PE=4 SV=1	637.879	1273.74	2	1273.74	-0.0002	497	507	S	KMKEKGALQLL	L
K7LQJ6	tr|K7LQJ6|K7LQJ6_SOYBN Uncharacterized protein OS=Glycine max PE=4 SV=1	641.307	1280.6	2	1280.6	0.003	328	338	N	ALHMAEAGYFR	P
K7LQJ6	tr|K7LQJ6|K7LQJ6_SOYBN Uncharacterized protein OS=Glycine max PE=4 SV=1	440.253	1317.74	3	1317.73	0.0049	354	365	I	LMATALSRLELT	D
K7LQJ6	tr|K7LQJ6|K7LQJ6_SOYBN Uncharacterized protein OS=Glycine max PE=4 SV=1	698.329	1394.64	2	1394.64	0.0032	327	338	Q	NALHMAEAGYFR	P
K7LQJ6	tr|K7LQJ6|K7LQJ6_SOYBN Uncharacterized protein OS=Glycine max PE=4 SV=1	783.904	1565.79	2	1565.79	-0.001	380	393	E	PLVNMFCTGKLESK	L
K7LQJ6	tr|K7LQJ6|K7LQJ6_SOYBN Uncharacterized protein OS=Glycine max PE=4 SV=1	654.629	1960.86	3	1960.86	0.0073	138	156	F	DGSLSLASSPKSEFSTSDM	K
K7LQJ6	tr|K7LQJ6|K7LQJ6_SOYBN Uncharacterized protein OS=Glycine max PE=4 SV=1	710.099	2127.28	3	2127.28	-0.0018	504	521	A	LQLLLPFLKENTTKVRSK	V
K7LQJ6	tr|K7LQJ6|K7LQJ6_SOYBN Uncharacterized protein OS=Glycine max PE=4 SV=1	761.078	2280.21	3	2280.22	-0.0091	469	490	N	LSSPIIQGHLLEALNNIASHPG	A
K7LQJ6	tr|K7LQJ6|K7LQJ6_SOYBN Uncharacterized protein OS=Glycine max PE=4 SV=1	827.74	2480.2	3	2480.2	0.0023	309	331	S	DASHDAAKLLDILSSNTQNALHM	A
K7LQJ6	tr|K7LQJ6|K7LQJ6_SOYBN Uncharacterized protein OS=Glycine max PE=4 SV=1	862.088	2583.24	3	2583.25	-0.0065	692	715	C	EIHEGYCFVNSTFCLVKAGAVSPL	I
K7LQJ6	tr|K7LQJ6|K7LQJ6_SOYBN Uncharacterized protein OS=Glycine max PE=4 SV=1	909.777	2726.31	3	2726.32	-0.0122	143	167	S	LASSPKSEFSTSDMKLTGEIEEEIV	N
K7LQJ6	tr|K7LQJ6|K7LQJ6_SOYBN Uncharacterized protein OS=Glycine max PE=4 SV=1	930.153	2787.44	3	2787.43	0.0099	345	369	L	KEGSDMNKILMATALSRLELTDHSK	L
K7LQJ6	tr|K7LQJ6|K7LQJ6_SOYBN Uncharacterized protein OS=Glycine max PE=4 SV=1	1422.75	2843.49	2	2843.49	-0.0028	348	373	G	SDMNKILMATALSRLELTDHSKLSLG	E
K7LQJ6	tr|K7LQJ6|K7LQJ6_SOYBN Uncharacterized protein OS=Glycine max PE=4 SV=1	1016.88	3047.61	3	3047.6	0.005	771	795	V	QEKAIWMLERIFKVAEHRLKYGESA	Q
K7LQJ6	tr|K7LQJ6|K7LQJ6_SOYBN Uncharacterized protein OS=Glycine max PE=4 SV=1	932.558	3726.2	4	3726.21	-0.0051	493	524	S	KVRSKMKEKGALQLLLPFLKENTTKVRSKVLQ	L
K7LQJ6	tr|K7LQJ6|K7LQJ6_SOYBN Uncharacterized protein OS=Glycine max PE=4 SV=1	1381.47	4141.39	3	4141.38	0.0122	614	652	E	SIASVIIRFTISSDKKLQLFSAEQGVIPLLVKLLSSGSP	I
I1K7C2	tr|I1K7C2|I1K7C2_SOYBN Uncharacterized protein OS=Glycine max PE=4 SV=1	450.275	898.535	2	898.535	0.0001	29	37	A	ATKARKPAG	K
I1K7C2	tr|I1K7C2|I1K7C2_SOYBN Uncharacterized protein OS=Glycine max PE=4 SV=1	528.791	1055.57	2	1055.57	-0.004	36	46	P	AGKGKAAKDPN	K
I1K7C2	tr|I1K7C2|I1K7C2_SOYBN Uncharacterized protein OS=Glycine max PE=4 SV=1	589.808	1177.6	2	1177.6	0.0026	91	101	M	SDAEKAPYVAK	S
I1K7C2	tr|I1K7C2|I1K7C2_SOYBN Uncharacterized protein OS=Glycine max PE=4 SV=1	841.002	3359.98	4	3359.97	0.0041	18	49	M	NFRLAVNKKGAATKARKPAGKGKAAKDPNKPK	R
K7MFN3	tr|K7MFN3|K7MFN3_SOYBN Uncharacterized protein OS=Glycine max PE=4 SV=1	796.727	2387.16	3	2387.16	-0.0017	147	165	L	AVLIKCRVFWVGDTWMWDF	K
I1JEW3	tr|I1JEW3|I1JEW3_SOYBN Uncharacterized protein OS=Glycine max PE=4 SV=1	661.294	660.287	1	660.287	0.0002	120	125	C	FAHTGE	V
I1JEW3	tr|I1JEW3|I1JEW3_SOYBN Uncharacterized protein OS=Glycine max PE=4 SV=1	471.717	941.42	2	941.42	-0.0002	298	307	N	GAVAQGSHSE	G
I1JEW3	tr|I1JEW3|I1JEW3_SOYBN Uncharacterized protein OS=Glycine max PE=4 SV=1	530.78	1059.54	2	1059.55	-0.0053	235	243	R	SKGYGFVRF	G
I1JEW3	tr|I1JEW3|I1JEW3_SOYBN Uncharacterized protein OS=Glycine max PE=4 SV=1	593.784	1185.55	2	1185.55	0.0014	22	32	Q	QQQQGQWAAAA	Q
I1JEW3	tr|I1JEW3|I1JEW3_SOYBN Uncharacterized protein OS=Glycine max PE=4 SV=1	757.865	1513.71	2	1513.72	-0.0048	416	430	Q	NQDIAMQPAAAIQGA	S
I1JEW3	tr|I1JEW3|I1JEW3_SOYBN Uncharacterized protein OS=Glycine max PE=4 SV=1	953.401	1904.79	2	1904.8	-0.0087	48	63	P	ATAMAMMQQQMLMYPQ	H
I1JEW3	tr|I1JEW3|I1JEW3_SOYBN Uncharacterized protein OS=Glycine max PE=4 SV=1	959.479	1916.94	2	1916.95	-0.0027	286	306	S	QAVVLAGGHSANGAVAQGSHS	E
I1JEW3	tr|I1JEW3|I1JEW3_SOYBN Uncharacterized protein OS=Glycine max PE=4 SV=1	1024.5	2046.98	2	2046.97	0.0098	206	224	V	TDAMLQDTFAGRYSSIKGA	K
I1JEW3	tr|I1JEW3|I1JEW3_SOYBN Uncharacterized protein OS=Glycine max PE=4 SV=1	806.731	2417.17	3	2417.17	-0.0003	279	302	G	FQQQYSSQAVVLAGGHSANGAVAQ	G
I1JEW3	tr|I1JEW3|I1JEW3_SOYBN Uncharacterized protein OS=Glycine max PE=4 SV=1	1172.76	4686.99	4	4687	-0.008	38	75	Y	QQQWMAMQYPATAMAMMQQQMLMYPQHYMPYAHPHYPP	P
I1L849	tr|I1L849|I1L849_SOYBN Uncharacterized protein OS=Glycine max PE=4 SV=1	615.347	614.339	1	614.339	0.0007	156	162	D	AAAIQAA	E
I1L849	tr|I1L849|I1L849_SOYBN Uncharacterized protein OS=Glycine max PE=4 SV=1	776.378	775.371	1	775.371	-0.0003	139	147	L	EASAIAGAS	D
I1L849	tr|I1L849|I1L849_SOYBN Uncharacterized protein OS=Glycine max PE=4 SV=1	402.682	803.35	2	803.348	0.0016	119	126	V	PMNTPGTA	L
I1L849	tr|I1L849|I1L849_SOYBN Uncharacterized protein OS=Glycine max PE=4 SV=1	523.255	1044.5	2	1044.49	0.0005	254	262	L	NQNRQVTDA	-
I1L849	tr|I1L849|I1L849_SOYBN Uncharacterized protein OS=Glycine max PE=4 SV=1	523.736	1045.46	2	1045.46	0.0006	148	157	S	DKPVDESDAA	A
I1L849	tr|I1L849|I1L849_SOYBN Uncharacterized protein OS=Glycine max PE=4 SV=1	550.77	1099.53	2	1099.53	0.0007	170	180	K	NETEPGGLGAR	A
I1L849	tr|I1L849|I1L849_SOYBN Uncharacterized protein OS=Glycine max PE=4 SV=1	650.318	1298.62	2	1298.62	0.0005	170	182	K	NETEPGGLGARAQ	S
I1L849	tr|I1L849|I1L849_SOYBN Uncharacterized protein OS=Glycine max PE=4 SV=1	452.605	1354.79	3	1354.79	0.0002	208	219	A	KEKLPADKAVTR	E
I1L849	tr|I1L849|I1L849_SOYBN Uncharacterized protein OS=Glycine max PE=4 SV=1	742.875	1483.74	2	1483.74	-0.0017	168	182	T	GKNETEPGGLGARAQ	S
I1K7B7	tr|I1K7B7|I1K7B7_SOYBN Uncharacterized protein OS=Glycine max PE=4 SV=1	569.762	1137.51	2	1137.51	-0.0026	311	321	L	QGAYSSMLPAN	S
I1K7B7	tr|I1K7B7|I1K7B7_SOYBN Uncharacterized protein OS=Glycine max PE=4 SV=1	585.809	1169.6	2	1169.6	0.0004	537	546	G	EQNILNSKPQ	E
I1K7B7	tr|I1K7B7|I1K7B7_SOYBN Uncharacterized protein OS=Glycine max PE=4 SV=1	598.286	1194.56	2	1194.55	0.0059	304	314	K	QNSLDSLQGAY	S
I1K7B7	tr|I1K7B7|I1K7B7_SOYBN Uncharacterized protein OS=Glycine max PE=4 SV=1	615.773	1229.53	2	1229.53	-0.0037	341	353	P	ASSSPHTPSGMTA	G
I1K7B7	tr|I1K7B7|I1K7B7_SOYBN Uncharacterized protein OS=Glycine max PE=4 SV=1	757.895	1513.78	2	1513.77	0.0022	293	307	V	PVSTASQPASKQNSL	D
I1K7B7	tr|I1K7B7|I1K7B7_SOYBN Uncharacterized protein OS=Glycine max PE=4 SV=1	800.344	1598.67	2	1598.68	-0.0067	739	753	F	IDGEQNLSDDNSVHG	S
I1K7B7	tr|I1K7B7|I1K7B7_SOYBN Uncharacterized protein OS=Glycine max PE=4 SV=1	1144.78	4575.1	4	4575.12	-0.0194	140	183	P	GANPQYYPSQQNPGMRPPQSMPAGGGLHPQQGVAGPDISRGVNM	G
K7LHT3	tr|K7LHT3|K7LHT3_SOYBN Uncharacterized protein OS=Glycine max PE=4 SV=1	608.293	607.286	1	607.285	0.0003	309	313	D	VFDLD	C
K7LHT3	tr|K7LHT3|K7LHT3_SOYBN Uncharacterized protein OS=Glycine max PE=4 SV=1	441.269	880.524	2	880.524	-0.0007	101	107	A	LRIHTNK	N
K7LHT3	tr|K7LHT3|K7LHT3_SOYBN Uncharacterized protein OS=Glycine max PE=4 SV=1	945.504	944.496	1	944.493	0.0036	64	72	T	SLQNATKSP	L
K7LHT3	tr|K7LHT3|K7LHT3_SOYBN Uncharacterized protein OS=Glycine max PE=4 SV=1	1171.58	1170.57	1	1170.58	-0.0054	262	272	E	INGADGVNKFH	S
K7LHT3	tr|K7LHT3|K7LHT3_SOYBN Uncharacterized protein OS=Glycine max PE=4 SV=1	918.552	3670.18	4	3670.17	0.0122	96	128	L	LLEAALRIHTNKNAKPKPKPNRALGIFGSLFKK	L
K7LHT3	tr|K7LHT3|K7LHT3_SOYBN Uncharacterized protein OS=Glycine max PE=4 SV=1	965.934	3859.71	4	3859.71	-0.0058	369	402	D	VDSETACEENILRGEMFEILCCRSSVQQDTQQAQ	A
K7LHT3	tr|K7LHT3|K7LHT3_SOYBN Uncharacterized protein OS=Glycine max PE=4 SV=1	974.085	3892.31	4	3892.3	0.0099	72	107	S	PLLLSPKKSTPLTLRPSNAKTASLLLEAALRIHTNK	N
K7LHT3	tr|K7LHT3|K7LHT3_SOYBN Uncharacterized protein OS=Glycine max PE=4 SV=1	1141.79	4563.11	4	4563.12	-0.0093	449	485	T	IDMMIEEDFSREQCRWKKNDEHTKELAVEVELAIFCF	L
K7MJG4	tr|K7MJG4|K7MJG4_SOYBN Uncharacterized protein (Fragment) OS=Glycine max PE=3 SV=1	679.782	1357.55	2	1357.55	-0.0001	23	35	R	SAMAKCSEGDSEK	E
K7MJG4	tr|K7MJG4|K7MJG4_SOYBN Uncharacterized protein (Fragment) OS=Glycine max PE=3 SV=1	719.863	1437.71	2	1437.71	-0.0031	167	178	E	KAVTCVRDRYNN	T
C6TAH9	tr|C6TAH9|C6TAH9_SOYBN Putative uncharacterized protein OS=Glycine max PE=2 SV=1	1272.16	2542.3	2	2542.29	0.0044	340	363	V	QVAAIAAICVQPEADYRPLMADVV	Q
C6TAH9	tr|C6TAH9|C6TAH9_SOYBN Putative uncharacterized protein OS=Glycine max PE=2 SV=1	1305.65	2609.29	2	2609.28	0.0056	160	182	K	LLVYEFMANGGLQEHLYPVSNSI	I
C6TAH9	tr|C6TAH9|C6TAH9_SOYBN Putative uncharacterized protein OS=Glycine max PE=2 SV=1	694.366	2773.43	4	2773.44	-0.0067	81	107	F	KQLHSATGGFSKSNVIGHGGFGLVYRG	V
I1L3K9	tr|I1L3K9|I1L3K9_SOYBN Uncharacterized protein OS=Glycine max PE=4 SV=2	536.239	535.231	1	535.231	0.0001	176	180	S	AMVES	S
I1L3K9	tr|I1L3K9|I1L3K9_SOYBN Uncharacterized protein OS=Glycine max PE=4 SV=2	899.544	898.537	1	898.535	0.0017	54	62	A	AAAVRAVNK	R
I1L3K9	tr|I1L3K9|I1L3K9_SOYBN Uncharacterized protein OS=Glycine max PE=4 SV=2	914.404	913.397	1	913.396	0.0007	722	730	H	ATSCGFKSN	W
I1L3K9	tr|I1L3K9|I1L3K9_SOYBN Uncharacterized protein OS=Glycine max PE=4 SV=2	501.699	1001.38	2	1001.38	-0.0009	216	224	L	CALAMFEDS	V
I1L3K9	tr|I1L3K9|I1L3K9_SOYBN Uncharacterized protein OS=Glycine max PE=4 SV=2	543.307	1084.6	2	1084.6	0	52	62	D	DAAAAVRAVNK	R
I1L3K9	tr|I1L3K9|I1L3K9_SOYBN Uncharacterized protein OS=Glycine max PE=4 SV=2	731.898	1461.78	2	1461.78	0.006	571	582	E	ELRSKVKEWCGK	Y
I1L3K9	tr|I1L3K9|I1L3K9_SOYBN Uncharacterized protein OS=Glycine max PE=4 SV=2	546.968	1637.88	3	1637.88	-0.0025	641	654	V	DKLLTRLASREEAH	V
I1L3K9	tr|I1L3K9|I1L3K9_SOYBN Uncharacterized protein OS=Glycine max PE=4 SV=2	754.112	2259.32	3	2259.32	-0.0064	582	600	G	KYNIVGGPVEKIVEKRFRK	N
I1L3K9	tr|I1L3K9|I1L3K9_SOYBN Uncharacterized protein OS=Glycine max PE=4 SV=2	1390.2	2778.39	2	2778.39	-0.0092	660	682	E	LMKWRSEGLDPLYAQAVQMKQRD	P
I1L3K9	tr|I1L3K9|I1L3K9_SOYBN Uncharacterized protein OS=Glycine max PE=4 SV=2	876.188	3500.72	4	3500.72	0.0015	287	316	R	REISGERLDARFGEAKAESEARIRDAMFFQ	L
K7LBU6	tr|K7LBU6|K7LBU6_SOYBN Uncharacterized protein OS=Glycine max PE=4 SV=1	672.796	1343.58	2	1343.58	0.0001	395	406	Q	MPMSSKLCLTSD	Y
K7LBU6	tr|K7LBU6|K7LBU6_SOYBN Uncharacterized protein OS=Glycine max PE=4 SV=1	783.107	3128.4	4	3128.39	0.0081	337	360	D	GYYHNQFMVVNDCLHRYKFMAKWM	F
K7LBU6	tr|K7LBU6|K7LBU6_SOYBN Uncharacterized protein OS=Glycine max PE=4 SV=1	972.253	3884.98	4	3884.98	-0.0003	350	380	C	LHRYKFMAKWMFFFDVDEYIYVPPKSTIKSV	L
K7LBU6	tr|K7LBU6|K7LBU6_SOYBN Uncharacterized protein OS=Glycine max PE=4 SV=1	1442.77	4325.29	3	4325.27	0.0139	289	326	Y	HVKFFGPRSHFVIHDAGGVHPQVLEVLKPWMDLGYVTL	H
K7MX62	tr|K7MX62|K7MX62_SOYBN Uncharacterized protein OS=Glycine max PE=4 SV=1	774.461	773.453	1	773.451	0.0025	75	80	T	KIDRRS	G
K7MX62	tr|K7MX62|K7MX62_SOYBN Uncharacterized protein OS=Glycine max PE=4 SV=1	581.274	1160.53	2	1160.53	0.0015	52	62	A	SNSKDDPAKEA	A
K7MX62	tr|K7MX62|K7MX62_SOYBN Uncharacterized protein OS=Glycine max PE=4 SV=1	615.826	1229.64	2	1229.64	-0.0023	27	38	E	ALPGDNVGFNVK	N
K7MX62	tr|K7MX62|K7MX62_SOYBN Uncharacterized protein OS=Glycine max PE=4 SV=1	657.331	1312.65	2	1312.65	0.0016	111	121	E	TFSEYPPLGRF	S
K7MX62	tr|K7MX62|K7MX62_SOYBN Uncharacterized protein OS=Glycine max PE=4 SV=1	680.379	1358.74	2	1358.74	0.0032	137	149	K	SVEKKDPTGAKVT	K
K7MX62	tr|K7MX62|K7MX62_SOYBN Uncharacterized protein OS=Glycine max PE=4 SV=1	739.908	1477.8	2	1477.8	-0.002	97	109	A	GYVKMIPTKPMVV	E
K7MX62	tr|K7MX62|K7MX62_SOYBN Uncharacterized protein OS=Glycine max PE=4 SV=1	743.453	1484.89	2	1484.89	-0.0013	128	141	R	QTVAVGVIKSVEKK	D
K7MX62	tr|K7MX62|K7MX62_SOYBN Uncharacterized protein OS=Glycine max PE=4 SV=1	744.422	1486.83	2	1486.84	-0.0068	137	150	K	SVEKKDPTGAKVTK	A
K7LZ70	tr|K7LZ70|K7LZ70_SOYBN Uncharacterized protein OS=Glycine max PE=4 SV=1	945.504	944.496	1	944.497	-0.0004	394	401	F	VDWLDGKL	S
K7LZ70	tr|K7LZ70|K7LZ70_SOYBN Uncharacterized protein OS=Glycine max PE=4 SV=1	657.33	1312.64	2	1312.65	-0.0038	281	293	P	SNTCLPPPPPPPP	P
K7LZ70	tr|K7LZ70|K7LZ70_SOYBN Uncharacterized protein OS=Glycine max PE=4 SV=1	657.331	1312.65	2	1312.65	-0.0006	280	292	S	PSNTCLPPPPPPP	P
K7LZ70	tr|K7LZ70|K7LZ70_SOYBN Uncharacterized protein OS=Glycine max PE=4 SV=1	742.391	1482.77	2	1482.76	0.006	251	264	I	SVGRKSPPNTCLQP	P
K7LZ70	tr|K7LZ70|K7LZ70_SOYBN Uncharacterized protein OS=Glycine max PE=4 SV=1	619.675	1856	3	1856.01	-0.0091	214	229	I	AEKLERSRVKKEGTPE	I
K7LZ70	tr|K7LZ70|K7LZ70_SOYBN Uncharacterized protein OS=Glycine max PE=4 SV=1	681.071	2040.19	3	2040.18	0.0067	127	143	K	KKELLQEKLEVSENLIK	S
K7LZ70	tr|K7LZ70|K7LZ70_SOYBN Uncharacterized protein OS=Glycine max PE=4 SV=1	765.414	2293.22	3	2293.22	0.0026	280	302	S	PSNTCLPPPPPPPPPPIPTPPLA	R
K7LZ70	tr|K7LZ70|K7LZ70_SOYBN Uncharacterized protein OS=Glycine max PE=4 SV=1	1250.74	2499.46	2	2499.45	0.0077	216	237	E	KLERSRVKKEGTPEIIFAKASI	S
K7LZ70	tr|K7LZ70|K7LZ70_SOYBN Uncharacterized protein OS=Glycine max PE=4 SV=1	858.172	2571.49	3	2571.49	0.0039	453	475	C	GAALKKMASLLDKSERSIQRLIK	L
K7LZ70	tr|K7LZ70|K7LZ70_SOYBN Uncharacterized protein OS=Glycine max PE=4 SV=1	865.68	3458.69	4	3458.68	0.0112	477	506	L	RSSVTHSYQMYNIPTAWMLDSGIMSKIKQA	S
I1M274	tr|I1M274|I1M274_SOYBN Uncharacterized protein OS=Glycine max PE=3 SV=2	635.307	1268.6	2	1268.6	-0.0003	120	131	Y	EHVENGSLNSAL	L
I1M274	tr|I1M274|I1M274_SOYBN Uncharacterized protein OS=Glycine max PE=3 SV=2	758.881	1515.75	2	1515.75	0.0004	251	264	R	TNGGGSHKFLLEWA	W
I1M274	tr|I1M274|I1M274_SOYBN Uncharacterized protein OS=Glycine max PE=3 SV=2	884.721	3534.85	4	3534.85	0.0021	184	216	D	FNPKIGDFGLAKLFPDDVTHISTRIAGTTGYLA	P
I1M274	tr|I1M274|I1M274_SOYBN Uncharacterized protein OS=Glycine max PE=3 SV=2	1380.04	4137.09	3	4137.07	0.0204	316	353	D	MLSKAIQLNEKELTAPGFFTNEGESSRNNSNPISSIIT	I
C0LUU7	tr|C0LUU7|C0LUU7_SOYBN 4-coumarate:CoA ligase OS=Glycine max GN=4CL PE=2 SV=1	456.282	455.275	1	455.274	0.0003	60	64	L	IVGPA	S
C0LUU7	tr|C0LUU7|C0LUU7_SOYBN 4-coumarate:CoA ligase OS=Glycine max GN=4CL PE=2 SV=1	527.319	526.312	1	526.312	0.0002	343	347	M	PQAVL	G
C0LUU7	tr|C0LUU7|C0LUU7_SOYBN 4-coumarate:CoA ligase OS=Glycine max GN=4CL PE=2 SV=1	393.739	785.464	2	785.465	-0.0007	83	90	A	GLSNLGIL	K
C0LUU7	tr|C0LUU7|C0LUU7_SOYBN 4-coumarate:CoA ligase OS=Glycine max GN=4CL PE=2 SV=1	530.288	1058.56	2	1058.56	0.0002	553	562	A	KLETAATQTP	-
C0LUU7	tr|C0LUU7|C0LUU7_SOYBN 4-coumarate:CoA ligase OS=Glycine max GN=4CL PE=2 SV=1	696.86	1391.71	2	1391.71	-0.006	202	215	A	VAMPFSSGTTGLPK	G
C0LUU7	tr|C0LUU7|C0LUU7_SOYBN 4-coumarate:CoA ligase OS=Glycine max GN=4CL PE=2 SV=1	762.462	1522.91	2	1522.92	-0.0053	294	308	V	SVAMVVPPLVLALAK	N
C0LUU7	tr|C0LUU7|C0LUU7_SOYBN 4-coumarate:CoA ligase OS=Glycine max GN=4CL PE=2 SV=1	869.893	1737.77	2	1737.77	0.001	342	358	R	MPQAVLGQGYGMTEAGP	V
C0LUU7	tr|C0LUU7|C0LUU7_SOYBN 4-coumarate:CoA ligase OS=Glycine max GN=4CL PE=2 SV=1	803.487	3209.92	4	3209.91	0.0131	522	548	Q	VVFYKRLHKVYFVHAIPKSPSGKILRK	D
I1LZL8	tr|I1LZL8|I1LZL8_SOYBN Uncharacterized protein OS=Glycine max PE=4 SV=2	763.348	1524.68	2	1524.69	-0.0066	635	648	E	SQEGLMQNTFGSLN	D
I1LZL8	tr|I1LZL8|I1LZL8_SOYBN Uncharacterized protein OS=Glycine max PE=4 SV=2	768.383	1534.75	2	1534.74	0.0062	329	342	N	SALFQPVLSQNNSM	S
I1LZL8	tr|I1LZL8|I1LZL8_SOYBN Uncharacterized protein OS=Glycine max PE=4 SV=2	1299.09	2596.16	2	2596.17	-0.007	566	590	K	DMSQTFNSTKSVSPNGDTSSLGHSL	D
I1LZL8	tr|I1LZL8|I1LZL8_SOYBN Uncharacterized protein OS=Glycine max PE=4 SV=2	1007.83	3020.47	3	3020.46	0.0147	264	291	G	LRKPTQQPSMVAALGSSDPYLQMDSVEG	F
K7M915	tr|K7M915|K7M915_SOYBN Uncharacterized protein OS=Glycine max PE=4 SV=1	416.251	415.244	1	415.243	0.0008	32	36	L	GLLGG	N
K7M915	tr|K7M915|K7M915_SOYBN Uncharacterized protein OS=Glycine max PE=4 SV=1	654.288	653.281	1	653.284	-0.0031	241	246	L	ATMANF	Q
K7M915	tr|K7M915|K7M915_SOYBN Uncharacterized protein OS=Glycine max PE=4 SV=1	981.503	980.495	1	980.497	-0.0013	272	279	L	PDIFQSKF	S
K7M915	tr|K7M915|K7M915_SOYBN Uncharacterized protein OS=Glycine max PE=4 SV=1	662.335	1322.65	2	1322.65	0.0046	282	293	T	QTPSSMISNSKK	E
K7M915	tr|K7M915|K7M915_SOYBN Uncharacterized protein OS=Glycine max PE=4 SV=1	666.81	1331.61	2	1331.6	0.0066	62	73	D	LIDTGDLNDYHG	T
K7M915	tr|K7M915|K7M915_SOYBN Uncharacterized protein OS=Glycine max PE=4 SV=1	794.858	1587.7	2	1587.7	0.0023	138	151	I	FSSMTVGDDKLDHH	V
K7M915	tr|K7M915|K7M915_SOYBN Uncharacterized protein OS=Glycine max PE=4 SV=1	1231.26	3690.75	3	3690.76	-0.0179	214	247	S	MLGTQAVGFNPLNYGAMGNLLAQQQFLATMANFQ	H
K7MWJ3	tr|K7MWJ3|K7MWJ3_SOYBN Uncharacterized protein OS=Glycine max PE=4 SV=1	623.302	622.294	1	622.296	-0.0017	21	25	D	FNLTE	W
K7MWJ3	tr|K7MWJ3|K7MWJ3_SOYBN Uncharacterized protein OS=Glycine max PE=4 SV=1	588.272	1174.53	2	1174.54	-0.0051	245	254	E	EEVVEVNDDK	E
K7MWJ3	tr|K7MWJ3|K7MWJ3_SOYBN Uncharacterized protein OS=Glycine max PE=4 SV=1	864.436	1726.86	2	1726.86	0.0006	148	163	N	STTNRITMSAPLVYSS	R
K7MWJ3	tr|K7MWJ3|K7MWJ3_SOYBN Uncharacterized protein OS=Glycine max PE=4 SV=1	890.935	1779.86	2	1779.85	0.0056	128	144	S	GEVPMECLSAKTLSGRS	F
K7MWJ3	tr|K7MWJ3|K7MWJ3_SOYBN Uncharacterized protein OS=Glycine max PE=4 SV=1	861.072	2580.19	3	2580.2	-0.0093	153	175	R	ITMSAPLVYSSRYMQTKPSSTCN	S
K7MWJ3	tr|K7MWJ3|K7MWJ3_SOYBN Uncharacterized protein OS=Glycine max PE=4 SV=1	921.428	2761.26	3	2761.27	-0.0077	195	221	K	EGMTRDAGTQSTPPSLVSSNPSTDLTP	S
K7MWJ3	tr|K7MWJ3|K7MWJ3_SOYBN Uncharacterized protein OS=Glycine max PE=4 SV=1	1036.45	3106.33	3	3106.34	-0.0132	162	188	Y	SSRYMQTKPSSTCNSCTQEEEVALQFH	I
I1KJ96	tr|I1KJ96|I1KJ96_SOYBN Beta-galactosidase OS=Glycine max PE=3 SV=2	489.249	976.484	2	976.484	-0.0004	263	271	W	GTQNPHRPA	E
I1KJ96	tr|I1KJ96|I1KJ96_SOYBN Beta-galactosidase OS=Glycine max PE=3 SV=2	1003.53	2005.04	2	2005.03	0.008	792	810	S	EALSAIKAQCIGKDKCSIQ	V
I1KJ96	tr|I1KJ96|I1KJ96_SOYBN Beta-galactosidase OS=Glycine max PE=3 SV=2	1173.12	2344.22	2	2344.21	0.0085	555	576	L	PNYGPFFDNIEVGVLGPVQLVA	A
I1KJ96	tr|I1KJ96|I1KJ96_SOYBN Beta-galactosidase OS=Glycine max PE=3 SV=2	906.473	2716.4	3	2716.39	0.0112	804	827	G	KDKCSIQVSERALGPTRCRVAEDR	R
I1KJ96	tr|I1KJ96|I1KJ96_SOYBN Beta-galactosidase OS=Glycine max PE=3 SV=2	1243.36	4969.39	4	4969.37	0.02	123	162	S	EWNYGGLPVWLHNIPNMEFRTHNRAFMEEMKTFTRKIVDM	M
C6TIF7	tr|C6TIF7|C6TIF7_SOYBN Putative uncharacterized protein OS=Glycine max PE=2 SV=1	581.38	580.372	1	580.37	0.0028	48	52	Y	IRPVP	V
C6TIF7	tr|C6TIF7|C6TIF7_SOYBN Putative uncharacterized protein OS=Glycine max PE=2 SV=1	729.455	728.448	1	728.445	0.0036	216	220	Q	LVWRR	R
C6TIF7	tr|C6TIF7|C6TIF7_SOYBN Putative uncharacterized protein OS=Glycine max PE=2 SV=1	791.393	1580.77	2	1580.77	0.0023	116	129	L	EAFSLCVLQKNNCL	E
C6TIF7	tr|C6TIF7|C6TIF7_SOYBN Putative uncharacterized protein OS=Glycine max PE=2 SV=1	886.392	1770.77	2	1770.77	0.0025	177	191	A	GQNPAYDQFPCQYQL	F
C6TIF7	tr|C6TIF7|C6TIF7_SOYBN Putative uncharacterized protein OS=Glycine max PE=2 SV=1	735.439	2203.29	3	2203.29	0.0021	220	237	R	RRKYRVRRGKVPGTSLFQ	C
K7K4A0	tr|K7K4A0|K7K4A0_SOYBN Uncharacterized protein OS=Glycine max PE=3 SV=1	617.817	1233.62	2	1233.62	-0.0015	312	323	N	ARTAIICTMSPA	R
K7K4A0	tr|K7K4A0|K7K4A0_SOYBN Uncharacterized protein OS=Glycine max PE=3 SV=1	694.825	1387.63	2	1387.63	0.0058	767	779	V	KDIGLDPMQADGE	T
K7K4A0	tr|K7K4A0|K7K4A0_SOYBN Uncharacterized protein OS=Glycine max PE=3 SV=1	707.375	1412.74	2	1412.73	0.0044	784	794	H	SHWPSKFQRLQ	R
K7K4A0	tr|K7K4A0|K7K4A0_SOYBN Uncharacterized protein OS=Glycine max PE=3 SV=1	755.364	1508.71	2	1508.71	-0.0022	102	115	S	SIFAYGQTSSGKTY	T
K7K4A0	tr|K7K4A0|K7K4A0_SOYBN Uncharacterized protein OS=Glycine max PE=3 SV=1	885.9	1769.79	2	1769.79	-0.0002	692	708	N	ANAERLSCNGHGNSVQN	S
K7K4A0	tr|K7K4A0|K7K4A0_SOYBN Uncharacterized protein OS=Glycine max PE=3 SV=1	1145.02	2288.02	2	2288.03	-0.0058	420	439	G	MLQVHGEDVATKELESMDPQ	Y
K7K4A0	tr|K7K4A0|K7K4A0_SOYBN Uncharacterized protein OS=Glycine max PE=3 SV=1	1309.29	3924.85	3	3924.84	0.0026	472	506	S	FDASQYSDGHSFSSDDNLFQLPDLEKNLLVRSSPP	G
K7K4A0	tr|K7K4A0|K7K4A0_SOYBN Uncharacterized protein OS=Glycine max PE=3 SV=1	1240.13	4956.49	4	4956.48	0.0078	497	540	E	KNLLVRSSPPGLPVKRTDAAPNDLDQKSIEDQHEEDNCKEVRCI	E
I1N2V0	tr|I1N2V0|I1N2V0_SOYBN Uncharacterized protein (Fragment) OS=Glycine max PE=4 SV=1	484.829	967.644	2	967.643	0.0015	10	18	I	SPKILGIKI	K
I1N2V0	tr|I1N2V0|I1N2V0_SOYBN Uncharacterized protein (Fragment) OS=Glycine max PE=4 SV=1	557.298	1112.58	2	1112.59	-0.0048	92	100	V	DIKNSVFYK	F
I1N2V0	tr|I1N2V0|I1N2V0_SOYBN Uncharacterized protein (Fragment) OS=Glycine max PE=4 SV=1	878.437	1754.86	2	1754.86	0.0014	222	235	K	VLQMLRDEFELTMV	L
I1N2V0	tr|I1N2V0|I1N2V0_SOYBN Uncharacterized protein (Fragment) OS=Glycine max PE=4 SV=1	691.424	2071.25	3	2071.24	0.0073	11	29	S	PKILGIKIKLCTKESTTAK	A
I1L9B6	tr|I1L9B6|I1L9B6_SOYBN Uncharacterized protein OS=Glycine max PE=4 SV=1	536.308	535.301	1	535.301	0.0003	191	195	A	FIASV	V
I1L9B6	tr|I1L9B6|I1L9B6_SOYBN Uncharacterized protein OS=Glycine max PE=4 SV=1	869.351	868.344	1	868.342	0.0017	23	30	S	GNMGMQLS	E
I1L9B6	tr|I1L9B6|I1L9B6_SOYBN Uncharacterized protein OS=Glycine max PE=4 SV=1	876.414	1750.81	2	1750.82	-0.0069	220	236	L	QPLGCLPSSTATSSFQQ	C
I1L9B6	tr|I1L9B6|I1L9B6_SOYBN Uncharacterized protein OS=Glycine max PE=4 SV=1	908.908	1815.8	2	1815.8	-0.0006	51	67	F	GDSYVDTGNYRINQAGS	S
I1L9B6	tr|I1L9B6|I1L9B6_SOYBN Uncharacterized protein OS=Glycine max PE=4 SV=1	775.044	2322.11	3	2322.12	-0.0055	161	181	D	LNNSVVYVSVAGNDYNFYLAT	N
K7LTE4	tr|K7LTE4|K7LTE4_SOYBN Uncharacterized protein OS=Glycine max PE=4 SV=1	622.332	1242.65	2	1242.64	0.0062	864	874	F	HPVKAMAVDLF	P
K7LTE4	tr|K7LTE4|K7LTE4_SOYBN Uncharacterized protein OS=Glycine max PE=4 SV=1	638.349	1274.68	2	1274.68	-0.0001	114	124	A	LKTESDEKRAV	S
K7LTE4	tr|K7LTE4|K7LTE4_SOYBN Uncharacterized protein OS=Glycine max PE=4 SV=1	675.82	1349.62	2	1349.63	-0.0009	836	846	N	KDNRGWRNMSS	A
K7LTE4	tr|K7LTE4|K7LTE4_SOYBN Uncharacterized protein OS=Glycine max PE=4 SV=1	702.835	1403.66	2	1403.65	0.0054	276	287	L	AHMAYADQLEQK	T
K7LTE4	tr|K7LTE4|K7LTE4_SOYBN Uncharacterized protein OS=Glycine max PE=4 SV=1	760.888	1519.76	2	1519.76	0.0071	282	294	A	DQLEQKTSSLMQI	L
K7LTE4	tr|K7LTE4|K7LTE4_SOYBN Uncharacterized protein OS=Glycine max PE=4 SV=1	831.962	1661.91	2	1661.92	-0.0082	471	486	G	ATSHCPILPLTALVVQ	D
K7LTE4	tr|K7LTE4|K7LTE4_SOYBN Uncharacterized protein OS=Glycine max PE=4 SV=1	1010.4	2018.79	2	2018.79	-0.009	130	149	M	MTEAVVDDGDDGCGANHALN	I
K7LTE4	tr|K7LTE4|K7LTE4_SOYBN Uncharacterized protein OS=Glycine max PE=4 SV=1	1013.01	2024	2	2024	-0.0073	359	377	T	VGFMLGNFREGVTAVEEAV	D
K7LTE4	tr|K7LTE4|K7LTE4_SOYBN Uncharacterized protein OS=Glycine max PE=4 SV=1	1014.53	2027.05	2	2027.05	0.001	822	839	I	ELCTPSPVKIEKGNKDNR	G
K7LTE4	tr|K7LTE4|K7LTE4_SOYBN Uncharacterized protein OS=Glycine max PE=4 SV=1	1026.55	2051.09	2	2051.09	0.0011	198	216	L	KSSTMELEGKSIGNKTVKV	A
K7LTE4	tr|K7LTE4|K7LTE4_SOYBN Uncharacterized protein OS=Glycine max PE=4 SV=1	822.436	2464.29	3	2464.29	-0.0074	47	66	P	TAKRKRDDDVEDRSLHPLWK	T
K7LTE4	tr|K7LTE4|K7LTE4_SOYBN Uncharacterized protein OS=Glycine max PE=4 SV=1	703.627	2810.48	4	2810.47	0.004	468	495	F	VAGATSHCPILPLTALVVQDHQGISNVA	P
K7LTE4	tr|K7LTE4|K7LTE4_SOYBN Uncharacterized protein OS=Glycine max PE=4 SV=1	1116.52	3346.53	3	3346.54	-0.0142	237	268	Q	ELDEENAGVDVASSGTLDGETNNDNLAKTRNV	R
K7KXA2	tr|K7KXA2|K7KXA2_SOYBN Uncharacterized protein OS=Glycine max PE=3 SV=1	557.366	556.358	1	556.358	0	314	318	N	LILAQ	E
K7KXA2	tr|K7KXA2|K7KXA2_SOYBN Uncharacterized protein OS=Glycine max PE=3 SV=1	605.266	1208.52	2	1208.52	-0.0013	161	172	S	SLFPPSDTDSSG	C
K7KXA2	tr|K7KXA2|K7KXA2_SOYBN Uncharacterized protein OS=Glycine max PE=3 SV=1	919.47	1836.93	2	1836.93	-0.0069	289	304	L	IDVWEIGVVMEGKVFT	E
P48640	sp|P48640|GSHRP_SOYBN Glutathione reductase, chloroplastic OS=Glycine max GN=GR PE=2 SV=1	573.361	572.354	1	572.353	0.0002	222	226	G	KELAI	D
P48640	sp|P48640|GSHRP_SOYBN Glutathione reductase, chloroplastic OS=Glycine max GN=GR PE=2 SV=1	650.384	649.377	1	649.38	-0.0032	169	173	G	IYKNI	L
P48640	sp|P48640|GSHRP_SOYBN Glutathione reductase, chloroplastic OS=Glycine max GN=GR PE=2 SV=1	454.246	906.477	2	906.481	-0.0039	256	263	G	IFNGLKSE	V
P48640	sp|P48640|GSHRP_SOYBN Glutathione reductase, chloroplastic OS=Glycine max GN=GR PE=2 SV=1	440.253	1317.74	3	1317.74	-0.0041	440	451	F	TANFRPLKATLS	G
P48640	sp|P48640|GSHRP_SOYBN Glutathione reductase, chloroplastic OS=Glycine max GN=GR PE=2 SV=1	699.41	1396.81	2	1396.81	-0.0023	21	33	K	ALPLSRPSFLSLP	L
P48640	sp|P48640|GSHRP_SOYBN Glutathione reductase, chloroplastic OS=Glycine max GN=GR PE=2 SV=1	958.984	1915.95	2	1915.95	0.0064	502	519	D	ATVGIHPSAAEEFVTMRT	P
P48640	sp|P48640|GSHRP_SOYBN Glutathione reductase, chloroplastic OS=Glycine max GN=GR PE=2 SV=1	776.757	2327.25	3	2327.25	-0.003	374	395	G	DVTNRINLTPVALMEGGALVKT	L
K7LHU0	tr|K7LHU0|K7LHU0_SOYBN Uncharacterized protein OS=Glycine max PE=4 SV=1	388.219	387.212	1	387.212	-0.0003	265	269	F	LAGGA	T
K7LHU0	tr|K7LHU0|K7LHU0_SOYBN Uncharacterized protein OS=Glycine max PE=4 SV=1	970.481	969.473	1	969.477	-0.0034	364	372	S	SIKEDPQPG	S
K7LHU0	tr|K7LHU0|K7LHU0_SOYBN Uncharacterized protein OS=Glycine max PE=4 SV=1	578.306	1154.6	2	1154.6	-0.0003	303	312	S	FVSYLKENGV	N
K7LHU0	tr|K7LHU0|K7LHU0_SOYBN Uncharacterized protein OS=Glycine max PE=4 SV=1	607.362	1212.71	2	1212.71	0.0037	73	83	T	RRRLADSAVVA	E
K7LHU0	tr|K7LHU0|K7LHU0_SOYBN Uncharacterized protein OS=Glycine max PE=4 SV=1	725.883	1449.75	2	1449.76	-0.006	375	388	V	GSYKRTLSGGLQSP	R
K7LHU0	tr|K7LHU0|K7LHU0_SOYBN Uncharacterized protein OS=Glycine max PE=4 SV=1	890.419	1778.82	2	1778.82	0.0006	286	301	S	ISAYSGHYRPTDDALN	S
K7LHU0	tr|K7LHU0|K7LHU0_SOYBN Uncharacterized protein OS=Glycine max PE=4 SV=1	873.133	2616.38	3	2616.37	0.0107	430	452	G	CVADYPVELRLQALEMLNLSPKV	P
K7LHU0	tr|K7LHU0|K7LHU0_SOYBN Uncharacterized protein OS=Glycine max PE=4 SV=1	1016.51	3046.51	3	3046.52	-0.0132	450	478	S	PKVPPSPSSYRFVGGLVSPMANGTRIDSD	E
I1KD80	tr|I1KD80|I1KD80_SOYBN Uncharacterized protein OS=Glycine max PE=4 SV=2	572.379	571.371	1	571.369	0.0022	71	75	E	KPVTK	T
I1KD80	tr|I1KD80|I1KD80_SOYBN Uncharacterized protein OS=Glycine max PE=4 SV=2	608.292	607.285	1	607.285	-0.0006	369	373	V	DFVEV	D
I1KD80	tr|I1KD80|I1KD80_SOYBN Uncharacterized protein OS=Glycine max PE=4 SV=2	413.188	824.361	2	824.36	0.0014	433	440	T	CGSMIVCI	C
I1KD80	tr|I1KD80|I1KD80_SOYBN Uncharacterized protein OS=Glycine max PE=4 SV=2	460.264	918.513	2	918.514	-0.0002	196	204	A	TARTGTLVT	D
I1KD80	tr|I1KD80|I1KD80_SOYBN Uncharacterized protein OS=Glycine max PE=4 SV=2	1033.52	1032.51	1	1032.51	0.0044	23	31	K	MISVMPSRP	I
I1KD80	tr|I1KD80|I1KD80_SOYBN Uncharacterized protein OS=Glycine max PE=4 SV=2	616.738	1231.46	2	1231.47	-0.0059	181	192	I	CDGMGAMQFLGA	W
I1KD80	tr|I1KD80|I1KD80_SOYBN Uncharacterized protein OS=Glycine max PE=4 SV=2	559.878	1676.61	3	1676.62	-0.0069	421	436	V	CVFLPEGEADCTCGSM	I
I1KD80	tr|I1KD80|I1KD80_SOYBN Uncharacterized protein OS=Glycine max PE=4 SV=2	843.047	2526.12	3	2526.12	0.0041	414	437	D	LTPTPQVCVFLPEGEADCTCGSMI	V
I1LE77	tr|I1LE77|I1LE77_SOYBN Uncharacterized protein OS=Glycine max PE=4 SV=2	696.861	1391.71	2	1391.7	0.0067	508	521	D	VSNVTSSIGRSASQ	A
I1LE77	tr|I1LE77|I1LE77_SOYBN Uncharacterized protein OS=Glycine max PE=4 SV=2	737.799	1473.58	2	1473.58	-0.0006	55	68	L	MGSGAFGHVYMGMN	L
I1LE77	tr|I1LE77|I1LE77_SOYBN Uncharacterized protein OS=Glycine max PE=4 SV=2	747.724	1493.43	2	1493.43	0.0061	384	395	N	DDDMCQMDEDDF	F
I1LE77	tr|I1LE77|I1LE77_SOYBN Uncharacterized protein OS=Glycine max PE=4 SV=2	797.41	1592.81	2	1592.81	-0.0061	322	335	S	ILRSSIRDSCNKMA	T
I1LE77	tr|I1LE77|I1LE77_SOYBN Uncharacterized protein OS=Glycine max PE=4 SV=2	805.728	2414.16	3	2414.17	-0.0095	435	455	Y	LEKRRPNLPFSSEPLGTEDDD	E
I1LE77	tr|I1LE77|I1LE77_SOYBN Uncharacterized protein OS=Glycine max PE=4 SV=2	924.446	2770.32	3	2770.31	0.0029	54	79	E	LMGSGAFGHVYMGMNLDSGELIAIKQ	V
I3WAU2	tr|I3WAU2|I3WAU2_BYMV Polyprotein (Fragment) OS=Bean yellow mosaic virus PE=3 SV=1	953.653	952.646	1	952.643	0.0025	6	14	K	KLGIKGKIP	K
I3WAU2	tr|I3WAU2|I3WAU2_BYMV Polyprotein (Fragment) OS=Bean yellow mosaic virus PE=3 SV=1	522.788	1043.56	2	1043.56	0.0005	278	287	D	ISNVIATQAQ	F
I3WAU2	tr|I3WAU2|I3WAU2_BYMV Polyprotein (Fragment) OS=Bean yellow mosaic virus PE=3 SV=1	692.343	1382.67	2	1382.67	0.004	272	284	Y	NPPQDDISNVIAT	Q
I3WAU2	tr|I3WAU2|I3WAU2_BYMV Polyprotein (Fragment) OS=Bean yellow mosaic virus PE=3 SV=1	463.608	1387.8	3	1387.81	-0.0051	418	430	Q	MKAAAVRGKSTRL	F
I3WAU2	tr|I3WAU2|I3WAU2_BYMV Polyprotein (Fragment) OS=Bean yellow mosaic virus PE=3 SV=1	821.093	2460.26	3	2460.26	0.0004	189	208	C	FFQSQQDLFMGGKEKKDKRK	K
I3WAU2	tr|I3WAU2|I3WAU2_BYMV Polyprotein (Fragment) OS=Bean yellow mosaic virus PE=3 SV=1	1151.36	3451.05	3	3451.04	0.0099	245	275	R	LKKKAGKLNIPKIGGKIVLNLDHLLEYNPPQ	D
I3WAU2	tr|I3WAU2|I3WAU2_BYMV Polyprotein (Fragment) OS=Bean yellow mosaic virus PE=3 SV=1	899.431	3593.69	4	3593.68	0.0109	413	445	R	EAHMQMKAAAVRGKSTRLFGLDGNVGTDEENTE	R
K7MW33	tr|K7MW33|K7MW33_SOYBN Uncharacterized protein OS=Glycine max PE=4 SV=1	906.458	905.451	1	905.446	0.0045	444	451	V	GVAEMRML	R
K7MW33	tr|K7MW33|K7MW33_SOYBN Uncharacterized protein OS=Glycine max PE=4 SV=1	479.77	957.525	2	957.528	-0.0034	99	106	G	YLHKGEVL	E
K7MW33	tr|K7MW33|K7MW33_SOYBN Uncharacterized protein OS=Glycine max PE=4 SV=1	595.814	1189.61	2	1189.62	-0.0045	391	399	I	QAGWMKWRK	A
K7MW33	tr|K7MW33|K7MW33_SOYBN Uncharacterized protein OS=Glycine max PE=4 SV=1	620.281	1238.55	2	1238.54	0.0026	55	65	Q	TSKDSDITQMN	S
K7MW33	tr|K7MW33|K7MW33_SOYBN Uncharacterized protein OS=Glycine max PE=4 SV=1	728.865	1455.72	2	1455.71	0.0021	436	448	V	KSQHENKVGVAEM	R
K7MW33	tr|K7MW33|K7MW33_SOYBN Uncharacterized protein OS=Glycine max PE=4 SV=1	778.448	1554.88	2	1554.89	-0.0071	152	165	L	LKSGLLLHQYAKNA	L
K7MW33	tr|K7MW33|K7MW33_SOYBN Uncharacterized protein OS=Glycine max PE=4 SV=1	847.901	1693.79	2	1693.78	0.0065	349	364	L	NTCASMVALAYGDLLH	G
K7MW33	tr|K7MW33|K7MW33_SOYBN Uncharacterized protein OS=Glycine max PE=4 SV=1	1065.64	2129.26	2	2129.25	0.007	80	97	C	ARKLLTQRKVVSWSVLMV	G
K7MW33	tr|K7MW33|K7MW33_SOYBN Uncharacterized protein OS=Glycine max PE=4 SV=1	743.633	2970.5	4	2970.5	0.0065	60	85	S	DITQMNSLINLYSECGQLKCARKLLT	Q
I1K847	tr|I1K847|I1K847_SOYBN Uncharacterized protein OS=Glycine max PE=4 SV=1	1014.47	1013.46	1	1013.46	0.0023	208	217	N	GSSGPTPMHK	V
I1K847	tr|I1K847|I1K847_SOYBN Uncharacterized protein OS=Glycine max PE=4 SV=1	727.855	1453.69	2	1453.69	0.0032	347	359	Y	PPPPPSFGYTTFF	C
I1K847	tr|I1K847|I1K847_SOYBN Uncharacterized protein OS=Glycine max PE=4 SV=1	974.467	1946.92	2	1946.92	0.0038	205	224	S	SSNGSSGPTPMHKVASLSGF	F
I1K847	tr|I1K847|I1K847_SOYBN Uncharacterized protein OS=Glycine max PE=4 SV=1	707.342	2119	3	2119.01	-0.0036	183	202	A	ASADADIGTWKITVSDDVQQ	S
I1K847	tr|I1K847|I1K847_SOYBN Uncharacterized protein OS=Glycine max PE=4 SV=1	1391.74	2781.46	2	2781.45	0.0096	241	266	G	YRKLKAVNPCEEEDKALLPPAGLNGG	I
K7K9S5	tr|K7K9S5|K7K9S5_SOYBN Uncharacterized protein OS=Glycine max PE=4 SV=1	463.683	925.351	2	925.352	-0.0014	36	44	A	TAASEAMDM	I
K7K9S5	tr|K7K9S5|K7K9S5_SOYBN Uncharacterized protein OS=Glycine max PE=4 SV=1	936.581	935.574	1	935.569	0.0044	146	154	R	LSSLPPIPL	K
K7K9S5	tr|K7K9S5|K7K9S5_SOYBN Uncharacterized protein OS=Glycine max PE=4 SV=1	618.263	1234.51	2	1234.51	0.0019	275	286	N	HSEGTYDGEAVA	I
K7K9S5	tr|K7K9S5|K7K9S5_SOYBN Uncharacterized protein OS=Glycine max PE=4 SV=1	529.62	1585.84	3	1585.83	0.0078	326	339	D	NRLTKPDSVSEEVI	E
K7K9S5	tr|K7K9S5|K7K9S5_SOYBN Uncharacterized protein OS=Glycine max PE=4 SV=1	1074.48	2146.95	2	2146.96	-0.0085	106	124	L	LTLGSDFNASDFEFDEDLL	L
K7K9S5	tr|K7K9S5|K7K9S5_SOYBN Uncharacterized protein OS=Glycine max PE=4 SV=1	1130.91	3389.72	3	3389.71	0.0072	342	370	S	HVKHDMDKLKSMMISGNHEIKIPSPKDMK	T
K7K9S5	tr|K7K9S5|K7K9S5_SOYBN Uncharacterized protein OS=Glycine max PE=4 SV=1	1236.63	3706.88	3	3706.87	0.0099	341	372	E	SHVKHDMDKLKSMMISGNHEIKIPSPKDMKTI	V

## Sheet: Pepsin pH 3,7
UniProt accession number	UniProt description/protein name	Monoisotopic m/z (mass to charge ratio)	Monoisotopic mass [Da] – neutral fragment (not charged by H+)	Charges	Calculated (theoretical) mono mass	Error [Da]	Peptide start residue number in the candidate sequence	Peptide end residue number in the candidate sequence	Residue before the identified sequence	Peptide sequence (of which the last residue is P1)	Residue after the identified sequence (i.e., P1ꞌ)
P04776	sp|P04776|GLYG1_SOYBN Glycinin G1 OS=Glycine max GN=GY1 PE=1 SV=2	473.308	472.301	1	472.301	-0.0001	258	262	T	VKGGL	S
P04776	sp|P04776|GLYG1_SOYBN Glycinin G1 OS=Glycine max GN=GY1 PE=1 SV=2	486.292	485.285	1	485.285	-0.0002	158	162	D	TPVVA	V
P04776	sp|P04776|GLYG1_SOYBN Glycinin G1 OS=Glycine max GN=GY1 PE=1 SV=2	532.273	531.265	1	531.265	0.0002	446	451	L	AGANSL	L
P04776	sp|P04776|GLYG1_SOYBN Glycinin G1 OS=Glycine max GN=GY1 PE=1 SV=2	557.329	556.322	1	556.322	-0.0002	142	147	L	IAVPTG	V
P04776	sp|P04776|GLYG1_SOYBN Glycinin G1 OS=Glycine max GN=GY1 PE=1 SV=2	570.325	569.318	1	569.317	0.0005	413	417	L	IVPQN	F
P04776	sp|P04776|GLYG1_SOYBN Glycinin G1 OS=Glycine max GN=GY1 PE=1 SV=2	573.303	572.296	1	572.296	0.0004	350	354	F	PALSW	L
P04776	sp|P04776|GLYG1_SOYBN Glycinin G1 OS=Glycine max GN=GY1 PE=1 SV=2	574.356	573.349	1	573.349	-0.0001	257	262	V	TVKGGL	S
P04776	sp|P04776|GLYG1_SOYBN Glycinin G1 OS=Glycine max GN=GY1 PE=1 SV=2	582.279	581.272	1	581.27	0.0022	345	349	A	TSLDF	P
P04776	sp|P04776|GLYG1_SOYBN Glycinin G1 OS=Glycine max GN=GY1 PE=1 SV=2	601.319	600.312	1	600.312	0.0002	157	162	E	DTPVVA	V
P04776	sp|P04776|GLYG1_SOYBN Glycinin G1 OS=Glycine max GN=GY1 PE=1 SV=2	609.326	608.318	1	608.317	0.0016	379	383	A	NSIIY	A
P04776	sp|P04776|GLYG1_SOYBN Glycinin G1 OS=Glycine max GN=GY1 PE=1 SV=2	616.309	615.302	1	615.302	0	228	232	E	FLEHA	F
P04776	sp|P04776|GLYG1_SOYBN Glycinin G1 OS=Glycine max GN=GY1 PE=1 SV=2	644.293	643.286	1	643.285	0.0009	430	434	F	EYVSF	K
P04776	sp|P04776|GLYG1_SOYBN Glycinin G1 OS=Glycine max GN=GY1 PE=1 SV=2	645.358	644.351	1	644.349	0.0011	446	452	L	AGANSLL	N
P04776	sp|P04776|GLYG1_SOYBN Glycinin G1 OS=Glycine max GN=GY1 PE=1 SV=2	647.363	646.356	1	646.354	0.0021	163	168	A	VSIIDT	N
P04776	sp|P04776|GLYG1_SOYBN Glycinin G1 OS=Glycine max GN=GY1 PE=1 SV=2	656.329	655.322	1	655.322	-0.0002	224	228	G	FTLEF	L
P04776	sp|P04776|GLYG1_SOYBN Glycinin G1 OS=Glycine max GN=GY1 PE=1 SV=2	659.41	658.403	1	658.401	0.0016	258	264	T	VKGGLSV	I
P04776	sp|P04776|GLYG1_SOYBN Glycinin G1 OS=Glycine max GN=GY1 PE=1 SV=2	665.326	664.319	1	664.318	0.0008	183	188	F	YLAGNQ	E
P04776	sp|P04776|GLYG1_SOYBN Glycinin G1 OS=Glycine max GN=GY1 PE=1 SV=2	672.321	671.313	1	671.313	0.0008	453	458	L	NALPEE	V
P04776	sp|P04776|GLYG1_SOYBN Glycinin G1 OS=Glycine max GN=GY1 PE=1 SV=2	673.424	672.417	1	672.417	0.0001	256	262	I	VTVKGGL	S
P04776	sp|P04776|GLYG1_SOYBN Glycinin G1 OS=Glycine max GN=GY1 PE=1 SV=2	675.371	674.364	1	674.364	0.0001	347	352	S	LDFPAL	S
P04776	sp|P04776|GLYG1_SOYBN Glycinin G1 OS=Glycine max GN=GY1 PE=1 SV=2	683.41	682.403	1	682.401	0.0012	412	417	V	LIVPQN	F
P04776	sp|P04776|GLYG1_SOYBN Glycinin G1 OS=Glycine max GN=GY1 PE=1 SV=2	686.388	685.381	1	685.38	0.0009	350	355	F	PALSWL	R
P04776	sp|P04776|GLYG1_SOYBN Glycinin G1 OS=Glycine max GN=GY1 PE=1 SV=2	686.42	685.413	1	685.412	0.0003	33	38	Q	IQKLNA	L
P04776	sp|P04776|GLYG1_SOYBN Glycinin G1 OS=Glycine max GN=GY1 PE=1 SV=2	688.399	687.392	1	687.391	0.0004	355	360	W	LRLSAE	F
P04776	sp|P04776|GLYG1_SOYBN Glycinin G1 OS=Glycine max GN=GY1 PE=1 SV=2	710.337	709.33	1	709.328	0.0019	358	364	L	SAEFGSL	R
P04776	sp|P04776|GLYG1_SOYBN Glycinin G1 OS=Glycine max GN=GY1 PE=1 SV=2	357.716	713.418	2	713.418	-0.0001	384	390	Y	ALNGRAL	I
P04776	sp|P04776|GLYG1_SOYBN Glycinin G1 OS=Glycine max GN=GY1 PE=1 SV=2	717.392	716.385	1	716.386	-0.0012	413	418	L	IVPQNF	V
P04776	sp|P04776|GLYG1_SOYBN Glycinin G1 OS=Glycine max GN=GY1 PE=1 SV=2	721.388	720.38	1	720.381	-0.0002	91	96	E	IYIQQG	K
P04776	sp|P04776|GLYG1_SOYBN Glycinin G1 OS=Glycine max GN=GY1 PE=1 SV=2	362.187	722.359	2	722.36	-0.0006	233	238	A	FSVDKQ	I
P04776	sp|P04776|GLYG1_SOYBN Glycinin G1 OS=Glycine max GN=GY1 PE=1 SV=2	729.393	728.386	1	728.386	-0.0001	144	150	A	VPTGVAW	W
P04776	sp|P04776|GLYG1_SOYBN Glycinin G1 OS=Glycine max GN=GY1 PE=1 SV=2	730.362	729.355	1	729.355	0.0003	156	162	N	EDTPVVA	V
P04776	sp|P04776|GLYG1_SOYBN Glycinin G1 OS=Glycine max GN=GY1 PE=1 SV=2	368.685	735.354	2	735.355	-0.0007	136	141	N	FREGDL	I
P04776	sp|P04776|GLYG1_SOYBN Glycinin G1 OS=Glycine max GN=GY1 PE=1 SV=2	736.364	735.356	1	735.355	0.0012	136	141	N	FREGDL	I
P04776	sp|P04776|GLYG1_SOYBN Glycinin G1 OS=Glycine max GN=GY1 PE=1 SV=2	371.697	741.38	2	741.381	-0.0015	371	376	F	VPHYNL	N
P04776	sp|P04776|GLYG1_SOYBN Glycinin G1 OS=Glycine max GN=GY1 PE=1 SV=2	754.363	753.356	1	753.355	0.0016	343	349	T	TATSLDF	P
P04776	sp|P04776|GLYG1_SOYBN Glycinin G1 OS=Glycine max GN=GY1 PE=1 SV=2	763.433	762.426	1	762.428	-0.0013	381	387	S	IIYALNG	R
P04776	sp|P04776|GLYG1_SOYBN Glycinin G1 OS=Glycine max GN=GY1 PE=1 SV=2	383.705	765.395	2	765.396	-0.0002	365	370	L	RKNAMF	V
P04776	sp|P04776|GLYG1_SOYBN Glycinin G1 OS=Glycine max GN=GY1 PE=1 SV=2	769.414	768.407	1	768.406	0.0008	224	229	G	FTLEFL	E
P04776	sp|P04776|GLYG1_SOYBN Glycinin G1 OS=Glycine max GN=GY1 PE=1 SV=2	385.226	768.438	2	768.438	0.0001	264	270	S	VIKPPTD	E
P04776	sp|P04776|GLYG1_SOYBN Glycinin G1 OS=Glycine max GN=GY1 PE=1 SV=2	771.388	770.381	1	770.381	0.0001	453	459	L	NALPEEV	I
P04776	sp|P04776|GLYG1_SOYBN Glycinin G1 OS=Glycine max GN=GY1 PE=1 SV=2	386.204	770.392	2	770.392	0.0001	37	43	L	NALKPDN	R
P04776	sp|P04776|GLYG1_SOYBN Glycinin G1 OS=Glycine max GN=GY1 PE=1 SV=2	771.4	770.393	1	770.392	0.0004	37	43	L	NALKPDN	R
P04776	sp|P04776|GLYG1_SOYBN Glycinin G1 OS=Glycine max GN=GY1 PE=1 SV=2	785.404	784.397	1	784.397	0.0006	452	458	L	LNALPEE	V
P04776	sp|P04776|GLYG1_SOYBN Glycinin G1 OS=Glycine max GN=GY1 PE=1 SV=2	786.508	785.501	1	785.501	-0.0001	255	262	A	IVTVKGGL	S
P04776	sp|P04776|GLYG1_SOYBN Glycinin G1 OS=Glycine max GN=GY1 PE=1 SV=2	393.759	785.503	2	785.501	0.0018	255	262	A	IVTVKGGL	S
P04776	sp|P04776|GLYG1_SOYBN Glycinin G1 OS=Glycine max GN=GY1 PE=1 SV=2	794.332	793.325	1	793.324	0.0008	187	192	G	NQEQEF	L
P04776	sp|P04776|GLYG1_SOYBN Glycinin G1 OS=Glycine max GN=GY1 PE=1 SV=2	794.369	793.361	1	793.361	0.0008	183	189	F	YLAGNQE	Q
P04776	sp|P04776|GLYG1_SOYBN Glycinin G1 OS=Glycine max GN=GY1 PE=1 SV=2	794.403	793.395	1	793.397	-0.0016	377	383	L	NANSIIY	A
P04776	sp|P04776|GLYG1_SOYBN Glycinin G1 OS=Glycine max GN=GY1 PE=1 SV=2	800.383	799.375	1	799.375	0.0003	222	228	L	SGFTLEF	L
P04776	sp|P04776|GLYG1_SOYBN Glycinin G1 OS=Glycine max GN=GY1 PE=1 SV=2	817.404	816.397	1	816.398	-0.0007	169	175	T	NSLENQL	D
P04776	sp|P04776|GLYG1_SOYBN Glycinin G1 OS=Glycine max GN=GY1 PE=1 SV=2	830.477	829.469	1	829.47	-0.0004	412	418	V	LIVPQNF	V
P04776	sp|P04776|GLYG1_SOYBN Glycinin G1 OS=Glycine max GN=GY1 PE=1 SV=2	418.237	834.46	2	834.46	0.0001	355	361	W	LRLSAEF	G
P04776	sp|P04776|GLYG1_SOYBN Glycinin G1 OS=Glycine max GN=GY1 PE=1 SV=2	844.405	843.397	1	843.397	0	155	162	N	NEDTPVVA	V
P04776	sp|P04776|GLYG1_SOYBN Glycinin G1 OS=Glycine max GN=GY1 PE=1 SV=2	427.193	852.372	2	852.373	-0.0002	423	429	A	RSQSDNF	E
P04776	sp|P04776|GLYG1_SOYBN Glycinin G1 OS=Glycine max GN=GY1 PE=1 SV=2	856.477	855.47	1	855.47	-0.0005	263	270	L	SVIKPPTD	E
P04776	sp|P04776|GLYG1_SOYBN Glycinin G1 OS=Glycine max GN=GY1 PE=1 SV=2	428.742	855.47	2	855.47	-0.0001	263	270	L	SVIKPPTD	E
P04776	sp|P04776|GLYG1_SOYBN Glycinin G1 OS=Glycine max GN=GY1 PE=1 SV=2	429.727	857.439	2	857.44	-0.0001	459	465	E	VIQHTFN	L
P04776	sp|P04776|GLYG1_SOYBN Glycinin G1 OS=Glycine max GN=GY1 PE=1 SV=2	858.447	857.44	1	857.44	0	459	465	E	VIQHTFN	L
P04776	sp|P04776|GLYG1_SOYBN Glycinin G1 OS=Glycine max GN=GY1 PE=1 SV=2	859.488	858.481	1	858.481	0	444	452	G	TLAGANSLL	N
P04776	sp|P04776|GLYG1_SOYBN Glycinin G1 OS=Glycine max GN=GY1 PE=1 SV=2	430.727	859.44	2	859.44	-0.0001	44	51	N	RIESEGGL	I
P04776	sp|P04776|GLYG1_SOYBN Glycinin G1 OS=Glycine max GN=GY1 PE=1 SV=2	863.45	862.443	1	862.444	-0.001	345	352	A	TSLDFPAL	S
P04776	sp|P04776|GLYG1_SOYBN Glycinin G1 OS=Glycine max GN=GY1 PE=1 SV=2	432.229	862.443	2	862.444	-0.0007	345	352	A	TSLDFPAL	S
P04776	sp|P04776|GLYG1_SOYBN Glycinin G1 OS=Glycine max GN=GY1 PE=1 SV=2	438.74	875.465	2	875.465	-0.0002	362	369	F	GSLRKNAM	F
P04776	sp|P04776|GLYG1_SOYBN Glycinin G1 OS=Glycine max GN=GY1 PE=1 SV=2	445.231	888.448	2	888.449	-0.0017	370	376	M	FVPHYNL	N
P04776	sp|P04776|GLYG1_SOYBN Glycinin G1 OS=Glycine max GN=GY1 PE=1 SV=2	889.46	888.452	1	888.449	0.0029	370	376	M	FVPHYNL	N
P04776	sp|P04776|GLYG1_SOYBN Glycinin G1 OS=Glycine max GN=GY1 PE=1 SV=2	445.759	889.503	2	889.502	0.0011	93	100	Y	IQQGKGIF	G
P04776	sp|P04776|GLYG1_SOYBN Glycinin G1 OS=Glycine max GN=GY1 PE=1 SV=2	890.514	889.506	1	889.502	0.0041	93	100	Y	IQQGKGIF	G
P04776	sp|P04776|GLYG1_SOYBN Glycinin G1 OS=Glycine max GN=GY1 PE=1 SV=2	449.748	897.481	2	897.481	0.0005	264	271	S	VIKPPTDE	Q
P04776	sp|P04776|GLYG1_SOYBN Glycinin G1 OS=Glycine max GN=GY1 PE=1 SV=2	913.514	912.507	1	912.507	0.0003	142	150	L	IAVPTGVAW	W
P04776	sp|P04776|GLYG1_SOYBN Glycinin G1 OS=Glycine max GN=GY1 PE=1 SV=2	915.475	914.468	1	914.465	0.0028	144	151	A	VPTGVAWW	M
P04776	sp|P04776|GLYG1_SOYBN Glycinin G1 OS=Glycine max GN=GY1 PE=1 SV=2	459.222	916.429	2	916.429	0.0003	229	236	F	LEHAFSVD	K
P04776	sp|P04776|GLYG1_SOYBN Glycinin G1 OS=Glycine max GN=GY1 PE=1 SV=2	460.746	919.477	2	919.476	0.0008	136	143	N	FREGDLIA	V
P04776	sp|P04776|GLYG1_SOYBN Glycinin G1 OS=Glycine max GN=GY1 PE=1 SV=2	461.717	921.42	2	921.419	0.0011	183	190	F	YLAGNQEQ	E
P04776	sp|P04776|GLYG1_SOYBN Glycinin G1 OS=Glycine max GN=GY1 PE=1 SV=2	462.712	923.41	2	923.41	0.0003	422	429	A	ARSQSDNF	E
P04776	sp|P04776|GLYG1_SOYBN Glycinin G1 OS=Glycine max GN=GY1 PE=1 SV=2	924.418	923.41	1	923.41	0.0007	422	429	A	ARSQSDNF	E
P04776	sp|P04776|GLYG1_SOYBN Glycinin G1 OS=Glycine max GN=GY1 PE=1 SV=2	464.238	926.461	2	926.461	-0.0005	371	378	F	VPHYNLNA	N
P04776	sp|P04776|GLYG1_SOYBN Glycinin G1 OS=Glycine max GN=GY1 PE=1 SV=2	467.747	933.48	2	933.481	-0.0007	344	352	T	ATSLDFPAL	S
P04776	sp|P04776|GLYG1_SOYBN Glycinin G1 OS=Glycine max GN=GY1 PE=1 SV=2	934.488	933.481	1	933.481	0.0003	344	352	T	ATSLDFPAL	S
P04776	sp|P04776|GLYG1_SOYBN Glycinin G1 OS=Glycine max GN=GY1 PE=1 SV=2	474.269	946.524	2	946.524	0.0002	93	101	Y	IQQGKGIFG	M
P04776	sp|P04776|GLYG1_SOYBN Glycinin G1 OS=Glycine max GN=GY1 PE=1 SV=2	478.288	954.562	2	954.561	0.0007	384	392	Y	ALNGRALIQ	V
P04776	sp|P04776|GLYG1_SOYBN Glycinin G1 OS=Glycine max GN=GY1 PE=1 SV=2	478.29	954.566	2	954.565	0.0007	350	357	F	PALSWLRL	S
P04776	sp|P04776|GLYG1_SOYBN Glycinin G1 OS=Glycine max GN=GY1 PE=1 SV=2	958.448	957.441	1	957.44	0.0006	154	162	Y	NNEDTPVVA	V
P04776	sp|P04776|GLYG1_SOYBN Glycinin G1 OS=Glycine max GN=GY1 PE=1 SV=2	961.519	960.512	1	960.513	-0.0007	163	171	A	VSIIDTNSL	E
P04776	sp|P04776|GLYG1_SOYBN Glycinin G1 OS=Glycine max GN=GY1 PE=1 SV=2	964.509	963.502	1	963.503	-0.0006	379	387	A	NSIIYALNG	R
P04776	sp|P04776|GLYG1_SOYBN Glycinin G1 OS=Glycine max GN=GY1 PE=1 SV=2	485.259	968.504	2	968.504	-0.0002	485	492	V	PPQESQKR	A
P04776	sp|P04776|GLYG1_SOYBN Glycinin G1 OS=Glycine max GN=GY1 PE=1 SV=2	486.269	970.524	2	970.524	0.0005	459	466	E	VIQHTFNL	K
P04776	sp|P04776|GLYG1_SOYBN Glycinin G1 OS=Glycine max GN=GY1 PE=1 SV=2	971.532	970.525	1	970.524	0.0013	459	466	E	VIQHTFNL	K
P04776	sp|P04776|GLYG1_SOYBN Glycinin G1 OS=Glycine max GN=GY1 PE=1 SV=2	487.749	973.484	2	973.483	0.0014	43	51	D	NRIESEGGL	I
P04776	sp|P04776|GLYG1_SOYBN Glycinin G1 OS=Glycine max GN=GY1 PE=1 SV=2	488.742	975.469	2	975.47	-0.0002	435	443	F	KTNDTPMIG	T
P04776	sp|P04776|GLYG1_SOYBN Glycinin G1 OS=Glycine max GN=GY1 PE=1 SV=2	491.715	981.415	2	981.415	0.0003	423	430	A	RSQSDNFE	Y
P04776	sp|P04776|GLYG1_SOYBN Glycinin G1 OS=Glycine max GN=GY1 PE=1 SV=2	493.264	984.513	2	984.513	0.0001	263	271	L	SVIKPPTDE	Q
P04776	sp|P04776|GLYG1_SOYBN Glycinin G1 OS=Glycine max GN=GY1 PE=1 SV=2	495.792	989.57	2	989.566	0.0038	381	389	S	IIYALNGRA	L
P04776	sp|P04776|GLYG1_SOYBN Glycinin G1 OS=Glycine max GN=GY1 PE=1 SV=2	498.305	994.596	2	994.592	0.0037	409	417	E	GRVLIVPQN	F
P04776	sp|P04776|GLYG1_SOYBN Glycinin G1 OS=Glycine max GN=GY1 PE=1 SV=2	512.274	1022.53	2	1022.53	-0.0001	361	369	E	FGSLRKNAM	F
P04776	sp|P04776|GLYG1_SOYBN Glycinin G1 OS=Glycine max GN=GY1 PE=1 SV=2	513.285	1024.56	2	1024.56	0.0008	483	491	F	LVPPQESQK	R
P04776	sp|P04776|GLYG1_SOYBN Glycinin G1 OS=Glycine max GN=GY1 PE=1 SV=2	1026.6	1025.59	1	1025.59	0	141	150	D	LIAVPTGVAW	W
P04776	sp|P04776|GLYG1_SOYBN Glycinin G1 OS=Glycine max GN=GY1 PE=1 SV=2	518.272	1034.53	2	1034.53	0.0002	343	352	T	TATSLDFPAL	S
P04776	sp|P04776|GLYG1_SOYBN Glycinin G1 OS=Glycine max GN=GY1 PE=1 SV=2	1035.54	1034.53	1	1034.53	0.001	343	352	T	TATSLDFPAL	S
P04776	sp|P04776|GLYG1_SOYBN Glycinin G1 OS=Glycine max GN=GY1 PE=1 SV=2	520.778	1039.54	2	1039.54	0.0007	485	493	V	PPQESQKRA	V
P04776	sp|P04776|GLYG1_SOYBN Glycinin G1 OS=Glycine max GN=GY1 PE=1 SV=2	523.765	1045.52	2	1045.52	0.0006	419	428	F	VVAARSQSDN	F
P04776	sp|P04776|GLYG1_SOYBN Glycinin G1 OS=Glycine max GN=GY1 PE=1 SV=2	526.238	1050.46	2	1050.46	0.0005	183	191	F	YLAGNQEQE	F
P04776	sp|P04776|GLYG1_SOYBN Glycinin G1 OS=Glycine max GN=GY1 PE=1 SV=2	1051.47	1050.46	1	1050.46	0.0007	183	191	F	YLAGNQEQE	F
P04776	sp|P04776|GLYG1_SOYBN Glycinin G1 OS=Glycine max GN=GY1 PE=1 SV=2	1053.46	1052.45	1	1052.45	0	422	430	A	ARSQSDNFE	Y
P04776	sp|P04776|GLYG1_SOYBN Glycinin G1 OS=Glycine max GN=GY1 PE=1 SV=2	527.234	1052.45	2	1052.45	0.0009	422	430	A	ARSQSDNFE	Y
P04776	sp|P04776|GLYG1_SOYBN Glycinin G1 OS=Glycine max GN=GY1 PE=1 SV=2	527.289	1052.56	2	1052.57	-0.002	92	100	I	YIQQGKGIF	G
P04776	sp|P04776|GLYG1_SOYBN Glycinin G1 OS=Glycine max GN=GY1 PE=1 SV=2	532.755	1063.5	2	1063.5	-0.0021	228	236	E	FLEHAFSVD	K
P04776	sp|P04776|GLYG1_SOYBN Glycinin G1 OS=Glycine max GN=GY1 PE=1 SV=2	537.773	1073.53	2	1073.53	0.0011	370	378	M	FVPHYNLNA	N
P04776	sp|P04776|GLYG1_SOYBN Glycinin G1 OS=Glycine max GN=GY1 PE=1 SV=2	543.327	1084.64	2	1084.64	0.0002	410	418	G	RVLIVPQNF	V
P04776	sp|P04776|GLYG1_SOYBN Glycinin G1 OS=Glycine max GN=GY1 PE=1 SV=2	1099.59	1098.59	1	1098.59	-0.0005	142	151	L	IAVPTGVAWW	M
P04776	sp|P04776|GLYG1_SOYBN Glycinin G1 OS=Glycine max GN=GY1 PE=1 SV=2	550.3	1098.59	2	1098.59	-0.0002	142	151	L	IAVPTGVAWW	M
P04776	sp|P04776|GLYG1_SOYBN Glycinin G1 OS=Glycine max GN=GY1 PE=1 SV=2	550.33	1098.64	2	1098.64	0.0006	412	421	V	LIVPQNFVVA	A
P04776	sp|P04776|GLYG1_SOYBN Glycinin G1 OS=Glycine max GN=GY1 PE=1 SV=2	552.334	1102.65	2	1102.65	0.0036	381	390	S	IIYALNGRAL	I
P04776	sp|P04776|GLYG1_SOYBN Glycinin G1 OS=Glycine max GN=GY1 PE=1 SV=2	553.765	1105.52	2	1105.52	0.0012	20	28	A	FSSREQPQQ	N
P04776	sp|P04776|GLYG1_SOYBN Glycinin G1 OS=Glycine max GN=GY1 PE=1 SV=2	561.258	1120.5	2	1120.5	-0.0014	153	162	M	YNNEDTPVVA	V
P04776	sp|P04776|GLYG1_SOYBN Glycinin G1 OS=Glycine max GN=GY1 PE=1 SV=2	561.31	1120.61	2	1120.6	0.0029	474	482	Q	IKNNNPFKF	L
P04776	sp|P04776|GLYG1_SOYBN Glycinin G1 OS=Glycine max GN=GY1 PE=1 SV=2	568.785	1135.56	2	1135.56	0.001	345	354	A	TSLDFPALSW	L
P04776	sp|P04776|GLYG1_SOYBN Glycinin G1 OS=Glycine max GN=GY1 PE=1 SV=2	1136.56	1135.56	1	1135.56	0.0017	345	354	A	TSLDFPALSW	L
P04776	sp|P04776|GLYG1_SOYBN Glycinin G1 OS=Glycine max GN=GY1 PE=1 SV=2	571.838	1141.66	2	1141.66	0.0004	409	418	E	GRVLIVPQNF	V
P04776	sp|P04776|GLYG1_SOYBN Glycinin G1 OS=Glycine max GN=GY1 PE=1 SV=2	575.299	1148.58	2	1148.58	0.0015	377	387	L	NANSIIYALNG	R
P04776	sp|P04776|GLYG1_SOYBN Glycinin G1 OS=Glycine max GN=GY1 PE=1 SV=2	1166.66	1165.65	1	1165.65	0	91	100	E	IYIQQGKGIF	G
P04776	sp|P04776|GLYG1_SOYBN Glycinin G1 OS=Glycine max GN=GY1 PE=1 SV=2	583.832	1165.65	2	1165.65	0.0001	91	100	E	IYIQQGKGIF	G
P04776	sp|P04776|GLYG1_SOYBN Glycinin G1 OS=Glycine max GN=GY1 PE=1 SV=2	587.299	1172.58	2	1172.58	0.0011	229	238	F	LEHAFSVDKQ	I
P04776	sp|P04776|GLYG1_SOYBN Glycinin G1 OS=Glycine max GN=GY1 PE=1 SV=2	394.559	1180.66	3	1180.66	-0.0003	483	492	F	LVPPQESQKR	A
P04776	sp|P04776|GLYG1_SOYBN Glycinin G1 OS=Glycine max GN=GY1 PE=1 SV=2	591.336	1180.66	2	1180.66	-0.0001	483	492	F	LVPPQESQKR	A
P04776	sp|P04776|GLYG1_SOYBN Glycinin G1 OS=Glycine max GN=GY1 PE=1 SV=2	596.328	1190.64	2	1190.64	-0.0001	379	389	A	NSIIYALNGRA	L
P04776	sp|P04776|GLYG1_SOYBN Glycinin G1 OS=Glycine max GN=GY1 PE=1 SV=2	597.298	1192.58	2	1192.58	-0.0014	418	428	N	FVVAARSQSDN	F
P04776	sp|P04776|GLYG1_SOYBN Glycinin G1 OS=Glycine max GN=GY1 PE=1 SV=2	597.3	1192.58	2	1192.58	0.0009	419	429	F	VVAARSQSDNF	E
P04776	sp|P04776|GLYG1_SOYBN Glycinin G1 OS=Glycine max GN=GY1 PE=1 SV=2	599.771	1197.53	2	1197.53	-0.0019	183	192	F	YLAGNQEQEF	L
P04776	sp|P04776|GLYG1_SOYBN Glycinin G1 OS=Glycine max GN=GY1 PE=1 SV=2	1198.54	1197.53	1	1197.53	-0.0012	183	192	F	YLAGNQEQEF	L
P04776	sp|P04776|GLYG1_SOYBN Glycinin G1 OS=Glycine max GN=GY1 PE=1 SV=2	602.807	1203.6	2	1203.6	0.0013	163	173	A	VSIIDTNSLEN	Q
P04776	sp|P04776|GLYG1_SOYBN Glycinin G1 OS=Glycine max GN=GY1 PE=1 SV=2	603.808	1205.6	2	1205.6	0.0049	435	445	F	KTNDTPMIGTL	A
P04776	sp|P04776|GLYG1_SOYBN Glycinin G1 OS=Glycine max GN=GY1 PE=1 SV=2	604.303	1206.59	2	1206.59	0	344	354	T	ATSLDFPALSW	L
P04776	sp|P04776|GLYG1_SOYBN Glycinin G1 OS=Glycine max GN=GY1 PE=1 SV=2	605.305	1208.6	2	1208.59	0.0026	216	227	N	EGGSILSGFTLE	F
P04776	sp|P04776|GLYG1_SOYBN Glycinin G1 OS=Glycine max GN=GY1 PE=1 SV=2	1223.68	1222.67	1	1222.67	0.0007	91	101	E	IYIQQGKGIFG	M
P04776	sp|P04776|GLYG1_SOYBN Glycinin G1 OS=Glycine max GN=GY1 PE=1 SV=2	612.344	1222.67	2	1222.67	0.0021	91	101	E	IYIQQGKGIFG	M
P04776	sp|P04776|GLYG1_SOYBN Glycinin G1 OS=Glycine max GN=GY1 PE=1 SV=2	1230.63	1229.63	1	1229.63	-0.0004	142	152	L	IAVPTGVAWWM	Y
P04776	sp|P04776|GLYG1_SOYBN Glycinin G1 OS=Glycine max GN=GY1 PE=1 SV=2	615.821	1229.63	2	1229.63	0.0003	142	152	L	IAVPTGVAWWM	Y
P04776	sp|P04776|GLYG1_SOYBN Glycinin G1 OS=Glycine max GN=GY1 PE=1 SV=2	621.845	1241.68	2	1241.68	-0.0007	350	360	F	PALSWLRLSAE	F
P04776	sp|P04776|GLYG1_SOYBN Glycinin G1 OS=Glycine max GN=GY1 PE=1 SV=2	1252.55	1251.54	1	1251.54	-0.0022	152	162	W	MYNNEDTPVVA	V
P04776	sp|P04776|GLYG1_SOYBN Glycinin G1 OS=Glycine max GN=GY1 PE=1 SV=2	626.779	1251.54	2	1251.54	-0.0004	152	162	W	MYNNEDTPVVA	V
P04776	sp|P04776|GLYG1_SOYBN Glycinin G1 OS=Glycine max GN=GY1 PE=1 SV=2	418.238	1251.69	3	1251.69	-0.0002	483	493	F	LVPPQESQKRA	V
P04776	sp|P04776|GLYG1_SOYBN Glycinin G1 OS=Glycine max GN=GY1 PE=1 SV=2	626.854	1251.69	2	1251.69	0.0008	483	493	F	LVPPQESQKRA	V
P04776	sp|P04776|GLYG1_SOYBN Glycinin G1 OS=Glycine max GN=GY1 PE=1 SV=2	626.856	1251.7	2	1251.69	0.0041	407	417	L	QEGRVLIVPQN	F
P04776	sp|P04776|GLYG1_SOYBN Glycinin G1 OS=Glycine max GN=GY1 PE=1 SV=2	630.328	1258.64	2	1258.64	0.0011	165	175	S	IIDTNSLENQL	D
P04776	sp|P04776|GLYG1_SOYBN Glycinin G1 OS=Glycine max GN=GY1 PE=1 SV=2	638.309	1274.6	2	1274.6	-0.0003	370	380	M	FVPHYNLNANS	I
P04776	sp|P04776|GLYG1_SOYBN Glycinin G1 OS=Glycine max GN=GY1 PE=1 SV=2	650.793	1299.57	2	1299.57	0.0021	272	281	E	QQQRPQEEEE	E
P04776	sp|P04776|GLYG1_SOYBN Glycinin G1 OS=Glycine max GN=GY1 PE=1 SV=2	652.87	1303.73	2	1303.72	0.0007	379	390	A	NSIIYALNGRAL	I
P04776	sp|P04776|GLYG1_SOYBN Glycinin G1 OS=Glycine max GN=GY1 PE=1 SV=2	654.827	1307.64	2	1307.64	0.0007	343	354	T	TATSLDFPALSW	L
P04776	sp|P04776|GLYG1_SOYBN Glycinin G1 OS=Glycine max GN=GY1 PE=1 SV=2	1308.65	1307.64	1	1307.64	0.0018	343	354	T	TATSLDFPALSW	L
P04776	sp|P04776|GLYG1_SOYBN Glycinin G1 OS=Glycine max GN=GY1 PE=1 SV=2	655.829	1309.64	2	1309.64	-0.0011	358	369	L	SAEFGSLRKNAM	F
P04776	sp|P04776|GLYG1_SOYBN Glycinin G1 OS=Glycine max GN=GY1 PE=1 SV=2	656.314	1310.61	2	1310.61	-0.0008	183	193	F	YLAGNQEQEFL	K
P04776	sp|P04776|GLYG1_SOYBN Glycinin G1 OS=Glycine max GN=GY1 PE=1 SV=2	657.837	1313.66	2	1313.66	0.0019	39	50	A	LKPDNRIESEGG	L
P04776	sp|P04776|GLYG1_SOYBN Glycinin G1 OS=Glycine max GN=GY1 PE=1 SV=2	660.833	1319.65	2	1319.65	0.0002	228	238	E	FLEHAFSVDKQ	I
P04776	sp|P04776|GLYG1_SOYBN Glycinin G1 OS=Glycine max GN=GY1 PE=1 SV=2	661.821	1321.63	2	1321.63	0.0019	419	430	F	VVAARSQSDNFE	Y
P04776	sp|P04776|GLYG1_SOYBN Glycinin G1 OS=Glycine max GN=GY1 PE=1 SV=2	665.881	1329.75	2	1329.74	0.0022	347	357	S	LDFPALSWLRL	S
P04776	sp|P04776|GLYG1_SOYBN Glycinin G1 OS=Glycine max GN=GY1 PE=1 SV=2	666.838	1331.66	2	1331.66	0.0041	163	174	A	VSIIDTNSLENQ	L
P04776	sp|P04776|GLYG1_SOYBN Glycinin G1 OS=Glycine max GN=GY1 PE=1 SV=2	670.836	1339.66	2	1339.65	0.0051	418	429	N	FVVAARSQSDNF	E
P04776	sp|P04776|GLYG1_SOYBN Glycinin G1 OS=Glycine max GN=GY1 PE=1 SV=2	672.321	1342.63	2	1342.63	0.0005	111	121	T	FEEPQQPQQRG	Q
P04776	sp|P04776|GLYG1_SOYBN Glycinin G1 OS=Glycine max GN=GY1 PE=1 SV=2	672.903	1343.79	2	1343.79	-0.0003	381	392	S	IIYALNGRALIQ	V
P04776	sp|P04776|GLYG1_SOYBN Glycinin G1 OS=Glycine max GN=GY1 PE=1 SV=2	675.308	1348.6	2	1348.6	0.0009	20	30	A	FSSREQPQQNE	C
P04776	sp|P04776|GLYG1_SOYBN Glycinin G1 OS=Glycine max GN=GY1 PE=1 SV=2	677.853	1353.69	2	1353.69	0.0059	175	184	Q	LDQMPRRFYL	A
P04776	sp|P04776|GLYG1_SOYBN Glycinin G1 OS=Glycine max GN=GY1 PE=1 SV=2	679.871	1357.73	2	1357.73	0.0001	439	452	D	TPMIGTLAGANSLL	N
P04776	sp|P04776|GLYG1_SOYBN Glycinin G1 OS=Glycine max GN=GY1 PE=1 SV=2	688.868	1375.72	2	1375.72	-0.0002	377	389	L	NANSIIYALNGRA	L
P04776	sp|P04776|GLYG1_SOYBN Glycinin G1 OS=Glycine max GN=GY1 PE=1 SV=2	697.354	1392.69	2	1392.69	0.0028	142	153	L	IAVPTGVAWWMY	N
P04776	sp|P04776|GLYG1_SOYBN Glycinin G1 OS=Glycine max GN=GY1 PE=1 SV=2	699.356	1396.7	2	1396.7	-0.0014	453	464	L	NALPEEVIQHTF	N
P04776	sp|P04776|GLYG1_SOYBN Glycinin G1 OS=Glycine max GN=GY1 PE=1 SV=2	700.388	1398.76	2	1398.76	-0.0004	407	418	L	QEGRVLIVPQNF	V
P04776	sp|P04776|GLYG1_SOYBN Glycinin G1 OS=Glycine max GN=GY1 PE=1 SV=2	703.39	1404.76	2	1404.76	0.002	472	482	A	RQIKNNNPFKF	L
P04776	sp|P04776|GLYG1_SOYBN Glycinin G1 OS=Glycine max GN=GY1 PE=1 SV=2	469.263	1404.77	3	1404.76	0.0051	472	482	A	RQIKNNNPFKF	L
P04776	sp|P04776|GLYG1_SOYBN Glycinin G1 OS=Glycine max GN=GY1 PE=1 SV=2	706.425	1410.84	2	1410.83	0.0008	409	421	E	GRVLIVPQNFVVA	A
P04776	sp|P04776|GLYG1_SOYBN Glycinin G1 OS=Glycine max GN=GY1 PE=1 SV=2	709.364	1416.71	2	1416.71	0.0024	79	90	A	LRRPSYTNGPQE	I
P04776	sp|P04776|GLYG1_SOYBN Glycinin G1 OS=Glycine max GN=GY1 PE=1 SV=2	476.588	1426.74	3	1426.74	0.0006	39	51	A	LKPDNRIESEGGL	I
P04776	sp|P04776|GLYG1_SOYBN Glycinin G1 OS=Glycine max GN=GY1 PE=1 SV=2	714.38	1426.74	2	1426.74	0.0029	39	51	A	LKPDNRIESEGGL	I
P04776	sp|P04776|GLYG1_SOYBN Glycinin G1 OS=Glycine max GN=GY1 PE=1 SV=2	715.314	1428.61	2	1428.61	0.0016	271	281	D	EQQQRPQEEEE	E
P04776	sp|P04776|GLYG1_SOYBN Glycinin G1 OS=Glycine max GN=GY1 PE=1 SV=2	478.57	1432.69	3	1432.69	-0.0004	172	182	L	ENQLDQMPRRF	Y
P04776	sp|P04776|GLYG1_SOYBN Glycinin G1 OS=Glycine max GN=GY1 PE=1 SV=2	719.819	1437.62	2	1437.62	0.001	151	162	W	WMYNNEDTPVVA	V
P04776	sp|P04776|GLYG1_SOYBN Glycinin G1 OS=Glycine max GN=GY1 PE=1 SV=2	720.381	1438.75	2	1438.75	0.0029	455	466	A	LPEEVIQHTFNL	K
P04776	sp|P04776|GLYG1_SOYBN Glycinin G1 OS=Glycine max GN=GY1 PE=1 SV=2	721.892	1441.77	2	1441.77	0.0025	459	470	E	VIQHTFNLKSQQ	A
P04776	sp|P04776|GLYG1_SOYBN Glycinin G1 OS=Glycine max GN=GY1 PE=1 SV=2	729.367	1456.72	2	1456.71	0.0061	358	370	L	SAEFGSLRKNAMF	V
P04776	sp|P04776|GLYG1_SOYBN Glycinin G1 OS=Glycine max GN=GY1 PE=1 SV=2	735.356	1468.7	2	1468.69	0.0028	418	430	N	FVVAARSQSDNFE	Y
P04776	sp|P04776|GLYG1_SOYBN Glycinin G1 OS=Glycine max GN=GY1 PE=1 SV=2	737.385	1472.76	2	1472.75	0.002	438	452	N	DTPMIGTLAGANSLL	N
P04776	sp|P04776|GLYG1_SOYBN Glycinin G1 OS=Glycine max GN=GY1 PE=1 SV=2	492.94	1475.8	3	1475.8	-0.0016	471	482	Q	ARQIKNNNPFKF	L
P04776	sp|P04776|GLYG1_SOYBN Glycinin G1 OS=Glycine max GN=GY1 PE=1 SV=2	738.909	1475.8	2	1475.8	0.0037	471	482	Q	ARQIKNNNPFKF	L
P04776	sp|P04776|GLYG1_SOYBN Glycinin G1 OS=Glycine max GN=GY1 PE=1 SV=2	743.352	1484.69	2	1484.69	-0.0004	419	431	F	VVAARSQSDNFEY	V
P04776	sp|P04776|GLYG1_SOYBN Glycinin G1 OS=Glycine max GN=GY1 PE=1 SV=2	744.882	1487.75	2	1487.75	0.0014	78	90	N	ALRRPSYTNGPQE	I
P04776	sp|P04776|GLYG1_SOYBN Glycinin G1 OS=Glycine max GN=GY1 PE=1 SV=2	744.882	1487.75	2	1487.75	0.003	246	259	G	ENEGEDKGAIVTVK	G
P04776	sp|P04776|GLYG1_SOYBN Glycinin G1 OS=Glycine max GN=GY1 PE=1 SV=2	745.41	1488.81	2	1488.8	0.0014	377	390	L	NANSIIYALNGRAL	I
P04776	sp|P04776|GLYG1_SOYBN Glycinin G1 OS=Glycine max GN=GY1 PE=1 SV=2	749.897	1497.78	2	1497.78	0	38	51	N	ALKPDNRIESEGGL	I
P04776	sp|P04776|GLYG1_SOYBN Glycinin G1 OS=Glycine max GN=GY1 PE=1 SV=2	752.38	1502.75	2	1502.74	0.0059	435	449	F	KTNDTPMIGTLAGAN	S
P04776	sp|P04776|GLYG1_SOYBN Glycinin G1 OS=Glycine max GN=GY1 PE=1 SV=2	755.899	1509.78	2	1509.78	0.0006	454	466	N	ALPEEVIQHTFNL	K
P04776	sp|P04776|GLYG1_SOYBN Glycinin G1 OS=Glycine max GN=GY1 PE=1 SV=2	756.379	1510.74	2	1510.74	0.0012	453	465	L	NALPEEVIQHTFN	L
P04776	sp|P04776|GLYG1_SOYBN Glycinin G1 OS=Glycine max GN=GY1 PE=1 SV=2	756.932	1511.85	2	1511.85	0.0043	406	418	E	LQEGRVLIVPQNF	V
P04776	sp|P04776|GLYG1_SOYBN Glycinin G1 OS=Glycine max GN=GY1 PE=1 SV=2	757.41	1512.8	2	1512.8	-0.0002	459	471	E	VIQHTFNLKSQQA	R
P04776	sp|P04776|GLYG1_SOYBN Glycinin G1 OS=Glycine max GN=GY1 PE=1 SV=2	759.919	1517.82	2	1517.82	-0.0001	345	357	A	TSLDFPALSWLRL	S
P04776	sp|P04776|GLYG1_SOYBN Glycinin G1 OS=Glycine max GN=GY1 PE=1 SV=2	773.441	1544.87	2	1544.87	0.0001	379	392	A	NSIIYALNGRALIQ	V
P04776	sp|P04776|GLYG1_SOYBN Glycinin G1 OS=Glycine max GN=GY1 PE=1 SV=2	775.35	1548.68	2	1548.68	0.0001	422	434	A	ARSQSDNFEYVSF	K
P04776	sp|P04776|GLYG1_SOYBN Glycinin G1 OS=Glycine max GN=GY1 PE=1 SV=2	780.382	1558.75	2	1558.75	0.0013	243	257	N	LQGENEGEDKGAIVT	V
P04776	sp|P04776|GLYG1_SOYBN Glycinin G1 OS=Glycine max GN=GY1 PE=1 SV=2	795.44	1588.87	2	1588.86	0.0037	344	357	T	ATSLDFPALSWLRL	S
P04776	sp|P04776|GLYG1_SOYBN Glycinin G1 OS=Glycine max GN=GY1 PE=1 SV=2	538.281	1611.82	3	1611.82	-0.0015	37	51	L	NALKPDNRIESEGGL	I
P04776	sp|P04776|GLYG1_SOYBN Glycinin G1 OS=Glycine max GN=GY1 PE=1 SV=2	806.921	1611.83	2	1611.82	0.0055	37	51	L	NALKPDNRIESEGGL	I
P04776	sp|P04776|GLYG1_SOYBN Glycinin G1 OS=Glycine max GN=GY1 PE=1 SV=2	812.921	1623.83	2	1623.83	0.0023	453	466	L	NALPEEVIQHTFNL	K
P04776	sp|P04776|GLYG1_SOYBN Glycinin G1 OS=Glycine max GN=GY1 PE=1 SV=2	832.927	1663.84	2	1663.84	0.0033	370	383	M	FVPHYNLNANSIIY	A
P04776	sp|P04776|GLYG1_SOYBN Glycinin G1 OS=Glycine max GN=GY1 PE=1 SV=2	843.925	1685.84	2	1685.83	0.0022	431	445	E	YVSFKTNDTPMIGTL	A
P04776	sp|P04776|GLYG1_SOYBN Glycinin G1 OS=Glycine max GN=GY1 PE=1 SV=2	845.962	1689.91	2	1689.91	0.0007	343	357	T	TATSLDFPALSWLRL	S
P04776	sp|P04776|GLYG1_SOYBN Glycinin G1 OS=Glycine max GN=GY1 PE=1 SV=2	564.979	1691.91	3	1691.91	0.0002	355	369	W	LRLSAEFGSLRKNAM	F
P04776	sp|P04776|GLYG1_SOYBN Glycinin G1 OS=Glycine max GN=GY1 PE=1 SV=2	565.289	1692.84	3	1692.84	0.0015	265	278	V	IKPPTDEQQQRPQE	E
P04776	sp|P04776|GLYG1_SOYBN Glycinin G1 OS=Glycine max GN=GY1 PE=1 SV=2	847.43	1692.85	2	1692.84	0.002	265	278	V	IKPPTDEQQQRPQE	E
P04776	sp|P04776|GLYG1_SOYBN Glycinin G1 OS=Glycine max GN=GY1 PE=1 SV=2	849.964	1697.91	2	1697.91	0.0027	404	418	D	GELQEGRVLIVPQNF	V
P04776	sp|P04776|GLYG1_SOYBN Glycinin G1 OS=Glycine max GN=GY1 PE=1 SV=2	852.437	1702.86	2	1702.86	0.003	435	451	F	KTNDTPMIGTLAGANSL	L
P04776	sp|P04776|GLYG1_SOYBN Glycinin G1 OS=Glycine max GN=GY1 PE=1 SV=2	869.462	1736.91	2	1736.91	0.0001	452	466	L	LNALPEEVIQHTFNL	K
P04776	sp|P04776|GLYG1_SOYBN Glycinin G1 OS=Glycine max GN=GY1 PE=1 SV=2	874.43	1746.85	2	1746.85	-0.0011	169	182	T	NSLENQLDQMPRRF	Y
P04776	sp|P04776|GLYG1_SOYBN Glycinin G1 OS=Glycine max GN=GY1 PE=1 SV=2	583.29	1746.85	3	1746.85	0.0017	169	182	T	NSLENQLDQMPRRF	Y
P04776	sp|P04776|GLYG1_SOYBN Glycinin G1 OS=Glycine max GN=GY1 PE=1 SV=2	584.28	1749.82	3	1749.82	-0.0007	142	156	L	IAVPTGVAWWMYNNE	D
P04776	sp|P04776|GLYG1_SOYBN Glycinin G1 OS=Glycine max GN=GY1 PE=1 SV=2	875.916	1749.82	2	1749.82	-0.0001	142	156	L	IAVPTGVAWWMYNNE	D
P04776	sp|P04776|GLYG1_SOYBN Glycinin G1 OS=Glycine max GN=GY1 PE=1 SV=2	598.311	1791.91	3	1791.91	0.0009	264	278	S	VIKPPTDEQQQRPQE	E
P04776	sp|P04776|GLYG1_SOYBN Glycinin G1 OS=Glycine max GN=GY1 PE=1 SV=2	896.963	1791.91	2	1791.91	0.0009	264	278	S	VIKPPTDEQQQRPQE	E
P04776	sp|P04776|GLYG1_SOYBN Glycinin G1 OS=Glycine max GN=GY1 PE=1 SV=2	897.91	1793.81	2	1793.81	-0.0033	148	162	G	VAWWMYNNEDTPVVA	V
P04776	sp|P04776|GLYG1_SOYBN Glycinin G1 OS=Glycine max GN=GY1 PE=1 SV=2	599.995	1796.96	3	1796.96	-0.0008	459	473	E	VIQHTFNLKSQQARQ	I
P04776	sp|P04776|GLYG1_SOYBN Glycinin G1 OS=Glycine max GN=GY1 PE=1 SV=2	903.477	1804.94	2	1804.94	0.0043	345	360	A	TSLDFPALSWLRLSAE	F
P04776	sp|P04776|GLYG1_SOYBN Glycinin G1 OS=Glycine max GN=GY1 PE=1 SV=2	606.321	1815.94	3	1815.94	-0.0004	435	452	F	KTNDTPMIGTLAGANSLL	N
P04776	sp|P04776|GLYG1_SOYBN Glycinin G1 OS=Glycine max GN=GY1 PE=1 SV=2	908.981	1815.95	2	1815.94	0.0066	435	452	F	KTNDTPMIGTLAGANSLL	N
P04776	sp|P04776|GLYG1_SOYBN Glycinin G1 OS=Glycine max GN=GY1 PE=1 SV=2	909.936	1817.86	2	1817.86	-0.0004	419	434	F	VVAARSQSDNFEYVSF	K
P04776	sp|P04776|GLYG1_SOYBN Glycinin G1 OS=Glycine max GN=GY1 PE=1 SV=2	910.443	1818.87	2	1818.87	0.0038	163	178	A	VSIIDTNSLENQLDQM	P
P04776	sp|P04776|GLYG1_SOYBN Glycinin G1 OS=Glycine max GN=GY1 PE=1 SV=2	616.973	1847.9	3	1847.89	0.0017	168	182	D	TNSLENQLDQMPRRF	Y
P04776	sp|P04776|GLYG1_SOYBN Glycinin G1 OS=Glycine max GN=GY1 PE=1 SV=2	932.957	1863.9	2	1863.89	0.0092	168	182	D	TNSLENQLDQMPRRF	Y
P04776	sp|P04776|GLYG1_SOYBN Glycinin G1 OS=Glycine max GN=GY1 PE=1 SV=2	933.431	1864.85	2	1864.85	0.0015	142	157	L	IAVPTGVAWWMYNNED	T
P04776	sp|P04776|GLYG1_SOYBN Glycinin G1 OS=Glycine max GN=GY1 PE=1 SV=2	624.986	1871.94	3	1871.93	0.0014	75	90	L	NRNALRRPSYTNGPQE	I
P04776	sp|P04776|GLYG1_SOYBN Glycinin G1 OS=Glycine max GN=GY1 PE=1 SV=2	627.322	1878.94	3	1878.94	-0.0002	263	278	L	SVIKPPTDEQQQRPQE	E
P04776	sp|P04776|GLYG1_SOYBN Glycinin G1 OS=Glycine max GN=GY1 PE=1 SV=2	940.479	1878.94	2	1878.94	0.0006	263	278	L	SVIKPPTDEQQQRPQE	E
P04776	sp|P04776|GLYG1_SOYBN Glycinin G1 OS=Glycine max GN=GY1 PE=1 SV=2	631.663	1891.97	3	1891.97	-0.0038	306	321	S	KSRRNGIDETICTMRL	R
P04776	sp|P04776|GLYG1_SOYBN Glycinin G1 OS=Glycine max GN=GY1 PE=1 SV=2	631.998	1892.97	3	1892.97	-0.0004	361	376	E	FGSLRKNAMFVPHYNL	N
P04776	sp|P04776|GLYG1_SOYBN Glycinin G1 OS=Glycine max GN=GY1 PE=1 SV=2	641.325	1920.95	3	1920.95	0.0004	264	279	S	VIKPPTDEQQQRPQEE	E
P04776	sp|P04776|GLYG1_SOYBN Glycinin G1 OS=Glycine max GN=GY1 PE=1 SV=2	487.767	1947.04	4	1947.04	-0.0029	467	482	L	KSQQARQIKNNNPFKF	L
P04776	sp|P04776|GLYG1_SOYBN Glycinin G1 OS=Glycine max GN=GY1 PE=1 SV=2	650.021	1947.04	3	1947.04	-0.0023	467	482	L	KSQQARQIKNNNPFKF	L
P04776	sp|P04776|GLYG1_SOYBN Glycinin G1 OS=Glycine max GN=GY1 PE=1 SV=2	974.528	1947.04	2	1947.04	-0.0018	467	482	L	KSQQARQIKNNNPFKF	L
P04776	sp|P04776|GLYG1_SOYBN Glycinin G1 OS=Glycine max GN=GY1 PE=1 SV=2	661.314	1980.92	3	1980.91	0.0085	176	191	L	DQMPRRFYLAGNQEQE	F
P04776	sp|P04776|GLYG1_SOYBN Glycinin G1 OS=Glycine max GN=GY1 PE=1 SV=2	993.51	1985.01	2	1985.01	-0.0008	239	257	Q	IAKNLQGENEGEDKGAIVT	V
P04776	sp|P04776|GLYG1_SOYBN Glycinin G1 OS=Glycine max GN=GY1 PE=1 SV=2	662.676	1985.01	3	1985.01	-0.0001	239	257	Q	IAKNLQGENEGEDKGAIVT	V
P04776	sp|P04776|GLYG1_SOYBN Glycinin G1 OS=Glycine max GN=GY1 PE=1 SV=2	670.336	2007.99	3	2007.99	0.0004	263	279	L	SVIKPPTDEQQQRPQEE	E
P04776	sp|P04776|GLYG1_SOYBN Glycinin G1 OS=Glycine max GN=GY1 PE=1 SV=2	1005	2007.99	2	2007.99	0.0012	263	279	L	SVIKPPTDEQQQRPQEE	E
P04776	sp|P04776|GLYG1_SOYBN Glycinin G1 OS=Glycine max GN=GY1 PE=1 SV=2	684.34	2050	3	2050	0.0001	264	280	S	VIKPPTDEQQQRPQEEE	E
P04776	sp|P04776|GLYG1_SOYBN Glycinin G1 OS=Glycine max GN=GY1 PE=1 SV=2	693.009	2076	3	2076.01	-0.0013	166	182	I	IDTNSLENQLDQMPRRF	Y
P04776	sp|P04776|GLYG1_SOYBN Glycinin G1 OS=Glycine max GN=GY1 PE=1 SV=2	694.331	2079.97	3	2079.97	0.0007	265	281	V	IKPPTDEQQQRPQEEEE	E
P04776	sp|P04776|GLYG1_SOYBN Glycinin G1 OS=Glycine max GN=GY1 PE=1 SV=2	699.364	2095.07	3	2095.07	-0.0001	453	470	L	NALPEEVIQHTFNLKSQQ	A
P04776	sp|P04776|GLYG1_SOYBN Glycinin G1 OS=Glycine max GN=GY1 PE=1 SV=2	1048.54	2095.07	2	2095.07	0.0023	453	470	L	NALPEEVIQHTFNLKSQQ	A
P04776	sp|P04776|GLYG1_SOYBN Glycinin G1 OS=Glycine max GN=GY1 PE=1 SV=2	710.334	2127.98	3	2127.98	0.0018	176	192	L	DQMPRRFYLAGNQEQEF	L
P04776	sp|P04776|GLYG1_SOYBN Glycinin G1 OS=Glycine max GN=GY1 PE=1 SV=2	1069.52	2137.03	2	2137.03	-0.0025	263	280	L	SVIKPPTDEQQQRPQEEE	E
P04776	sp|P04776|GLYG1_SOYBN Glycinin G1 OS=Glycine max GN=GY1 PE=1 SV=2	713.351	2137.03	3	2137.03	0.0023	263	280	L	SVIKPPTDEQQQRPQEEE	E
P04776	sp|P04776|GLYG1_SOYBN Glycinin G1 OS=Glycine max GN=GY1 PE=1 SV=2	1075.01	2148	2	2148	-0.001	144	162	A	VPTGVAWWMYNNEDTPVVA	V
P04776	sp|P04776|GLYG1_SOYBN Glycinin G1 OS=Glycine max GN=GY1 PE=1 SV=2	1075.56	2149.11	2	2149.11	0.0035	432	452	Y	VSFKTNDTPMIGTLAGANSLL	N
P04776	sp|P04776|GLYG1_SOYBN Glycinin G1 OS=Glycine max GN=GY1 PE=1 SV=2	723.042	2166.1	3	2166.11	-0.0031	453	471	L	NALPEEVIQHTFNLKSQQA	R
P04776	sp|P04776|GLYG1_SOYBN Glycinin G1 OS=Glycine max GN=GY1 PE=1 SV=2	1090.53	2179.04	2	2179.04	0.0001	264	281	S	VIKPPTDEQQQRPQEEEE	E
P04776	sp|P04776|GLYG1_SOYBN Glycinin G1 OS=Glycine max GN=GY1 PE=1 SV=2	727.354	2179.04	3	2179.04	0.0007	264	281	S	VIKPPTDEQQQRPQEEEE	E
P04776	sp|P04776|GLYG1_SOYBN Glycinin G1 OS=Glycine max GN=GY1 PE=1 SV=2	727.703	2180.09	3	2180.08	0.0033	358	376	L	SAEFGSLRKNAMFVPHYNL	N
P04776	sp|P04776|GLYG1_SOYBN Glycinin G1 OS=Glycine max GN=GY1 PE=1 SV=2	730.705	2189.09	3	2189.09	0.0024	165	182	S	IIDTNSLENQLDQMPRRF	Y
P04776	sp|P04776|GLYG1_SOYBN Glycinin G1 OS=Glycine max GN=GY1 PE=1 SV=2	748.062	2241.16	3	2241.16	0.0029	237	257	D	KQIAKNLQGENEGEDKGAIVT	V
P04776	sp|P04776|GLYG1_SOYBN Glycinin G1 OS=Glycine max GN=GY1 PE=1 SV=2	749.729	2246.16	3	2246.16	0.0052	370	389	M	FVPHYNLNANSIIYALNGRA	L
P04776	sp|P04776|GLYG1_SOYBN Glycinin G1 OS=Glycine max GN=GY1 PE=1 SV=2	749.74	2246.2	3	2246.2	-0.001	350	369	F	PALSWLRLSAEFGSLRKNAM	F
P04776	sp|P04776|GLYG1_SOYBN Glycinin G1 OS=Glycine max GN=GY1 PE=1 SV=2	1131.55	2261.08	2	2261.08	0.0011	142	161	L	IAVPTGVAWWMYNNEDTPVV	A
P04776	sp|P04776|GLYG1_SOYBN Glycinin G1 OS=Glycine max GN=GY1 PE=1 SV=2	754.702	2261.09	3	2261.08	0.0028	142	161	L	IAVPTGVAWWMYNNEDTPVV	A
P04776	sp|P04776|GLYG1_SOYBN Glycinin G1 OS=Glycine max GN=GY1 PE=1 SV=2	1134.04	2266.07	2	2266.07	0.0001	263	281	L	SVIKPPTDEQQQRPQEEEE	E
P04776	sp|P04776|GLYG1_SOYBN Glycinin G1 OS=Glycine max GN=GY1 PE=1 SV=2	756.365	2266.07	3	2266.07	0.0024	263	281	L	SVIKPPTDEQQQRPQEEEE	E
P04776	sp|P04776|GLYG1_SOYBN Glycinin G1 OS=Glycine max GN=GY1 PE=1 SV=2	759.717	2276.13	3	2276.12	0.0072	164	182	V	SIIDTNSLENQLDQMPRRF	Y
P04776	sp|P04776|GLYG1_SOYBN Glycinin G1 OS=Glycine max GN=GY1 PE=1 SV=2	762.09	2283.25	3	2283.25	0.0001	474	492	Q	IKNNNPFKFLVPPQESQKR	A
P04776	sp|P04776|GLYG1_SOYBN Glycinin G1 OS=Glycine max GN=GY1 PE=1 SV=2	1157.09	2312.17	2	2312.17	-0.0012	431	452	E	YVSFKTNDTPMIGTLAGANSLL	N
P04776	sp|P04776|GLYG1_SOYBN Glycinin G1 OS=Glycine max GN=GY1 PE=1 SV=2	771.733	2312.18	3	2312.17	0.0054	431	452	E	YVSFKTNDTPMIGTLAGANSLL	N
P04776	sp|P04776|GLYG1_SOYBN Glycinin G1 OS=Glycine max GN=GY1 PE=1 SV=2	1167.07	2332.12	2	2332.12	0.0001	142	162	L	IAVPTGVAWWMYNNEDTPVVA	V
P04776	sp|P04776|GLYG1_SOYBN Glycinin G1 OS=Glycine max GN=GY1 PE=1 SV=2	778.381	2332.12	3	2332.12	0.0026	142	162	L	IAVPTGVAWWMYNNEDTPVVA	V
P04776	sp|P04776|GLYG1_SOYBN Glycinin G1 OS=Glycine max GN=GY1 PE=1 SV=2	778.753	2333.24	3	2333.23	0.0032	258	278	T	VKGGLSVIKPPTDEQQQRPQE	E
P04776	sp|P04776|GLYG1_SOYBN Glycinin G1 OS=Glycine max GN=GY1 PE=1 SV=2	787.421	2359.24	3	2359.24	-0.0015	370	390	M	FVPHYNLNANSIIYALNGRAL	I
P04776	sp|P04776|GLYG1_SOYBN Glycinin G1 OS=Glycine max GN=GY1 PE=1 SV=2	789.397	2365.17	3	2365.16	0.0057	358	378	L	SAEFGSLRKNAMFVPHYNLNA	N
P04776	sp|P04776|GLYG1_SOYBN Glycinin G1 OS=Glycine max GN=GY1 PE=1 SV=2	792.737	2375.19	3	2375.19	-0.0024	163	182	A	VSIIDTNSLENQLDQMPRRF	Y
P04776	sp|P04776|GLYG1_SOYBN Glycinin G1 OS=Glycine max GN=GY1 PE=1 SV=2	1188.6	2375.19	2	2375.19	0.0014	163	182	A	VSIIDTNSLENQLDQMPRRF	Y
P04776	sp|P04776|GLYG1_SOYBN Glycinin G1 OS=Glycine max GN=GY1 PE=1 SV=2	594.807	2375.2	4	2375.19	0.0069	163	182	A	VSIIDTNSLENQLDQMPRRF	Y
P04776	sp|P04776|GLYG1_SOYBN Glycinin G1 OS=Glycine max GN=GY1 PE=1 SV=2	799.38	2395.12	3	2395.11	0.003	263	282	L	SVIKPPTDEQQQRPQEEEEE	E
P04776	sp|P04776|GLYG1_SOYBN Glycinin G1 OS=Glycine max GN=GY1 PE=1 SV=2	814.107	2439.3	3	2439.3	0.0039	239	262	Q	IAKNLQGENEGEDKGAIVTVKGGL	S
P04776	sp|P04776|GLYG1_SOYBN Glycinin G1 OS=Glycine max GN=GY1 PE=1 SV=2	1221.62	2441.22	2	2441.21	0.004	430	452	F	EYVSFKTNDTPMIGTLAGANSLL	N
P04776	sp|P04776|GLYG1_SOYBN Glycinin G1 OS=Glycine max GN=GY1 PE=1 SV=2	816.416	2446.23	3	2446.23	-0.0005	162	182	V	AVSIIDTNSLENQLDQMPRRF	Y
P04776	sp|P04776|GLYG1_SOYBN Glycinin G1 OS=Glycine max GN=GY1 PE=1 SV=2	817.766	2450.28	3	2450.27	0.0101	453	473	L	NALPEEVIQHTFNLKSQQARQ	I
P04776	sp|P04776|GLYG1_SOYBN Glycinin G1 OS=Glycine max GN=GY1 PE=1 SV=2	830.754	2489.24	3	2489.24	0.0012	233	255	A	FSVDKQIAKNLQGENEGEDKGAI	V
P04776	sp|P04776|GLYG1_SOYBN Glycinin G1 OS=Glycine max GN=GY1 PE=1 SV=2	1260.12	2518.22	2	2518.22	-0.0048	142	164	L	IAVPTGVAWWMYNNEDTPVVAVS	I
P04776	sp|P04776|GLYG1_SOYBN Glycinin G1 OS=Glycine max GN=GY1 PE=1 SV=2	840.414	2518.22	3	2518.22	0.0008	142	164	L	IAVPTGVAWWMYNNEDTPVVAVS	I
P04776	sp|P04776|GLYG1_SOYBN Glycinin G1 OS=Glycine max GN=GY1 PE=1 SV=2	847.761	2540.26	3	2540.26	0.0074	319	341	T	MRLRHNIGQTSSPDIYNPQAGSV	T
P04776	sp|P04776|GLYG1_SOYBN Glycinin G1 OS=Glycine max GN=GY1 PE=1 SV=2	855.125	2562.35	3	2562.35	-0.0004	355	376	W	LRLSAEFGSLRKNAMFVPHYNL	N
P04776	sp|P04776|GLYG1_SOYBN Glycinin G1 OS=Glycine max GN=GY1 PE=1 SV=2	856.397	2566.17	3	2566.17	0.0024	264	284	S	VIKPPTDEQQQRPQEEEEEEE	D
P04776	sp|P04776|GLYG1_SOYBN Glycinin G1 OS=Glycine max GN=GY1 PE=1 SV=2	856.42	2566.24	3	2566.24	-0.0007	358	380	L	SAEFGSLRKNAMFVPHYNLNANS	I
P04776	sp|P04776|GLYG1_SOYBN Glycinin G1 OS=Glycine max GN=GY1 PE=1 SV=2	856.81	2567.41	3	2567.41	-0.0004	472	492	A	RQIKNNNPFKFLVPPQESQKR	A
P04776	sp|P04776|GLYG1_SOYBN Glycinin G1 OS=Glycine max GN=GY1 PE=1 SV=2	642.861	2567.42	4	2567.41	0.0071	472	492	A	RQIKNNNPFKFLVPPQESQKR	A
P04776	sp|P04776|GLYG1_SOYBN Glycinin G1 OS=Glycine max GN=GY1 PE=1 SV=2	861.734	2582.18	3	2582.18	-0.0007	211	233	Q	QEEENEGGSILSGFTLEFLEHAF	S
P04776	sp|P04776|GLYG1_SOYBN Glycinin G1 OS=Glycine max GN=GY1 PE=1 SV=2	871.144	2610.41	3	2610.4	0.0082	467	488	L	KSQQARQIKNNNPFKFLVPPQE	S
P04776	sp|P04776|GLYG1_SOYBN Glycinin G1 OS=Glycine max GN=GY1 PE=1 SV=2	880.488	2638.44	3	2638.45	-0.0025	471	492	Q	ARQIKNNNPFKFLVPPQESQKR	A
P04776	sp|P04776|GLYG1_SOYBN Glycinin G1 OS=Glycine max GN=GY1 PE=1 SV=2	660.622	2638.46	4	2638.45	0.0119	471	492	Q	ARQIKNNNPFKFLVPPQESQKR	A
P04776	sp|P04776|GLYG1_SOYBN Glycinin G1 OS=Glycine max GN=GY1 PE=1 SV=2	881.441	2641.3	3	2641.3	-0.0021	319	342	T	MRLRHNIGQTSSPDIYNPQAGSVT	T
P04776	sp|P04776|GLYG1_SOYBN Glycinin G1 OS=Glycine max GN=GY1 PE=1 SV=2	884.789	2651.34	3	2651.34	0.0067	163	184	A	VSIIDTNSLENQLDQMPRRFYL	A
P04776	sp|P04776|GLYG1_SOYBN Glycinin G1 OS=Glycine max GN=GY1 PE=1 SV=2	885.407	2653.2	3	2653.2	0.001	263	284	L	SVIKPPTDEQQQRPQEEEEEEE	D
P04776	sp|P04776|GLYG1_SOYBN Glycinin G1 OS=Glycine max GN=GY1 PE=1 SV=2	897.459	2689.35	3	2689.36	-0.0017	233	257	A	FSVDKQIAKNLQGENEGEDKGAIVT	V
P04776	sp|P04776|GLYG1_SOYBN Glycinin G1 OS=Glycine max GN=GY1 PE=1 SV=2	899.491	2695.45	3	2695.45	0.0001	237	262	D	KQIAKNLQGENEGEDKGAIVTVKGGL	S
P04776	sp|P04776|GLYG1_SOYBN Glycinin G1 OS=Glycine max GN=GY1 PE=1 SV=2	907.794	2720.36	3	2720.36	-0.0019	258	281	T	VKGGLSVIKPPTDEQQQRPQEEEE	E
P04776	sp|P04776|GLYG1_SOYBN Glycinin G1 OS=Glycine max GN=GY1 PE=1 SV=2	919.457	2755.35	3	2755.34	0.0076	229	253	F	LEHAFSVDKQIAKNLQGENEGEDKG	A
P04776	sp|P04776|GLYG1_SOYBN Glycinin G1 OS=Glycine max GN=GY1 PE=1 SV=2	927.472	2779.4	3	2779.4	-0.0011	163	186	A	VSIIDTNSLENQLDQMPRRFYLAG	N
P04776	sp|P04776|GLYG1_SOYBN Glycinin G1 OS=Glycine max GN=GY1 PE=1 SV=2	937.495	2809.46	3	2809.46	0.0043	345	369	A	TSLDFPALSWLRLSAEFGSLRKNAM	F
P04776	sp|P04776|GLYG1_SOYBN Glycinin G1 OS=Glycine max GN=GY1 PE=1 SV=2	938.806	2813.4	3	2813.39	0.0079	319	344	T	MRLRHNIGQTSSPDIYNPQAGSVTTA	T
P04776	sp|P04776|GLYG1_SOYBN Glycinin G1 OS=Glycine max GN=GY1 PE=1 SV=2	965.488	2893.44	3	2893.44	0.0042	163	187	A	VSIIDTNSLENQLDQMPRRFYLAGN	Q
P04776	sp|P04776|GLYG1_SOYBN Glycinin G1 OS=Glycine max GN=GY1 PE=1 SV=2	967.525	2899.55	3	2899.56	-0.0035	459	482	E	VIQHTFNLKSQQARQIKNNNPFKF	L
P04776	sp|P04776|GLYG1_SOYBN Glycinin G1 OS=Glycine max GN=GY1 PE=1 SV=2	725.898	2899.56	4	2899.56	0.0058	459	482	E	VIQHTFNLKSQQARQIKNNNPFKF	L
P04776	sp|P04776|GLYG1_SOYBN Glycinin G1 OS=Glycine max GN=GY1 PE=1 SV=2	968.476	2902.41	3	2902.4	0.01	137	162	F	REGDLIAVPTGVAWWMYNNEDTPVVA	V
P04776	sp|P04776|GLYG1_SOYBN Glycinin G1 OS=Glycine max GN=GY1 PE=1 SV=2	968.478	2902.41	3	2902.41	0.0016	228	253	E	FLEHAFSVDKQIAKNLQGENEGEDKG	A
P04776	sp|P04776|GLYG1_SOYBN Glycinin G1 OS=Glycine max GN=GY1 PE=1 SV=2	976.463	2926.37	3	2926.37	-0.0005	169	192	T	NSLENQLDQMPRRFYLAGNQEQEF	L
P04776	sp|P04776|GLYG1_SOYBN Glycinin G1 OS=Glycine max GN=GY1 PE=1 SV=2	980.827	2939.46	3	2939.46	-0.0028	229	255	F	LEHAFSVDKQIAKNLQGENEGEDKGAI	V
P04776	sp|P04776|GLYG1_SOYBN Glycinin G1 OS=Glycine max GN=GY1 PE=1 SV=2	994.856	2981.55	3	2981.54	0.0044	343	369	T	TATSLDFPALSWLRLSAEFGSLRKNAM	F
P04776	sp|P04776|GLYG1_SOYBN Glycinin G1 OS=Glycine max GN=GY1 PE=1 SV=2	1008.17	3021.5	3	3021.5	0.0035	163	188	A	VSIIDTNSLENQLDQMPRRFYLAGNQ	E
P04776	sp|P04776|GLYG1_SOYBN Glycinin G1 OS=Glycine max GN=GY1 PE=1 SV=2	1013.85	3038.53	3	3038.53	-0.003	229	256	F	LEHAFSVDKQIAKNLQGENEGEDKGAIV	T
P04776	sp|P04776|GLYG1_SOYBN Glycinin G1 OS=Glycine max GN=GY1 PE=1 SV=2	1017.5	3049.47	3	3049.46	0.0017	136	162	N	FREGDLIAVPTGVAWWMYNNEDTPVVA	V
P04776	sp|P04776|GLYG1_SOYBN Glycinin G1 OS=Glycine max GN=GY1 PE=1 SV=2	1027.84	3080.49	3	3080.49	0.0016	111	135	T	FEEPQQPQQRGQSSRPQDRHQKIYN	F
P04776	sp|P04776|GLYG1_SOYBN Glycinin G1 OS=Glycine max GN=GY1 PE=1 SV=2	778.428	3109.68	4	3109.69	-0.0057	467	492	L	KSQQARQIKNNNPFKFLVPPQESQKR	A
P04776	sp|P04776|GLYG1_SOYBN Glycinin G1 OS=Glycine max GN=GY1 PE=1 SV=2	1037.57	3109.69	3	3109.69	0.0002	467	492	L	KSQQARQIKNNNPFKFLVPPQESQKR	A
P04776	sp|P04776|GLYG1_SOYBN Glycinin G1 OS=Glycine max GN=GY1 PE=1 SV=2	622.946	3109.69	5	3109.69	0.0017	467	492	L	KSQQARQIKNNNPFKFLVPPQESQKR	A
P04776	sp|P04776|GLYG1_SOYBN Glycinin G1 OS=Glycine max GN=GY1 PE=1 SV=2	1047.53	3139.58	3	3139.58	0.0029	229	257	F	LEHAFSVDKQIAKNLQGENEGEDKGAIVT	V
P04776	sp|P04776|GLYG1_SOYBN Glycinin G1 OS=Glycine max GN=GY1 PE=1 SV=2	785.904	3139.59	4	3139.58	0.0093	229	257	F	LEHAFSVDKQIAKNLQGENEGEDKGAIVT	V
P04776	sp|P04776|GLYG1_SOYBN Glycinin G1 OS=Glycine max GN=GY1 PE=1 SV=2	786.918	3143.64	4	3143.65	-0.0023	233	262	A	FSVDKQIAKNLQGENEGEDKGAIVTVKGGL	S
P04776	sp|P04776|GLYG1_SOYBN Glycinin G1 OS=Glycine max GN=GY1 PE=1 SV=2	1048.89	3143.65	3	3143.65	-0.0002	233	262	A	FSVDKQIAKNLQGENEGEDKGAIVTVKGGL	S
P04776	sp|P04776|GLYG1_SOYBN Glycinin G1 OS=Glycine max GN=GY1 PE=1 SV=2	1051.19	3150.54	3	3150.54	0.0036	163	189	A	VSIIDTNSLENQLDQMPRRFYLAGNQE	Q
P04776	sp|P04776|GLYG1_SOYBN Glycinin G1 OS=Glycine max GN=GY1 PE=1 SV=2	1061.17	3180.48	3	3180.48	0.0019	194	221	L	KYQQEQGGHQSQKGKHQQEEENEGGSIL	S
P04776	sp|P04776|GLYG1_SOYBN Glycinin G1 OS=Glycine max GN=GY1 PE=1 SV=2	796.189	3180.73	4	3180.73	0.0014	467	493	L	KSQQARQIKNNNPFKFLVPPQESQKRA	V
P04776	sp|P04776|GLYG1_SOYBN Glycinin G1 OS=Glycine max GN=GY1 PE=1 SV=2	637.155	3180.74	5	3180.73	0.0101	467	493	L	KSQQARQIKNNNPFKFLVPPQESQKRA	V
P04776	sp|P04776|GLYG1_SOYBN Glycinin G1 OS=Glycine max GN=GY1 PE=1 SV=2	1061.25	3180.74	3	3180.73	0.012	467	493	L	KSQQARQIKNNNPFKFLVPPQESQKRA	V
P04776	sp|P04776|GLYG1_SOYBN Glycinin G1 OS=Glycine max GN=GY1 PE=1 SV=2	1074.85	3221.54	3	3221.54	-0.0042	165	191	S	IIDTNSLENQLDQMPRRFYLAGNQEQE	F
P04776	sp|P04776|GLYG1_SOYBN Glycinin G1 OS=Glycine max GN=GY1 PE=1 SV=2	1076.86	3227.57	3	3227.56	0.0064	111	136	T	FEEPQQPQQRGQSSRPQDRHQKIYNF	R
P04776	sp|P04776|GLYG1_SOYBN Glycinin G1 OS=Glycine max GN=GY1 PE=1 SV=2	1077.9	3230.68	3	3230.68	0.0047	233	263	A	FSVDKQIAKNLQGENEGEDKGAIVTVKGGLS	V
P04776	sp|P04776|GLYG1_SOYBN Glycinin G1 OS=Glycine max GN=GY1 PE=1 SV=2	822.67	3286.65	4	3286.65	0.0043	228	257	E	FLEHAFSVDKQIAKNLQGENEGEDKGAIVT	V
P04776	sp|P04776|GLYG1_SOYBN Glycinin G1 OS=Glycine max GN=GY1 PE=1 SV=2	1096.56	3286.66	3	3286.65	0.0136	228	257	E	FLEHAFSVDKQIAKNLQGENEGEDKGAIVT	V
P04776	sp|P04776|GLYG1_SOYBN Glycinin G1 OS=Glycine max GN=GY1 PE=1 SV=2	1098.86	3293.57	3	3293.57	0.0012	193	221	F	LKYQQEQGGHQSQKGKHQQEEENEGGSIL	S
P04776	sp|P04776|GLYG1_SOYBN Glycinin G1 OS=Glycine max GN=GY1 PE=1 SV=2	1109.19	3324.54	3	3324.54	0.0019	194	223	L	KYQQEQGGHQSQKGKHQQEEENEGGSILSG	F
P04776	sp|P04776|GLYG1_SOYBN Glycinin G1 OS=Glycine max GN=GY1 PE=1 SV=2	1123.88	3368.61	3	3368.61	0.0024	165	192	S	IIDTNSLENQLDQMPRRFYLAGNQEQEF	L
P04776	sp|P04776|GLYG1_SOYBN Glycinin G1 OS=Glycine max GN=GY1 PE=1 SV=2	1126.56	3376.66	3	3376.65	0.008	319	349	T	MRLRHNIGQTSSPDIYNPQAGSVTTATSLDF	P
P04776	sp|P04776|GLYG1_SOYBN Glycinin G1 OS=Glycine max GN=GY1 PE=1 SV=2	1136.89	3407.65	3	3407.64	0.0059	163	191	A	VSIIDTNSLENQLDQMPRRFYLAGNQEQE	F
P04776	sp|P04776|GLYG1_SOYBN Glycinin G1 OS=Glycine max GN=GY1 PE=1 SV=2	1146.88	3437.62	3	3437.62	0.0015	193	223	F	LKYQQEQGGHQSQKGKHQQEEENEGGSILSG	F
P04776	sp|P04776|GLYG1_SOYBN Glycinin G1 OS=Glycine max GN=GY1 PE=1 SV=2	860.413	3437.62	4	3437.62	0.0039	193	223	F	LKYQQEQGGHQSQKGKHQQEEENEGGSILSG	F
P04776	sp|P04776|GLYG1_SOYBN Glycinin G1 OS=Glycine max GN=GY1 PE=1 SV=2	1146.92	3437.75	3	3437.75	-0.0044	435	466	F	KTNDTPMIGTLAGANSLLNALPEEVIQHTFNL	K
P04776	sp|P04776|GLYG1_SOYBN Glycinin G1 OS=Glycine max GN=GY1 PE=1 SV=2	1147.89	3440.64	3	3440.63	0.0046	192	221	E	FLKYQQEQGGHQSQKGKHQQEEENEGGSIL	S
P04776	sp|P04776|GLYG1_SOYBN Glycinin G1 OS=Glycine max GN=GY1 PE=1 SV=2	1185.29	3552.86	3	3552.86	0.004	453	482	L	NALPEEVIQHTFNLKSQQARQIKNNNPFKF	L
P04776	sp|P04776|GLYG1_SOYBN Glycinin G1 OS=Glycine max GN=GY1 PE=1 SV=2	889.685	3554.71	4	3554.71	0.0017	163	192	A	VSIIDTNSLENQLDQMPRRFYLAGNQEQEF	L
P04776	sp|P04776|GLYG1_SOYBN Glycinin G1 OS=Glycine max GN=GY1 PE=1 SV=2	1185.91	3554.71	3	3554.71	0.0023	163	192	A	VSIIDTNSLENQLDQMPRRFYLAGNQEQEF	L
P04776	sp|P04776|GLYG1_SOYBN Glycinin G1 OS=Glycine max GN=GY1 PE=1 SV=2	1195.9	3584.69	3	3584.69	0.002	192	223	E	FLKYQQEQGGHQSQKGKHQQEEENEGGSILSG	F
P04776	sp|P04776|GLYG1_SOYBN Glycinin G1 OS=Glycine max GN=GY1 PE=1 SV=2	1198.96	3593.87	3	3593.87	-0.0006	229	262	F	LEHAFSVDKQIAKNLQGENEGEDKGAIVTVKGGL	S
P04776	sp|P04776|GLYG1_SOYBN Glycinin G1 OS=Glycine max GN=GY1 PE=1 SV=2	719.783	3593.88	5	3593.87	0.0101	229	262	F	LEHAFSVDKQIAKNLQGENEGEDKGAIVTVKGGL	S
P04776	sp|P04776|GLYG1_SOYBN Glycinin G1 OS=Glycine max GN=GY1 PE=1 SV=2	899.477	3593.88	4	3593.87	0.0102	229	262	F	LEHAFSVDKQIAKNLQGENEGEDKGAIVTVKGGL	S
P04776	sp|P04776|GLYG1_SOYBN Glycinin G1 OS=Glycine max GN=GY1 PE=1 SV=2	1206.27	3615.78	3	3615.79	-0.0052	419	452	F	VVAARSQSDNFEYVSFKTNDTPMIGTLAGANSLL	N
P04776	sp|P04776|GLYG1_SOYBN Glycinin G1 OS=Glycine max GN=GY1 PE=1 SV=2	1223.6	3667.79	3	3667.79	-0.0057	163	193	A	VSIIDTNSLENQLDQMPRRFYLAGNQEQEFL	K
P04776	sp|P04776|GLYG1_SOYBN Glycinin G1 OS=Glycine max GN=GY1 PE=1 SV=2	1227.97	3680.9	3	3680.9	0.0014	229	263	F	LEHAFSVDKQIAKNLQGENEGEDKGAIVTVKGGLS	V
P04776	sp|P04776|GLYG1_SOYBN Glycinin G1 OS=Glycine max GN=GY1 PE=1 SV=2	921.233	3680.9	4	3680.9	0.0031	229	263	F	LEHAFSVDKQIAKNLQGENEGEDKGAIVTVKGGLS	V
P04776	sp|P04776|GLYG1_SOYBN Glycinin G1 OS=Glycine max GN=GY1 PE=1 SV=2	749.195	3740.94	5	3740.94	0.0031	228	262	E	FLEHAFSVDKQIAKNLQGENEGEDKGAIVTVKGGL	S
P04776	sp|P04776|GLYG1_SOYBN Glycinin G1 OS=Glycine max GN=GY1 PE=1 SV=2	936.245	3740.95	4	3740.94	0.0128	228	262	E	FLEHAFSVDKQIAKNLQGENEGEDKGAIVTVKGGL	S
P04776	sp|P04776|GLYG1_SOYBN Glycinin G1 OS=Glycine max GN=GY1 PE=1 SV=2	1247.99	3740.95	3	3740.94	0.0167	228	262	E	FLEHAFSVDKQIAKNLQGENEGEDKGAIVTVKGGL	S
P04776	sp|P04776|GLYG1_SOYBN Glycinin G1 OS=Glycine max GN=GY1 PE=1 SV=2	957.999	3827.97	4	3827.97	-0.0029	228	263	E	FLEHAFSVDKQIAKNLQGENEGEDKGAIVTVKGGLS	V
P04776	sp|P04776|GLYG1_SOYBN Glycinin G1 OS=Glycine max GN=GY1 PE=1 SV=2	766.601	3827.97	5	3827.97	0.0006	228	263	E	FLEHAFSVDKQIAKNLQGENEGEDKGAIVTVKGGLS	V
P04776	sp|P04776|GLYG1_SOYBN Glycinin G1 OS=Glycine max GN=GY1 PE=1 SV=2	982.974	3927.87	4	3927.86	0.0053	193	227	F	LKYQQEQGGHQSQKGKHQQEEENEGGSILSGFTLE	F
P04776	sp|P04776|GLYG1_SOYBN Glycinin G1 OS=Glycine max GN=GY1 PE=1 SV=2	1016.56	4062.2	4	4062.2	-0.0075	459	492	E	VIQHTFNLKSQQARQIKNNNPFKFLVPPQESQKR	A
P04776	sp|P04776|GLYG1_SOYBN Glycinin G1 OS=Glycine max GN=GY1 PE=1 SV=2	813.449	4062.21	5	4062.2	0.007	459	492	E	VIQHTFNLKSQQARQIKNNNPFKFLVPPQESQKR	A
P04776	sp|P04776|GLYG1_SOYBN Glycinin G1 OS=Glycine max GN=GY1 PE=1 SV=2	1019.74	4074.94	4	4074.93	0.014	192	227	E	FLKYQQEQGGHQSQKGKHQQEEENEGGSILSGFTLE	F
P04776	sp|P04776|GLYG1_SOYBN Glycinin G1 OS=Glycine max GN=GY1 PE=1 SV=2	1034.32	4133.24	4	4133.24	0.002	459	493	E	VIQHTFNLKSQQARQIKNNNPFKFLVPPQESQKRA	V
P04776	sp|P04776|GLYG1_SOYBN Glycinin G1 OS=Glycine max GN=GY1 PE=1 SV=2	827.656	4133.24	5	4133.24	0.0032	459	493	E	VIQHTFNLKSQQARQIKNNNPFKFLVPPQESQKRA	V
P04776	sp|P04776|GLYG1_SOYBN Glycinin G1 OS=Glycine max GN=GY1 PE=1 SV=2	912.892	4559.42	5	4559.4	0.0188	453	491	L	NALPEEVIQHTFNLKSQQARQIKNNNPFKFLVPPQESQK	R
P04776	sp|P04776|GLYG1_SOYBN Glycinin G1 OS=Glycine max GN=GY1 PE=1 SV=2	944.112	4715.52	5	4715.5	0.0191	453	492	L	NALPEEVIQHTFNLKSQQARQIKNNNPFKFLVPPQESQKR	A
P04776	sp|P04776|GLYG1_SOYBN Glycinin G1 OS=Glycine max GN=GY1 PE=1 SV=2	1197.64	4786.54	4	4786.54	-0.0051	453	493	L	NALPEEVIQHTFNLKSQQARQIKNNNPFKFLVPPQESQKRA	V
P04405	sp|P04405|GLYG2_SOYBN Glycinin G2 OS=Glycine max GN=Gy2 PE=1 SV=2	507.257	506.249	1	506.249	0.0004	229	233	E	AFGVN	M
P04405	sp|P04405|GLYG2_SOYBN Glycinin G2 OS=Glycine max GN=Gy2 PE=1 SV=2	599.354	598.347	1	598.348	-0.001	340	344	F	PALWL	L
P04405	sp|P04405|GLYG2_SOYBN Glycinin G2 OS=Glycine max GN=Gy2 PE=1 SV=2	602.316	601.308	1	601.307	0.0014	397	402	L	QEGGVL	I
P04405	sp|P04405|GLYG2_SOYBN Glycinin G2 OS=Glycine max GN=Gy2 PE=1 SV=2	607.345	606.338	1	606.338	0.0002	226	230	F	LKEAF	G
P04405	sp|P04405|GLYG2_SOYBN Glycinin G2 OS=Glycine max GN=Gy2 PE=1 SV=2	610.287	609.28	1	609.28	-0.0002	221	225	G	FAPEF	L
P04405	sp|P04405|GLYG2_SOYBN Glycinin G2 OS=Glycine max GN=Gy2 PE=1 SV=2	723.372	722.365	1	722.364	0.0013	221	226	G	FAPEFL	K
P04405	sp|P04405|GLYG2_SOYBN Glycinin G2 OS=Glycine max GN=Gy2 PE=1 SV=2	725.348	724.341	1	724.339	0.0017	348	354	L	SAQYGSL	R
P04405	sp|P04405|GLYG2_SOYBN Glycinin G2 OS=Glycine max GN=Gy2 PE=1 SV=2	365.201	728.387	2	728.386	0.0011	361	366	F	VPHYTL	N
P04405	sp|P04405|GLYG2_SOYBN Glycinin G2 OS=Glycine max GN=Gy2 PE=1 SV=2	746.425	745.418	1	745.416	0.0013	339	344	D	FPALWL	L
P04405	sp|P04405|GLYG2_SOYBN Glycinin G2 OS=Glycine max GN=Gy2 PE=1 SV=2	754.341	753.333	1	753.333	0.0001	219	225	L	SGFAPEF	L
P04405	sp|P04405|GLYG2_SOYBN Glycinin G2 OS=Glycine max GN=Gy2 PE=1 SV=2	382.701	763.387	2	763.386	0.0001	227	233	L	KEAFGVN	M
P04405	sp|P04405|GLYG2_SOYBN Glycinin G2 OS=Glycine max GN=Gy2 PE=1 SV=2	764.394	763.387	1	763.386	0.0003	227	233	L	KEAFGVN	M
P04405	sp|P04405|GLYG2_SOYBN Glycinin G2 OS=Glycine max GN=Gy2 PE=1 SV=2	793.337	792.33	1	792.329	0.001	108	113	T	YQEPQE	S
P04405	sp|P04405|GLYG2_SOYBN Glycinin G2 OS=Glycine max GN=Gy2 PE=1 SV=2	867.424	866.417	1	866.417	-0.0005	219	226	L	SGFAPEFL	K
P04405	sp|P04405|GLYG2_SOYBN Glycinin G2 OS=Glycine max GN=Gy2 PE=1 SV=2	436.733	871.451	2	871.451	0.0002	19	25	A	LREQAQQ	N
P04405	sp|P04405|GLYG2_SOYBN Glycinin G2 OS=Glycine max GN=Gy2 PE=1 SV=2	876.456	875.449	1	875.45	-0.0015	90	97	Y	IQQGNGIF	G
P04405	sp|P04405|GLYG2_SOYBN Glycinin G2 OS=Glycine max GN=Gy2 PE=1 SV=2	438.734	875.453	2	875.454	-0.0015	360	366	M	FVPHYTL	N
P04405	sp|P04405|GLYG2_SOYBN Glycinin G2 OS=Glycine max GN=Gy2 PE=1 SV=2	438.734	875.453	2	875.45	0.0026	90	97	Y	IQQGNGIF	G
P04405	sp|P04405|GLYG2_SOYBN Glycinin G2 OS=Glycine max GN=Gy2 PE=1 SV=2	439.242	876.469	2	876.471	-0.0015	226	233	F	LKEAFGVN	M
P04405	sp|P04405|GLYG2_SOYBN Glycinin G2 OS=Glycine max GN=Gy2 PE=1 SV=2	877.478	876.471	1	876.471	0.0007	226	233	F	LKEAFGVN	M
P04405	sp|P04405|GLYG2_SOYBN Glycinin G2 OS=Glycine max GN=Gy2 PE=1 SV=2	447.719	893.423	2	893.424	-0.0008	41	48	N	RIESEGGF	I
P04405	sp|P04405|GLYG2_SOYBN Glycinin G2 OS=Glycine max GN=Gy2 PE=1 SV=2	448.709	895.403	2	895.404	-0.0001	412	419	A	AKSQSDNF	E
P04405	sp|P04405|GLYG2_SOYBN Glycinin G2 OS=Glycine max GN=Gy2 PE=1 SV=2	450.785	899.555	2	899.555	0	255	263	T	VKGGLRVTA	P
P04405	sp|P04405|GLYG2_SOYBN Glycinin G2 OS=Glycine max GN=Gy2 PE=1 SV=2	457.74	913.465	2	913.466	-0.0004	361	368	F	VPHYTLNA	N
P04405	sp|P04405|GLYG2_SOYBN Glycinin G2 OS=Glycine max GN=Gy2 PE=1 SV=2	467.242	932.47	2	932.472	-0.0018	90	98	Y	IQQGNGIFG	M
P04405	sp|P04405|GLYG2_SOYBN Glycinin G2 OS=Glycine max GN=Gy2 PE=1 SV=2	471.279	940.544	2	940.545	-0.0018	374	382	Y	ALNGRALVQ	V
P04405	sp|P04405|GLYG2_SOYBN Glycinin G2 OS=Glycine max GN=Gy2 PE=1 SV=2	477.712	953.409	2	953.409	-0.0001	413	420	A	KSQSDNFE	Y
P04405	sp|P04405|GLYG2_SOYBN Glycinin G2 OS=Glycine max GN=Gy2 PE=1 SV=2	479.77	957.526	2	957.528	-0.0025	403	411	L	IVPQNFAVA	A
P04405	sp|P04405|GLYG2_SOYBN Glycinin G2 OS=Glycine max GN=Gy2 PE=1 SV=2	974.534	973.527	1	973.527	-0.0002	337	344	S	LDFPALWL	L
P04405	sp|P04405|GLYG2_SOYBN Glycinin G2 OS=Glycine max GN=Gy2 PE=1 SV=2	980.508	979.501	1	979.501	-0.0005	217	225	N	ILSGFAPEF	L
P04405	sp|P04405|GLYG2_SOYBN Glycinin G2 OS=Glycine max GN=Gy2 PE=1 SV=2	494.265	986.515	2	986.514	0.0011	425	433	F	KTNDRPSIG	N
P04405	sp|P04405|GLYG2_SOYBN Glycinin G2 OS=Glycine max GN=Gy2 PE=1 SV=2	499.262	996.51	2	996.51	0.0002	475	482	V	PPQESQRR	A
P04405	sp|P04405|GLYG2_SOYBN Glycinin G2 OS=Glycine max GN=Gy2 PE=1 SV=2	504.763	1007.51	2	1007.51	0.0006	226	234	F	LKEAFGVNM	Q
P04405	sp|P04405|GLYG2_SOYBN Glycinin G2 OS=Glycine max GN=Gy2 PE=1 SV=2	513.231	1024.45	2	1024.45	0.0003	412	420	A	AKSQSDNFE	Y
P04405	sp|P04405|GLYG2_SOYBN Glycinin G2 OS=Glycine max GN=Gy2 PE=1 SV=2	1025.45	1024.45	1	1024.45	0.0013	412	420	A	AKSQSDNFE	Y
P04405	sp|P04405|GLYG2_SOYBN Glycinin G2 OS=Glycine max GN=Gy2 PE=1 SV=2	520.265	1038.51	2	1038.51	0.0012	89	97	I	YIQQGNGIF	G
P04405	sp|P04405|GLYG2_SOYBN Glycinin G2 OS=Glycine max GN=Gy2 PE=1 SV=2	527.288	1052.56	2	1052.56	0.0008	473	481	F	LVPPQESQR	R
P04405	sp|P04405|GLYG2_SOYBN Glycinin G2 OS=Glycine max GN=Gy2 PE=1 SV=2	531.277	1060.54	2	1060.53	0.005	360	368	M	FVPHYTLNA	N
P04405	sp|P04405|GLYG2_SOYBN Glycinin G2 OS=Glycine max GN=Gy2 PE=1 SV=2	533.769	1065.52	2	1065.52	-0.001	464	472	Q	VKNNNPFSF	L
P04405	sp|P04405|GLYG2_SOYBN Glycinin G2 OS=Glycine max GN=Gy2 PE=1 SV=2	540.31	1078.61	2	1078.6	0.0031	345	354	L	LKLSAQYGSL	R
P04405	sp|P04405|GLYG2_SOYBN Glycinin G2 OS=Glycine max GN=Gy2 PE=1 SV=2	1094.55	1093.54	1	1093.54	-0.0002	216	225	S	NILSGFAPEF	L
P04405	sp|P04405|GLYG2_SOYBN Glycinin G2 OS=Glycine max GN=Gy2 PE=1 SV=2	547.78	1093.55	2	1093.54	0.0007	216	225	S	NILSGFAPEF	L
P04405	sp|P04405|GLYG2_SOYBN Glycinin G2 OS=Glycine max GN=Gy2 PE=1 SV=2	548.797	1095.58	2	1095.58	0.0007	474	482	L	VPPQESQRR	A
P04405	sp|P04405|GLYG2_SOYBN Glycinin G2 OS=Glycine max GN=Gy2 PE=1 SV=2	558.276	1114.54	2	1114.54	0.0008	19	27	A	LREQAQQNE	C
P04405	sp|P04405|GLYG2_SOYBN Glycinin G2 OS=Glycine max GN=Gy2 PE=1 SV=2	558.278	1114.54	2	1114.54	0	361	370	F	VPHYTLNANS	I
P04405	sp|P04405|GLYG2_SOYBN Glycinin G2 OS=Glycine max GN=Gy2 PE=1 SV=2	560.792	1119.57	2	1119.57	0.0014	190	198	F	LKYQQQQQG	G
P04405	sp|P04405|GLYG2_SOYBN Glycinin G2 OS=Glycine max GN=Gy2 PE=1 SV=2	568.746	1135.48	2	1135.48	0.0001	108	116	T	YQEPQESQQ	R
P04405	sp|P04405|GLYG2_SOYBN Glycinin G2 OS=Glycine max GN=Gy2 PE=1 SV=2	1137.55	1136.55	1	1136.55	0.0004	409	419	F	AVAAKSQSDNF	E
P04405	sp|P04405|GLYG2_SOYBN Glycinin G2 OS=Glycine max GN=Gy2 PE=1 SV=2	569.281	1136.55	2	1136.55	0.0007	409	419	F	AVAAKSQSDNF	E
P04405	sp|P04405|GLYG2_SOYBN Glycinin G2 OS=Glycine max GN=Gy2 PE=1 SV=2	576.79	1151.57	2	1151.56	0.001	226	235	F	LKEAFGVNMQ	I
P04405	sp|P04405|GLYG2_SOYBN Glycinin G2 OS=Glycine max GN=Gy2 PE=1 SV=2	576.807	1151.6	2	1151.6	0.0016	88	97	E	IYIQQGNGIF	G
P04405	sp|P04405|GLYG2_SOYBN Glycinin G2 OS=Glycine max GN=Gy2 PE=1 SV=2	1152.61	1151.6	1	1151.6	0.0051	88	97	E	IYIQQGNGIF	G
P04405	sp|P04405|GLYG2_SOYBN Glycinin G2 OS=Glycine max GN=Gy2 PE=1 SV=2	1162.61	1161.61	1	1161.61	-0.0001	335	344	A	TSLDFPALWL	L
P04405	sp|P04405|GLYG2_SOYBN Glycinin G2 OS=Glycine max GN=Gy2 PE=1 SV=2	581.811	1161.61	2	1161.61	0.0004	335	344	A	TSLDFPALWL	L
P04405	sp|P04405|GLYG2_SOYBN Glycinin G2 OS=Glycine max GN=Gy2 PE=1 SV=2	585.816	1169.62	2	1169.62	0.0012	235	244	M	QIVRNLQGEN	E
P04405	sp|P04405|GLYG2_SOYBN Glycinin G2 OS=Glycine max GN=Gy2 PE=1 SV=2	589.302	1176.59	2	1176.59	0.0004	190	199	F	LKYQQQQQGG	S
P04405	sp|P04405|GLYG2_SOYBN Glycinin G2 OS=Glycine max GN=Gy2 PE=1 SV=2	591.296	1180.58	2	1180.58	0.0003	215	225	G	SNILSGFAPEF	L
P04405	sp|P04405|GLYG2_SOYBN Glycinin G2 OS=Glycine max GN=Gy2 PE=1 SV=2	598.284	1194.55	2	1194.55	0.0015	410	420	A	VAAKSQSDNFE	Y
P04405	sp|P04405|GLYG2_SOYBN Glycinin G2 OS=Glycine max GN=Gy2 PE=1 SV=2	605.317	1208.62	2	1208.62	0.0011	88	98	E	IYIQQGNGIFG	M
P04405	sp|P04405|GLYG2_SOYBN Glycinin G2 OS=Glycine max GN=Gy2 PE=1 SV=2	1209.63	1208.62	1	1208.62	0.0014	88	98	E	IYIQQGNGIFG	M
P04405	sp|P04405|GLYG2_SOYBN Glycinin G2 OS=Glycine max GN=Gy2 PE=1 SV=2	403.895	1208.66	3	1208.66	0.0001	473	482	F	LVPPQESQRR	A
P04405	sp|P04405|GLYG2_SOYBN Glycinin G2 OS=Glycine max GN=Gy2 PE=1 SV=2	605.339	1208.66	2	1208.66	0.001	473	482	F	LVPPQESQRR	A
P04405	sp|P04405|GLYG2_SOYBN Glycinin G2 OS=Glycine max GN=Gy2 PE=1 SV=2	607.385	1212.75	2	1212.76	-0.0006	252	263	A	IVTVKGGLRVTA	P
P04405	sp|P04405|GLYG2_SOYBN Glycinin G2 OS=Glycine max GN=Gy2 PE=1 SV=2	405.26	1212.76	3	1212.76	0.0023	252	263	A	IVTVKGGLRVTA	P
P04405	sp|P04405|GLYG2_SOYBN Glycinin G2 OS=Glycine max GN=Gy2 PE=1 SV=2	405.555	1213.64	3	1213.64	0.0018	425	435	F	KTNDRPSIGNL	A
P04405	sp|P04405|GLYG2_SOYBN Glycinin G2 OS=Glycine max GN=Gy2 PE=1 SV=2	607.829	1213.64	2	1213.64	0.0027	425	435	F	KTNDRPSIGNL	A
P04405	sp|P04405|GLYG2_SOYBN Glycinin G2 OS=Glycine max GN=Gy2 PE=1 SV=2	617.33	1232.64	2	1232.64	0.0003	334	344	T	ATSLDFPALWL	L
P04405	sp|P04405|GLYG2_SOYBN Glycinin G2 OS=Glycine max GN=Gy2 PE=1 SV=2	1233.65	1232.64	1	1232.64	0.0008	334	344	T	ATSLDFPALWL	L
P04405	sp|P04405|GLYG2_SOYBN Glycinin G2 OS=Glycine max GN=Gy2 PE=1 SV=2	619.807	1237.6	2	1237.6	0.0018	214	225	E	GSNILSGFAPEF	L
P04405	sp|P04405|GLYG2_SOYBN Glycinin G2 OS=Glycine max GN=Gy2 PE=1 SV=2	631.812	1261.61	2	1261.61	0.001	360	370	M	FVPHYTLNANS	I
P04405	sp|P04405|GLYG2_SOYBN Glycinin G2 OS=Glycine max GN=Gy2 PE=1 SV=2	633.802	1265.59	2	1265.59	0.0007	409	420	F	AVAAKSQSDNFE	Y
P04405	sp|P04405|GLYG2_SOYBN Glycinin G2 OS=Glycine max GN=Gy2 PE=1 SV=2	639.26	1276.51	2	1276.51	0.0007	240	251	N	LQGENEEEDSGA	I
P04405	sp|P04405|GLYG2_SOYBN Glycinin G2 OS=Glycine max GN=Gy2 PE=1 SV=2	427.574	1279.7	3	1279.7	-0.0005	473	483	F	LVPPQESQRRA	V
P04405	sp|P04405|GLYG2_SOYBN Glycinin G2 OS=Glycine max GN=Gy2 PE=1 SV=2	640.858	1279.7	2	1279.7	0.001	473	483	F	LVPPQESQRRA	V
P04405	sp|P04405|GLYG2_SOYBN Glycinin G2 OS=Glycine max GN=Gy2 PE=1 SV=2	651.335	1300.66	2	1300.66	0.0005	234	244	N	MQIVRNLQGEN	E
P04405	sp|P04405|GLYG2_SOYBN Glycinin G2 OS=Glycine max GN=Gy2 PE=1 SV=2	662.84	1323.66	2	1323.66	0.0002	90	101	Y	IQQGNGIFGMIF	P
P04405	sp|P04405|GLYG2_SOYBN Glycinin G2 OS=Glycine max GN=Gy2 PE=1 SV=2	442.559	1324.65	3	1324.66	-0.001	348	359	L	SAQYGSLRKNAM	F
P04405	sp|P04405|GLYG2_SOYBN Glycinin G2 OS=Glycine max GN=Gy2 PE=1 SV=2	663.335	1324.66	2	1324.66	0	348	359	L	SAQYGSLRKNAM	F
P04405	sp|P04405|GLYG2_SOYBN Glycinin G2 OS=Glycine max GN=Gy2 PE=1 SV=2	667.855	1333.69	2	1333.69	0.003	333	344	T	TATSLDFPALWL	L
P04405	sp|P04405|GLYG2_SOYBN Glycinin G2 OS=Glycine max GN=Gy2 PE=1 SV=2	675.849	1349.68	2	1349.68	-0.0008	462	472	A	RQVKNNNPFSF	L
P04405	sp|P04405|GLYG2_SOYBN Glycinin G2 OS=Glycine max GN=Gy2 PE=1 SV=2	452.916	1355.73	3	1355.73	-0.0032	472	482	S	FLVPPQESQRR	A
P04405	sp|P04405|GLYG2_SOYBN Glycinin G2 OS=Glycine max GN=Gy2 PE=1 SV=2	678.873	1355.73	2	1355.73	0.0002	472	482	S	FLVPPQESQRR	A
P04405	sp|P04405|GLYG2_SOYBN Glycinin G2 OS=Glycine max GN=Gy2 PE=1 SV=2	684.327	1366.64	2	1366.64	-0.0012	213	225	N	EGSNILSGFAPEF	L
P04405	sp|P04405|GLYG2_SOYBN Glycinin G2 OS=Glycine max GN=Gy2 PE=1 SV=2	688.351	1374.69	2	1374.69	-0.0068	360	371	M	FVPHYTLNANSI	I
P04405	sp|P04405|GLYG2_SOYBN Glycinin G2 OS=Glycine max GN=Gy2 PE=1 SV=2	689.891	1377.77	2	1377.77	0.0017	343	354	L	WLLKLSAQYGSL	R
P04405	sp|P04405|GLYG2_SOYBN Glycinin G2 OS=Glycine max GN=Gy2 PE=1 SV=2	691.891	1381.77	2	1381.77	0.0006	429	442	D	RPSIGNLAGANSLL	N
P04405	sp|P04405|GLYG2_SOYBN Glycinin G2 OS=Glycine max GN=Gy2 PE=1 SV=2	707.336	1412.66	2	1412.66	0.0006	408	420	N	FAVAAKSQSDNFE	Y
P04405	sp|P04405|GLYG2_SOYBN Glycinin G2 OS=Glycine max GN=Gy2 PE=1 SV=2	715.334	1428.65	2	1428.65	0.0013	409	421	F	AVAAKSQSDNFEY	V
P04405	sp|P04405|GLYG2_SOYBN Glycinin G2 OS=Glycine max GN=Gy2 PE=1 SV=2	722.331	1442.65	2	1442.65	0.0013	264	275	A	PAMRKPQQEEDD	D
P04405	sp|P04405|GLYG2_SOYBN Glycinin G2 OS=Glycine max GN=Gy2 PE=1 SV=2	731.37	1460.72	2	1460.73	-0.0011	36	48	A	LKPDNRIESEGGF	I
P04405	sp|P04405|GLYG2_SOYBN Glycinin G2 OS=Glycine max GN=Gy2 PE=1 SV=2	487.917	1460.73	3	1460.73	0.0032	36	48	A	LKPDNRIESEGGF	I
P04405	sp|P04405|GLYG2_SOYBN Glycinin G2 OS=Glycine max GN=Gy2 PE=1 SV=2	734.877	1467.74	2	1467.74	0.0005	221	233	G	FAPEFLKEAFGVN	M
P04405	sp|P04405|GLYG2_SOYBN Glycinin G2 OS=Glycine max GN=Gy2 PE=1 SV=2	741.35	1480.68	2	1480.68	0.001	212	225	E	NEGSNILSGFAPEF	L
P04405	sp|P04405|GLYG2_SOYBN Glycinin G2 OS=Glycine max GN=Gy2 PE=1 SV=2	509.935	1526.78	3	1526.78	0.0017	425	439	F	KTNDRPSIGNLAGAN	S
P04405	sp|P04405|GLYG2_SOYBN Glycinin G2 OS=Glycine max GN=Gy2 PE=1 SV=2	766.433	1530.85	2	1530.85	0.0002	369	382	A	NSIIYALNGRALVQ	V
P04405	sp|P04405|GLYG2_SOYBN Glycinin G2 OS=Glycine max GN=Gy2 PE=1 SV=2	800.914	1599.81	2	1599.81	0.0024	88	101	E	IYIQQGNGIFGMIF	P
P04405	sp|P04405|GLYG2_SOYBN Glycinin G2 OS=Glycine max GN=Gy2 PE=1 SV=2	806.906	1611.8	2	1611.79	0.0042	219	233	L	SGFAPEFLKEAFGVN	M
P04405	sp|P04405|GLYG2_SOYBN Glycinin G2 OS=Glycine max GN=Gy2 PE=1 SV=2	549.609	1645.8	3	1645.81	-0.0017	34	48	L	NALKPDNRIESEGGF	I
P04405	sp|P04405|GLYG2_SOYBN Glycinin G2 OS=Glycine max GN=Gy2 PE=1 SV=2	823.911	1645.81	2	1645.81	0.0015	34	48	L	NALKPDNRIESEGGF	I
P04405	sp|P04405|GLYG2_SOYBN Glycinin G2 OS=Glycine max GN=Gy2 PE=1 SV=2	826.428	1650.84	2	1650.84	0.0002	360	373	M	FVPHYTLNANSIIY	A
P04405	sp|P04405|GLYG2_SOYBN Glycinin G2 OS=Glycine max GN=Gy2 PE=1 SV=2	554.624	1660.85	3	1660.85	-0.0022	355	368	L	RKNAMFVPHYTLNA	N
P04405	sp|P04405|GLYG2_SOYBN Glycinin G2 OS=Glycine max GN=Gy2 PE=1 SV=2	837.356	1672.7	2	1672.7	-0.0018	264	277	A	PAMRKPQQEEDDDD	E
P04405	sp|P04405|GLYG2_SOYBN Glycinin G2 OS=Glycine max GN=Gy2 PE=1 SV=2	848.464	1694.91	2	1694.91	0.0002	345	359	L	LKLSAQYGSLRKNAM	F
P04405	sp|P04405|GLYG2_SOYBN Glycinin G2 OS=Glycine max GN=Gy2 PE=1 SV=2	565.979	1694.91	3	1694.91	0.0011	345	359	L	LKLSAQYGSLRKNAM	F
P04405	sp|P04405|GLYG2_SOYBN Glycinin G2 OS=Glycine max GN=Gy2 PE=1 SV=2	576.641	1726.9	3	1726.9	0.0044	425	441	F	KTNDRPSIGNLAGANSL	L
P04405	sp|P04405|GLYG2_SOYBN Glycinin G2 OS=Glycine max GN=Gy2 PE=1 SV=2	870.394	1738.77	2	1738.77	0.0046	210	225	E	EENEGSNILSGFAPEF	L
P04405	sp|P04405|GLYG2_SOYBN Glycinin G2 OS=Glycine max GN=Gy2 PE=1 SV=2	873.456	1744.9	2	1744.9	0.0008	457	471	L	KSQQARQVKNNNPFS	F
P04405	sp|P04405|GLYG2_SOYBN Glycinin G2 OS=Glycine max GN=Gy2 PE=1 SV=2	880.409	1758.8	2	1758.8	0.0012	236	251	Q	IVRNLQGENEEEDSGA	I
P04405	sp|P04405|GLYG2_SOYBN Glycinin G2 OS=Glycine max GN=Gy2 PE=1 SV=2	881.918	1761.82	2	1761.82	0.0001	409	424	F	AVAAKSQSDNFEYVSF	K
P04405	sp|P04405|GLYG2_SOYBN Glycinin G2 OS=Glycine max GN=Gy2 PE=1 SV=2	601.589	1801.74	3	1801.74	0.002	264	278	A	PAMRKPQQEEDDDDE	E
P04405	sp|P04405|GLYG2_SOYBN Glycinin G2 OS=Glycine max GN=Gy2 PE=1 SV=2	901.88	1801.74	2	1801.74	0.002	264	278	A	PAMRKPQQEEDDDDE	E
P04405	sp|P04405|GLYG2_SOYBN Glycinin G2 OS=Glycine max GN=Gy2 PE=1 SV=2	918.467	1834.92	2	1834.92	-0.0024	403	419	L	IVPQNFAVAAKSQSDNF	E
P04405	sp|P04405|GLYG2_SOYBN Glycinin G2 OS=Glycine max GN=Gy2 PE=1 SV=2	612.649	1834.92	3	1834.92	0.0029	403	419	L	IVPQNFAVAAKSQSDNF	E
P04405	sp|P04405|GLYG2_SOYBN Glycinin G2 OS=Glycine max GN=Gy2 PE=1 SV=2	919.988	1837.96	2	1837.96	-0.0004	217	233	N	ILSGFAPEFLKEAFGVN	M
P04405	sp|P04405|GLYG2_SOYBN Glycinin G2 OS=Glycine max GN=Gy2 PE=1 SV=2	614.333	1839.98	3	1839.98	-0.0016	425	442	F	KTNDRPSIGNLAGANSLL	N
P04405	sp|P04405|GLYG2_SOYBN Glycinin G2 OS=Glycine max GN=Gy2 PE=1 SV=2	920.998	1839.98	2	1839.98	0.002	425	442	F	KTNDRPSIGNLAGANSLL	N
P04405	sp|P04405|GLYG2_SOYBN Glycinin G2 OS=Glycine max GN=Gy2 PE=1 SV=2	944.439	1886.86	2	1886.86	0.0022	235	251	M	QIVRNLQGENEEEDSGA	I
P04405	sp|P04405|GLYG2_SOYBN Glycinin G2 OS=Glycine max GN=Gy2 PE=1 SV=2	946.987	1891.96	2	1891.97	-0.0048	457	472	L	KSQQARQVKNNNPFSF	L
P04405	sp|P04405|GLYG2_SOYBN Glycinin G2 OS=Glycine max GN=Gy2 PE=1 SV=2	631.663	1891.97	3	1891.97	0.0029	457	472	L	KSQQARQVKNNNPFSF	L
P04405	sp|P04405|GLYG2_SOYBN Glycinin G2 OS=Glycine max GN=Gy2 PE=1 SV=2	982.989	1963.96	2	1963.96	-0.0006	403	420	L	IVPQNFAVAAKSQSDNFE	Y
P04405	sp|P04405|GLYG2_SOYBN Glycinin G2 OS=Glycine max GN=Gy2 PE=1 SV=2	985.51	1969.01	2	1969	0.0037	217	234	N	ILSGFAPEFLKEAFGVNM	Q
P04405	sp|P04405|GLYG2_SOYBN Glycinin G2 OS=Glycine max GN=Gy2 PE=1 SV=2	660.368	1978.08	3	1978.08	-0.0001	343	359	L	WLLKLSAQYGSLRKNAM	F
P04405	sp|P04405|GLYG2_SOYBN Glycinin G2 OS=Glycine max GN=Gy2 PE=1 SV=2	1009.96	2017.9	2	2017.9	0.0005	234	251	N	MQIVRNLQGENEEEDSGA	I
P04405	sp|P04405|GLYG2_SOYBN Glycinin G2 OS=Glycine max GN=Gy2 PE=1 SV=2	1037.01	2072.01	2	2072	0.0035	236	254	Q	IVRNLQGENEEEDSGAIVT	V
P04405	sp|P04405|GLYG2_SOYBN Glycinin G2 OS=Glycine max GN=Gy2 PE=1 SV=2	710.384	2128.13	3	2128.13	0.0028	30	48	Q	IQKLNALKPDNRIESEGGF	I
P04405	sp|P04405|GLYG2_SOYBN Glycinin G2 OS=Glycine max GN=Gy2 PE=1 SV=2	725.393	2173.16	3	2173.15	0.0066	422	442	Y	VSFKTNDRPSIGNLAGANSLL	N
P04405	sp|P04405|GLYG2_SOYBN Glycinin G2 OS=Glycine max GN=Gy2 PE=1 SV=2	742.052	2223.13	3	2223.13	0.006	421	441	E	YVSFKTNDRPSIGNLAGANSL	L
P04405	sp|P04405|GLYG2_SOYBN Glycinin G2 OS=Glycine max GN=Gy2 PE=1 SV=2	744.006	2229	3	2229	-0.0001	260	278	L	RVTAPAMRKPQQEEDDDDE	E
P04405	sp|P04405|GLYG2_SOYBN Glycinin G2 OS=Glycine max GN=Gy2 PE=1 SV=2	745.396	2233.17	3	2233.16	0.0013	360	379	M	FVPHYTLNANSIIYALNGRA	L
P04405	sp|P04405|GLYG2_SOYBN Glycinin G2 OS=Glycine max GN=Gy2 PE=1 SV=2	1127.02	2252.02	2	2252.02	-0.0015	206	225	G	KQQEEENEGSNILSGFAPEF	L
P04405	sp|P04405|GLYG2_SOYBN Glycinin G2 OS=Glycine max GN=Gy2 PE=1 SV=2	1130.55	2259.09	2	2259.09	0.0044	312	332	L	RQNIGQNSSPDIYNPQAGSIT	T
P04405	sp|P04405|GLYG2_SOYBN Glycinin G2 OS=Glycine max GN=Gy2 PE=1 SV=2	1166.56	2331.1	2	2331.1	0.0012	234	254	N	MQIVRNLQGENEEEDSGAIVT	V
P04405	sp|P04405|GLYG2_SOYBN Glycinin G2 OS=Glycine max GN=Gy2 PE=1 SV=2	1169.11	2336.21	2	2336.21	-0.0016	421	442	E	YVSFKTNDRPSIGNLAGANSLL	N
P04405	sp|P04405|GLYG2_SOYBN Glycinin G2 OS=Glycine max GN=Gy2 PE=1 SV=2	779.745	2336.21	3	2336.21	0.0016	421	442	E	YVSFKTNDRPSIGNLAGANSLL	N
P04405	sp|P04405|GLYG2_SOYBN Glycinin G2 OS=Glycine max GN=Gy2 PE=1 SV=2	783.091	2346.25	3	2346.25	0.0031	360	380	M	FVPHYTLNANSIIYALNGRAL	V
P04405	sp|P04405|GLYG2_SOYBN Glycinin G2 OS=Glycine max GN=Gy2 PE=1 SV=2	1181.07	2360.13	2	2360.14	-0.0027	312	333	L	RQNIGQNSSPDIYNPQAGSITT	A
P04405	sp|P04405|GLYG2_SOYBN Glycinin G2 OS=Glycine max GN=Gy2 PE=1 SV=2	787.718	2360.13	3	2360.14	-0.0019	312	333	L	RQNIGQNSSPDIYNPQAGSITT	A
P04405	sp|P04405|GLYG2_SOYBN Glycinin G2 OS=Glycine max GN=Gy2 PE=1 SV=2	1216.6	2431.18	2	2431.17	0.0043	312	334	L	RQNIGQNSSPDIYNPQAGSITTA	T
P04405	sp|P04405|GLYG2_SOYBN Glycinin G2 OS=Glycine max GN=Gy2 PE=1 SV=2	811.4	2431.18	3	2431.17	0.0066	312	334	L	RQNIGQNSSPDIYNPQAGSITTA	T
P04405	sp|P04405|GLYG2_SOYBN Glycinin G2 OS=Glycine max GN=Gy2 PE=1 SV=2	813.387	2437.14	3	2437.14	0.0005	204	225	Q	KGKQQEEENEGSNILSGFAPEF	L
P04405	sp|P04405|GLYG2_SOYBN Glycinin G2 OS=Glycine max GN=Gy2 PE=1 SV=2	822.762	2465.27	3	2465.26	0.0105	420	442	F	EYVSFKTNDRPSIGNLAGANSLL	N
P04405	sp|P04405|GLYG2_SOYBN Glycinin G2 OS=Glycine max GN=Gy2 PE=1 SV=2	832.102	2493.28	3	2493.28	0.0006	425	448	F	KTNDRPSIGNLAGANSLLNALPEE	V
P04405	sp|P04405|GLYG2_SOYBN Glycinin G2 OS=Glycine max GN=Gy2 PE=1 SV=2	871.782	2612.32	3	2612.32	0.001	419	442	N	FEYVSFKTNDRPSIGNLAGANSLL	N
P04405	sp|P04405|GLYG2_SOYBN Glycinin G2 OS=Glycine max GN=Gy2 PE=1 SV=2	885.084	2652.23	3	2652.23	-0.0011	202	225	Q	SQKGKQQEEENEGSNILSGFAPEF	L
P04405	sp|P04405|GLYG2_SOYBN Glycinin G2 OS=Glycine max GN=Gy2 PE=1 SV=2	887.442	2659.3	3	2659.31	-0.0096	309	332	T	MRLRQNIGQNSSPDIYNPQAGSIT	T
P04405	sp|P04405|GLYG2_SOYBN Glycinin G2 OS=Glycine max GN=Gy2 PE=1 SV=2	895.437	2683.29	3	2683.29	0.0012	255	278	T	VKGGLRVTAPAMRKPQQEEDDDDE	E
P04405	sp|P04405|GLYG2_SOYBN Glycinin G2 OS=Glycine max GN=Gy2 PE=1 SV=2	900.146	2697.41	3	2697.41	0.005	449	471	E	VIQHTFNLKSQQARQVKNNNPFS	F
P04405	sp|P04405|GLYG2_SOYBN Glycinin G2 OS=Glycine max GN=Gy2 PE=1 SV=2	908.156	2721.45	3	2721.44	0.003	345	368	L	LKLSAQYGSLRKNAMFVPHYTLNA	N
P04405	sp|P04405|GLYG2_SOYBN Glycinin G2 OS=Glycine max GN=Gy2 PE=1 SV=2	929.471	2785.39	3	2785.39	-0.0015	234	259	N	MQIVRNLQGENEEEDSGAIVTVKGGL	R
P04405	sp|P04405|GLYG2_SOYBN Glycinin G2 OS=Glycine max GN=Gy2 PE=1 SV=2	941.846	2822.52	3	2822.52	0.0013	335	359	A	TSLDFPALWLLKLSAQYGSLRKNAM	F
P04405	sp|P04405|GLYG2_SOYBN Glycinin G2 OS=Glycine max GN=Gy2 PE=1 SV=2	944.81	2831.41	3	2831.4	0.0098	309	334	T	MRLRQNIGQNSSPDIYNPQAGSITTA	T
P04405	sp|P04405|GLYG2_SOYBN Glycinin G2 OS=Glycine max GN=Gy2 PE=1 SV=2	712.127	2844.48	4	2844.48	-0.0004	449	472	E	VIQHTFNLKSQQARQVKNNNPFSF	L
P04405	sp|P04405|GLYG2_SOYBN Glycinin G2 OS=Glycine max GN=Gy2 PE=1 SV=2	949.167	2844.48	3	2844.48	0.0012	449	472	E	VIQHTFNLKSQQARQVKNNNPFSF	L
P04405	sp|P04405|GLYG2_SOYBN Glycinin G2 OS=Glycine max GN=Gy2 PE=1 SV=2	965.126	2892.36	3	2892.36	0.0016	226	251	F	LKEAFGVNMQIVRNLQGENEEEDSGA	I
P04405	sp|P04405|GLYG2_SOYBN Glycinin G2 OS=Glycine max GN=Gy2 PE=1 SV=2	975.182	2922.52	3	2922.52	0.0052	345	370	L	LKLSAQYGSLRKNAMFVPHYTLNANS	I
P04405	sp|P04405|GLYG2_SOYBN Glycinin G2 OS=Glycine max GN=Gy2 PE=1 SV=2	975.79	2924.35	3	2924.34	0.005	199	225	G	GSQSQKGKQQEEENEGSNILSGFAPEF	L
P04405	sp|P04405|GLYG2_SOYBN Glycinin G2 OS=Glycine max GN=Gy2 PE=1 SV=2	984.784	2951.33	3	2951.32	0.0057	191	216	L	KYQQQQQGGSQSQKGKQQEEENEGSN	I
P04405	sp|P04405|GLYG2_SOYBN Glycinin G2 OS=Glycine max GN=Gy2 PE=1 SV=2	999.151	2994.43	3	2994.43	-0.0005	312	339	L	RQNIGQNSSPDIYNPQAGSITTATSLDF	P
P04405	sp|P04405|GLYG2_SOYBN Glycinin G2 OS=Glycine max GN=Gy2 PE=1 SV=2	999.211	2994.61	3	2994.6	0.0097	333	359	T	TATSLDFPALWLLKLSAQYGSLRKNAM	F
P04405	sp|P04405|GLYG2_SOYBN Glycinin G2 OS=Glycine max GN=Gy2 PE=1 SV=2	999.837	2996.49	3	2996.49	0.0009	252	278	A	IVTVKGGLRVTAPAMRKPQQEEDDDDE	E
P04405	sp|P04405|GLYG2_SOYBN Glycinin G2 OS=Glycine max GN=Gy2 PE=1 SV=2	1022.48	3064.41	3	3064.41	0.0019	190	216	F	LKYQQQQQGGSQSQKGKQQEEENEGSN	I
P04405	sp|P04405|GLYG2_SOYBN Glycinin G2 OS=Glycine max GN=Gy2 PE=1 SV=2	1028.55	3082.62	3	3082.62	-0.0018	457	482	L	KSQQARQVKNNNPFSFLVPPQESQRR	A
P04405	sp|P04405|GLYG2_SOYBN Glycinin G2 OS=Glycine max GN=Gy2 PE=1 SV=2	771.665	3082.63	4	3082.62	0.0143	457	482	L	KSQQARQVKNNNPFSFLVPPQESQRR	A
P04405	sp|P04405|GLYG2_SOYBN Glycinin G2 OS=Glycine max GN=Gy2 PE=1 SV=2	1071.89	3212.64	3	3212.65	-0.0017	234	263	N	MQIVRNLQGENEEEDSGAIVTVKGGLRVTA	P
P04405	sp|P04405|GLYG2_SOYBN Glycinin G2 OS=Glycine max GN=Gy2 PE=1 SV=2	1092.88	3275.61	3	3275.61	0.0047	312	342	L	RQNIGQNSSPDIYNPQAGSITTATSLDFPAL	W
P04405	sp|P04405|GLYG2_SOYBN Glycinin G2 OS=Glycine max GN=Gy2 PE=1 SV=2	1097.87	3290.58	3	3290.58	0.0013	190	218	F	LKYQQQQQGGSQSQKGKQQEEENEGSNIL	S
P04405	sp|P04405|GLYG2_SOYBN Glycinin G2 OS=Glycine max GN=Gy2 PE=1 SV=2	1117.91	3350.71	3	3350.71	0.0022	443	471	L	NALPEEVIQHTFNLKSQQARQVKNNNPFS	F
P04405	sp|P04405|GLYG2_SOYBN Glycinin G2 OS=Glycine max GN=Gy2 PE=1 SV=2	862.458	3445.8	4	3445.8	0.0078	425	456	F	KTNDRPSIGNLAGANSLLNALPEEVIQHTFNL	K
P04405	sp|P04405|GLYG2_SOYBN Glycinin G2 OS=Glycine max GN=Gy2 PE=1 SV=2	1166.93	3497.78	3	3497.78	-0.0043	443	472	L	NALPEEVIQHTFNLKSQQARQVKNNNPFSF	L
P04405	sp|P04405|GLYG2_SOYBN Glycinin G2 OS=Glycine max GN=Gy2 PE=1 SV=2	1204.63	3610.86	3	3610.86	-0.0021	442	472	L	LNALPEEVIQHTFNLKSQQARQVKNNNPFSF	L
P04405	sp|P04405|GLYG2_SOYBN Glycinin G2 OS=Glycine max GN=Gy2 PE=1 SV=2	1305.28	3912.82	3	3912.82	0.0029	191	225	L	KYQQQQQGGSQSQKGKQQEEENEGSNILSGFAPEF	L
P04405	sp|P04405|GLYG2_SOYBN Glycinin G2 OS=Glycine max GN=Gy2 PE=1 SV=2	979.212	3912.82	4	3912.82	0.0045	191	225	L	KYQQQQQGGSQSQKGKQQEEENEGSNILSGFAPEF	L
P04405	sp|P04405|GLYG2_SOYBN Glycinin G2 OS=Glycine max GN=Gy2 PE=1 SV=2	1342.97	4025.89	3	4025.9	-0.0041	190	225	F	LKYQQQQQGGSQSQKGKQQEEENEGSNILSGFAPEF	L
P04405	sp|P04405|GLYG2_SOYBN Glycinin G2 OS=Glycine max GN=Gy2 PE=1 SV=2	1007.48	4025.9	4	4025.9	0.0003	190	225	F	LKYQQQQQGGSQSQKGKQQEEENEGSNILSGFAPEF	L
P04405	sp|P04405|GLYG2_SOYBN Glycinin G2 OS=Glycine max GN=Gy2 PE=1 SV=2	808.034	4035.13	5	4035.13	0.0036	449	482	E	VIQHTFNLKSQQARQVKNNNPFSFLVPPQESQRR	A
P04405	sp|P04405|GLYG2_SOYBN Glycinin G2 OS=Glycine max GN=Gy2 PE=1 SV=2	1009.79	4035.13	4	4035.13	0.0044	449	482	E	VIQHTFNLKSQQARQVKNNNPFSFLVPPQESQRR	A
P04405	sp|P04405|GLYG2_SOYBN Glycinin G2 OS=Glycine max GN=Gy2 PE=1 SV=2	1041.29	4161.15	4	4161.14	0.0062	443	478	L	NALPEEVIQHTFNLKSQQARQVKNNNPFSFLVPPQE	S
P04405	sp|P04405|GLYG2_SOYBN Glycinin G2 OS=Glycine max GN=Gy2 PE=1 SV=2	1044.25	4172.96	4	4172.97	-0.0098	189	225	E	FLKYQQQQQGGSQSQKGKQQEEENEGSNILSGFAPEF	L
P04405	sp|P04405|GLYG2_SOYBN Glycinin G2 OS=Glycine max GN=Gy2 PE=1 SV=2	1392	4172.97	3	4172.97	0.0041	189	225	E	FLKYQQQQQGGSQSQKGKQQEEENEGSNILSGFAPEF	L
P04405	sp|P04405|GLYG2_SOYBN Glycinin G2 OS=Glycine max GN=Gy2 PE=1 SV=2	1134.09	4532.33	4	4532.33	0.001	443	481	L	NALPEEVIQHTFNLKSQQARQVKNNNPFSFLVPPQESQR	R
Q9S9D0	tr|Q9S9D0|Q9S9D0_SOYBN Glycinin G4 subunit OS=Glycine max PE=4 SV=1	514.287	513.28	1	513.28	0.0002	163	167	D	EPVVA	I
Q9S9D0	tr|Q9S9D0|Q9S9D0_SOYBN Glycinin G4 subunit OS=Glycine max PE=4 SV=1	547.31	546.302	1	546.301	0.0011	413	417	L	NSLTL	P
Q9S9D0	tr|Q9S9D0|Q9S9D0_SOYBN Glycinin G4 subunit OS=Glycine max PE=4 SV=1	561.288	560.281	1	560.281	0.0001	225	230	E	EGGSVL	S
Q9S9D0	tr|Q9S9D0|Q9S9D0_SOYBN Glycinin G4 subunit OS=Glycine max PE=4 SV=1	561.361	560.354	1	560.353	0.0005	71	75	V	SKLTL	N
Q9S9D0	tr|Q9S9D0|Q9S9D0_SOYBN Glycinin G4 subunit OS=Glycine max PE=4 SV=1	565.298	564.291	1	564.291	0.0002	238	242	F	LAQSF	N
Q9S9D0	tr|Q9S9D0|Q9S9D0_SOYBN Glycinin G4 subunit OS=Glycine max PE=4 SV=1	575.304	574.296	1	574.296	0.0001	264	269	V	TVEGGL	S
Q9S9D0	tr|Q9S9D0|Q9S9D0_SOYBN Glycinin G4 subunit OS=Glycine max PE=4 SV=1	584.352	583.345	1	583.344	0.0004	418	422	L	PALRQ	F
Q9S9D0	tr|Q9S9D0|Q9S9D0_SOYBN Glycinin G4 subunit OS=Glycine max PE=4 SV=1	595.309	594.301	1	594.301	0	447	451	A	NSVIY	V
Q9S9D0	tr|Q9S9D0|Q9S9D0_SOYBN Glycinin G4 subunit OS=Glycine max PE=4 SV=1	624.263	623.255	1	623.255	0.0003	242	246	S	FNTNE	D
Q9S9D0	tr|Q9S9D0|Q9S9D0_SOYBN Glycinin G4 subunit OS=Glycine max PE=4 SV=1	629.314	628.307	1	628.307	0.0004	162	167	G	DEPVVA	I
Q9S9D0	tr|Q9S9D0|Q9S9D0_SOYBN Glycinin G4 subunit OS=Glycine max PE=4 SV=1	669.393	668.386	1	668.386	0.0001	480	485	L	LVVPQN	F
Q9S9D0	tr|Q9S9D0|Q9S9D0_SOYBN Glycinin G4 subunit OS=Glycine max PE=4 SV=1	672.368	671.361	1	671.36	0.0006	518	523	F	RAIPSE	V
Q9S9D0	tr|Q9S9D0|Q9S9D0_SOYBN Glycinin G4 subunit OS=Glycine max PE=4 SV=1	693.357	692.35	1	692.349	0.0003	423	428	Q	FQLSAQ	Y
Q9S9D0	tr|Q9S9D0|Q9S9D0_SOYBN Glycinin G4 subunit OS=Glycine max PE=4 SV=1	696.319	695.312	1	695.313	-0.0007	171	176	L	LDTSNF	N
Q9S9D0	tr|Q9S9D0|Q9S9D0_SOYBN Glycinin G4 subunit OS=Glycine max PE=4 SV=1	352.671	703.328	2	703.329	-0.0004	526	531	L	AHSYNL	R
Q9S9D0	tr|Q9S9D0|Q9S9D0_SOYBN Glycinin G4 subunit OS=Glycine max PE=4 SV=1	704.337	703.33	1	703.329	0.0006	526	531	L	AHSYNL	R
Q9S9D0	tr|Q9S9D0|Q9S9D0_SOYBN Glycinin G4 subunit OS=Glycine max PE=4 SV=1	358.19	714.366	2	714.366	-0.0004	181	186	L	DQTPRV	F
Q9S9D0	tr|Q9S9D0|Q9S9D0_SOYBN Glycinin G4 subunit OS=Glycine max PE=4 SV=1	715.374	714.367	1	714.366	0.0005	181	186	L	DQTPRV	F
Q9S9D0	tr|Q9S9D0|Q9S9D0_SOYBN Glycinin G4 subunit OS=Glycine max PE=4 SV=1	739.29	738.283	1	738.282	0.0007	242	247	S	FNTNED	I
Q9S9D0	tr|Q9S9D0|Q9S9D0_SOYBN Glycinin G4 subunit OS=Glycine max PE=4 SV=1	371.738	741.461	2	741.461	-0.0003	474	479	E	LRRGQL	L
Q9S9D0	tr|Q9S9D0|Q9S9D0_SOYBN Glycinin G4 subunit OS=Glycine max PE=4 SV=1	745.414	744.407	1	744.41	-0.0034	120	125	S	NRRGSR	S
Q9S9D0	tr|Q9S9D0|Q9S9D0_SOYBN Glycinin G4 subunit OS=Glycine max PE=4 SV=1	386.221	770.428	2	770.429	-0.0004	518	524	F	RAIPSEV	L
Q9S9D0	tr|Q9S9D0|Q9S9D0_SOYBN Glycinin G4 subunit OS=Glycine max PE=4 SV=1	771.436	770.428	1	770.429	-0.0001	518	524	F	RAIPSEV	L
Q9S9D0	tr|Q9S9D0|Q9S9D0_SOYBN Glycinin G4 subunit OS=Glycine max PE=4 SV=1	776.343	775.336	1	775.335	0.001	243	249	F	NTNEDIA	E
Q9S9D0	tr|Q9S9D0|Q9S9D0_SOYBN Glycinin G4 subunit OS=Glycine max PE=4 SV=1	778.325	777.318	1	777.318	-0.0004	112	117	T	FEEPQE	Q
Q9S9D0	tr|Q9S9D0|Q9S9D0_SOYBN Glycinin G4 subunit OS=Glycine max PE=4 SV=1	780.389	779.382	1	779.381	0.0004	445	451	L	NANSVIY	V
Q9S9D0	tr|Q9S9D0|Q9S9D0_SOYBN Glycinin G4 subunit OS=Glycine max PE=4 SV=1	392.715	783.416	2	783.417	-0.0011	512	517	S	YLKDVF	R
Q9S9D0	tr|Q9S9D0|Q9S9D0_SOYBN Glycinin G4 subunit OS=Glycine max PE=4 SV=1	787.384	786.377	1	786.376	0.0007	160	167	N	TGDEPVVA	I
Q9S9D0	tr|Q9S9D0|Q9S9D0_SOYBN Glycinin G4 subunit OS=Glycine max PE=4 SV=1	405.2	808.386	2	808.387	-0.0006	231	237	L	SGFSKHF	L
Q9S9D0	tr|Q9S9D0|Q9S9D0_SOYBN Glycinin G4 subunit OS=Glycine max PE=4 SV=1	408.733	815.452	2	815.454	-0.0018	270	276	L	SVISPKW	Q
Q9S9D0	tr|Q9S9D0|Q9S9D0_SOYBN Glycinin G4 subunit OS=Glycine max PE=4 SV=1	408.734	815.453	2	815.454	-0.0007	480	486	L	LVVPQNF	V
Q9S9D0	tr|Q9S9D0|Q9S9D0_SOYBN Glycinin G4 subunit OS=Glycine max PE=4 SV=1	816.461	815.453	1	815.454	-0.0007	270	276	L	SVISPKW	Q
Q9S9D0	tr|Q9S9D0|Q9S9D0_SOYBN Glycinin G4 subunit OS=Glycine max PE=4 SV=1	816.462	815.455	1	815.454	0.0008	480	486	L	LVVPQNF	V
Q9S9D0	tr|Q9S9D0|Q9S9D0_SOYBN Glycinin G4 subunit OS=Glycine max PE=4 SV=1	819.374	818.367	1	818.366	0.0013	223	230	E	EEEGGSVL	S
Q9S9D0	tr|Q9S9D0|Q9S9D0_SOYBN Glycinin G4 subunit OS=Glycine max PE=4 SV=1	412.231	822.448	2	822.446	0.0019	76	82	L	NRNGLHL	P
Q9S9D0	tr|Q9S9D0|Q9S9D0_SOYBN Glycinin G4 subunit OS=Glycine max PE=4 SV=1	828.484	827.476	1	827.475	0.001	413	420	L	NSLTLPAL	R
Q9S9D0	tr|Q9S9D0|Q9S9D0_SOYBN Glycinin G4 subunit OS=Glycine max PE=4 SV=1	856.419	855.412	1	855.413	-0.001	423	429	Q	FQLSAQY	V
Q9S9D0	tr|Q9S9D0|Q9S9D0_SOYBN Glycinin G4 subunit OS=Glycine max PE=4 SV=1	431.724	861.433	2	861.434	-0.0013	181	187	L	DQTPRVF	Y
Q9S9D0	tr|Q9S9D0|Q9S9D0_SOYBN Glycinin G4 subunit OS=Glycine max PE=4 SV=1	436.231	870.448	2	870.449	-0.0003	511	517	T	SYLKDVF	R
Q9S9D0	tr|Q9S9D0|Q9S9D0_SOYBN Glycinin G4 subunit OS=Glycine max PE=4 SV=1	439.235	876.456	2	876.455	0.0005	24	31	A	ISSSKLNE	C
Q9S9D0	tr|Q9S9D0|Q9S9D0_SOYBN Glycinin G4 subunit OS=Glycine max PE=4 SV=1	442.757	883.499	2	883.499	0.0004	392	399	E	NIARPSRA	D
Q9S9D0	tr|Q9S9D0|Q9S9D0_SOYBN Glycinin G4 subunit OS=Glycine max PE=4 SV=1	442.764	883.512	2	883.513	-0.0003	518	525	F	RAIPSEVL	A
Q9S9D0	tr|Q9S9D0|Q9S9D0_SOYBN Glycinin G4 subunit OS=Glycine max PE=4 SV=1	884.52	883.512	1	883.513	-0.0003	518	525	F	RAIPSEVL	A
Q9S9D0	tr|Q9S9D0|Q9S9D0_SOYBN Glycinin G4 subunit OS=Glycine max PE=4 SV=1	901.426	900.419	1	900.419	-0.0001	159	167	Y	NTGDEPVVA	I
Q9S9D0	tr|Q9S9D0|Q9S9D0_SOYBN Glycinin G4 subunit OS=Glycine max PE=4 SV=1	905.386	904.379	1	904.377	0.0014	243	250	F	NTNEDIAE	K
Q9S9D0	tr|Q9S9D0|Q9S9D0_SOYBN Glycinin G4 subunit OS=Glycine max PE=4 SV=1	459.246	916.477	2	916.477	0.0003	234	241	F	SKHFLAQS	F
Q9S9D0	tr|Q9S9D0|Q9S9D0_SOYBN Glycinin G4 subunit OS=Glycine max PE=4 SV=1	948.417	947.409	1	947.408	0.0011	222	230	E	EEEEGGSVL	S
Q9S9D0	tr|Q9S9D0|Q9S9D0_SOYBN Glycinin G4 subunit OS=Glycine max PE=4 SV=1	963.427	962.419	1	962.419	0.0001	223	232	E	EEEGGSVLSG	F
Q9S9D0	tr|Q9S9D0|Q9S9D0_SOYBN Glycinin G4 subunit OS=Glycine max PE=4 SV=1	492.316	982.617	2	982.617	-0.0003	92	101	M	IIIAQGKGAL	G
Q9S9D0	tr|Q9S9D0|Q9S9D0_SOYBN Glycinin G4 subunit OS=Glycine max PE=4 SV=1	494.241	986.467	2	986.467	0.0004	487	496	F	VVAEQAGEQG	F
Q9S9D0	tr|Q9S9D0|Q9S9D0_SOYBN Glycinin G4 subunit OS=Glycine max PE=4 SV=1	991.471	990.464	1	990.466	-0.0021	189	197	Y	LAGNPDIEY	P
Q9S9D0	tr|Q9S9D0|Q9S9D0_SOYBN Glycinin G4 subunit OS=Glycine max PE=4 SV=1	497.262	992.509	2	992.508	0.0008	231	239	L	SGFSKHFLA	Q
Q9S9D0	tr|Q9S9D0|Q9S9D0_SOYBN Glycinin G4 subunit OS=Glycine max PE=4 SV=1	500.271	998.526	2	998.526	0.0007	392	400	E	NIARPSRAD	F
Q9S9D0	tr|Q9S9D0|Q9S9D0_SOYBN Glycinin G4 subunit OS=Glycine max PE=4 SV=1	1009.52	1008.51	1	1008.51	0.0002	168	176	A	ISLLDTSNF	N
Q9S9D0	tr|Q9S9D0|Q9S9D0_SOYBN Glycinin G4 subunit OS=Glycine max PE=4 SV=1	505.737	1009.46	2	1009.46	-0.0021	56	63	T	WNSQHPEL	K
Q9S9D0	tr|Q9S9D0|Q9S9D0_SOYBN Glycinin G4 subunit OS=Glycine max PE=4 SV=1	1023.47	1022.47	1	1022.47	0.0005	238	246	F	LAQSFNTNE	D
Q9S9D0	tr|Q9S9D0|Q9S9D0_SOYBN Glycinin G4 subunit OS=Glycine max PE=4 SV=1	512.241	1022.47	2	1022.47	0.0006	238	246	F	LAQSFNTNE	D
Q9S9D0	tr|Q9S9D0|Q9S9D0_SOYBN Glycinin G4 subunit OS=Glycine max PE=4 SV=1	513.255	1024.5	2	1024.5	-0.0022	181	188	L	DQTPRVFY	L
Q9S9D0	tr|Q9S9D0|Q9S9D0_SOYBN Glycinin G4 subunit OS=Glycine max PE=4 SV=1	1025.51	1024.5	1	1024.5	0.0009	181	188	L	DQTPRVFY	L
Q9S9D0	tr|Q9S9D0|Q9S9D0_SOYBN Glycinin G4 subunit OS=Glycine max PE=4 SV=1	520.827	1039.64	2	1039.64	0.001	92	102	M	IIIAQGKGALG	V
Q9S9D0	tr|Q9S9D0|Q9S9D0_SOYBN Glycinin G4 subunit OS=Glycine max PE=4 SV=1	1040.65	1039.64	1	1039.64	0.0012	92	102	M	IIIAQGKGALG	V
Q9S9D0	tr|Q9S9D0|Q9S9D0_SOYBN Glycinin G4 subunit OS=Glycine max PE=4 SV=1	522.283	1042.55	2	1042.55	-0.0005	471	479	F	DGELRRGQL	L
Q9S9D0	tr|Q9S9D0|Q9S9D0_SOYBN Glycinin G4 subunit OS=Glycine max PE=4 SV=1	1052.45	1051.45	1	1051.45	-0.0006	242	250	S	FNTNEDIAE	K
Q9S9D0	tr|Q9S9D0|Q9S9D0_SOYBN Glycinin G4 subunit OS=Glycine max PE=4 SV=1	526.73	1051.45	2	1051.45	-0.0003	242	250	S	FNTNEDIAE	K
Q9S9D0	tr|Q9S9D0|Q9S9D0_SOYBN Glycinin G4 subunit OS=Glycine max PE=4 SV=1	526.736	1051.46	2	1051.46	0.0004	171	179	L	LDTSNFNNQ	L
Q9S9D0	tr|Q9S9D0|Q9S9D0_SOYBN Glycinin G4 subunit OS=Glycine max PE=4 SV=1	527.307	1052.6	2	1052.6	0.0009	548	556	F	LVPPKESQR	R
Q9S9D0	tr|Q9S9D0|Q9S9D0_SOYBN Glycinin G4 subunit OS=Glycine max PE=4 SV=1	532.78	1063.55	2	1063.55	0.0007	233	241	G	FSKHFLAQS	F
Q9S9D0	tr|Q9S9D0|Q9S9D0_SOYBN Glycinin G4 subunit OS=Glycine max PE=4 SV=1	532.782	1063.55	2	1063.55	0.0035	234	242	F	SKHFLAQSF	N
Q9S9D0	tr|Q9S9D0|Q9S9D0_SOYBN Glycinin G4 subunit OS=Glycine max PE=4 SV=1	549.258	1096.5	2	1096.5	0.001	83	91	L	PSYSPYPRM	I
Q9S9D0	tr|Q9S9D0|Q9S9D0_SOYBN Glycinin G4 subunit OS=Glycine max PE=4 SV=1	369.536	1105.59	3	1105.59	-0.0006	402	411	F	YNPKAGRIST	L
Q9S9D0	tr|Q9S9D0|Q9S9D0_SOYBN Glycinin G4 subunit OS=Glycine max PE=4 SV=1	553.802	1105.59	2	1105.59	0.0006	402	411	F	YNPKAGRIST	L
Q9S9D0	tr|Q9S9D0|Q9S9D0_SOYBN Glycinin G4 subunit OS=Glycine max PE=4 SV=1	554.233	1106.45	2	1106.45	0.0004	112	120	T	FEEPQEQSN	R
Q9S9D0	tr|Q9S9D0|Q9S9D0_SOYBN Glycinin G4 subunit OS=Glycine max PE=4 SV=1	1107.46	1106.45	1	1106.45	0.0012	112	120	T	FEEPQEQSN	R
Q9S9D0	tr|Q9S9D0|Q9S9D0_SOYBN Glycinin G4 subunit OS=Glycine max PE=4 SV=1	556.825	1111.64	2	1111.63	0.0009	413	422	L	NSLTLPALRQ	F
Q9S9D0	tr|Q9S9D0|Q9S9D0_SOYBN Glycinin G4 subunit OS=Glycine max PE=4 SV=1	565.832	1129.65	2	1129.65	0.0006	516	525	D	VFRAIPSEVL	A
Q9S9D0	tr|Q9S9D0|Q9S9D0_SOYBN Glycinin G4 subunit OS=Glycine max PE=4 SV=1	569.755	1137.49	2	1137.49	0.001	238	247	F	LAQSFNTNED	I
Q9S9D0	tr|Q9S9D0|Q9S9D0_SOYBN Glycinin G4 subunit OS=Glycine max PE=4 SV=1	573.804	1145.59	2	1145.59	0.0003	392	401	E	NIARPSRADF	Y
Q9S9D0	tr|Q9S9D0|Q9S9D0_SOYBN Glycinin G4 subunit OS=Glycine max PE=4 SV=1	382.873	1145.6	3	1145.59	0.0019	392	401	E	NIARPSRADF	Y
Q9S9D0	tr|Q9S9D0|Q9S9D0_SOYBN Glycinin G4 subunit OS=Glycine max PE=4 SV=1	1154.54	1153.53	1	1153.53	0.0005	188	197	F	YLAGNPDIEY	P
Q9S9D0	tr|Q9S9D0|Q9S9D0_SOYBN Glycinin G4 subunit OS=Glycine max PE=4 SV=1	577.772	1153.53	2	1153.53	0.0008	188	197	F	YLAGNPDIEY	P
Q9S9D0	tr|Q9S9D0|Q9S9D0_SOYBN Glycinin G4 subunit OS=Glycine max PE=4 SV=1	386.528	1156.56	3	1156.56	-0.0003	503	512	F	KTHHNAVTSY	L
Q9S9D0	tr|Q9S9D0|Q9S9D0_SOYBN Glycinin G4 subunit OS=Glycine max PE=4 SV=1	579.289	1156.56	2	1156.56	0.0006	503	512	F	KTHHNAVTSY	L
Q9S9D0	tr|Q9S9D0|Q9S9D0_SOYBN Glycinin G4 subunit OS=Glycine max PE=4 SV=1	583.276	1164.54	2	1164.54	-0.0032	171	180	L	LDTSNFNNQL	D
Q9S9D0	tr|Q9S9D0|Q9S9D0_SOYBN Glycinin G4 subunit OS=Glycine max PE=4 SV=1	1165.55	1164.54	1	1164.54	0.0007	171	180	L	LDTSNFNNQL	D
Q9S9D0	tr|Q9S9D0|Q9S9D0_SOYBN Glycinin G4 subunit OS=Glycine max PE=4 SV=1	585.776	1169.54	2	1169.54	0.0013	237	246	H	FLAQSFNTNE	D
Q9S9D0	tr|Q9S9D0|Q9S9D0_SOYBN Glycinin G4 subunit OS=Glycine max PE=4 SV=1	592.805	1183.6	2	1183.59	0.0013	177	186	F	NNQLDQTPRV	F
Q9S9D0	tr|Q9S9D0|Q9S9D0_SOYBN Glycinin G4 subunit OS=Glycine max PE=4 SV=1	604.807	1207.6	2	1207.6	0.0011	231	241	L	SGFSKHFLAQS	F
Q9S9D0	tr|Q9S9D0|Q9S9D0_SOYBN Glycinin G4 subunit OS=Glycine max PE=4 SV=1	403.907	1208.7	3	1208.7	0.0003	548	557	F	LVPPKESQRR	V
Q9S9D0	tr|Q9S9D0|Q9S9D0_SOYBN Glycinin G4 subunit OS=Glycine max PE=4 SV=1	605.357	1208.7	2	1208.7	0.0008	548	557	F	LVPPKESQRR	V
Q9S9D0	tr|Q9S9D0|Q9S9D0_SOYBN Glycinin G4 subunit OS=Glycine max PE=4 SV=1	606.314	1210.61	2	1210.61	-0.0002	233	242	G	FSKHFLAQSF	N
Q9S9D0	tr|Q9S9D0|Q9S9D0_SOYBN Glycinin G4 subunit OS=Glycine max PE=4 SV=1	1211.62	1210.61	1	1210.61	0.0007	233	242	G	FSKHFLAQSF	N
Q9S9D0	tr|Q9S9D0|Q9S9D0_SOYBN Glycinin G4 subunit OS=Glycine max PE=4 SV=1	404.546	1210.62	3	1210.61	0.0027	233	242	G	FSKHFLAQSF	N
Q9S9D0	tr|Q9S9D0|Q9S9D0_SOYBN Glycinin G4 subunit OS=Glycine max PE=4 SV=1	407.232	1218.67	3	1218.67	0.0028	402	412	F	YNPKAGRISTL	N
Q9S9D0	tr|Q9S9D0|Q9S9D0_SOYBN Glycinin G4 subunit OS=Glycine max PE=4 SV=1	610.345	1218.68	2	1218.67	0.004	402	412	F	YNPKAGRISTL	N
Q9S9D0	tr|Q9S9D0|Q9S9D0_SOYBN Glycinin G4 subunit OS=Glycine max PE=4 SV=1	1263.58	1262.58	1	1262.58	-0.0025	487	498	F	VVAEQAGEQGFE	Y
Q9S9D0	tr|Q9S9D0|Q9S9D0_SOYBN Glycinin G4 subunit OS=Glycine max PE=4 SV=1	632.297	1262.58	2	1262.58	0.0013	487	498	F	VVAEQAGEQGFE	Y
Q9S9D0	tr|Q9S9D0|Q9S9D0_SOYBN Glycinin G4 subunit OS=Glycine max PE=4 SV=1	646.34	1290.67	2	1290.66	0.0009	148	158	L	VIPPGVPYWTY	N
Q9S9D0	tr|Q9S9D0|Q9S9D0_SOYBN Glycinin G4 subunit OS=Glycine max PE=4 SV=1	651.306	1300.6	2	1300.6	0.0001	187	197	V	FYLAGNPDIEY	P
Q9S9D0	tr|Q9S9D0|Q9S9D0_SOYBN Glycinin G4 subunit OS=Glycine max PE=4 SV=1	1301.61	1300.6	1	1300.6	0.0003	187	197	V	FYLAGNPDIEY	P
Q9S9D0	tr|Q9S9D0|Q9S9D0_SOYBN Glycinin G4 subunit OS=Glycine max PE=4 SV=1	1318.62	1317.61	1	1317.61	0.0002	189	200	Y	LAGNPDIEYPET	M
Q9S9D0	tr|Q9S9D0|Q9S9D0_SOYBN Glycinin G4 subunit OS=Glycine max PE=4 SV=1	659.813	1317.61	2	1317.61	0.0017	189	200	Y	LAGNPDIEYPET	M
Q9S9D0	tr|Q9S9D0|Q9S9D0_SOYBN Glycinin G4 subunit OS=Glycine max PE=4 SV=1	664.88	1327.75	2	1327.75	-0.0005	258	269	D	ERKQIVTVEGGL	S
Q9S9D0	tr|Q9S9D0|Q9S9D0_SOYBN Glycinin G4 subunit OS=Glycine max PE=4 SV=1	666.339	1330.66	2	1330.66	0.0013	177	187	F	NNQLDQTPRVF	Y
Q9S9D0	tr|Q9S9D0|Q9S9D0_SOYBN Glycinin G4 subunit OS=Glycine max PE=4 SV=1	676.833	1351.65	2	1351.65	-0.001	53	63	L	IQTWNSQHPEL	K
Q9S9D0	tr|Q9S9D0|Q9S9D0_SOYBN Glycinin G4 subunit OS=Glycine max PE=4 SV=1	678.34	1354.67	2	1354.67	-0.0011	231	242	L	SGFSKHFLAQSF	N
Q9S9D0	tr|Q9S9D0|Q9S9D0_SOYBN Glycinin G4 subunit OS=Glycine max PE=4 SV=1	1355.67	1354.67	1	1354.67	-0.0002	231	242	L	SGFSKHFLAQSF	N
Q9S9D0	tr|Q9S9D0|Q9S9D0_SOYBN Glycinin G4 subunit OS=Glycine max PE=4 SV=1	452.563	1354.67	3	1354.67	0.0006	231	242	L	SGFSKHFLAQSF	N
Q9S9D0	tr|Q9S9D0|Q9S9D0_SOYBN Glycinin G4 subunit OS=Glycine max PE=4 SV=1	683.877	1365.74	2	1365.74	-0.0007	401	412	D	FYNPKAGRISTL	N
Q9S9D0	tr|Q9S9D0|Q9S9D0_SOYBN Glycinin G4 subunit OS=Glycine max PE=4 SV=1	694.823	1387.63	2	1387.63	-0.0003	343	353	D	EDEDQPRKSRE	W
Q9S9D0	tr|Q9S9D0|Q9S9D0_SOYBN Glycinin G4 subunit OS=Glycine max PE=4 SV=1	463.552	1387.63	3	1387.63	0.0012	343	353	D	EDEDQPRKSRE	W
Q9S9D0	tr|Q9S9D0|Q9S9D0_SOYBN Glycinin G4 subunit OS=Glycine max PE=4 SV=1	705.831	1409.65	2	1409.65	0.0004	486	498	N	FVVAEQAGEQGFE	Y
Q9S9D0	tr|Q9S9D0|Q9S9D0_SOYBN Glycinin G4 subunit OS=Glycine max PE=4 SV=1	471.572	1411.7	3	1411.7	0.0001	390	401	L	HENIARPSRADF	Y
Q9S9D0	tr|Q9S9D0|Q9S9D0_SOYBN Glycinin G4 subunit OS=Glycine max PE=4 SV=1	706.856	1411.7	2	1411.7	0.0015	390	401	L	HENIARPSRADF	Y
Q9S9D0	tr|Q9S9D0|Q9S9D0_SOYBN Glycinin G4 subunit OS=Glycine max PE=4 SV=1	710.881	1419.75	2	1419.75	0.0001	402	414	F	YNPKAGRISTLNS	L
Q9S9D0	tr|Q9S9D0|Q9S9D0_SOYBN Glycinin G4 subunit OS=Glycine max PE=4 SV=1	713.829	1425.64	2	1425.64	0.0023	487	499	F	VVAEQAGEQGFEY	I
Q9S9D0	tr|Q9S9D0|Q9S9D0_SOYBN Glycinin G4 subunit OS=Glycine max PE=4 SV=1	719.353	1436.69	2	1436.69	0.0011	40	52	A	LEPDHRVESEGGL	I
Q9S9D0	tr|Q9S9D0|Q9S9D0_SOYBN Glycinin G4 subunit OS=Glycine max PE=4 SV=1	722.856	1443.7	2	1443.7	-0.0012	270	281	L	SVISPKWQEQQD	E
Q9S9D0	tr|Q9S9D0|Q9S9D0_SOYBN Glycinin G4 subunit OS=Glycine max PE=4 SV=1	725.331	1448.65	2	1448.65	-0.0021	189	201	Y	LAGNPDIEYPETM	Q
Q9S9D0	tr|Q9S9D0|Q9S9D0_SOYBN Glycinin G4 subunit OS=Glycine max PE=4 SV=1	726.84	1451.66	2	1451.66	0.0009	38	50	L	NALEPDHRVESEG	G
Q9S9D0	tr|Q9S9D0|Q9S9D0_SOYBN Glycinin G4 subunit OS=Glycine max PE=4 SV=1	739.877	1477.74	2	1477.74	-0.0009	168	180	A	ISLLDTSNFNNQL	D
Q9S9D0	tr|Q9S9D0|Q9S9D0_SOYBN Glycinin G4 subunit OS=Glycine max PE=4 SV=1	741.344	1480.67	2	1480.67	0.002	188	200	F	YLAGNPDIEYPET	M
Q9S9D0	tr|Q9S9D0|Q9S9D0_SOYBN Glycinin G4 subunit OS=Glycine max PE=4 SV=1	494.597	1480.77	3	1480.77	0.0006	400	412	A	DFYNPKAGRISTL	N
Q9S9D0	tr|Q9S9D0|Q9S9D0_SOYBN Glycinin G4 subunit OS=Glycine max PE=4 SV=1	741.391	1480.77	2	1480.77	0.0008	400	412	A	DFYNPKAGRISTL	N
Q9S9D0	tr|Q9S9D0|Q9S9D0_SOYBN Glycinin G4 subunit OS=Glycine max PE=4 SV=1	497.918	1490.73	3	1490.73	0.0008	433	444	L	YKNGIYSPHWNL	N
Q9S9D0	tr|Q9S9D0|Q9S9D0_SOYBN Glycinin G4 subunit OS=Glycine max PE=4 SV=1	746.373	1490.73	2	1490.73	0.0013	433	444	L	YKNGIYSPHWNL	N
Q9S9D0	tr|Q9S9D0|Q9S9D0_SOYBN Glycinin G4 subunit OS=Glycine max PE=4 SV=1	747.869	1493.72	2	1493.73	-0.0023	177	188	F	NNQLDQTPRVFY	L
Q9S9D0	tr|Q9S9D0|Q9S9D0_SOYBN Glycinin G4 subunit OS=Glycine max PE=4 SV=1	750.931	1499.85	2	1499.85	0.0004	412	424	T	LNSLTLPALRQFQ	L
Q9S9D0	tr|Q9S9D0|Q9S9D0_SOYBN Glycinin G4 subunit OS=Glycine max PE=4 SV=1	750.932	1499.85	2	1499.85	0.0027	413	425	L	NSLTLPALRQFQL	S
Q9S9D0	tr|Q9S9D0|Q9S9D0_SOYBN Glycinin G4 subunit OS=Glycine max PE=4 SV=1	501.894	1502.66	3	1502.66	0.0012	342	353	E	DEDEDQPRKSRE	W
Q9S9D0	tr|Q9S9D0|Q9S9D0_SOYBN Glycinin G4 subunit OS=Glycine max PE=4 SV=1	752.338	1502.66	2	1502.66	0.0019	342	353	E	DEDEDQPRKSRE	W
Q9S9D0	tr|Q9S9D0|Q9S9D0_SOYBN Glycinin G4 subunit OS=Glycine max PE=4 SV=1	754.87	1507.73	2	1507.73	-0.0001	39	52	N	ALEPDHRVESEGGL	I
Q9S9D0	tr|Q9S9D0|Q9S9D0_SOYBN Glycinin G4 subunit OS=Glycine max PE=4 SV=1	755.344	1508.67	2	1508.67	-0.0009	171	183	L	LDTSNFNNQLDQT	P
Q9S9D0	tr|Q9S9D0|Q9S9D0_SOYBN Glycinin G4 subunit OS=Glycine max PE=4 SV=1	755.35	1508.69	2	1508.69	0	38	51	L	NALEPDHRVESEGG	L
Q9S9D0	tr|Q9S9D0|Q9S9D0_SOYBN Glycinin G4 subunit OS=Glycine max PE=4 SV=1	761.87	1521.72	2	1521.72	0.0033	234	246	F	SKHFLAQSFNTNE	D
Q9S9D0	tr|Q9S9D0|Q9S9D0_SOYBN Glycinin G4 subunit OS=Glycine max PE=4 SV=1	523.951	1568.83	3	1568.83	-0.0005	518	531	F	RAIPSEVLAHSYNL	R
Q9S9D0	tr|Q9S9D0|Q9S9D0_SOYBN Glycinin G4 subunit OS=Glycine max PE=4 SV=1	785.423	1568.83	2	1568.83	0.0011	518	531	F	RAIPSEVLAHSYNL	R
Q9S9D0	tr|Q9S9D0|Q9S9D0_SOYBN Glycinin G4 subunit OS=Glycine max PE=4 SV=1	806.865	1611.72	2	1611.71	0.0039	188	201	F	YLAGNPDIEYPETM	Q
Q9S9D0	tr|Q9S9D0|Q9S9D0_SOYBN Glycinin G4 subunit OS=Glycine max PE=4 SV=1	811.893	1621.77	2	1621.77	0.0016	38	52	L	NALEPDHRVESEGGL	I
Q9S9D0	tr|Q9S9D0|Q9S9D0_SOYBN Glycinin G4 subunit OS=Glycine max PE=4 SV=1	541.598	1621.77	3	1621.77	0.0028	38	52	L	NALEPDHRVESEGGL	I
Q9S9D0	tr|Q9S9D0|Q9S9D0_SOYBN Glycinin G4 subunit OS=Glycine max PE=4 SV=1	814.878	1627.74	2	1627.74	0.0006	187	200	V	FYLAGNPDIEYPET	M
Q9S9D0	tr|Q9S9D0|Q9S9D0_SOYBN Glycinin G4 subunit OS=Glycine max PE=4 SV=1	816.859	1631.7	2	1631.7	0.0013	341	353	D	EDEDEDQPRKSRE	W
Q9S9D0	tr|Q9S9D0|Q9S9D0_SOYBN Glycinin G4 subunit OS=Glycine max PE=4 SV=1	828.949	1655.88	2	1655.88	0.0001	251	264	E	KLQSPDDERKQIVT	V
Q9S9D0	tr|Q9S9D0|Q9S9D0_SOYBN Glycinin G4 subunit OS=Glycine max PE=4 SV=1	552.969	1655.88	3	1655.88	0.0004	251	264	E	KLQSPDDERKQIVT	V
Q9S9D0	tr|Q9S9D0|Q9S9D0_SOYBN Glycinin G4 subunit OS=Glycine max PE=4 SV=1	557.271	1668.79	3	1668.79	0.0017	233	246	G	FSKHFLAQSFNTNE	D
Q9S9D0	tr|Q9S9D0|Q9S9D0_SOYBN Glycinin G4 subunit OS=Glycine max PE=4 SV=1	835.406	1668.8	2	1668.79	0.0083	233	246	G	FSKHFLAQSFNTNE	D
Q9S9D0	tr|Q9S9D0|Q9S9D0_SOYBN Glycinin G4 subunit OS=Glycine max PE=4 SV=1	838.912	1675.81	2	1675.81	-0.0018	433	446	L	YKNGIYSPHWNLNA	N
Q9S9D0	tr|Q9S9D0|Q9S9D0_SOYBN Glycinin G4 subunit OS=Glycine max PE=4 SV=1	840.43	1678.84	2	1678.85	-0.002	499	512	E	YIVFKTHHNAVTSY	L
Q9S9D0	tr|Q9S9D0|Q9S9D0_SOYBN Glycinin G4 subunit OS=Glycine max PE=4 SV=1	560.626	1678.86	3	1678.85	0.0011	134	147	D	SHQKIRHFNEGDVL	V
Q9S9D0	tr|Q9S9D0|Q9S9D0_SOYBN Glycinin G4 subunit OS=Glycine max PE=4 SV=1	583.25	1746.73	3	1746.73	0.0006	340	353	E	DEDEDEDQPRKSRE	W
Q9S9D0	tr|Q9S9D0|Q9S9D0_SOYBN Glycinin G4 subunit OS=Glycine max PE=4 SV=1	874.372	1746.73	2	1746.73	0.0007	340	353	E	DEDEDEDQPRKSRE	W
Q9S9D0	tr|Q9S9D0|Q9S9D0_SOYBN Glycinin G4 subunit OS=Glycine max PE=4 SV=1	874.489	1746.96	2	1746.96	-0.0003	402	417	F	YNPKAGRISTLNSLTL	P
Q9S9D0	tr|Q9S9D0|Q9S9D0_SOYBN Glycinin G4 subunit OS=Glycine max PE=4 SV=1	874.916	1747.82	2	1747.81	0.0048	172	186	L	DTSNFNNQLDQTPRV	F
Q9S9D0	tr|Q9S9D0|Q9S9D0_SOYBN Glycinin G4 subunit OS=Glycine max PE=4 SV=1	874.989	1747.96	2	1747.96	0.0014	415	429	S	LTLPALRQFQLSAQY	V
Q9S9D0	tr|Q9S9D0|Q9S9D0_SOYBN Glycinin G4 subunit OS=Glycine max PE=4 SV=1	880.402	1758.79	2	1758.78	0.0087	187	201	V	FYLAGNPDIEYPETM	Q
Q9S9D0	tr|Q9S9D0|Q9S9D0_SOYBN Glycinin G4 subunit OS=Glycine max PE=4 SV=1	587.309	1758.9	3	1758.91	-0.0004	503	517	F	KTHHNAVTSYLKDVF	R
Q9S9D0	tr|Q9S9D0|Q9S9D0_SOYBN Glycinin G4 subunit OS=Glycine max PE=4 SV=1	880.461	1758.91	2	1758.91	0.003	503	517	F	KTHHNAVTSYLKDVF	R
Q9S9D0	tr|Q9S9D0|Q9S9D0_SOYBN Glycinin G4 subunit OS=Glycine max PE=4 SV=1	595.612	1783.82	3	1783.82	-0.0009	233	247	G	FSKHFLAQSFNTNED	I
Q9S9D0	tr|Q9S9D0|Q9S9D0_SOYBN Glycinin G4 subunit OS=Glycine max PE=4 SV=1	892.917	1783.82	2	1783.82	0.0035	233	247	G	FSKHFLAQSFNTNED	I
Q9S9D0	tr|Q9S9D0|Q9S9D0_SOYBN Glycinin G4 subunit OS=Glycine max PE=4 SV=1	893.441	1784.87	2	1784.86	0.0059	487	502	F	VVAEQAGEQGFEYIVF	K
Q9S9D0	tr|Q9S9D0|Q9S9D0_SOYBN Glycinin G4 subunit OS=Glycine max PE=4 SV=1	893.995	1785.97	2	1785.97	0.0011	413	428	L	NSLTLPALRQFQLSAQ	Y
Q9S9D0	tr|Q9S9D0|Q9S9D0_SOYBN Glycinin G4 subunit OS=Glycine max PE=4 SV=1	896.973	1791.93	2	1791.93	0.0014	499	513	E	YIVFKTHHNAVTSYL	K
Q9S9D0	tr|Q9S9D0|Q9S9D0_SOYBN Glycinin G4 subunit OS=Glycine max PE=4 SV=1	598.32	1791.94	3	1791.93	0.0078	499	513	E	YIVFKTHHNAVTSYL	K
Q9S9D0	tr|Q9S9D0|Q9S9D0_SOYBN Glycinin G4 subunit OS=Glycine max PE=4 SV=1	904.431	1806.85	2	1806.85	0.0018	148	163	L	VIPPGVPYWTYNTGDE	P
Q9S9D0	tr|Q9S9D0|Q9S9D0_SOYBN Glycinin G4 subunit OS=Glycine max PE=4 SV=1	605.288	1812.84	3	1812.84	-0.0016	231	246	L	SGFSKHFLAQSFNTNE	D
Q9S9D0	tr|Q9S9D0|Q9S9D0_SOYBN Glycinin G4 subunit OS=Glycine max PE=4 SV=1	907.43	1812.84	2	1812.84	0.0017	231	246	L	SGFSKHFLAQSFNTNE	D
Q9S9D0	tr|Q9S9D0|Q9S9D0_SOYBN Glycinin G4 subunit OS=Glycine max PE=4 SV=1	909.412	1816.81	2	1816.81	-0.0021	270	284	L	SVISPKWQEQQDEDE	D
Q9S9D0	tr|Q9S9D0|Q9S9D0_SOYBN Glycinin G4 subunit OS=Glycine max PE=4 SV=1	621.306	1860.9	3	1860.9	0.0008	171	186	L	LDTSNFNNQLDQTPRV	F
Q9S9D0	tr|Q9S9D0|Q9S9D0_SOYBN Glycinin G4 subunit OS=Glycine max PE=4 SV=1	931.458	1860.9	2	1860.9	0.0045	171	186	L	LDTSNFNNQLDQTPRV	F
Q9S9D0	tr|Q9S9D0|Q9S9D0_SOYBN Glycinin G4 subunit OS=Glycine max PE=4 SV=1	951.475	1900.94	2	1900.94	-0.0005	76	91	L	NRNGLHLPSYSPYPRM	I
Q9S9D0	tr|Q9S9D0|Q9S9D0_SOYBN Glycinin G4 subunit OS=Glycine max PE=4 SV=1	634.653	1900.94	3	1900.94	0.0001	76	91	L	NRNGLHLPSYSPYPRM	I
Q9S9D0	tr|Q9S9D0|Q9S9D0_SOYBN Glycinin G4 subunit OS=Glycine max PE=4 SV=1	476.242	1900.94	4	1900.94	0.0005	76	91	L	NRNGLHLPSYSPYPRM	I
Q9S9D0	tr|Q9S9D0|Q9S9D0_SOYBN Glycinin G4 subunit OS=Glycine max PE=4 SV=1	964.942	1927.87	2	1927.87	-0.0008	231	247	L	SGFSKHFLAQSFNTNED	I
Q9S9D0	tr|Q9S9D0|Q9S9D0_SOYBN Glycinin G4 subunit OS=Glycine max PE=4 SV=1	643.632	1927.87	3	1927.87	0.0032	231	247	L	SGFSKHFLAQSFNTNED	I
Q9S9D0	tr|Q9S9D0|Q9S9D0_SOYBN Glycinin G4 subunit OS=Glycine max PE=4 SV=1	975.527	1949.04	2	1949.04	0.0015	413	429	L	NSLTLPALRQFQLSAQY	V
Q9S9D0	tr|Q9S9D0|Q9S9D0_SOYBN Glycinin G4 subunit OS=Glycine max PE=4 SV=1	982.988	1963.96	2	1963.96	0.0017	38	55	L	NALEPDHRVESEGGLIQT	W
Q9S9D0	tr|Q9S9D0|Q9S9D0_SOYBN Glycinin G4 subunit OS=Glycine max PE=4 SV=1	983.515	1965.02	2	1965.01	0.0004	429	444	Q	YVVLYKNGIYSPHWNL	N
Q9S9D0	tr|Q9S9D0|Q9S9D0_SOYBN Glycinin G4 subunit OS=Glycine max PE=4 SV=1	657.357	1969.05	3	1969.05	0.0004	248	264	D	IAEKLQSPDDERKQIVT	V
Q9S9D0	tr|Q9S9D0|Q9S9D0_SOYBN Glycinin G4 subunit OS=Glycine max PE=4 SV=1	985.532	1969.05	2	1969.05	0.0017	248	264	D	IAEKLQSPDDERKQIVT	V
Q9S9D0	tr|Q9S9D0|Q9S9D0_SOYBN Glycinin G4 subunit OS=Glycine max PE=4 SV=1	670.329	2007.97	3	2007.96	0.0001	171	187	L	LDTSNFNNQLDQTPRVF	Y
Q9S9D0	tr|Q9S9D0|Q9S9D0_SOYBN Glycinin G4 subunit OS=Glycine max PE=4 SV=1	1004.99	2007.97	2	2007.96	0.0008	171	187	L	LDTSNFNNQLDQTPRVF	Y
Q9S9D0	tr|Q9S9D0|Q9S9D0_SOYBN Glycinin G4 subunit OS=Glycine max PE=4 SV=1	1029.98	2057.94	2	2057.94	-0.0045	172	188	L	DTSNFNNQLDQTPRVFY	L
Q9S9D0	tr|Q9S9D0|Q9S9D0_SOYBN Glycinin G4 subunit OS=Glycine max PE=4 SV=1	687.679	2060.02	3	2060.02	-0.005	480	498	L	LVVPQNFVVAEQAGEQGFE	Y
Q9S9D0	tr|Q9S9D0|Q9S9D0_SOYBN Glycinin G4 subunit OS=Glycine max PE=4 SV=1	1031.02	2060.02	2	2060.02	-0.0011	480	498	L	LVVPQNFVVAEQAGEQGFE	Y
Q9S9D0	tr|Q9S9D0|Q9S9D0_SOYBN Glycinin G4 subunit OS=Glycine max PE=4 SV=1	1031.45	2060.88	2	2060.88	0.0026	270	286	L	SVISPKWQEQQDEDEDE	D
Q9S9D0	tr|Q9S9D0|Q9S9D0_SOYBN Glycinin G4 subunit OS=Glycine max PE=4 SV=1	1043.05	2084.08	2	2084.07	0.0011	247	264	E	DIAEKLQSPDDERKQIVT	V
Q9S9D0	tr|Q9S9D0|Q9S9D0_SOYBN Glycinin G4 subunit OS=Glycine max PE=4 SV=1	700.004	2096.99	3	2096.98	0.0094	233	250	G	FSKHFLAQSFNTNEDIAE	K
Q9S9D0	tr|Q9S9D0|Q9S9D0_SOYBN Glycinin G4 subunit OS=Glycine max PE=4 SV=1	1052.02	2102.03	2	2102.04	-0.0033	148	166	L	VIPPGVPYWTYNTGDEPVV	A
Q9S9D0	tr|Q9S9D0|Q9S9D0_SOYBN Glycinin G4 subunit OS=Glycine max PE=4 SV=1	1056.57	2111.12	2	2111.12	-0.003	251	269	E	KLQSPDDERKQIVTVEGGL	S
Q9S9D0	tr|Q9S9D0|Q9S9D0_SOYBN Glycinin G4 subunit OS=Glycine max PE=4 SV=1	704.718	2111.13	3	2111.12	0.0096	251	269	E	KLQSPDDERKQIVTVEGGL	S
Q9S9D0	tr|Q9S9D0|Q9S9D0_SOYBN Glycinin G4 subunit OS=Glycine max PE=4 SV=1	706.029	2115.06	3	2115.07	-0.0045	74	91	L	TLNRNGLHLPSYSPYPRM	I
Q9S9D0	tr|Q9S9D0|Q9S9D0_SOYBN Glycinin G4 subunit OS=Glycine max PE=4 SV=1	1058.54	2115.07	2	2115.07	-0.0033	74	91	L	TLNRNGLHLPSYSPYPRM	I
Q9S9D0	tr|Q9S9D0|Q9S9D0_SOYBN Glycinin G4 subunit OS=Glycine max PE=4 SV=1	529.775	2115.07	4	2115.07	0.0012	74	91	L	TLNRNGLHLPSYSPYPRM	I
Q9S9D0	tr|Q9S9D0|Q9S9D0_SOYBN Glycinin G4 subunit OS=Glycine max PE=4 SV=1	707.052	2118.13	3	2118.13	0.0065	500	517	Y	IVFKTHHNAVTSYLKDVF	R
Q9S9D0	tr|Q9S9D0|Q9S9D0_SOYBN Glycinin G4 subunit OS=Glycine max PE=4 SV=1	1086.52	2171.02	2	2171.03	-0.0055	171	188	L	LDTSNFNNQLDQTPRVFY	L
Q9S9D0	tr|Q9S9D0|Q9S9D0_SOYBN Glycinin G4 subunit OS=Glycine max PE=4 SV=1	724.684	2171.03	3	2171.03	0.0013	171	188	L	LDTSNFNNQLDQTPRVFY	L
Q9S9D0	tr|Q9S9D0|Q9S9D0_SOYBN Glycinin G4 subunit OS=Glycine max PE=4 SV=1	1087.54	2173.07	2	2173.07	0.001	148	167	L	VIPPGVPYWTYNTGDEPVVA	I
Q9S9D0	tr|Q9S9D0|Q9S9D0_SOYBN Glycinin G4 subunit OS=Glycine max PE=4 SV=1	1088.06	2174.1	2	2174.1	0.0008	168	186	A	ISLLDTSNFNNQLDQTPRV	F
Q9S9D0	tr|Q9S9D0|Q9S9D0_SOYBN Glycinin G4 subunit OS=Glycine max PE=4 SV=1	733.726	2198.16	3	2198.15	0.0025	251	270	E	KLQSPDDERKQIVTVEGGLS	V
Q9S9D0	tr|Q9S9D0|Q9S9D0_SOYBN Glycinin G4 subunit OS=Glycine max PE=4 SV=1	1112.55	2223.08	2	2223.08	-0.0027	480	499	L	LVVPQNFVVAEQAGEQGFEY	I
Q9S9D0	tr|Q9S9D0|Q9S9D0_SOYBN Glycinin G4 subunit OS=Glycine max PE=4 SV=1	742.036	2223.09	3	2223.08	0.0025	480	499	L	LVVPQNFVVAEQAGEQGFEY	I
Q9S9D0	tr|Q9S9D0|Q9S9D0_SOYBN Glycinin G4 subunit OS=Glycine max PE=4 SV=1	747.729	2240.17	3	2240.16	0.0013	250	269	A	EKLQSPDDERKQIVTVEGGL	S
Q9S9D0	tr|Q9S9D0|Q9S9D0_SOYBN Glycinin G4 subunit OS=Glycine max PE=4 SV=1	748.018	2241.03	3	2241.03	-0.0016	231	250	L	SGFSKHFLAQSFNTNEDIAE	K
Q9S9D0	tr|Q9S9D0|Q9S9D0_SOYBN Glycinin G4 subunit OS=Glycine max PE=4 SV=1	1121.53	2241.04	2	2241.03	0.0097	231	250	L	SGFSKHFLAQSFNTNEDIAE	K
Q9S9D0	tr|Q9S9D0|Q9S9D0_SOYBN Glycinin G4 subunit OS=Glycine max PE=4 SV=1	1127.06	2252.1	2	2252.1	0.0022	433	451	L	YKNGIYSPHWNLNANSVIY	V
Q9S9D0	tr|Q9S9D0|Q9S9D0_SOYBN Glycinin G4 subunit OS=Glycine max PE=4 SV=1	751.71	2252.11	3	2252.1	0.0063	433	451	L	YKNGIYSPHWNLNANSVIY	V
Q9S9D0	tr|Q9S9D0|Q9S9D0_SOYBN Glycinin G4 subunit OS=Glycine max PE=4 SV=1	761.404	2281.19	3	2281.19	0.0002	499	517	E	YIVFKTHHNAVTSYLKDVF	R
Q9S9D0	tr|Q9S9D0|Q9S9D0_SOYBN Glycinin G4 subunit OS=Glycine max PE=4 SV=1	1141.6	2281.19	2	2281.19	0.002	499	517	E	YIVFKTHHNAVTSYLKDVF	R
Q9S9D0	tr|Q9S9D0|Q9S9D0_SOYBN Glycinin G4 subunit OS=Glycine max PE=4 SV=1	1144.09	2286.16	2	2286.16	-0.0009	147	167	V	LVIPPGVPYWTYNTGDEPVVA	I
Q9S9D0	tr|Q9S9D0|Q9S9D0_SOYBN Glycinin G4 subunit OS=Glycine max PE=4 SV=1	763.06	2286.16	3	2286.16	0	147	167	V	LVIPPGVPYWTYNTGDEPVVA	I
Q9S9D0	tr|Q9S9D0|Q9S9D0_SOYBN Glycinin G4 subunit OS=Glycine max PE=4 SV=1	1161.59	2321.16	2	2321.17	-0.0005	168	187	A	ISLLDTSNFNNQLDQTPRVF	Y
Q9S9D0	tr|Q9S9D0|Q9S9D0_SOYBN Glycinin G4 subunit OS=Glycine max PE=4 SV=1	774.729	2321.17	3	2321.17	0.0009	168	187	A	ISLLDTSNFNNQLDQTPRVF	Y
Q9S9D0	tr|Q9S9D0|Q9S9D0_SOYBN Glycinin G4 subunit OS=Glycine max PE=4 SV=1	783.092	2346.25	3	2346.26	-0.0013	392	412	E	NIARPSRADFYNPKAGRISTL	N
Q9S9D0	tr|Q9S9D0|Q9S9D0_SOYBN Glycinin G4 subunit OS=Glycine max PE=4 SV=1	587.573	2346.26	4	2346.26	0.009	392	412	E	NIARPSRADFYNPKAGRISTL	N
Q9S9D0	tr|Q9S9D0|Q9S9D0_SOYBN Glycinin G4 subunit OS=Glycine max PE=4 SV=1	591.825	2363.27	4	2363.27	0.0013	353	370	R	EWRSKKTQPRRPRQEEPR	E
Q9S9D0	tr|Q9S9D0|Q9S9D0_SOYBN Glycinin G4 subunit OS=Glycine max PE=4 SV=1	1193.62	2385.22	2	2385.23	-0.0044	146	167	D	VLVIPPGVPYWTYNTGDEPVVA	I
Q9S9D0	tr|Q9S9D0|Q9S9D0_SOYBN Glycinin G4 subunit OS=Glycine max PE=4 SV=1	809.1	2424.28	3	2424.28	0.0012	389	409	K	LHENIARPSRADFYNPKAGRI	S
Q9S9D0	tr|Q9S9D0|Q9S9D0_SOYBN Glycinin G4 subunit OS=Glycine max PE=4 SV=1	809.104	2424.29	3	2424.29	0.004	248	269	D	IAEKLQSPDDERKQIVTVEGGL	S
Q9S9D0	tr|Q9S9D0|Q9S9D0_SOYBN Glycinin G4 subunit OS=Glycine max PE=4 SV=1	607.08	2424.29	4	2424.29	0.0055	248	269	D	IAEKLQSPDDERKQIVTVEGGL	S
Q9S9D0	tr|Q9S9D0|Q9S9D0_SOYBN Glycinin G4 subunit OS=Glycine max PE=4 SV=1	1213.16	2424.3	2	2424.29	0.0105	248	269	D	IAEKLQSPDDERKQIVTVEGGL	S
Q9S9D0	tr|Q9S9D0|Q9S9D0_SOYBN Glycinin G4 subunit OS=Glycine max PE=4 SV=1	829.084	2484.23	3	2484.23	0.0005	168	188	A	ISLLDTSNFNNQLDQTPRVFY	L
Q9S9D0	tr|Q9S9D0|Q9S9D0_SOYBN Glycinin G4 subunit OS=Glycine max PE=4 SV=1	1251.14	2500.26	2	2500.25	0.0033	145	167	G	DVLVIPPGVPYWTYNTGDEPVVA	I
Q9S9D0	tr|Q9S9D0|Q9S9D0_SOYBN Glycinin G4 subunit OS=Glycine max PE=4 SV=1	834.426	2500.26	3	2500.25	0.0034	145	167	G	DVLVIPPGVPYWTYNTGDEPVVA	I
Q9S9D0	tr|Q9S9D0|Q9S9D0_SOYBN Glycinin G4 subunit OS=Glycine max PE=4 SV=1	835.402	2503.18	3	2503.18	-0.0009	201	221	T	MQQQQQQKSHGGRKQGQHQQE	E
Q9S9D0	tr|Q9S9D0|Q9S9D0_SOYBN Glycinin G4 subunit OS=Glycine max PE=4 SV=1	838.115	2511.32	3	2511.32	0.0046	248	270	D	IAEKLQSPDDERKQIVTVEGGLS	V
Q9S9D0	tr|Q9S9D0|Q9S9D0_SOYBN Glycinin G4 subunit OS=Glycine max PE=4 SV=1	1270.66	2539.31	2	2539.31	0.0004	247	269	E	DIAEKLQSPDDERKQIVTVEGGL	S
Q9S9D0	tr|Q9S9D0|Q9S9D0_SOYBN Glycinin G4 subunit OS=Glycine max PE=4 SV=1	847.445	2539.31	3	2539.31	0.0013	247	269	E	DIAEKLQSPDDERKQIVTVEGGL	S
Q9S9D0	tr|Q9S9D0|Q9S9D0_SOYBN Glycinin G4 subunit OS=Glycine max PE=4 SV=1	848.428	2542.26	3	2542.25	0.0098	243	264	F	NTNEDIAEKLQSPDDERKQIVT	V
Q9S9D0	tr|Q9S9D0|Q9S9D0_SOYBN Glycinin G4 subunit OS=Glycine max PE=4 SV=1	848.456	2542.35	3	2542.35	-0.0011	70	91	T	VSKLTLNRNGLHLPSYSPYPRM	I
Q9S9D0	tr|Q9S9D0|Q9S9D0_SOYBN Glycinin G4 subunit OS=Glycine max PE=4 SV=1	850.117	2547.33	3	2547.33	-0.0014	392	414	E	NIARPSRADFYNPKAGRISTLNS	L
Q9S9D0	tr|Q9S9D0|Q9S9D0_SOYBN Glycinin G4 subunit OS=Glycine max PE=4 SV=1	855.45	2563.33	3	2563.32	0.0065	430	451	Y	VVLYKNGIYSPHWNLNANSVIY	V
Q9S9D0	tr|Q9S9D0|Q9S9D0_SOYBN Glycinin G4 subunit OS=Glycine max PE=4 SV=1	654.097	2612.36	4	2612.36	0.0032	390	412	L	HENIARPSRADFYNPKAGRISTL	N
Q9S9D0	tr|Q9S9D0|Q9S9D0_SOYBN Glycinin G4 subunit OS=Glycine max PE=4 SV=1	871.794	2612.36	3	2612.36	0.0034	390	412	L	HENIARPSRADFYNPKAGRISTL	N
Q9S9D0	tr|Q9S9D0|Q9S9D0_SOYBN Glycinin G4 subunit OS=Glycine max PE=4 SV=1	876.454	2626.34	3	2626.34	-0.005	247	270	E	DIAEKLQSPDDERKQIVTVEGGLS	V
Q9S9D0	tr|Q9S9D0|Q9S9D0_SOYBN Glycinin G4 subunit OS=Glycine max PE=4 SV=1	889.024	2664.05	3	2664.05	0.0023	270	291	L	SVISPKWQEQQDEDEDEDEDDE	D
Q9S9D0	tr|Q9S9D0|Q9S9D0_SOYBN Glycinin G4 subunit OS=Glycine max PE=4 SV=1	1333.03	2664.05	2	2664.05	0.0075	270	291	L	SVISPKWQEQQDEDEDEDEDDE	D
Q9S9D0	tr|Q9S9D0|Q9S9D0_SOYBN Glycinin G4 subunit OS=Glycine max PE=4 SV=1	897.45	2689.33	3	2689.32	0.0091	242	264	S	FNTNEDIAEKLQSPDDERKQIVT	V
Q9S9D0	tr|Q9S9D0|Q9S9D0_SOYBN Glycinin G4 subunit OS=Glycine max PE=4 SV=1	1390.54	2779.07	2	2779.07	-0.0007	270	292	L	SVISPKWQEQQDEDEDEDEDDED	E
Q9S9D0	tr|Q9S9D0|Q9S9D0_SOYBN Glycinin G4 subunit OS=Glycine max PE=4 SV=1	927.365	2779.07	3	2779.07	-0.0002	270	292	L	SVISPKWQEQQDEDEDEDEDDED	E
Q9S9D0	tr|Q9S9D0|Q9S9D0_SOYBN Glycinin G4 subunit OS=Glycine max PE=4 SV=1	730.884	2919.51	4	2919.5	0.0024	121	144	N	RRGSRSQKQQLQDSHQKIRHFNEG	D
Q9S9D0	tr|Q9S9D0|Q9S9D0_SOYBN Glycinin G4 subunit OS=Glycine max PE=4 SV=1	987.463	2959.37	3	2959.37	-0.002	198	222	Y	PETMQQQQQQKSHGGRKQGQHQQEE	E
Q9S9D0	tr|Q9S9D0|Q9S9D0_SOYBN Glycinin G4 subunit OS=Glycine max PE=4 SV=1	996.554	2986.64	3	2986.64	0.0043	402	428	F	YNPKAGRISTLNSLTLPALRQFQLSAQ	Y
Q9S9D0	tr|Q9S9D0|Q9S9D0_SOYBN Glycinin G4 subunit OS=Glycine max PE=4 SV=1	1000.17	2997.49	3	2997.49	0.0048	243	269	F	NTNEDIAEKLQSPDDERKQIVTVEGGL	S
Q9S9D0	tr|Q9S9D0|Q9S9D0_SOYBN Glycinin G4 subunit OS=Glycine max PE=4 SV=1	750.382	2997.5	4	2997.49	0.0097	243	269	F	NTNEDIAEKLQSPDDERKQIVTVEGGL	S
Q9S9D0	tr|Q9S9D0|Q9S9D0_SOYBN Glycinin G4 subunit OS=Glycine max PE=4 SV=1	784.407	3133.6	4	3133.6	0.0015	121	146	N	RRGSRSQKQQLQDSHQKIRHFNEGDV	L
Q9S9D0	tr|Q9S9D0|Q9S9D0_SOYBN Glycinin G4 subunit OS=Glycine max PE=4 SV=1	1048.84	3143.49	3	3143.48	0.0046	171	197	L	LDTSNFNNQLDQTPRVFYLAGNPDIEY	P
Q9S9D0	tr|Q9S9D0|Q9S9D0_SOYBN Glycinin G4 subunit OS=Glycine max PE=4 SV=1	1049.19	3144.56	3	3144.56	0.0004	242	269	S	FNTNEDIAEKLQSPDDERKQIVTVEGGL	S
Q9S9D0	tr|Q9S9D0|Q9S9D0_SOYBN Glycinin G4 subunit OS=Glycine max PE=4 SV=1	787.149	3144.57	4	3144.56	0.0116	242	269	S	FNTNEDIAEKLQSPDDERKQIVTVEGGL	S
Q9S9D0	tr|Q9S9D0|Q9S9D0_SOYBN Glycinin G4 subunit OS=Glycine max PE=4 SV=1	807.853	3227.38	4	3227.38	-0.0005	313	339	E	DEDEDEDKPRPSRPSQGKREQDQDQDE	D
Q9S9D0	tr|Q9S9D0|Q9S9D0_SOYBN Glycinin G4 subunit OS=Glycine max PE=4 SV=1	807.855	3227.39	4	3227.38	0.0086	316	342	D	EDEDKPRPSRPSQGKREQDQDQDEDED	E
Q9S9D0	tr|Q9S9D0|Q9S9D0_SOYBN Glycinin G4 subunit OS=Glycine max PE=4 SV=1	1083.23	3246.68	3	3246.68	-0.004	121	147	N	RRGSRSQKQQLQDSHQKIRHFNEGDVL	V
Q9S9D0	tr|Q9S9D0|Q9S9D0_SOYBN Glycinin G4 subunit OS=Glycine max PE=4 SV=1	1145.2	3432.58	3	3432.58	0.0018	201	230	T	MQQQQQQKSHGGRKQGQHQQEEEEEGGSVL	S
Q9S9D0	tr|Q9S9D0|Q9S9D0_SOYBN Glycinin G4 subunit OS=Glycine max PE=4 SV=1	859.157	3432.6	4	3432.58	0.0144	201	230	T	MQQQQQQKSHGGRKQGQHQQEEEEEGGSVL	S
Q9S9D0	tr|Q9S9D0|Q9S9D0_SOYBN Glycinin G4 subunit OS=Glycine max PE=4 SV=1	1157.88	3470.63	3	3470.63	0.004	171	200	L	LDTSNFNNQLDQTPRVFYLAGNPDIEYPET	M
Q9S9D0	tr|Q9S9D0|Q9S9D0_SOYBN Glycinin G4 subunit OS=Glycine max PE=4 SV=1	1176.26	3525.76	3	3525.76	-0.0005	487	517	F	VVAEQAGEQGFEYIVFKTHHNAVTSYLKDVF	R
Q9S9D0	tr|Q9S9D0|Q9S9D0_SOYBN Glycinin G4 subunit OS=Glycine max PE=4 SV=1	882.449	3525.77	4	3525.76	0.0116	487	517	F	VVAEQAGEQGFEYIVFKTHHNAVTSYLKDVF	R
Q9S9D0	tr|Q9S9D0|Q9S9D0_SOYBN Glycinin G4 subunit OS=Glycine max PE=4 SV=1	1182.27	3543.77	3	3543.77	0.0047	238	269	F	LAQSFNTNEDIAEKLQSPDDERKQIVTVEGGL	S
Q9S9D0	tr|Q9S9D0|Q9S9D0_SOYBN Glycinin G4 subunit OS=Glycine max PE=4 SV=1	1201.56	3601.65	3	3601.67	-0.0128	171	201	L	LDTSNFNNQLDQTPRVFYLAGNPDIEYPETM	Q
Q9S9D0	tr|Q9S9D0|Q9S9D0_SOYBN Glycinin G4 subunit OS=Glycine max PE=4 SV=1	1254.25	3759.73	3	3759.73	0.0026	198	230	Y	PETMQQQQQQKSHGGRKQGQHQQEEEEEGGSVL	S
Q9S9D0	tr|Q9S9D0|Q9S9D0_SOYBN Glycinin G4 subunit OS=Glycine max PE=4 SV=1	940.939	3759.73	4	3759.73	0.0032	198	230	Y	PETMQQQQQQKSHGGRKQGQHQQEEEEEGGSVL	S
Q9S9D0	tr|Q9S9D0|Q9S9D0_SOYBN Glycinin G4 subunit OS=Glycine max PE=4 SV=1	970.734	3878.91	4	3878.91	-0.0006	231	264	L	SGFSKHFLAQSFNTNEDIAEKLQSPDDERKQIVT	V
Q9S9D0	tr|Q9S9D0|Q9S9D0_SOYBN Glycinin G4 subunit OS=Glycine max PE=4 SV=1	1293.98	3878.91	3	3878.91	0.0033	231	264	L	SGFSKHFLAQSFNTNEDIAEKLQSPDDERKQIVT	V
Q9S9D0	tr|Q9S9D0|Q9S9D0_SOYBN Glycinin G4 subunit OS=Glycine max PE=4 SV=1	1048.53	4190.1	4	4190.09	0.0049	233	269	G	FSKHFLAQSFNTNEDIAEKLQSPDDERKQIVTVEGGL	S
Q9S9D0	tr|Q9S9D0|Q9S9D0_SOYBN Glycinin G4 subunit OS=Glycine max PE=4 SV=1	1084.54	4334.14	4	4334.15	-0.0071	231	269	L	SGFSKHFLAQSFNTNEDIAEKLQSPDDERKQIVTVEGGL	S
Q9S9D0	tr|Q9S9D0|Q9S9D0_SOYBN Glycinin G4 subunit OS=Glycine max PE=4 SV=1	867.836	4334.14	5	4334.15	-0.0007	231	269	L	SGFSKHFLAQSFNTNEDIAEKLQSPDDERKQIVTVEGGL	S
Q9S9D0	tr|Q9S9D0|Q9S9D0_SOYBN Glycinin G4 subunit OS=Glycine max PE=4 SV=1	1445.72	4334.15	3	4334.15	0.0043	231	269	L	SGFSKHFLAQSFNTNEDIAEKLQSPDDERKQIVTVEGGL	S
Q9S9D0	tr|Q9S9D0|Q9S9D0_SOYBN Glycinin G4 subunit OS=Glycine max PE=4 SV=1	1184.05	4732.19	4	4732.18	0.0098	189	230	Y	LAGNPDIEYPETMQQQQQQKSHGGRKQGQHQQEEEEEGGSVL	S
Q9S9D0	tr|Q9S9D0|Q9S9D0_SOYBN Glycinin G4 subunit OS=Glycine max PE=4 SV=1	978.265	4886.29	5	4886.28	0.005	200	242	E	TMQQQQQQKSHGGRKQGQHQQEEEEEGGSVLSGFSKHFLAQSF	N
Q9S9D0	tr|Q9S9D0|Q9S9D0_SOYBN Glycinin G4 subunit OS=Glycine max PE=4 SV=1	1228.81	4911.22	4	4911.24	-0.0181	188	230	F	YLAGNPDIEYPETMQQQQQQKSHGGRKQGQHQQEEEEEGGSVL	S
P02858	sp|P02858|GLYG4_SOYBN Glycinin G4 OS=Glycine max GN=GY4 PE=1 SV=1	473.751	945.488	2	945.488	0.0004	530	537	N	LRQSQVSE	L
P02858	sp|P02858|GLYG4_SOYBN Glycinin G4 OS=Glycine max GN=GY4 PE=1 SV=1	759.869	1517.72	2	1517.72	0.0006	525	537	L	AHSYNLRQSQVSE	L
P02858	sp|P02858|GLYG4_SOYBN Glycinin G4 OS=Glycine max GN=GY4 PE=1 SV=1	506.915	1517.72	3	1517.72	0.001	525	537	L	AHSYNLRQSQVSE	L
P02858	sp|P02858|GLYG4_SOYBN Glycinin G4 OS=Glycine max GN=GY4 PE=1 SV=1	816.411	1630.81	2	1630.81	0.0013	525	538	L	AHSYNLRQSQVSEL	K
P02858	sp|P02858|GLYG4_SOYBN Glycinin G4 OS=Glycine max GN=GY4 PE=1 SV=1	544.611	1630.81	3	1630.81	0.0044	525	538	L	AHSYNLRQSQVSEL	K
P02858	sp|P02858|GLYG4_SOYBN Glycinin G4 OS=Glycine max GN=GY4 PE=1 SV=1	582.306	1743.9	3	1743.89	0.0068	524	538	V	LAHSYNLRQSQVSEL	K
P02858	sp|P02858|GLYG4_SOYBN Glycinin G4 OS=Glycine max GN=GY4 PE=1 SV=1	951.956	1901.9	2	1901.89	0.0063	539	555	L	KYEGNWGPLVNPESQQG	S
P02858	sp|P02858|GLYG4_SOYBN Glycinin G4 OS=Glycine max GN=GY4 PE=1 SV=1	995.467	1988.92	2	1988.92	-0.0028	539	556	L	KYEGNWGPLVNPESQQGS	P
P02858	sp|P02858|GLYG4_SOYBN Glycinin G4 OS=Glycine max GN=GY4 PE=1 SV=1	690.367	2068.08	3	2068.08	-0.0009	517	534	F	RAIPSEVLAHSYNLRQSQ	V
P02858	sp|P02858|GLYG4_SOYBN Glycinin G4 OS=Glycine max GN=GY4 PE=1 SV=1	1043.99	2085.97	2	2085.98	-0.0053	539	557	L	KYEGNWGPLVNPESQQGSP	R
P02858	sp|P02858|GLYG4_SOYBN Glycinin G4 OS=Glycine max GN=GY4 PE=1 SV=1	696.332	2085.97	3	2085.98	-0.0024	539	557	L	KYEGNWGPLVNPESQQGSP	R
P02858	sp|P02858|GLYG4_SOYBN Glycinin G4 OS=Glycine max GN=GY4 PE=1 SV=1	1100.54	2199.06	2	2199.06	0.0017	538	557	E	LKYEGNWGPLVNPESQQGSP	R
P02858	sp|P02858|GLYG4_SOYBN Glycinin G4 OS=Glycine max GN=GY4 PE=1 SV=1	1122.04	2242.07	2	2242.08	-0.006	539	558	L	KYEGNWGPLVNPESQQGSPR	V
P02858	sp|P02858|GLYG4_SOYBN Glycinin G4 OS=Glycine max GN=GY4 PE=1 SV=1	748.367	2242.08	3	2242.08	0.0031	539	558	L	KYEGNWGPLVNPESQQGSPR	V
P02858	sp|P02858|GLYG4_SOYBN Glycinin G4 OS=Glycine max GN=GY4 PE=1 SV=1	786.06	2355.16	3	2355.16	-0.002	538	558	E	LKYEGNWGPLVNPESQQGSPR	V
P02858	sp|P02858|GLYG4_SOYBN Glycinin G4 OS=Glycine max GN=GY4 PE=1 SV=1	795.416	2383.23	3	2383.22	0.0015	517	537	F	RAIPSEVLAHSYNLRQSQVSE	L
P02858	sp|P02858|GLYG4_SOYBN Glycinin G4 OS=Glycine max GN=GY4 PE=1 SV=1	809.433	2425.28	3	2425.27	0.0077	248	269	D	IAEKLESPDDERKQIVTVEGGL	S
P02858	sp|P02858|GLYG4_SOYBN Glycinin G4 OS=Glycine max GN=GY4 PE=1 SV=1	833.109	2496.31	3	2496.31	-0.0027	517	538	F	RAIPSEVLAHSYNLRQSQVSEL	K
P02858	sp|P02858|GLYG4_SOYBN Glycinin G4 OS=Glycine max GN=GY4 PE=1 SV=1	625.085	2496.31	4	2496.31	0.0006	517	538	F	RAIPSEVLAHSYNLRQSQVSEL	K
P02858	sp|P02858|GLYG4_SOYBN Glycinin G4 OS=Glycine max GN=GY4 PE=1 SV=1	915.156	2742.45	3	2742.45	0	515	538	D	VFRAIPSEVLAHSYNLRQSQVSEL	K
P02858	sp|P02858|GLYG4_SOYBN Glycinin G4 OS=Glycine max GN=GY4 PE=1 SV=1	1181.1	4720.38	4	4720.37	0.0099	517	558	F	RAIPSEVLAHSYNLRQSQVSELKYEGNWGPLVNPESQQGSPR	V
C0KG62	tr|C0KG62|C0KG62_SOYBN Mutant glycinin A3B4 OS=Glycine max PE=2 SV=1	364.688	727.361	2	727.361	-0.0002	181	186	L	DQNPRV	F
C0KG62	tr|C0KG62|C0KG62_SOYBN Mutant glycinin A3B4 OS=Glycine max PE=2 SV=1	728.369	727.361	1	727.361	0	181	186	L	DQNPRV	F
C0KG62	tr|C0KG62|C0KG62_SOYBN Mutant glycinin A3B4 OS=Glycine max PE=2 SV=1	784.422	783.415	1	783.417	-0.0016	478	483	S	YIKDVF	R
C0KG62	tr|C0KG62|C0KG62_SOYBN Mutant glycinin A3B4 OS=Glycine max PE=2 SV=1	392.715	783.416	2	783.417	-0.0011	478	483	S	YIKDVF	R
C0KG62	tr|C0KG62|C0KG62_SOYBN Mutant glycinin A3B4 OS=Glycine max PE=2 SV=1	436.231	870.448	2	870.449	-0.0003	477	483	S	SYIKDVF	R
C0KG62	tr|C0KG62|C0KG62_SOYBN Mutant glycinin A3B4 OS=Glycine max PE=2 SV=1	946.412	945.405	1	945.404	0.0008	456	464	A	EQGGEQGLE	Y
C0KG62	tr|C0KG62|C0KG62_SOYBN Mutant glycinin A3B4 OS=Glycine max PE=2 SV=1	487.299	972.583	2	972.583	0.0005	71	78	T	VSKRTLNR	N
C0KG62	tr|C0KG62|C0KG62_SOYBN Mutant glycinin A3B4 OS=Glycine max PE=2 SV=1	1054.66	1053.65	1	1053.65	0.0002	93	103	M	IIVVQGKGAIG	F
C0KG62	tr|C0KG62|C0KG62_SOYBN Mutant glycinin A3B4 OS=Glycine max PE=2 SV=1	527.836	1053.66	2	1053.65	0.002	93	103	M	IIVVQGKGAIG	F
C0KG62	tr|C0KG62|C0KG62_SOYBN Mutant glycinin A3B4 OS=Glycine max PE=2 SV=1	572.281	1142.55	2	1142.55	0.001	469	478	F	KTHHNAVSSY	I
C0KG62	tr|C0KG62|C0KG62_SOYBN Mutant glycinin A3B4 OS=Glycine max PE=2 SV=1	586.817	1171.62	2	1171.62	0.0001	484	494	F	RAIPSEVLSNS	Y
C0KG62	tr|C0KG62|C0KG62_SOYBN Mutant glycinin A3B4 OS=Glycine max PE=2 SV=1	594.33	1186.65	2	1186.65	-0.0005	384	394	L	PALRQFGLSAQ	Y
C0KG62	tr|C0KG62|C0KG62_SOYBN Mutant glycinin A3B4 OS=Glycine max PE=2 SV=1	596.807	1191.6	2	1191.6	-0.0004	495	504	S	YNLGQSQVRQ	L
C0KG62	tr|C0KG62|C0KG62_SOYBN Mutant glycinin A3B4 OS=Glycine max PE=2 SV=1	599.303	1196.59	2	1196.59	0.001	177	186	F	NNQLDQNPRV	F
C0KG62	tr|C0KG62|C0KG62_SOYBN Mutant glycinin A3B4 OS=Glycine max PE=2 SV=1	608.296	1214.58	2	1214.58	0.0003	453	464	F	VVAEQGGEQGLE	Y
C0KG62	tr|C0KG62|C0KG62_SOYBN Mutant glycinin A3B4 OS=Glycine max PE=2 SV=1	1215.59	1214.58	1	1214.58	0.0027	453	464	F	VVAEQGGEQGLE	Y
C0KG62	tr|C0KG62|C0KG62_SOYBN Mutant glycinin A3B4 OS=Glycine max PE=2 SV=1	646.81	1291.61	2	1291.6	0.0016	189	200	Y	LAGNPDIEHPET	M
C0KG62	tr|C0KG62|C0KG62_SOYBN Mutant glycinin A3B4 OS=Glycine max PE=2 SV=1	442.57	1324.69	3	1324.69	-0.0002	466	477	Y	VVFKTHHNAVSS	Y
C0KG62	tr|C0KG62|C0KG62_SOYBN Mutant glycinin A3B4 OS=Glycine max PE=2 SV=1	663.352	1324.69	2	1324.69	0	466	477	Y	VVFKTHHNAVSS	Y
C0KG62	tr|C0KG62|C0KG62_SOYBN Mutant glycinin A3B4 OS=Glycine max PE=2 SV=1	665.836	1329.66	2	1329.66	-0.0001	269	279	L	SVISPKWQEQE	D
C0KG62	tr|C0KG62|C0KG62_SOYBN Mutant glycinin A3B4 OS=Glycine max PE=2 SV=1	675.864	1349.71	2	1349.71	0.0035	384	395	L	PALRQFGLSAQY	V
C0KG62	tr|C0KG62|C0KG62_SOYBN Mutant glycinin A3B4 OS=Glycine max PE=2 SV=1	677.324	1352.63	2	1352.64	-0.0019	54	64	L	IETWNSQHPEL	Q
C0KG62	tr|C0KG62|C0KG62_SOYBN Mutant glycinin A3B4 OS=Glycine max PE=2 SV=1	681.83	1361.65	2	1361.65	-0.0006	452	464	N	FVVAEQGGEQGLE	Y
C0KG62	tr|C0KG62|C0KG62_SOYBN Mutant glycinin A3B4 OS=Glycine max PE=2 SV=1	689.828	1377.64	2	1377.64	0.001	453	465	F	VVAEQGGEQGLEY	V
C0KG62	tr|C0KG62|C0KG62_SOYBN Mutant glycinin A3B4 OS=Glycine max PE=2 SV=1	710.422	1418.83	2	1418.83	0	93	106	M	IIVVQGKGAIGFAF	P
C0KG62	tr|C0KG62|C0KG62_SOYBN Mutant glycinin A3B4 OS=Glycine max PE=2 SV=1	712.332	1422.65	2	1422.64	0.0036	189	201	Y	LAGNPDIEHPETM	Q
C0KG62	tr|C0KG62|C0KG62_SOYBN Mutant glycinin A3B4 OS=Glycine max PE=2 SV=1	728.341	1454.67	2	1454.67	-0.0002	188	200	F	YLAGNPDIEHPET	M
C0KG62	tr|C0KG62|C0KG62_SOYBN Mutant glycinin A3B4 OS=Glycine max PE=2 SV=1	740.861	1479.71	2	1479.71	0.0019	492	504	L	SNSYNLGQSQVRQ	L
C0KG62	tr|C0KG62|C0KG62_SOYBN Mutant glycinin A3B4 OS=Glycine max PE=2 SV=1	496.925	1487.75	3	1487.75	0.0024	465	477	E	YVVFKTHHNAVSS	Y
C0KG62	tr|C0KG62|C0KG62_SOYBN Mutant glycinin A3B4 OS=Glycine max PE=2 SV=1	744.885	1487.76	2	1487.75	0.0032	465	477	E	YVVFKTHHNAVSS	Y
C0KG62	tr|C0KG62|C0KG62_SOYBN Mutant glycinin A3B4 OS=Glycine max PE=2 SV=1	754.367	1506.72	2	1506.72	-0.0024	177	188	F	NNQLDQNPRVFY	L
C0KG62	tr|C0KG62|C0KG62_SOYBN Mutant glycinin A3B4 OS=Glycine max PE=2 SV=1	757.938	1513.86	2	1513.86	-0.0002	381	394	S	LTLPALRQFGLSAQ	Y
C0KG62	tr|C0KG62|C0KG62_SOYBN Mutant glycinin A3B4 OS=Glycine max PE=2 SV=1	507.253	1518.74	3	1518.74	0.0008	399	410	L	YRNGIYSPHWNL	N
C0KG62	tr|C0KG62|C0KG62_SOYBN Mutant glycinin A3B4 OS=Glycine max PE=2 SV=1	760.376	1518.74	2	1518.74	0.0017	399	410	L	YRNGIYSPHWNL	N
C0KG62	tr|C0KG62|C0KG62_SOYBN Mutant glycinin A3B4 OS=Glycine max PE=2 SV=1	763.362	1524.71	2	1524.71	-0.0004	452	465	N	FVVAEQGGEQGLEY	V
C0KG62	tr|C0KG62|C0KG62_SOYBN Mutant glycinin A3B4 OS=Glycine max PE=2 SV=1	801.879	1601.74	2	1601.74	0.0068	187	200	V	FYLAGNPDIEHPET	M
C0KG62	tr|C0KG62|C0KG62_SOYBN Mutant glycinin A3B4 OS=Glycine max PE=2 SV=1	826.415	1650.81	2	1650.82	-0.0008	465	478	E	YVVFKTHHNAVSSY	I
C0KG62	tr|C0KG62|C0KG62_SOYBN Mutant glycinin A3B4 OS=Glycine max PE=2 SV=1	551.282	1650.82	3	1650.82	0.0079	465	478	E	YVVFKTHHNAVSSY	I
C0KG62	tr|C0KG62|C0KG62_SOYBN Mutant glycinin A3B4 OS=Glycine max PE=2 SV=1	562.317	1683.93	3	1683.93	0.0019	250	263	E	KLRSPDDERKQIVT	V
C0KG62	tr|C0KG62|C0KG62_SOYBN Mutant glycinin A3B4 OS=Glycine max PE=2 SV=1	849.954	1697.89	2	1697.9	-0.0061	445	460	Q	LLVVPQNFVVAEQGGE	Q
C0KG62	tr|C0KG62|C0KG62_SOYBN Mutant glycinin A3B4 OS=Glycine max PE=2 SV=1	568.946	1703.82	3	1703.82	0.0001	399	412	L	YRNGIYSPHWNLNA	N
C0KG62	tr|C0KG62|C0KG62_SOYBN Mutant glycinin A3B4 OS=Glycine max PE=2 SV=1	858.476	1714.94	2	1714.94	0.0001	379	394	L	NSLTLPALRQFGLSAQ	Y
C0KG62	tr|C0KG62|C0KG62_SOYBN Mutant glycinin A3B4 OS=Glycine max PE=2 SV=1	867.396	1732.78	2	1732.78	0.0014	187	201	V	FYLAGNPDIEHPETM	Q
C0KG62	tr|C0KG62|C0KG62_SOYBN Mutant glycinin A3B4 OS=Glycine max PE=2 SV=1	873.456	1744.9	2	1744.89	0.0073	469	483	F	KTHHNAVSSYIKDVF	R
C0KG62	tr|C0KG62|C0KG62_SOYBN Mutant glycinin A3B4 OS=Glycine max PE=2 SV=1	597.999	1790.98	3	1790.98	0.0008	91	107	P	QMIIVVQGKGAIGFAFP	G
C0KG62	tr|C0KG62|C0KG62_SOYBN Mutant glycinin A3B4 OS=Glycine max PE=2 SV=1	909.906	1817.8	2	1817.8	0.0014	269	283	L	SVISPKWQEQEDEDE	D
C0KG62	tr|C0KG62|C0KG62_SOYBN Mutant glycinin A3B4 OS=Glycine max PE=2 SV=1	610.993	1829.96	3	1829.96	-0.0007	396	410	Y	VVLYRNGIYSPHWNL	N
C0KG62	tr|C0KG62|C0KG62_SOYBN Mutant glycinin A3B4 OS=Glycine max PE=2 SV=1	937.953	1873.89	2	1873.89	-0.0001	171	186	L	LDTSNFNNQLDQNPRV	F
C0KG62	tr|C0KG62|C0KG62_SOYBN Mutant glycinin A3B4 OS=Glycine max PE=2 SV=1	625.639	1873.9	3	1873.89	0.0033	171	186	L	LDTSNFNNQLDQNPRV	F
C0KG62	tr|C0KG62|C0KG62_SOYBN Mutant glycinin A3B4 OS=Glycine max PE=2 SV=1	940.011	1878.01	2	1878	0.0066	379	395	L	NSLTLPALRQFGLSAQY	V
C0KG62	tr|C0KG62|C0KG62_SOYBN Mutant glycinin A3B4 OS=Glycine max PE=2 SV=1	983.481	1964.95	2	1964.94	0.0044	39	56	L	NALEPDHRVESEGGLIET	W
C0KG62	tr|C0KG62|C0KG62_SOYBN Mutant glycinin A3B4 OS=Glycine max PE=2 SV=1	671.68	2012.02	3	2012.02	-0.0024	446	464	L	LVVPQNFVVAEQGGEQGLE	Y
C0KG62	tr|C0KG62|C0KG62_SOYBN Mutant glycinin A3B4 OS=Glycine max PE=2 SV=1	1007.02	2012.02	2	2012.02	0.0033	446	464	L	LVVPQNFVVAEQGGEQGLE	Y
C0KG62	tr|C0KG62|C0KG62_SOYBN Mutant glycinin A3B4 OS=Glycine max PE=2 SV=1	1011.49	2020.96	2	2020.96	0	171	187	L	LDTSNFNNQLDQNPRVF	Y
C0KG62	tr|C0KG62|C0KG62_SOYBN Mutant glycinin A3B4 OS=Glycine max PE=2 SV=1	1046.05	2090.09	2	2090.09	-0.0021	466	483	Y	VVFKTHHNAVSSYIKDVF	R
C0KG62	tr|C0KG62|C0KG62_SOYBN Mutant glycinin A3B4 OS=Glycine max PE=2 SV=1	697.705	2090.09	3	2090.09	-0.0017	466	483	Y	VVFKTHHNAVSSYIKDVF	R
C0KG62	tr|C0KG62|C0KG62_SOYBN Mutant glycinin A3B4 OS=Glycine max PE=2 SV=1	701.035	2100.08	3	2100.08	0.0026	246	263	E	DTAEKLRSPDDERKQIVT	V
C0KG62	tr|C0KG62|C0KG62_SOYBN Mutant glycinin A3B4 OS=Glycine max PE=2 SV=1	714.063	2139.17	3	2139.16	0.0031	250	268	E	KLRSPDDERKQIVTVEGGL	S
C0KG62	tr|C0KG62|C0KG62_SOYBN Mutant glycinin A3B4 OS=Glycine max PE=2 SV=1	1088.55	2175.08	2	2175.08	-0.0002	446	465	L	LVVPQNFVVAEQGGEQGLEY	V
C0KG62	tr|C0KG62|C0KG62_SOYBN Mutant glycinin A3B4 OS=Glycine max PE=2 SV=1	729.015	2184.02	3	2184.02	0.0011	171	188	L	LDTSNFNNQLDQNPRVFY	L
C0KG62	tr|C0KG62|C0KG62_SOYBN Mutant glycinin A3B4 OS=Glycine max PE=2 SV=1	1093.02	2184.02	2	2184.02	0.0012	171	188	L	LDTSNFNNQLDQNPRVFY	L
C0KG62	tr|C0KG62|C0KG62_SOYBN Mutant glycinin A3B4 OS=Glycine max PE=2 SV=1	1094.55	2187.09	2	2187.09	-0.003	168	186	A	ISLLDTSNFNNQLDQNPRV	F
C0KG62	tr|C0KG62|C0KG62_SOYBN Mutant glycinin A3B4 OS=Glycine max PE=2 SV=1	730.038	2187.09	3	2187.09	0.0017	168	186	A	ISLLDTSNFNNQLDQNPRV	F
C0KG62	tr|C0KG62|C0KG62_SOYBN Mutant glycinin A3B4 OS=Glycine max PE=2 SV=1	752.061	2253.16	3	2253.16	0.0023	465	483	E	YVVFKTHHNAVSSYIKDVF	R
C0KG62	tr|C0KG62|C0KG62_SOYBN Mutant glycinin A3B4 OS=Glycine max PE=2 SV=1	1127.59	2253.17	2	2253.16	0.0098	465	483	E	YVVFKTHHNAVSSYIKDVF	R
C0KG62	tr|C0KG62|C0KG62_SOYBN Mutant glycinin A3B4 OS=Glycine max PE=2 SV=1	780.759	2339.25	3	2339.24	0.0104	248	268	T	AEKLRSPDDERKQIVTVEGGL	S
C0KG62	tr|C0KG62|C0KG62_SOYBN Mutant glycinin A3B4 OS=Glycine max PE=2 SV=1	782.744	2345.21	3	2345.21	0.002	484	504	F	RAIPSEVLSNSYNLGQSQVRQ	L
C0KG62	tr|C0KG62|C0KG62_SOYBN Mutant glycinin A3B4 OS=Glycine max PE=2 SV=1	791.417	2371.23	3	2371.22	0.0062	73	92	S	KRTLNRNGLHLPSYSPYPQM	I
C0KG62	tr|C0KG62|C0KG62_SOYBN Mutant glycinin A3B4 OS=Glycine max PE=2 SV=1	1218.5	2434.99	2	2434.98	0.008	269	288	L	SVISPKWQEQEDEDEDEDEE	Y
C0KG62	tr|C0KG62|C0KG62_SOYBN Mutant glycinin A3B4 OS=Glycine max PE=2 SV=1	1249.62	2497.23	2	2497.22	0.0029	168	188	A	ISLLDTSNFNNQLDQNPRVFY	L
C0KG62	tr|C0KG62|C0KG62_SOYBN Mutant glycinin A3B4 OS=Glycine max PE=2 SV=1	852.783	2555.33	3	2555.32	0.0078	246	268	E	DTAEKLRSPDDERKQIVTVEGGL	S
C0KG62	tr|C0KG62|C0KG62_SOYBN Mutant glycinin A3B4 OS=Glycine max PE=2 SV=1	853.452	2557.33	3	2557.32	0.0121	71	92	T	VSKRTLNRNGLHLPSYSPYPQM	I
C0KG62	tr|C0KG62|C0KG62_SOYBN Mutant glycinin A3B4 OS=Glycine max PE=2 SV=1	853.76	2558.26	3	2558.26	0.001	242	263	F	NTNEDTAEKLRSPDDERKQIVT	V
C0KG62	tr|C0KG62|C0KG62_SOYBN Mutant glycinin A3B4 OS=Glycine max PE=2 SV=1	640.572	2558.26	4	2558.26	0.0013	242	263	F	NTNEDTAEKLRSPDDERKQIVT	V
C0KG62	tr|C0KG62|C0KG62_SOYBN Mutant glycinin A3B4 OS=Glycine max PE=2 SV=1	854.115	2559.32	3	2559.32	0.0023	495	517	S	YNLGQSQVRQLKYQGNSGPLVNP	Q
C0KG62	tr|C0KG62|C0KG62_SOYBN Mutant glycinin A3B4 OS=Glycine max PE=2 SV=1	902.784	2705.33	3	2705.33	0.004	241	263	S	FNTNEDTAEKLRSPDDERKQIVT	V
C0KG62	tr|C0KG62|C0KG62_SOYBN Mutant glycinin A3B4 OS=Glycine max PE=2 SV=1	950.154	2847.44	3	2847.43	0.0138	492	517	L	SNSYNLGQSQVRQLKYQGNSGPLVNP	Q
C0KG62	tr|C0KG62|C0KG62_SOYBN Mutant glycinin A3B4 OS=Glycine max PE=2 SV=1	972.873	2915.6	3	2915.6	-0.0004	368	394	F	YNPKAGRISTLNSLTLPALRQFGLSAQ	Y
C0KG62	tr|C0KG62|C0KG62_SOYBN Mutant glycinin A3B4 OS=Glycine max PE=2 SV=1	987.845	2960.51	3	2960.51	0.003	491	517	V	LSNSYNLGQSQVRQLKYQGNSGPLVNP	Q
C0KG62	tr|C0KG62|C0KG62_SOYBN Mutant glycinin A3B4 OS=Glycine max PE=2 SV=1	754.38	3013.49	4	3013.5	-0.0021	242	268	F	NTNEDTAEKLRSPDDERKQIVTVEGGL	S
C0KG62	tr|C0KG62|C0KG62_SOYBN Mutant glycinin A3B4 OS=Glycine max PE=2 SV=1	1005.51	3013.5	3	3013.5	0.0053	242	268	F	NTNEDTAEKLRSPDDERKQIVTVEGGL	S
C0KG62	tr|C0KG62|C0KG62_SOYBN Mutant glycinin A3B4 OS=Glycine max PE=2 SV=1	1020.87	3059.58	3	3059.58	0.0009	490	517	E	VLSNSYNLGQSQVRQLKYQGNSGPLVNP	Q
C0KG62	tr|C0KG62|C0KG62_SOYBN Mutant glycinin A3B4 OS=Glycine max PE=2 SV=1	1054.53	3160.58	3	3160.56	0.0134	241	268	S	FNTNEDTAEKLRSPDDERKQIVTVEGGL	S
C0KG62	tr|C0KG62|C0KG62_SOYBN Mutant glycinin A3B4 OS=Glycine max PE=2 SV=1	1146.88	3437.62	3	3437.61	0.0153	178	206	N	NQLDQNPRVFYLAGNPDIEHPETMQQQQQ	Q
C0KG62	tr|C0KG62|C0KG62_SOYBN Mutant glycinin A3B4 OS=Glycine max PE=2 SV=1	1153.54	3457.6	3	3457.62	-0.0126	171	200	L	LDTSNFNNQLDQNPRVFYLAGNPDIEHPET	M
C0KG62	tr|C0KG62|C0KG62_SOYBN Mutant glycinin A3B4 OS=Glycine max PE=2 SV=1	1187.6	3559.77	3	3559.78	-0.0097	237	268	F	LAQSFNTNEDTAEKLRSPDDERKQIVTVEGGL	S
C0KG62	tr|C0KG62|C0KG62_SOYBN Mutant glycinin A3B4 OS=Glycine max PE=2 SV=1	929.24	3712.93	4	3712.93	0.0031	484	517	F	RAIPSEVLSNSYNLGQSQVRQLKYQGNSGPLVNP	Q
C0KG62	tr|C0KG62|C0KG62_SOYBN Mutant glycinin A3B4 OS=Glycine max PE=2 SV=1	1238.66	3712.95	3	3712.93	0.0184	484	517	F	RAIPSEVLSNSYNLGQSQVRQLKYQGNSGPLVNP	Q
C0KG62	tr|C0KG62|C0KG62_SOYBN Mutant glycinin A3B4 OS=Glycine max PE=2 SV=1	938.724	3750.87	4	3750.86	0.005	232	263	G	FSKHFLAQSFNTNEDTAEKLRSPDDERKQIVT	V
C0KG62	tr|C0KG62|C0KG62_SOYBN Mutant glycinin A3B4 OS=Glycine max PE=2 SV=1	974.737	3894.92	4	3894.91	0.0053	230	263	L	SGFSKHFLAQSFNTNEDTAEKLRSPDDERKQIVT	V
C0KG62	tr|C0KG62|C0KG62_SOYBN Mutant glycinin A3B4 OS=Glycine max PE=2 SV=1	1052.54	4206.12	4	4206.1	0.0173	232	268	G	FSKHFLAQSFNTNEDTAEKLRSPDDERKQIVTVEGGL	S
C0KG62	tr|C0KG62|C0KG62_SOYBN Mutant glycinin A3B4 OS=Glycine max PE=2 SV=1	842.231	4206.12	5	4206.1	0.0193	232	268	G	FSKHFLAQSFNTNEDTAEKLRSPDDERKQIVTVEGGL	S
C0KG62	tr|C0KG62|C0KG62_SOYBN Mutant glycinin A3B4 OS=Glycine max PE=2 SV=1	1451.06	4350.15	3	4350.15	-0.0057	230	268	L	SGFSKHFLAQSFNTNEDTAEKLRSPDDERKQIVTVEGGL	S
C0KG62	tr|C0KG62|C0KG62_SOYBN Mutant glycinin A3B4 OS=Glycine max PE=2 SV=1	1088.54	4350.15	4	4350.15	-0.0025	230	268	L	SGFSKHFLAQSFNTNEDTAEKLRSPDDERKQIVTVEGGL	S
C0KG62	tr|C0KG62|C0KG62_SOYBN Mutant glycinin A3B4 OS=Glycine max PE=2 SV=1	871.039	4350.16	5	4350.15	0.0052	230	268	L	SGFSKHFLAQSFNTNEDTAEKLRSPDDERKQIVTVEGGL	S
C0KG62	tr|C0KG62|C0KG62_SOYBN Mutant glycinin A3B4 OS=Glycine max PE=2 SV=1	1120.6	4478.36	4	4478.33	0.0206	478	517	S	YIKDVFRAIPSEVLSNSYNLGQSQVRQLKYQGNSGPLVNP	Q
P11828	sp|P11828|GLYG3_SOYBN Glycinin G3 OS=Glycine max GN=GY3 PE=3 SV=1	647.363	646.356	1	646.354	0.0021	160	165	A	VSLIDT	N
P11828	sp|P11828|GLYG3_SOYBN Glycinin G3 OS=Glycine max GN=GY3 PE=3 SV=1	696.322	695.314	1	695.313	0.0016	163	168	L	IDTNSF	Q
P11828	sp|P11828|GLYG3_SOYBN Glycinin G3 OS=Glycine max GN=GY3 PE=3 SV=1	704.396	703.389	1	703.39	-0.0014	139	145	L	IAVPTGF	A
P11828	sp|P11828|GLYG3_SOYBN Glycinin G3 OS=Glycine max GN=GY3 PE=3 SV=1	382.209	762.403	2	762.403	0.0001	232	237	A	FVVDRQ	I
P11828	sp|P11828|GLYG3_SOYBN Glycinin G3 OS=Glycine max GN=GY3 PE=3 SV=1	797.386	796.379	1	796.379	-0.0002	96	103	Q	GSGIFGMI	F
P11828	sp|P11828|GLYG3_SOYBN Glycinin G3 OS=Glycine max GN=GY3 PE=3 SV=1	464.287	926.559	2	926.559	-0.0003	336	343	F	PALSWLKL	S
P11828	sp|P11828|GLYG3_SOYBN Glycinin G3 OS=Glycine max GN=GY3 PE=3 SV=1	938.5	937.493	1	937.491	0.002	139	147	L	IAVPTGFAY	W
P11828	sp|P11828|GLYG3_SOYBN Glycinin G3 OS=Glycine max GN=GY3 PE=3 SV=1	958.473	957.466	1	957.466	0.0001	262	270	L	SVISPPTEE	Q
P11828	sp|P11828|GLYG3_SOYBN Glycinin G3 OS=Glycine max GN=GY3 PE=3 SV=1	481.77	961.526	2	961.523	0.0024	445	452	E	VIQQTFNL	R
P11828	sp|P11828|GLYG3_SOYBN Glycinin G3 OS=Glycine max GN=GY3 PE=3 SV=1	1125.59	1124.59	1	1124.59	-0.0004	91	100	E	IYIQQGSGIF	G
P11828	sp|P11828|GLYG3_SOYBN Glycinin G3 OS=Glycine max GN=GY3 PE=3 SV=1	563.302	1124.59	2	1124.59	0.0019	91	100	E	IYIQQGSGIF	G
P11828	sp|P11828|GLYG3_SOYBN Glycinin G3 OS=Glycine max GN=GY3 PE=3 SV=1	583.284	1164.55	2	1164.55	0.0015	405	415	F	AVAARSQSDNF	E
P11828	sp|P11828|GLYG3_SOYBN Glycinin G3 OS=Glycine max GN=GY3 PE=3 SV=1	590.287	1178.56	2	1178.56	0.0019	163	172	L	IDTNSFQNQL	D
P11828	sp|P11828|GLYG3_SOYBN Glycinin G3 OS=Glycine max GN=GY3 PE=3 SV=1	591.295	1180.58	2	1180.58	-0.0002	216	227	E	GGSILSGFAPEF	L
P11828	sp|P11828|GLYG3_SOYBN Glycinin G3 OS=Glycine max GN=GY3 PE=3 SV=1	591.811	1181.61	2	1181.61	-0.0003	91	101	E	IYIQQGSGIFG	M
P11828	sp|P11828|GLYG3_SOYBN Glycinin G3 OS=Glycine max GN=GY3 PE=3 SV=1	602.785	1203.56	2	1203.56	-0.0006	221	231	L	SGFAPEFLEHA	F
P11828	sp|P11828|GLYG3_SOYBN Glycinin G3 OS=Glycine max GN=GY3 PE=3 SV=1	647.805	1293.6	2	1293.59	0.0007	405	416	F	AVAARSQSDNFE	Y
P11828	sp|P11828|GLYG3_SOYBN Glycinin G3 OS=Glycine max GN=GY3 PE=3 SV=1	676.32	1350.63	2	1350.62	0.0011	221	232	L	SGFAPEFLEHAF	V
P11828	sp|P11828|GLYG3_SOYBN Glycinin G3 OS=Glycine max GN=GY3 PE=3 SV=1	745.917	1489.82	2	1489.82	0.0019	331	343	A	TSLDFPALSWLKL	S
P11828	sp|P11828|GLYG3_SOYBN Glycinin G3 OS=Glycine max GN=GY3 PE=3 SV=1	808.418	1614.82	2	1614.83	-0.0043	439	452	L	NALPEEVIQQTFNL	R
P11828	sp|P11828|GLYG3_SOYBN Glycinin G3 OS=Glycine max GN=GY3 PE=3 SV=1	831.96	1661.9	2	1661.9	0.0019	329	343	T	TATSLDFPALSWLKL	S
P11828	sp|P11828|GLYG3_SOYBN Glycinin G3 OS=Glycine max GN=GY3 PE=3 SV=1	836.873	1671.73	2	1671.72	0.0069	146	159	F	AYWMYNNEDTPVVA	V
P11828	sp|P11828|GLYG3_SOYBN Glycinin G3 OS=Glycine max GN=GY3 PE=3 SV=1	927.448	1852.88	2	1852.88	0.0012	262	277	L	SVISPPTEEQQQRPEE	E
P11828	sp|P11828|GLYG3_SOYBN Glycinin G3 OS=Glycine max GN=GY3 PE=3 SV=1	704.01	2109.01	3	2109.01	0.0024	163	179	L	IDTNSFQNQLDQMPRRF	Y
P11828	sp|P11828|GLYG3_SOYBN Glycinin G3 OS=Glycine max GN=GY3 PE=3 SV=1	1071.57	2141.13	2	2141.13	-0.0008	238	256	Q	IVRKLQGENEEEEKGAIVT	V
P11828	sp|P11828|GLYG3_SOYBN Glycinin G3 OS=Glycine max GN=GY3 PE=3 SV=1	714.719	2141.13	3	2141.13	0.002	238	256	Q	IVRKLQGENEEEEKGAIVT	V
P11828	sp|P11828|GLYG3_SOYBN Glycinin G3 OS=Glycine max GN=GY3 PE=3 SV=1	1179.56	2357.1	2	2357.1	0	139	159	L	IAVPTGFAYWMYNNEDTPVVA	V
P11828	sp|P11828|GLYG3_SOYBN Glycinin G3 OS=Glycine max GN=GY3 PE=3 SV=1	803.737	2408.19	3	2408.19	-0.0004	160	179	A	VSLIDTNSFQNQLDQMPRRF	Y
P11828	sp|P11828|GLYG3_SOYBN Glycinin G3 OS=Glycine max GN=GY3 PE=3 SV=1	866.152	2595.43	3	2595.42	0.01	238	261	Q	IVRKLQGENEEEEKGAIVTVKGGL	S
P11828	sp|P11828|GLYG3_SOYBN Glycinin G3 OS=Glycine max GN=GY3 PE=3 SV=1	913.827	2738.46	3	2738.46	0.0036	233	256	F	VVDRQIVRKLQGENEEEEKGAIVT	V
P11828	sp|P11828|GLYG3_SOYBN Glycinin G3 OS=Glycine max GN=GY3 PE=3 SV=1	722.388	2885.52	4	2885.52	0	232	256	A	FVVDRQIVRKLQGENEEEEKGAIVT	V
P11828	sp|P11828|GLYG3_SOYBN Glycinin G3 OS=Glycine max GN=GY3 PE=3 SV=1	962.85	2885.53	3	2885.52	0.0044	232	256	A	FVVDRQIVRKLQGENEEEEKGAIVT	V
P11828	sp|P11828|GLYG3_SOYBN Glycinin G3 OS=Glycine max GN=GY3 PE=3 SV=1	978.525	2932.55	3	2932.55	0	445	468	E	VIQQTFNLRRQQARQVKNNNPFSF	L
P11828	sp|P11828|GLYG3_SOYBN Glycinin G3 OS=Glycine max GN=GY3 PE=3 SV=1	799.194	3192.75	4	3192.75	0.0014	233	261	F	VVDRQIVRKLQGENEEEEKGAIVTVKGGL	S
P11828	sp|P11828|GLYG3_SOYBN Glycinin G3 OS=Glycine max GN=GY3 PE=3 SV=1	1065.26	3192.75	3	3192.75	0.0072	233	261	F	VVDRQIVRKLQGENEEEEKGAIVTVKGGL	S
P11828	sp|P11828|GLYG3_SOYBN Glycinin G3 OS=Glycine max GN=GY3 PE=3 SV=1	1097.18	3288.52	3	3288.53	-0.0024	163	189	L	IDTNSFQNQLDQMPRRFYLAGNQEQEF	L
P11828	sp|P11828|GLYG3_SOYBN Glycinin G3 OS=Glycine max GN=GY3 PE=3 SV=1	1114.28	3339.81	3	3339.82	-0.0004	232	261	A	FVVDRQIVRKLQGENEEEEKGAIVTVKGGL	S
P11828	sp|P11828|GLYG3_SOYBN Glycinin G3 OS=Glycine max GN=GY3 PE=3 SV=1	835.961	3339.82	4	3339.82	0.0001	232	261	A	FVVDRQIVRKLQGENEEEEKGAIVTVKGGL	S
P11828	sp|P11828|GLYG3_SOYBN Glycinin G3 OS=Glycine max GN=GY3 PE=3 SV=1	668.971	3339.82	5	3339.82	0.0058	232	261	A	FVVDRQIVRKLQGENEEEEKGAIVTVKGGL	S
P11828	sp|P11828|GLYG3_SOYBN Glycinin G3 OS=Glycine max GN=GY3 PE=3 SV=1	1167.92	3500.73	3	3500.72	0.0037	190	220	F	LQYQPQKQQGGTQSQKGKRQQEEENEGGSIL	S
P11828	sp|P11828|GLYG3_SOYBN Glycinin G3 OS=Glycine max GN=GY3 PE=3 SV=1	1196.91	3587.71	3	3587.71	-0.0006	160	189	A	VSLIDTNSFQNQLDQMPRRFYLAGNQEQEF	L
Q43452	tr|Q43452|Q43452_SOYBN Glycinin OS=Glycine max GN=Gy4 PE=4 SV=1	606.806	1211.6	2	1211.59	0.0032	39	48	N	ALEPDHRVEF	E
P93707	tr|P93707|P93707_SOYBN Glycinin OS=Glycine max GN=Gly A3B4 PE=2 SV=1	924.577	923.57	1	923.569	0.0007	145	153	G	DVLVIPLGV	P
P93707	tr|P93707|P93707_SOYBN Glycinin OS=Glycine max GN=Gly A3B4 PE=2 SV=1	1222.58	4886.31	4	4886.28	0.0239	187	229	V	FYLAGNPDIEHPETMQQQQQQKSHGGRKQGQHQQQEEEGGSVL	S
P93708	tr|P93708|P93708_SOYBN Glycinin OS=Glycine max GN=Gly A3B4 PE=2 SV=1	528.327	1054.64	2	1054.64	-0.0002	93	102	M	IIVVQGKGEI	G
P04347	sp|P04347|GLYG5_SOYBN Glycinin OS=Glycine max PE=1 SV=1	689.831	1377.65	2	1377.64	0.0052	453	465	A	VAEQGGEQGLEYV	V
P04347	sp|P04347|GLYG5_SOYBN Glycinin OS=Glycine max PE=1 SV=1	744.372	2230.09	3	2230.09	0.0032	447	467	V	VPQNPAVAEQGGEQGLEYVVF	K
P04347	sp|P04347|GLYG5_SOYBN Glycinin OS=Glycine max PE=1 SV=1	853.449	2557.33	3	2557.32	0.004	71	92	T	VSKRTLNRNGSHLPSYLPYPQM	I
P04347	sp|P04347|GLYG5_SOYBN Glycinin OS=Glycine max PE=1 SV=1	862.463	2584.37	3	2584.36	0.0083	74	95	K	RTLNRNGSHLPSYLPYPQMIIV	V
Q852U4	tr|Q852U4|Q852U4_SOYBN Glycinin A1bB2-784 OS=Glycine max PE=2 SV=1	579.833	1157.65	2	1157.65	-0.0023	153	163	N	EDTLVVAVSII	D
Q852U4	tr|Q852U4|Q852U4_SOYBN Glycinin A1bB2-784 OS=Glycine max PE=2 SV=1	1188.6	2375.19	2	2375.2	-0.0086	78	98	N	ALRRPSYTNAPQEIYIQQGNG	I
Q852U4	tr|Q852U4|Q852U4_SOYBN Glycinin A1bB2-784 OS=Glycine max PE=2 SV=1	913.827	2738.46	3	2738.46	0.0036	234	257	V	VDRQIVVRKLQGENEEEEKGAIVT	V
Q852U4	tr|Q852U4|Q852U4_SOYBN Glycinin A1bB2-784 OS=Glycine max PE=2 SV=1	938.804	2813.39	3	2813.38	0.0127	305	331	C	TMGLRHNIGQTSSPDIFNPQAGSITTA	T
Q852U4	tr|Q852U4|Q852U4_SOYBN Glycinin A1bB2-784 OS=Glycine max PE=2 SV=1	1126.56	3376.65	3	3376.64	0.0145	305	336	C	TMGLRHNIGQTSSPDIFNPQAGSITTATSLDF	P
Q852U4	tr|Q852U4|Q852U4_SOYBN Glycinin A1bB2-784 OS=Glycine max PE=2 SV=1	1234.93	3701.77	3	3701.78	-0.0059	174	204	D	QMPRRFYLAGNQQQEFLQYQSQKQQGGTQSQ	K
Q852U5	tr|Q852U5|Q852U5_SOYBN Glycinin A1bB2-445 OS=Glycine max PE=2 SV=1	579.833	1157.65	2	1157.65	-0.0023	153	163	N	EDTLVVAVSLI	D
Q39858	tr|Q39858|Q39858_SOYBN Soybean glycinin A3-B4 subunit (Fragment) OS=Glycine max PE=2 SV=1	683.41	682.403	1	682.401	0.0012	169	174	L	LLVPQN	F
Q39858	tr|Q39858|Q39858_SOYBN Soybean glycinin A3-B4 subunit (Fragment) OS=Glycine max PE=2 SV=1	717.392	716.385	1	716.386	-0.0012	170	175	L	LVPQNF	V
Q39858	tr|Q39858|Q39858_SOYBN Soybean glycinin A3-B4 subunit (Fragment) OS=Glycine max PE=2 SV=1	830.477	829.469	1	829.47	-0.0004	169	175	L	LLVPQNF	V
Q39858	tr|Q39858|Q39858_SOYBN Soybean glycinin A3-B4 subunit (Fragment) OS=Glycine max PE=2 SV=1	550.33	1098.64	2	1098.64	0.0006	169	178	L	LLVPQNFVVA	D
I2E8D7	tr|I2E8D7|I2E8D7_SOYBN A5A4B3 glycinin (Fragment) OS=Glycine max PE=4 SV=1	721.814	1441.61	2	1441.62	-0.004	34	45	P	SHGKREQDQDQD	E
C6TBQ4	tr|C6TBQ4|C6TBQ4_SOYBN Putative uncharacterized protein OS=Glycine max PE=2 SV=1	445.759	889.503	2	889.502	0.0011	261	268	N	LQQGKGLF	T
C6TBQ4	tr|C6TBQ4|C6TBQ4_SOYBN Putative uncharacterized protein OS=Glycine max PE=2 SV=1	890.514	889.506	1	889.502	0.0041	261	268	N	LQQGKGLF	T
C6TBQ4	tr|C6TBQ4|C6TBQ4_SOYBN Putative uncharacterized protein OS=Glycine max PE=2 SV=1	893.999	1785.98	2	1785.98	0.0056	36	51	K	TCPNLESIVRQAVTKK	F
K7N2V0	tr|K7N2V0|K7N2V0_SOYBN Uncharacterized protein OS=Glycine max PE=4 SV=1	546.285	545.278	1	545.281	-0.0027	1371	1375	I	NNIVS	N
K7N2V0	tr|K7N2V0|K7N2V0_SOYBN Uncharacterized protein OS=Glycine max PE=4 SV=1	547.31	546.302	1	546.301	0.0011	860	864	P	NSITL	C
K7N2V0	tr|K7N2V0|K7N2V0_SOYBN Uncharacterized protein OS=Glycine max PE=4 SV=1	578.267	577.26	1	577.26	0.0001	1095	1099	G	TDETI	P
K7N2V0	tr|K7N2V0|K7N2V0_SOYBN Uncharacterized protein OS=Glycine max PE=4 SV=1	385.226	768.438	2	768.438	0.0001	640	646	S	VLKPPTD	F
K7N2V0	tr|K7N2V0|K7N2V0_SOYBN Uncharacterized protein OS=Glycine max PE=4 SV=1	856.477	855.47	1	855.47	-0.0005	639	646	V	SVLKPPTD	F
K7N2V0	tr|K7N2V0|K7N2V0_SOYBN Uncharacterized protein OS=Glycine max PE=4 SV=1	428.742	855.47	2	855.47	-0.0001	639	646	V	SVLKPPTD	F
K7N2V0	tr|K7N2V0|K7N2V0_SOYBN Uncharacterized protein OS=Glycine max PE=4 SV=1	587.747	1173.48	2	1173.48	0.001	409	419	C	PSPGHDLMMTG	G
K7N2V0	tr|K7N2V0|K7N2V0_SOYBN Uncharacterized protein OS=Glycine max PE=4 SV=1	655.858	1309.7	2	1309.7	-0.002	1162	1172	T	LTPYKIHNVPE	P
K7N2V0	tr|K7N2V0|K7N2V0_SOYBN Uncharacterized protein OS=Glycine max PE=4 SV=1	595.983	1784.93	3	1784.93	-0.0003	1329	1344	R	FTRKGKENHNISLGAN	G
K7N2V0	tr|K7N2V0|K7N2V0_SOYBN Uncharacterized protein OS=Glycine max PE=4 SV=1	619.317	1854.93	3	1854.93	0.0036	846	863	A	PMADVNVGLARQGPNSIT	L
K7N2V0	tr|K7N2V0|K7N2V0_SOYBN Uncharacterized protein OS=Glycine max PE=4 SV=1	956.984	1911.95	2	1911.95	0.0055	844	862	F	SAPMADVNVGLARQGPNSI	T
K7N2V0	tr|K7N2V0|K7N2V0_SOYBN Uncharacterized protein OS=Glycine max PE=4 SV=1	1079.46	2156.91	2	2156.92	-0.0029	1116	1133	C	ITGDQMDLEEMDLEKMDL	E
K7N2V0	tr|K7N2V0|K7N2V0_SOYBN Uncharacterized protein OS=Glycine max PE=4 SV=1	1083.56	2165.1	2	2165.1	-0.0084	1448	1464	E	RKKKEEQMAAKKRQMED	E
K7N2V0	tr|K7N2V0|K7N2V0_SOYBN Uncharacterized protein OS=Glycine max PE=4 SV=1	1124.57	2247.12	2	2247.13	-0.0089	395	415	E	SNIHGMIKLLRGSCPSPGHDL	M
K7N2V0	tr|K7N2V0|K7N2V0_SOYBN Uncharacterized protein OS=Glycine max PE=4 SV=1	806.007	2415	3	2415	-0.0026	1116	1135	C	ITGDQMDLEEMDLEKMDLEE	I
K7N2V0	tr|K7N2V0|K7N2V0_SOYBN Uncharacterized protein OS=Glycine max PE=4 SV=1	806.007	2415	3	2415	-0.0017	1117	1136	I	TGDQMDLEEMDLEKMDLEEI	D
K7N2V0	tr|K7N2V0|K7N2V0_SOYBN Uncharacterized protein OS=Glycine max PE=4 SV=1	829.141	2484.4	3	2484.4	0.0065	1419	1437	E	NERKMKKEVLRLERERLEL	E
K7N2V0	tr|K7N2V0|K7N2V0_SOYBN Uncharacterized protein OS=Glycine max PE=4 SV=1	902.129	2703.37	3	2703.37	-0.0054	433	457	P	QPSISQNSQDLVLSVVGTFNSQKDL	D
K7N2V0	tr|K7N2V0|K7N2V0_SOYBN Uncharacterized protein OS=Glycine max PE=4 SV=1	1093.57	3277.69	3	3277.68	0.0087	321	350	D	ERLTESRSSSQARCNRELLKLDSTLGSGKG	V
K7N2V0	tr|K7N2V0|K7N2V0_SOYBN Uncharacterized protein OS=Glycine max PE=4 SV=1	1254.25	3759.73	3	3759.72	0.0104	718	748	L	QMQEVPIREEEPRMEYCASHLEEEDIARETL	S
K7LEN9	tr|K7LEN9|K7LEN9_SOYBN Uncharacterized protein OS=Glycine max PE=4 SV=1	715.397	714.39	1	714.391	-0.0011	111	116	K	QLDNII	L
K7LEN9	tr|K7LEN9|K7LEN9_SOYBN Uncharacterized protein OS=Glycine max PE=4 SV=1	730.362	729.355	1	729.355	0.0003	480	486	N	EDTVPVA	T
K7LEN9	tr|K7LEN9|K7LEN9_SOYBN Uncharacterized protein OS=Glycine max PE=4 SV=1	844.405	843.397	1	843.397	0	479	486	P	NEDTVPVA	T
K7LEN9	tr|K7LEN9|K7LEN9_SOYBN Uncharacterized protein OS=Glycine max PE=4 SV=1	446.25	890.486	2	890.486	-0.0005	77	83	G	DVREIFI	H
K7LEN9	tr|K7LEN9|K7LEN9_SOYBN Uncharacterized protein OS=Glycine max PE=4 SV=1	975.516	974.509	1	974.505	0.0046	412	419	E	IRHQPNNP	H
K7LEN9	tr|K7LEN9|K7LEN9_SOYBN Uncharacterized protein OS=Glycine max PE=4 SV=1	623.818	1245.62	2	1245.63	-0.0062	249	260	L	GDNMVLLLGLAD	N
K7LEN9	tr|K7LEN9|K7LEN9_SOYBN Uncharacterized protein OS=Glycine max PE=4 SV=1	1084.56	2167.11	2	2167.11	-0.0005	174	192	K	VVSTIQMDDGKMKHPKLPQ	L
K7LEN9	tr|K7LEN9|K7LEN9_SOYBN Uncharacterized protein OS=Glycine max PE=4 SV=1	879.675	3514.67	4	3514.68	-0.0137	476	508	K	ASPNEDTVPVATDKPRVMEQEGKGKGSETTINN	G
O22120	tr|O22120|O22120_SOYBN Alpha subunit of beta conglycinin (Fragment) OS=Glycine max PE=2 SV=2	545.33	544.322	1	544.322	0.0003	413	417	L	VGLKE	Q
O22120	tr|O22120|O22120_SOYBN Alpha subunit of beta conglycinin (Fragment) OS=Glycine max PE=2 SV=2	546.313	545.306	1	545.306	-0.0002	378	382	F	LSIVD	M
O22120	tr|O22120|O22120_SOYBN Alpha subunit of beta conglycinin (Fragment) OS=Glycine max PE=2 SV=2	546.313	545.306	1	545.306	-0.0001	312	316	E	SVIVE	I
O22120	tr|O22120|O22120_SOYBN Alpha subunit of beta conglycinin (Fragment) OS=Glycine max PE=2 SV=2	570.423	569.415	1	569.415	0.0001	194	198	Y	LIVIL	N
O22120	tr|O22120|O22120_SOYBN Alpha subunit of beta conglycinin (Fragment) OS=Glycine max PE=2 SV=2	580.265	579.258	1	579.257	0.0004	379	383	L	SIVDM	N
O22120	tr|O22120|O22120_SOYBN Alpha subunit of beta conglycinin (Fragment) OS=Glycine max PE=2 SV=2	615.419	614.412	1	614.412	0.0002	242	246	N	LRLIT	L
O22120	tr|O22120|O22120_SOYBN Alpha subunit of beta conglycinin (Fragment) OS=Glycine max PE=2 SV=2	619.345	618.338	1	618.338	0	445	450	F	VIPAGY	P
O22120	tr|O22120|O22120_SOYBN Alpha subunit of beta conglycinin (Fragment) OS=Glycine max PE=2 SV=2	665.362	664.355	1	664.354	0.0002	140	144	N	RFETL	F
O22120	tr|O22120|O22120_SOYBN Alpha subunit of beta conglycinin (Fragment) OS=Glycine max PE=2 SV=2	683.325	682.318	1	682.317	0.0002	261	266	F	FLSSTE	A
O22120	tr|O22120|O22120_SOYBN Alpha subunit of beta conglycinin (Fragment) OS=Glycine max PE=2 SV=2	353.716	705.417	2	705.417	-0.0006	355	360	S	NKLGKF	F
O22120	tr|O22120|O22120_SOYBN Alpha subunit of beta conglycinin (Fragment) OS=Glycine max PE=2 SV=2	709.352	708.344	1	708.344	0.0001	267	272	E	AQQSYL	Q
O22120	tr|O22120|O22120_SOYBN Alpha subunit of beta conglycinin (Fragment) OS=Glycine max PE=2 SV=2	717.342	716.335	1	716.334	0.0009	402	408	L	VINEGDA	N
O22120	tr|O22120|O22120_SOYBN Alpha subunit of beta conglycinin (Fragment) OS=Glycine max PE=2 SV=2	364.18	726.345	2	726.345	-0.0003	136	141	L	FGSNRF	E
O22120	tr|O22120|O22120_SOYBN Alpha subunit of beta conglycinin (Fragment) OS=Glycine max PE=2 SV=2	727.353	726.346	1	726.345	0.0011	136	141	L	FGSNRF	E
O22120	tr|O22120|O22120_SOYBN Alpha subunit of beta conglycinin (Fragment) OS=Glycine max PE=2 SV=2	737.347	736.34	1	736.339	0.0006	476	482	N	FLAGSQD	N
O22120	tr|O22120|O22120_SOYBN Alpha subunit of beta conglycinin (Fragment) OS=Glycine max PE=2 SV=2	738.332	737.324	1	737.323	0.001	439	444	L	SEQDIF	V
O22120	tr|O22120|O22120_SOYBN Alpha subunit of beta conglycinin (Fragment) OS=Glycine max PE=2 SV=2	370.229	738.443	2	738.443	0.0004	388	393	A	LLLPHF	N
O22120	tr|O22120|O22120_SOYBN Alpha subunit of beta conglycinin (Fragment) OS=Glycine max PE=2 SV=2	375.219	748.423	2	748.423	-0.0007	275	280	G	FSRNIL	E
O22120	tr|O22120|O22120_SOYBN Alpha subunit of beta conglycinin (Fragment) OS=Glycine max PE=2 SV=2	379.711	757.408	2	757.408	-0.0004	165	170	Q	LQNLRD	Y
O22120	tr|O22120|O22120_SOYBN Alpha subunit of beta conglycinin (Fragment) OS=Glycine max PE=2 SV=2	380.679	759.344	2	759.344	-0.0003	283	288	A	SYDTKF	E
O22120	tr|O22120|O22120_SOYBN Alpha subunit of beta conglycinin (Fragment) OS=Glycine max PE=2 SV=2	766.413	765.406	1	765.406	0	444	450	I	FVIPAGY	P
O22120	tr|O22120|O22120_SOYBN Alpha subunit of beta conglycinin (Fragment) OS=Glycine max PE=2 SV=2	387.211	772.408	2	772.408	-0.0003	177	183	F	NSKPNTL	L
O22120	tr|O22120|O22120_SOYBN Alpha subunit of beta conglycinin (Fragment) OS=Glycine max PE=2 SV=2	774.438	773.431	1	773.432	-0.0015	442	448	Q	DIFVIPA	G
O22120	tr|O22120|O22120_SOYBN Alpha subunit of beta conglycinin (Fragment) OS=Glycine max PE=2 SV=2	389.708	777.402	2	777.402	-0.0003	372	377	L	RDLDIF	L
O22120	tr|O22120|O22120_SOYBN Alpha subunit of beta conglycinin (Fragment) OS=Glycine max PE=2 SV=2	778.409	777.402	1	777.402	-0.0002	372	377	L	RDLDIF	L
O22120	tr|O22120|O22120_SOYBN Alpha subunit of beta conglycinin (Fragment) OS=Glycine max PE=2 SV=2	397.232	792.449	2	792.449	-0.0001	354	360	Y	SNKLGKF	F
O22120	tr|O22120|O22120_SOYBN Alpha subunit of beta conglycinin (Fragment) OS=Glycine max PE=2 SV=2	400.706	799.398	2	799.398	-0.0002	391	397	L	PHFNSKA	I
O22120	tr|O22120|O22120_SOYBN Alpha subunit of beta conglycinin (Fragment) OS=Glycine max PE=2 SV=2	803.39	802.383	1	802.382	0.001	477	484	F	LAGSQDNV	I
O22120	tr|O22120|O22120_SOYBN Alpha subunit of beta conglycinin (Fragment) OS=Glycine max PE=2 SV=2	404.204	806.392	2	806.392	0.0001	176	182	E	FNSKPNT	L
O22120	tr|O22120|O22120_SOYBN Alpha subunit of beta conglycinin (Fragment) OS=Glycine max PE=2 SV=2	807.4	806.393	1	806.392	0.0005	176	182	E	FNSKPNT	L
O22120	tr|O22120|O22120_SOYBN Alpha subunit of beta conglycinin (Fragment) OS=Glycine max PE=2 SV=2	808.321	807.314	1	807.313	0.0007	119	125	E	ESEDSEL	R
O22120	tr|O22120|O22120_SOYBN Alpha subunit of beta conglycinin (Fragment) OS=Glycine max PE=2 SV=2	409.755	817.494	2	817.492	0.0022	153	158	I	RVLQRF	N
O22120	tr|O22120|O22120_SOYBN Alpha subunit of beta conglycinin (Fragment) OS=Glycine max PE=2 SV=2	831.385	830.378	1	830.377	0.001	402	409	L	VINEGDAN	I
O22120	tr|O22120|O22120_SOYBN Alpha subunit of beta conglycinin (Fragment) OS=Glycine max PE=2 SV=2	831.389	830.382	1	830.381	0.0006	282	288	E	ASYDTKF	E
O22120	tr|O22120|O22120_SOYBN Alpha subunit of beta conglycinin (Fragment) OS=Glycine max PE=2 SV=2	416.198	830.382	2	830.381	0.0008	282	288	E	ASYDTKF	E
O22120	tr|O22120|O22120_SOYBN Alpha subunit of beta conglycinin (Fragment) OS=Glycine max PE=2 SV=2	417.739	833.463	2	833.465	-0.0014	351	357	D	PIYSNKL	G
O22120	tr|O22120|O22120_SOYBN Alpha subunit of beta conglycinin (Fragment) OS=Glycine max PE=2 SV=2	420.734	839.453	2	839.454	-0.0011	171	176	D	YRILEF	N
O22120	tr|O22120|O22120_SOYBN Alpha subunit of beta conglycinin (Fragment) OS=Glycine max PE=2 SV=2	840.462	839.455	1	839.454	0.0008	171	176	D	YRILEF	N
O22120	tr|O22120|O22120_SOYBN Alpha subunit of beta conglycinin (Fragment) OS=Glycine max PE=2 SV=2	421.728	841.441	2	841.441	0	159	165	F	NQRSPQL	Q
O22120	tr|O22120|O22120_SOYBN Alpha subunit of beta conglycinin (Fragment) OS=Glycine max PE=2 SV=2	422.742	843.469	2	843.47	-0.0015	289	295	F	EEINKVL	F
O22120	tr|O22120|O22120_SOYBN Alpha subunit of beta conglycinin (Fragment) OS=Glycine max PE=2 SV=2	848.381	847.374	1	847.375	-0.0005	381	388	I	VDMNEGAL	L
O22120	tr|O22120|O22120_SOYBN Alpha subunit of beta conglycinin (Fragment) OS=Glycine max PE=2 SV=2	852.385	851.378	1	851.377	0.0006	296	302	L	FSREEGQ	Q
O22120	tr|O22120|O22120_SOYBN Alpha subunit of beta conglycinin (Fragment) OS=Glycine max PE=2 SV=2	861.445	860.438	1	860.439	-0.0011	495	503	E	LAFPGSAQA	V
O22120	tr|O22120|O22120_SOYBN Alpha subunit of beta conglycinin (Fragment) OS=Glycine max PE=2 SV=2	431.719	861.423	2	861.423	0.0001	340	346	S	EDKPFNL	R
O22120	tr|O22120|O22120_SOYBN Alpha subunit of beta conglycinin (Fragment) OS=Glycine max PE=2 SV=2	434.258	866.501	2	866.501	-0.0004	386	393	E	GALLLPHF	N
O22120	tr|O22120|O22120_SOYBN Alpha subunit of beta conglycinin (Fragment) OS=Glycine max PE=2 SV=2	439.74	877.465	2	877.466	-0.0009	275	281	G	FSRNILE	A
O22120	tr|O22120|O22120_SOYBN Alpha subunit of beta conglycinin (Fragment) OS=Glycine max PE=2 SV=2	879.498	878.491	1	878.49	0.0009	443	450	D	IFVIPAGY	P
O22120	tr|O22120|O22120_SOYBN Alpha subunit of beta conglycinin (Fragment) OS=Glycine max PE=2 SV=2	443.753	885.491	2	885.492	-0.0007	177	184	F	NSKPNTLL	L
O22120	tr|O22120|O22120_SOYBN Alpha subunit of beta conglycinin (Fragment) OS=Glycine max PE=2 SV=2	446.25	890.485	2	890.486	-0.0008	372	378	L	RDLDIFL	S
O22120	tr|O22120|O22120_SOYBN Alpha subunit of beta conglycinin (Fragment) OS=Glycine max PE=2 SV=2	894.431	893.424	1	893.424	-0.0007	267	274	E	AQQSYLQG	F
O22120	tr|O22120|O22120_SOYBN Alpha subunit of beta conglycinin (Fragment) OS=Glycine max PE=2 SV=2	895.468	894.461	1	894.46	0.0007	461	468	L	NFFAIGIN	A
O22120	tr|O22120|O22120_SOYBN Alpha subunit of beta conglycinin (Fragment) OS=Glycine max PE=2 SV=2	900.407	899.399	1	899.399	0.0009	233	240	Y	VVNPDNNE	N
O22120	tr|O22120|O22120_SOYBN Alpha subunit of beta conglycinin (Fragment) OS=Glycine max PE=2 SV=2	453.743	905.472	2	905.472	-0.0001	347	353	L	RSRDPIY	S
O22120	tr|O22120|O22120_SOYBN Alpha subunit of beta conglycinin (Fragment) OS=Glycine max PE=2 SV=2	457.25	912.485	2	912.482	0.0031	390	397	L	LPHFNSKA	I
O22120	tr|O22120|O22120_SOYBN Alpha subunit of beta conglycinin (Fragment) OS=Glycine max PE=2 SV=2	461.267	920.519	2	920.519	0	431	437	E	VRKYRAE	L
O22120	tr|O22120|O22120_SOYBN Alpha subunit of beta conglycinin (Fragment) OS=Glycine max PE=2 SV=2	468.275	934.535	2	934.535	0.0002	432	438	V	RKYRAEL	S
O22120	tr|O22120|O22120_SOYBN Alpha subunit of beta conglycinin (Fragment) OS=Glycine max PE=2 SV=2	472.78	943.545	2	943.545	0	317	324	E	ISKEQIRA	L
O22120	tr|O22120|O22120_SOYBN Alpha subunit of beta conglycinin (Fragment) OS=Glycine max PE=2 SV=2	475.259	948.503	2	948.503	0.0001	275	282	G	FSRNILEA	S
O22120	tr|O22120|O22120_SOYBN Alpha subunit of beta conglycinin (Fragment) OS=Glycine max PE=2 SV=2	960.43	959.423	1	959.424	-0.0011	281	288	L	EASYDTKF	E
O22120	tr|O22120|O22120_SOYBN Alpha subunit of beta conglycinin (Fragment) OS=Glycine max PE=2 SV=2	480.719	959.423	2	959.424	-0.0008	281	288	L	EASYDTKF	E
O22120	tr|O22120|O22120_SOYBN Alpha subunit of beta conglycinin (Fragment) OS=Glycine max PE=2 SV=2	493.269	984.523	2	984.524	-0.0011	483	491	D	NVISQIPSQ	V
O22120	tr|O22120|O22120_SOYBN Alpha subunit of beta conglycinin (Fragment) OS=Glycine max PE=2 SV=2	991.543	990.536	1	990.539	-0.0027	289	296	F	EEINKVLF	S
O22120	tr|O22120|O22120_SOYBN Alpha subunit of beta conglycinin (Fragment) OS=Glycine max PE=2 SV=2	496.276	990.537	2	990.539	-0.0014	289	296	F	EEINKVLF	S
O22120	tr|O22120|O22120_SOYBN Alpha subunit of beta conglycinin (Fragment) OS=Glycine max PE=2 SV=2	496.731	991.447	2	991.447	-0.0003	469	476	N	AENNQRNF	L
O22120	tr|O22120|O22120_SOYBN Alpha subunit of beta conglycinin (Fragment) OS=Glycine max PE=2 SV=2	497.272	992.529	2	992.529	-0.0006	223	231	A	LRVPSGTTY	Y
O22120	tr|O22120|O22120_SOYBN Alpha subunit of beta conglycinin (Fragment) OS=Glycine max PE=2 SV=2	993.539	992.532	1	992.529	0.0027	223	231	A	LRVPSGTTY	Y
O22120	tr|O22120|O22120_SOYBN Alpha subunit of beta conglycinin (Fragment) OS=Glycine max PE=2 SV=2	994.525	993.518	1	993.517	0.001	442	450	Q	DIFVIPAGY	P
O22120	tr|O22120|O22120_SOYBN Alpha subunit of beta conglycinin (Fragment) OS=Glycine max PE=2 SV=2	507.728	1013.44	2	1013.44	0.0001	233	241	Y	VVNPDNNEN	L
O22120	tr|O22120|O22120_SOYBN Alpha subunit of beta conglycinin (Fragment) OS=Glycine max PE=2 SV=2	1014.45	1013.44	1	1013.44	0.0009	233	241	Y	VVNPDNNEN	L
O22120	tr|O22120|O22120_SOYBN Alpha subunit of beta conglycinin (Fragment) OS=Glycine max PE=2 SV=2	508.228	1014.44	2	1014.44	-0.0001	185	193	L	LPNHADADY	L
O22120	tr|O22120|O22120_SOYBN Alpha subunit of beta conglycinin (Fragment) OS=Glycine max PE=2 SV=2	508.257	1014.5	2	1014.5	0.0005	486	494	I	SQIPSQVQE	L
O22120	tr|O22120|O22120_SOYBN Alpha subunit of beta conglycinin (Fragment) OS=Glycine max PE=2 SV=2	513.279	1024.54	2	1024.55	-0.0009	145	152	L	FKNQYGRI	R
O22120	tr|O22120|O22120_SOYBN Alpha subunit of beta conglycinin (Fragment) OS=Glycine max PE=2 SV=2	513.79	1025.56	2	1025.57	-0.001	389	397	L	LLPHFNSKA	I
O22120	tr|O22120|O22120_SOYBN Alpha subunit of beta conglycinin (Fragment) OS=Glycine max PE=2 SV=2	1026.65	1025.65	1	1025.65	-0.0018	195	204	L	IVILNGTAIL	S
O22120	tr|O22120|O22120_SOYBN Alpha subunit of beta conglycinin (Fragment) OS=Glycine max PE=2 SV=2	517.29	1032.57	2	1032.56	0.0046	176	184	E	FNSKPNTLL	L
O22120	tr|O22120|O22120_SOYBN Alpha subunit of beta conglycinin (Fragment) OS=Glycine max PE=2 SV=2	517.809	1033.6	2	1033.6	0.0011	431	438	E	VRKYRAEL	S
O22120	tr|O22120|O22120_SOYBN Alpha subunit of beta conglycinin (Fragment) OS=Glycine max PE=2 SV=2	519.273	1036.53	2	1036.53	0.0011	508	515	L	LKNQRESY	F
O22120	tr|O22120|O22120_SOYBN Alpha subunit of beta conglycinin (Fragment) OS=Glycine max PE=2 SV=2	520.292	1038.57	2	1038.57	-0.0006	363	371	E	ITPEKNPQL	R
O22120	tr|O22120|O22120_SOYBN Alpha subunit of beta conglycinin (Fragment) OS=Glycine max PE=2 SV=2	532.239	1062.46	2	1062.46	0.001	232	240	Y	YVVNPDNNE	N
O22120	tr|O22120|O22120_SOYBN Alpha subunit of beta conglycinin (Fragment) OS=Glycine max PE=2 SV=2	532.281	1062.55	2	1062.55	0.0012	273	281	L	QGFSRNILE	A
O22120	tr|O22120|O22120_SOYBN Alpha subunit of beta conglycinin (Fragment) OS=Glycine max PE=2 SV=2	532.79	1063.57	2	1063.57	-0.0009	222	231	D	ALRVPSGTTY	Y
O22120	tr|O22120|O22120_SOYBN Alpha subunit of beta conglycinin (Fragment) OS=Glycine max PE=2 SV=2	535.766	1069.52	2	1069.52	-0.0016	136	144	L	FGSNRFETL	F
O22120	tr|O22120|O22120_SOYBN Alpha subunit of beta conglycinin (Fragment) OS=Glycine max PE=2 SV=2	1070.53	1069.52	1	1069.52	0	136	144	L	FGSNRFETL	F
O22120	tr|O22120|O22120_SOYBN Alpha subunit of beta conglycinin (Fragment) OS=Glycine max PE=2 SV=2	537.259	1072.5	2	1072.5	0.0002	402	411	L	VINEGDANIE	L
O22120	tr|O22120|O22120_SOYBN Alpha subunit of beta conglycinin (Fragment) OS=Glycine max PE=2 SV=2	542.779	1083.54	2	1083.54	0.0011	159	167	F	NQRSPQLQN	L
O22120	tr|O22120|O22120_SOYBN Alpha subunit of beta conglycinin (Fragment) OS=Glycine max PE=2 SV=2	1089.56	1088.55	1	1088.55	0.0007	495	505	E	LAFPGSAQAVE	K
O22120	tr|O22120|O22120_SOYBN Alpha subunit of beta conglycinin (Fragment) OS=Glycine max PE=2 SV=2	545.283	1088.55	2	1088.55	0.0012	495	505	E	LAFPGSAQAVE	K
O22120	tr|O22120|O22120_SOYBN Alpha subunit of beta conglycinin (Fragment) OS=Glycine max PE=2 SV=2	549.229	1096.44	2	1096.44	0.0006	207	215	L	VNNDDRDSY	R
O22120	tr|O22120|O22120_SOYBN Alpha subunit of beta conglycinin (Fragment) OS=Glycine max PE=2 SV=2	549.259	1096.5	2	1096.5	0	261	270	F	FLSSTEAQQS	Y
O22120	tr|O22120|O22120_SOYBN Alpha subunit of beta conglycinin (Fragment) OS=Glycine max PE=2 SV=2	549.826	1097.64	2	1097.63	0.0023	248	257	L	AIPVNKPGRF	E
O22120	tr|O22120|O22120_SOYBN Alpha subunit of beta conglycinin (Fragment) OS=Glycine max PE=2 SV=2	553.273	1104.53	2	1104.53	0.0006	469	477	N	AENNQRNFL	A
O22120	tr|O22120|O22120_SOYBN Alpha subunit of beta conglycinin (Fragment) OS=Glycine max PE=2 SV=2	555.801	1109.59	2	1109.59	0.0001	384	393	M	NEGALLLPHF	N
O22120	tr|O22120|O22120_SOYBN Alpha subunit of beta conglycinin (Fragment) OS=Glycine max PE=2 SV=2	556.299	1110.58	2	1110.58	0.0006	169	176	L	RDYRILEF	N
O22120	tr|O22120|O22120_SOYBN Alpha subunit of beta conglycinin (Fragment) OS=Glycine max PE=2 SV=2	557.257	1112.5	2	1112.5	0.0018	262	271	F	LSSTEAQQSY	L
O22120	tr|O22120|O22120_SOYBN Alpha subunit of beta conglycinin (Fragment) OS=Glycine max PE=2 SV=2	564.27	1126.53	2	1126.53	0	233	242	Y	VVNPDNNENL	R
O22120	tr|O22120|O22120_SOYBN Alpha subunit of beta conglycinin (Fragment) OS=Glycine max PE=2 SV=2	564.769	1127.52	2	1127.52	-0.002	185	194	L	LPNHADADYL	I
O22120	tr|O22120|O22120_SOYBN Alpha subunit of beta conglycinin (Fragment) OS=Glycine max PE=2 SV=2	1128.59	1127.58	1	1127.58	-0.0026	485	494	V	ISQIPSQVQE	L
O22120	tr|O22120|O22120_SOYBN Alpha subunit of beta conglycinin (Fragment) OS=Glycine max PE=2 SV=2	564.798	1127.58	2	1127.58	0.0001	485	494	V	ISQIPSQVQE	L
O22120	tr|O22120|O22120_SOYBN Alpha subunit of beta conglycinin (Fragment) OS=Glycine max PE=2 SV=2	570.333	1138.65	2	1138.65	0.0023	388	397	A	LLLPHFNSKA	I
O22120	tr|O22120|O22120_SOYBN Alpha subunit of beta conglycinin (Fragment) OS=Glycine max PE=2 SV=2	575.814	1149.61	2	1149.61	0.0003	507	515	K	LLKNQRESY	F
O22120	tr|O22120|O22120_SOYBN Alpha subunit of beta conglycinin (Fragment) OS=Glycine max PE=2 SV=2	578.804	1155.59	2	1155.59	0.0015	223	232	A	LRVPSGTTYY	V
O22120	tr|O22120|O22120_SOYBN Alpha subunit of beta conglycinin (Fragment) OS=Glycine max PE=2 SV=2	389.558	1165.65	3	1165.65	0.0012	351	360	D	PIYSNKLGKF	F
O22120	tr|O22120|O22120_SOYBN Alpha subunit of beta conglycinin (Fragment) OS=Glycine max PE=2 SV=2	583.835	1165.65	2	1165.65	0.0051	351	360	D	PIYSNKLGKF	F
O22120	tr|O22120|O22120_SOYBN Alpha subunit of beta conglycinin (Fragment) OS=Glycine max PE=2 SV=2	584.814	1167.61	2	1167.61	0.0009	362	371	F	EITPEKNPQL	R
O22120	tr|O22120|O22120_SOYBN Alpha subunit of beta conglycinin (Fragment) OS=Glycine max PE=2 SV=2	586.836	1171.66	2	1171.66	0.0007	315	324	I	VEISKEQIRA	L
O22120	tr|O22120|O22120_SOYBN Alpha subunit of beta conglycinin (Fragment) OS=Glycine max PE=2 SV=2	1177.51	1176.5	1	1176.5	-0.0002	232	241	Y	YVVNPDNNEN	L
O22120	tr|O22120|O22120_SOYBN Alpha subunit of beta conglycinin (Fragment) OS=Glycine max PE=2 SV=2	589.26	1176.51	2	1176.5	0.0011	232	241	Y	YVVNPDNNEN	L
O22120	tr|O22120|O22120_SOYBN Alpha subunit of beta conglycinin (Fragment) OS=Glycine max PE=2 SV=2	592.807	1183.6	2	1183.6	0.0012	508	516	L	LKNQRESYF	V
O22120	tr|O22120|O22120_SOYBN Alpha subunit of beta conglycinin (Fragment) OS=Glycine max PE=2 SV=2	1186.59	1185.59	1	1185.59	-0.0009	402	412	L	VINEGDANIEL	V
O22120	tr|O22120|O22120_SOYBN Alpha subunit of beta conglycinin (Fragment) OS=Glycine max PE=2 SV=2	593.801	1185.59	2	1185.59	0	402	412	L	VINEGDANIEL	V
O22120	tr|O22120|O22120_SOYBN Alpha subunit of beta conglycinin (Fragment) OS=Glycine max PE=2 SV=2	599.319	1196.62	2	1196.63	-0.0019	159	168	F	NQRSPQLQNL	R
O22120	tr|O22120|O22120_SOYBN Alpha subunit of beta conglycinin (Fragment) OS=Glycine max PE=2 SV=2	404.58	1210.72	3	1210.72	-0.0002	247	257	T	LAIPVNKPGRF	E
O22120	tr|O22120|O22120_SOYBN Alpha subunit of beta conglycinin (Fragment) OS=Glycine max PE=2 SV=2	606.369	1210.72	2	1210.72	0.0045	247	257	T	LAIPVNKPGRF	E
O22120	tr|O22120|O22120_SOYBN Alpha subunit of beta conglycinin (Fragment) OS=Glycine max PE=2 SV=2	613.799	1225.58	2	1225.58	0	262	272	F	LSSTEAQQSYL	Q
O22120	tr|O22120|O22120_SOYBN Alpha subunit of beta conglycinin (Fragment) OS=Glycine max PE=2 SV=2	621.314	1240.61	2	1240.61	0.0041	184	194	L	LLPNHADADYL	I
O22120	tr|O22120|O22120_SOYBN Alpha subunit of beta conglycinin (Fragment) OS=Glycine max PE=2 SV=2	621.321	1240.63	2	1240.63	-0.0002	383	393	D	MNEGALLLPHF	N
O22120	tr|O22120|O22120_SOYBN Alpha subunit of beta conglycinin (Fragment) OS=Glycine max PE=2 SV=2	423.245	1266.71	3	1266.71	0.0038	386	397	E	GALLLPHFNSKA	I
O22120	tr|O22120|O22120_SOYBN Alpha subunit of beta conglycinin (Fragment) OS=Glycine max PE=2 SV=2	634.364	1266.71	2	1266.71	0.0048	386	397	E	GALLLPHFNSKA	I
O22120	tr|O22120|O22120_SOYBN Alpha subunit of beta conglycinin (Fragment) OS=Glycine max PE=2 SV=2	637.837	1273.66	2	1273.66	0.0012	378	389	F	LSIVDMNEGALL	L
O22120	tr|O22120|O22120_SOYBN Alpha subunit of beta conglycinin (Fragment) OS=Glycine max PE=2 SV=2	426.91	1277.71	3	1277.71	-0.0003	506	515	E	KLLKNQRESY	F
O22120	tr|O22120|O22120_SOYBN Alpha subunit of beta conglycinin (Fragment) OS=Glycine max PE=2 SV=2	639.862	1277.71	2	1277.71	0.0011	506	515	E	KLLKNQRESY	F
O22120	tr|O22120|O22120_SOYBN Alpha subunit of beta conglycinin (Fragment) OS=Glycine max PE=2 SV=2	640.867	1279.72	2	1279.71	0.0055	145	154	L	FKNQYGRIRV	L
O22120	tr|O22120|O22120_SOYBN Alpha subunit of beta conglycinin (Fragment) OS=Glycine max PE=2 SV=2	645.802	1289.59	2	1289.59	0.0011	232	242	Y	YVVNPDNNENL	R
O22120	tr|O22120|O22120_SOYBN Alpha subunit of beta conglycinin (Fragment) OS=Glycine max PE=2 SV=2	649.287	1296.56	2	1296.56	0.001	205	215	L	SLVNNDDRDSY	R
O22120	tr|O22120|O22120_SOYBN Alpha subunit of beta conglycinin (Fragment) OS=Glycine max PE=2 SV=2	650.343	1298.67	2	1298.67	0.0004	401	412	I	LVINEGDANIEL	V
O22120	tr|O22120|O22120_SOYBN Alpha subunit of beta conglycinin (Fragment) OS=Glycine max PE=2 SV=2	655.383	1308.75	2	1308.75	-0.0004	126	135	L	RRHKNKNPFL	F
O22120	tr|O22120|O22120_SOYBN Alpha subunit of beta conglycinin (Fragment) OS=Glycine max PE=2 SV=2	437.259	1308.76	3	1308.75	0.0032	126	135	L	RRHKNKNPFL	F
O22120	tr|O22120|O22120_SOYBN Alpha subunit of beta conglycinin (Fragment) OS=Glycine max PE=2 SV=2	655.858	1309.7	2	1309.7	0.002	363	373	E	ITPEKNPQLRD	L
O22120	tr|O22120|O22120_SOYBN Alpha subunit of beta conglycinin (Fragment) OS=Glycine max PE=2 SV=2	658.348	1314.68	2	1314.68	0.0003	361	371	F	FEITPEKNPQL	R
O22120	tr|O22120|O22120_SOYBN Alpha subunit of beta conglycinin (Fragment) OS=Glycine max PE=2 SV=2	440.238	1317.69	3	1317.69	0.0002	516	526	Y	FVDAQPKKKEE	G
O22120	tr|O22120|O22120_SOYBN Alpha subunit of beta conglycinin (Fragment) OS=Glycine max PE=2 SV=2	659.854	1317.69	2	1317.69	0.0013	516	526	Y	FVDAQPKKKEE	G
O22120	tr|O22120|O22120_SOYBN Alpha subunit of beta conglycinin (Fragment) OS=Glycine max PE=2 SV=2	1330.73	1329.73	1	1329.73	-0.0031	495	507	E	LAFPGSAQAVEKL	L
O22120	tr|O22120|O22120_SOYBN Alpha subunit of beta conglycinin (Fragment) OS=Glycine max PE=2 SV=2	444.25	1329.73	3	1329.73	-0.0004	495	507	E	LAFPGSAQAVEKL	L
O22120	tr|O22120|O22120_SOYBN Alpha subunit of beta conglycinin (Fragment) OS=Glycine max PE=2 SV=2	665.873	1329.73	2	1329.73	0.0013	495	507	E	LAFPGSAQAVEKL	L
O22120	tr|O22120|O22120_SOYBN Alpha subunit of beta conglycinin (Fragment) OS=Glycine max PE=2 SV=2	669.833	1337.65	2	1337.65	0.0011	439	450	L	SEQDIFVIPAGY	P
O22120	tr|O22120|O22120_SOYBN Alpha subunit of beta conglycinin (Fragment) OS=Glycine max PE=2 SV=2	671.354	1340.69	2	1340.69	-0.0011	483	494	D	NVISQIPSQVQE	L
O22120	tr|O22120|O22120_SOYBN Alpha subunit of beta conglycinin (Fragment) OS=Glycine max PE=2 SV=2	671.847	1341.68	2	1341.68	0.002	402	414	L	VINEGDANIELVG	L
O22120	tr|O22120|O22120_SOYBN Alpha subunit of beta conglycinin (Fragment) OS=Glycine max PE=2 SV=2	448.237	1341.69	3	1341.69	0.0008	517	528	F	VDAQPKKKEEGN	K
O22120	tr|O22120|O22120_SOYBN Alpha subunit of beta conglycinin (Fragment) OS=Glycine max PE=2 SV=2	671.853	1341.69	2	1341.69	0.002	517	528	F	VDAQPKKKEEGN	K
O22120	tr|O22120|O22120_SOYBN Alpha subunit of beta conglycinin (Fragment) OS=Glycine max PE=2 SV=2	450.25	1347.73	3	1347.73	0.0015	347	357	L	RSRDPIYSNKL	G
O22120	tr|O22120|O22120_SOYBN Alpha subunit of beta conglycinin (Fragment) OS=Glycine max PE=2 SV=2	676.409	1350.8	2	1350.8	0.0007	390	401	L	LPHFNSKAIVIL	V
O22120	tr|O22120|O22120_SOYBN Alpha subunit of beta conglycinin (Fragment) OS=Glycine max PE=2 SV=2	677.853	1353.69	2	1353.69	-0.0006	183	194	T	LLLPNHADADYL	I
O22120	tr|O22120|O22120_SOYBN Alpha subunit of beta conglycinin (Fragment) OS=Glycine max PE=2 SV=2	687.332	1372.65	2	1372.65	-0.0006	261	272	F	FLSSTEAQQSYL	Q
O22120	tr|O22120|O22120_SOYBN Alpha subunit of beta conglycinin (Fragment) OS=Glycine max PE=2 SV=2	688.365	1374.72	2	1374.71	0.0015	516	527	Y	FVDAQPKKKEEG	N
O22120	tr|O22120|O22120_SOYBN Alpha subunit of beta conglycinin (Fragment) OS=Glycine max PE=2 SV=2	695.878	1389.74	2	1389.74	0.0014	249	260	A	IPVNKPGRFESF	F
O22120	tr|O22120|O22120_SOYBN Alpha subunit of beta conglycinin (Fragment) OS=Glycine max PE=2 SV=2	698.861	1395.71	2	1395.71	-0.0024	233	244	Y	VVNPDNNENLRL	I
O22120	tr|O22120|O22120_SOYBN Alpha subunit of beta conglycinin (Fragment) OS=Glycine max PE=2 SV=2	706.339	1410.66	2	1410.66	0.0006	262	274	F	LSSTEAQQSYLQG	F
O22120	tr|O22120|O22120_SOYBN Alpha subunit of beta conglycinin (Fragment) OS=Glycine max PE=2 SV=2	711.926	1421.84	2	1421.84	-0.0002	125	135	E	LRRHKNKNPFL	F
O22120	tr|O22120|O22120_SOYBN Alpha subunit of beta conglycinin (Fragment) OS=Glycine max PE=2 SV=2	474.953	1421.84	3	1421.84	0.0005	125	135	E	LRRHKNKNPFL	F
O22120	tr|O22120|O22120_SOYBN Alpha subunit of beta conglycinin (Fragment) OS=Glycine max PE=2 SV=2	475.958	1424.85	3	1424.85	0.0005	245	257	L	ITLAIPVNKPGRF	E
O22120	tr|O22120|O22120_SOYBN Alpha subunit of beta conglycinin (Fragment) OS=Glycine max PE=2 SV=2	713.433	1424.85	2	1424.85	0.0011	245	257	L	ITLAIPVNKPGRF	E
O22120	tr|O22120|O22120_SOYBN Alpha subunit of beta conglycinin (Fragment) OS=Glycine max PE=2 SV=2	715.337	1428.66	2	1428.66	0.0007	300	311	E	EGQQQGEQRLQE	S
O22120	tr|O22120|O22120_SOYBN Alpha subunit of beta conglycinin (Fragment) OS=Glycine max PE=2 SV=2	720.379	1438.74	2	1438.74	0.0012	362	373	F	EITPEKNPQLRD	L
O22120	tr|O22120|O22120_SOYBN Alpha subunit of beta conglycinin (Fragment) OS=Glycine max PE=2 SV=2	480.588	1438.74	3	1438.74	0.0014	362	373	F	EITPEKNPQLRD	L
O22120	tr|O22120|O22120_SOYBN Alpha subunit of beta conglycinin (Fragment) OS=Glycine max PE=2 SV=2	721.865	1441.72	2	1441.72	0.0001	413	424	L	VGLKEQQQEQQQ	E
O22120	tr|O22120|O22120_SOYBN Alpha subunit of beta conglycinin (Fragment) OS=Glycine max PE=2 SV=2	728.372	1454.73	2	1454.72	0.0058	381	393	I	VDMNEGALLLPHF	N
O22120	tr|O22120|O22120_SOYBN Alpha subunit of beta conglycinin (Fragment) OS=Glycine max PE=2 SV=2	730.865	1459.72	2	1459.72	-0.0003	463	475	F	FAIGINAENNQRN	F
O22120	tr|O22120|O22120_SOYBN Alpha subunit of beta conglycinin (Fragment) OS=Glycine max PE=2 SV=2	731.399	1460.78	2	1460.78	0.005	248	260	L	AIPVNKPGRFESF	F
O22120	tr|O22120|O22120_SOYBN Alpha subunit of beta conglycinin (Fragment) OS=Glycine max PE=2 SV=2	490.259	1467.76	3	1467.75	0.0008	159	170	F	NQRSPQLQNLRD	Y
O22120	tr|O22120|O22120_SOYBN Alpha subunit of beta conglycinin (Fragment) OS=Glycine max PE=2 SV=2	734.886	1467.76	2	1467.75	0.0033	159	170	F	NQRSPQLQNLRD	Y
O22120	tr|O22120|O22120_SOYBN Alpha subunit of beta conglycinin (Fragment) OS=Glycine max PE=2 SV=2	373.196	1488.76	4	1488.76	-0.0008	516	528	Y	FVDAQPKKKEEGN	K
O22120	tr|O22120|O22120_SOYBN Alpha subunit of beta conglycinin (Fragment) OS=Glycine max PE=2 SV=2	497.26	1488.76	3	1488.76	0.0008	516	528	Y	FVDAQPKKKEEGN	K
O22120	tr|O22120|O22120_SOYBN Alpha subunit of beta conglycinin (Fragment) OS=Glycine max PE=2 SV=2	747.796	1493.58	2	1493.58	0.0028	110	121	E	DEEQQRESEESE	D
O22120	tr|O22120|O22120_SOYBN Alpha subunit of beta conglycinin (Fragment) OS=Glycine max PE=2 SV=2	502.947	1505.82	3	1505.82	0	504	515	A	VEKLLKNQRESY	F
O22120	tr|O22120|O22120_SOYBN Alpha subunit of beta conglycinin (Fragment) OS=Glycine max PE=2 SV=2	753.918	1505.82	2	1505.82	0.0007	504	515	A	VEKLLKNQRESY	F
O22120	tr|O22120|O22120_SOYBN Alpha subunit of beta conglycinin (Fragment) OS=Glycine max PE=2 SV=2	504.272	1509.79	3	1509.79	-0.0004	384	397	M	NEGALLLPHFNSKA	I
O22120	tr|O22120|O22120_SOYBN Alpha subunit of beta conglycinin (Fragment) OS=Glycine max PE=2 SV=2	755.904	1509.79	2	1509.79	-0.0003	384	397	M	NEGALLLPHFNSKA	I
O22120	tr|O22120|O22120_SOYBN Alpha subunit of beta conglycinin (Fragment) OS=Glycine max PE=2 SV=2	779.874	1557.73	2	1557.73	0.002	261	274	F	FLSSTEAQQSYLQG	F
O22120	tr|O22120|O22120_SOYBN Alpha subunit of beta conglycinin (Fragment) OS=Glycine max PE=2 SV=2	780.394	1558.77	2	1558.77	-0.0014	232	244	Y	YVVNPDNNENLRL	I
O22120	tr|O22120|O22120_SOYBN Alpha subunit of beta conglycinin (Fragment) OS=Glycine max PE=2 SV=2	782.361	1562.71	2	1562.71	0.0009	469	482	N	AENNQRNFLAGSQD	N
O22120	tr|O22120|O22120_SOYBN Alpha subunit of beta conglycinin (Fragment) OS=Glycine max PE=2 SV=2	525.628	1573.86	3	1573.86	0.0009	247	260	T	LAIPVNKPGRFESF	F
O22120	tr|O22120|O22120_SOYBN Alpha subunit of beta conglycinin (Fragment) OS=Glycine max PE=2 SV=2	787.941	1573.87	2	1573.86	0.0054	247	260	T	LAIPVNKPGRFESF	F
O22120	tr|O22120|O22120_SOYBN Alpha subunit of beta conglycinin (Fragment) OS=Glycine max PE=2 SV=2	526.626	1576.86	3	1576.86	0.0005	503	515	Q	AVEKLLKNQRESY	F
O22120	tr|O22120|O22120_SOYBN Alpha subunit of beta conglycinin (Fragment) OS=Glycine max PE=2 SV=2	789.437	1576.86	2	1576.86	0.002	503	515	Q	AVEKLLKNQRESY	F
O22120	tr|O22120|O22120_SOYBN Alpha subunit of beta conglycinin (Fragment) OS=Glycine max PE=2 SV=2	793.913	1585.81	2	1585.81	0.0004	361	373	F	FEITPEKNPQLRD	L
O22120	tr|O22120|O22120_SOYBN Alpha subunit of beta conglycinin (Fragment) OS=Glycine max PE=2 SV=2	529.611	1585.81	3	1585.81	0.0009	361	373	F	FEITPEKNPQLRD	L
O22120	tr|O22120|O22120_SOYBN Alpha subunit of beta conglycinin (Fragment) OS=Glycine max PE=2 SV=2	804.4	1606.79	2	1606.79	0.0007	463	476	F	FAIGINAENNQRNF	L
O22120	tr|O22120|O22120_SOYBN Alpha subunit of beta conglycinin (Fragment) OS=Glycine max PE=2 SV=2	805.309	1608.6	2	1608.6	0.0013	110	122	E	DEEQQRESEESED	S
O22120	tr|O22120|O22120_SOYBN Alpha subunit of beta conglycinin (Fragment) OS=Glycine max PE=2 SV=2	805.93	1609.84	2	1609.84	0.0025	233	246	Y	VVNPDNNENLRLIT	L
O22120	tr|O22120|O22120_SOYBN Alpha subunit of beta conglycinin (Fragment) OS=Glycine max PE=2 SV=2	541.966	1622.88	3	1622.88	-0.0011	384	398	M	NEGALLLPHFNSKAI	V
O22120	tr|O22120|O22120_SOYBN Alpha subunit of beta conglycinin (Fragment) OS=Glycine max PE=2 SV=2	546.978	1637.91	3	1637.91	0.0005	123	135	D	SELRRHKNKNPFL	F
O22120	tr|O22120|O22120_SOYBN Alpha subunit of beta conglycinin (Fragment) OS=Glycine max PE=2 SV=2	821.425	1640.84	2	1640.83	0.0008	383	397	D	MNEGALLLPHFNSKA	I
O22120	tr|O22120|O22120_SOYBN Alpha subunit of beta conglycinin (Fragment) OS=Glycine max PE=2 SV=2	547.954	1640.84	3	1640.83	0.0064	383	397	D	MNEGALLLPHFNSKA	I
O22120	tr|O22120|O22120_SOYBN Alpha subunit of beta conglycinin (Fragment) OS=Glycine max PE=2 SV=2	412.489	1645.93	4	1645.93	0.0012	346	359	N	LRSRDPIYSNKLGK	F
O22120	tr|O22120|O22120_SOYBN Alpha subunit of beta conglycinin (Fragment) OS=Glycine max PE=2 SV=2	828.426	1654.84	2	1654.84	-0.0006	379	393	L	SIVDMNEGALLLPHF	N
O22120	tr|O22120|O22120_SOYBN Alpha subunit of beta conglycinin (Fragment) OS=Glycine max PE=2 SV=2	828.928	1655.84	2	1655.84	0.0004	282	295	E	ASYDTKFEEINKVL	F
O22120	tr|O22120|O22120_SOYBN Alpha subunit of beta conglycinin (Fragment) OS=Glycine max PE=2 SV=2	834.434	1666.85	2	1666.85	0.0013	362	375	F	EITPEKNPQLRDLD	I
O22120	tr|O22120|O22120_SOYBN Alpha subunit of beta conglycinin (Fragment) OS=Glycine max PE=2 SV=2	556.625	1666.85	3	1666.85	0.0017	362	375	F	EITPEKNPQLRDLD	I
O22120	tr|O22120|O22120_SOYBN Alpha subunit of beta conglycinin (Fragment) OS=Glycine max PE=2 SV=2	560.977	1679.91	3	1679.91	-0.0003	347	360	L	RSRDPIYSNKLGKF	F
O22120	tr|O22120|O22120_SOYBN Alpha subunit of beta conglycinin (Fragment) OS=Glycine max PE=2 SV=2	420.986	1679.91	4	1679.91	0.0043	347	360	L	RSRDPIYSNKLGKF	F
O22120	tr|O22120|O22120_SOYBN Alpha subunit of beta conglycinin (Fragment) OS=Glycine max PE=2 SV=2	840.965	1679.92	2	1679.91	0.0048	347	360	L	RSRDPIYSNKLGKF	F
O22120	tr|O22120|O22120_SOYBN Alpha subunit of beta conglycinin (Fragment) OS=Glycine max PE=2 SV=2	845.925	1689.84	2	1689.84	-0.0009	275	288	G	FSRNILEASYDTKF	E
O22120	tr|O22120|O22120_SOYBN Alpha subunit of beta conglycinin (Fragment) OS=Glycine max PE=2 SV=2	564.286	1689.84	3	1689.84	0.0002	275	288	G	FSRNILEASYDTKF	E
O22120	tr|O22120|O22120_SOYBN Alpha subunit of beta conglycinin (Fragment) OS=Glycine max PE=2 SV=2	564.608	1690.8	3	1690.8	0.0001	296	309	L	FSREEGQQQGEQRL	Q
O22120	tr|O22120|O22120_SOYBN Alpha subunit of beta conglycinin (Fragment) OS=Glycine max PE=2 SV=2	853.521	1705.03	2	1705.03	-0.0017	386	401	E	GALLLPHFNSKAIVIL	V
O22120	tr|O22120|O22120_SOYBN Alpha subunit of beta conglycinin (Fragment) OS=Glycine max PE=2 SV=2	569.351	1705.03	3	1705.03	0.0013	386	401	E	GALLLPHFNSKAIVIL	V
O22120	tr|O22120|O22120_SOYBN Alpha subunit of beta conglycinin (Fragment) OS=Glycine max PE=2 SV=2	860.941	1719.87	2	1719.87	-0.0017	463	477	F	FAIGINAENNQRNFL	A
O22120	tr|O22120|O22120_SOYBN Alpha subunit of beta conglycinin (Fragment) OS=Glycine max PE=2 SV=2	574.305	1719.89	3	1719.89	0.0039	216	231	Y	RLQSGDALRVPSGTTY	Y
O22120	tr|O22120|O22120_SOYBN Alpha subunit of beta conglycinin (Fragment) OS=Glycine max PE=2 SV=2	860.955	1719.89	2	1719.89	0.0042	216	231	Y	RLQSGDALRVPSGTTY	Y
O22120	tr|O22120|O22120_SOYBN Alpha subunit of beta conglycinin (Fragment) OS=Glycine max PE=2 SV=2	861.472	1720.93	2	1720.93	-0.0002	247	261	T	LAIPVNKPGRFESFF	L
O22120	tr|O22120|O22120_SOYBN Alpha subunit of beta conglycinin (Fragment) OS=Glycine max PE=2 SV=2	574.652	1720.93	3	1720.93	0.0026	247	261	T	LAIPVNKPGRFESFF	L
O22120	tr|O22120|O22120_SOYBN Alpha subunit of beta conglycinin (Fragment) OS=Glycine max PE=2 SV=2	585.313	1752.92	3	1752.92	0.0017	431	444	E	VRKYRAELSEQDIF	V
O22120	tr|O22120|O22120_SOYBN Alpha subunit of beta conglycinin (Fragment) OS=Glycine max PE=2 SV=2	884.969	1767.92	2	1767.92	0.0003	378	393	F	LSIVDMNEGALLLPHF	N
O22120	tr|O22120|O22120_SOYBN Alpha subunit of beta conglycinin (Fragment) OS=Glycine max PE=2 SV=2	887.459	1772.9	2	1772.91	-0.0014	232	246	Y	YVVNPDNNENLRLIT	L
O22120	tr|O22120|O22120_SOYBN Alpha subunit of beta conglycinin (Fragment) OS=Glycine max PE=2 SV=2	893.446	1784.88	2	1784.88	-0.0049	281	295	L	EASYDTKFEEINKVL	F
O22120	tr|O22120|O22120_SOYBN Alpha subunit of beta conglycinin (Fragment) OS=Glycine max PE=2 SV=2	597.005	1787.99	3	1787.99	0.0005	245	260	L	ITLAIPVNKPGRFESF	F
O22120	tr|O22120|O22120_SOYBN Alpha subunit of beta conglycinin (Fragment) OS=Glycine max PE=2 SV=2	895.004	1787.99	2	1787.99	0.0007	245	260	L	ITLAIPVNKPGRFESF	F
O22120	tr|O22120|O22120_SOYBN Alpha subunit of beta conglycinin (Fragment) OS=Glycine max PE=2 SV=2	600.327	1797.96	3	1797.96	-0.0034	363	377	E	ITPEKNPQLRDLDIF	L
O22120	tr|O22120|O22120_SOYBN Alpha subunit of beta conglycinin (Fragment) OS=Glycine max PE=2 SV=2	900.444	1798.87	2	1798.87	0.004	478	494	L	AGSQDNVISQIPSQVQE	L
O22120	tr|O22120|O22120_SOYBN Alpha subunit of beta conglycinin (Fragment) OS=Glycine max PE=2 SV=2	601.286	1800.84	3	1800.84	0.0015	297	311	F	SREEGQQQGEQRLQE	S
O22120	tr|O22120|O22120_SOYBN Alpha subunit of beta conglycinin (Fragment) OS=Glycine max PE=2 SV=2	901.426	1800.84	2	1800.84	0.0017	297	311	F	SREEGQQQGEQRLQE	S
O22120	tr|O22120|O22120_SOYBN Alpha subunit of beta conglycinin (Fragment) OS=Glycine max PE=2 SV=2	907.966	1813.92	2	1813.92	-0.0032	361	375	F	FEITPEKNPQLRDLD	I
O22120	tr|O22120|O22120_SOYBN Alpha subunit of beta conglycinin (Fragment) OS=Glycine max PE=2 SV=2	605.648	1813.92	3	1813.92	-0.0005	361	375	F	FEITPEKNPQLRDLD	I
O22120	tr|O22120|O22120_SOYBN Alpha subunit of beta conglycinin (Fragment) OS=Glycine max PE=2 SV=2	924.972	1847.93	2	1847.93	0.0025	463	479	F	FAIGINAENNQRNFLAG	S
O22120	tr|O22120|O22120_SOYBN Alpha subunit of beta conglycinin (Fragment) OS=Glycine max PE=2 SV=2	619.317	1854.93	3	1854.93	-0.0015	381	397	I	VDMNEGALLLPHFNSKA	I
O22120	tr|O22120|O22120_SOYBN Alpha subunit of beta conglycinin (Fragment) OS=Glycine max PE=2 SV=2	941.968	1881.92	2	1881.92	-0.001	177	193	F	NSKPNTLLLPNHADADY	L
O22120	tr|O22120|O22120_SOYBN Alpha subunit of beta conglycinin (Fragment) OS=Glycine max PE=2 SV=2	628.316	1881.92	3	1881.92	0.0029	177	193	F	NSKPNTLLLPNHADADY	L
O22120	tr|O22120|O22120_SOYBN Alpha subunit of beta conglycinin (Fragment) OS=Glycine max PE=2 SV=2	949.94	1897.87	2	1897.87	-0.0002	416	430	L	KEQQQEQQQEEQPLE	V
O22120	tr|O22120|O22120_SOYBN Alpha subunit of beta conglycinin (Fragment) OS=Glycine max PE=2 SV=2	956.986	1911.96	2	1911.95	0.0031	477	494	F	LAGSQDNVISQIPSQVQE	L
O22120	tr|O22120|O22120_SOYBN Alpha subunit of beta conglycinin (Fragment) OS=Glycine max PE=2 SV=2	964.507	1927	2	1927.01	-0.0051	362	377	F	EITPEKNPQLRDLDIF	L
O22120	tr|O22120|O22120_SOYBN Alpha subunit of beta conglycinin (Fragment) OS=Glycine max PE=2 SV=2	643.343	1927.01	3	1927.01	0.0034	362	377	F	EITPEKNPQLRDLDIF	L
O22120	tr|O22120|O22120_SOYBN Alpha subunit of beta conglycinin (Fragment) OS=Glycine max PE=2 SV=2	968.537	1935.06	2	1935.06	-0.0019	245	261	L	ITLAIPVNKPGRFESFF	L
O22120	tr|O22120|O22120_SOYBN Alpha subunit of beta conglycinin (Fragment) OS=Glycine max PE=2 SV=2	646.028	1935.06	3	1935.06	0	245	261	L	ITLAIPVNKPGRFESFF	L
O22120	tr|O22120|O22120_SOYBN Alpha subunit of beta conglycinin (Fragment) OS=Glycine max PE=2 SV=2	969.889	1937.76	2	1937.76	0.0024	110	125	E	DEEQQRESEESEDSEL	R
O22120	tr|O22120|O22120_SOYBN Alpha subunit of beta conglycinin (Fragment) OS=Glycine max PE=2 SV=2	974.959	1947.9	2	1947.9	0.0006	296	311	L	FSREEGQQQGEQRLQE	S
O22120	tr|O22120|O22120_SOYBN Alpha subunit of beta conglycinin (Fragment) OS=Glycine max PE=2 SV=2	650.309	1947.91	3	1947.9	0.0016	296	311	L	FSREEGQQQGEQRLQE	S
O22120	tr|O22120|O22120_SOYBN Alpha subunit of beta conglycinin (Fragment) OS=Glycine max PE=2 SV=2	650.379	1948.11	3	1948.11	0.0004	384	401	M	NEGALLLPHFNSKAIVIL	V
O22120	tr|O22120|O22120_SOYBN Alpha subunit of beta conglycinin (Fragment) OS=Glycine max PE=2 SV=2	975.065	1948.12	2	1948.11	0.0009	384	401	M	NEGALLLPHFNSKAIVIL	V
O22120	tr|O22120|O22120_SOYBN Alpha subunit of beta conglycinin (Fragment) OS=Glycine max PE=2 SV=2	998.51	1995.01	2	1995.01	-0.0011	177	194	F	NSKPNTLLLPNHADADYL	I
O22120	tr|O22120|O22120_SOYBN Alpha subunit of beta conglycinin (Fragment) OS=Glycine max PE=2 SV=2	666.009	1995.01	3	1995.01	0.0001	177	194	F	NSKPNTLLLPNHADADYL	I
O22120	tr|O22120|O22120_SOYBN Alpha subunit of beta conglycinin (Fragment) OS=Glycine max PE=2 SV=2	1006.48	2010.95	2	2010.95	0.0014	415	430	G	LKEQQQEQQQEEQPLE	V
O22120	tr|O22120|O22120_SOYBN Alpha subunit of beta conglycinin (Fragment) OS=Glycine max PE=2 SV=2	671.697	2012.07	3	2012.07	0.002	155	170	V	LQRFNQRSPQLQNLRD	Y
O22120	tr|O22120|O22120_SOYBN Alpha subunit of beta conglycinin (Fragment) OS=Glycine max PE=2 SV=2	1012.97	2023.92	2	2023.92	-0.0039	205	222	L	SLVNNDDRDSYRLQSGDA	L
O22120	tr|O22120|O22120_SOYBN Alpha subunit of beta conglycinin (Fragment) OS=Glycine max PE=2 SV=2	675.647	2023.92	3	2023.92	0.0009	205	222	L	SLVNNDDRDSYRLQSGDA	L
O22120	tr|O22120|O22120_SOYBN Alpha subunit of beta conglycinin (Fragment) OS=Glycine max PE=2 SV=2	677.337	2028.99	3	2028.99	-0.0012	176	193	E	FNSKPNTLLLPNHADADY	L
O22120	tr|O22120|O22120_SOYBN Alpha subunit of beta conglycinin (Fragment) OS=Glycine max PE=2 SV=2	1015.5	2028.99	2	2028.99	-0.0003	176	193	E	FNSKPNTLLLPNHADADY	L
O22120	tr|O22120|O22120_SOYBN Alpha subunit of beta conglycinin (Fragment) OS=Glycine max PE=2 SV=2	1021.05	2040.09	2	2040.09	0.0002	362	378	F	EITPEKNPQLRDLDIFL	S
O22120	tr|O22120|O22120_SOYBN Alpha subunit of beta conglycinin (Fragment) OS=Glycine max PE=2 SV=2	681.037	2040.09	3	2040.09	0.0007	362	378	F	EITPEKNPQLRDLDIFL	S
O22120	tr|O22120|O22120_SOYBN Alpha subunit of beta conglycinin (Fragment) OS=Glycine max PE=2 SV=2	686.022	2055.04	3	2055.05	-0.0018	379	397	L	SIVDMNEGALLLPHFNSKA	I
O22120	tr|O22120|O22120_SOYBN Alpha subunit of beta conglycinin (Fragment) OS=Glycine max PE=2 SV=2	1028.53	2055.05	2	2055.05	-0.0004	379	397	L	SIVDMNEGALLLPHFNSKA	I
O22120	tr|O22120|O22120_SOYBN Alpha subunit of beta conglycinin (Fragment) OS=Glycine max PE=2 SV=2	1030.52	2059.02	2	2059.02	-0.0011	476	494	N	FLAGSQDNVISQIPSQVQE	L
O22120	tr|O22120|O22120_SOYBN Alpha subunit of beta conglycinin (Fragment) OS=Glycine max PE=2 SV=2	692.364	2074.07	3	2074.07	-0.0027	361	377	F	FEITPEKNPQLRDLDIF	L
O22120	tr|O22120|O22120_SOYBN Alpha subunit of beta conglycinin (Fragment) OS=Glycine max PE=2 SV=2	1038.05	2074.08	2	2074.07	0.0045	361	377	F	FEITPEKNPQLRDLDIF	L
O22120	tr|O22120|O22120_SOYBN Alpha subunit of beta conglycinin (Fragment) OS=Glycine max PE=2 SV=2	700.36	2098.06	3	2098.06	0.0028	119	135	E	ESEDSELRRHKNKNPFL	F
O22120	tr|O22120|O22120_SOYBN Alpha subunit of beta conglycinin (Fragment) OS=Glycine max PE=2 SV=2	700.394	2098.16	3	2098.15	0.0058	495	513	E	LAFPGSAQAVEKLLKNQRE	S
O22120	tr|O22120|O22120_SOYBN Alpha subunit of beta conglycinin (Fragment) OS=Glycine max PE=2 SV=2	712.342	2134	3	2134	0.0004	296	313	L	FSREEGQQQGEQRLQESV	I
O22120	tr|O22120|O22120_SOYBN Alpha subunit of beta conglycinin (Fragment) OS=Glycine max PE=2 SV=2	1071.54	2141.07	2	2141.08	-0.0032	262	280	F	LSSTEAQQSYLQGFSRNIL	E
O22120	tr|O22120|O22120_SOYBN Alpha subunit of beta conglycinin (Fragment) OS=Glycine max PE=2 SV=2	715.032	2142.07	3	2142.07	0.0001	176	194	E	FNSKPNTLLLPNHADADYL	I
O22120	tr|O22120|O22120_SOYBN Alpha subunit of beta conglycinin (Fragment) OS=Glycine max PE=2 SV=2	1072.05	2142.08	2	2142.07	0.002	176	194	E	FNSKPNTLLLPNHADADYL	I
O22120	tr|O22120|O22120_SOYBN Alpha subunit of beta conglycinin (Fragment) OS=Glycine max PE=2 SV=2	1084.53	2167.04	2	2167.04	-0.0018	413	430	L	VGLKEQQQEQQQEEQPLE	V
O22120	tr|O22120|O22120_SOYBN Alpha subunit of beta conglycinin (Fragment) OS=Glycine max PE=2 SV=2	723.354	2167.04	3	2167.04	0.0007	413	430	L	VGLKEQQQEQQQEEQPLE	V
O22120	tr|O22120|O22120_SOYBN Alpha subunit of beta conglycinin (Fragment) OS=Glycine max PE=2 SV=2	1085.07	2168.12	2	2168.13	-0.0083	378	397	F	LSIVDMNEGALLLPHFNSKA	I
O22120	tr|O22120|O22120_SOYBN Alpha subunit of beta conglycinin (Fragment) OS=Glycine max PE=2 SV=2	723.718	2168.13	3	2168.13	0.0025	378	397	F	LSIVDMNEGALLLPHFNSKA	I
O22120	tr|O22120|O22120_SOYBN Alpha subunit of beta conglycinin (Fragment) OS=Glycine max PE=2 SV=2	1090.03	2178.04	2	2178.05	-0.0018	463	482	F	FAIGINAENNQRNFLAGSQD	N
O22120	tr|O22120|O22120_SOYBN Alpha subunit of beta conglycinin (Fragment) OS=Glycine max PE=2 SV=2	727.022	2178.04	3	2178.05	-0.0015	463	482	F	FAIGINAENNQRNFLAGSQD	N
O22120	tr|O22120|O22120_SOYBN Alpha subunit of beta conglycinin (Fragment) OS=Glycine max PE=2 SV=2	1094.59	2187.16	2	2187.16	0.002	361	378	F	FEITPEKNPQLRDLDIFL	S
O22120	tr|O22120|O22120_SOYBN Alpha subunit of beta conglycinin (Fragment) OS=Glycine max PE=2 SV=2	730.062	2187.16	3	2187.16	0.0061	361	378	F	FEITPEKNPQLRDLDIFL	S
O22120	tr|O22120|O22120_SOYBN Alpha subunit of beta conglycinin (Fragment) OS=Glycine max PE=2 SV=2	1145.08	2288.14	2	2288.14	-0.0008	261	280	F	FLSSTEAQQSYLQGFSRNIL	E
O22120	tr|O22120|O22120_SOYBN Alpha subunit of beta conglycinin (Fragment) OS=Glycine max PE=2 SV=2	763.722	2288.14	3	2288.14	0.0002	261	280	F	FLSSTEAQQSYLQGFSRNIL	E
O22120	tr|O22120|O22120_SOYBN Alpha subunit of beta conglycinin (Fragment) OS=Glycine max PE=2 SV=2	777.053	2328.14	3	2328.13	0.0062	297	316	F	SREEGQQQGEQRLQESVIVE	I
O22120	tr|O22120|O22120_SOYBN Alpha subunit of beta conglycinin (Fragment) OS=Glycine max PE=2 SV=2	782.394	2344.16	3	2344.16	0.004	36	54	E	DEQPRPIPFPRPQPRQEEE	H
O22120	tr|O22120|O22120_SOYBN Alpha subunit of beta conglycinin (Fragment) OS=Glycine max PE=2 SV=2	588.069	2348.25	4	2348.25	-0.0001	495	515	E	LAFPGSAQAVEKLLKNQRESY	F
O22120	tr|O22120|O22120_SOYBN Alpha subunit of beta conglycinin (Fragment) OS=Glycine max PE=2 SV=2	783.757	2348.25	3	2348.25	0.0008	495	515	E	LAFPGSAQAVEKLLKNQRESY	F
O22120	tr|O22120|O22120_SOYBN Alpha subunit of beta conglycinin (Fragment) OS=Glycine max PE=2 SV=2	1175.13	2348.25	2	2348.25	0.0028	495	515	E	LAFPGSAQAVEKLLKNQRESY	F
O22120	tr|O22120|O22120_SOYBN Alpha subunit of beta conglycinin (Fragment) OS=Glycine max PE=2 SV=2	787.762	2360.26	3	2360.26	0.0023	126	144	L	RRHKNKNPFLFGSNRFETL	F
O22120	tr|O22120|O22120_SOYBN Alpha subunit of beta conglycinin (Fragment) OS=Glycine max PE=2 SV=2	797.073	2388.2	3	2388.2	-0.0012	366	385	P	EKNPQLRDLDIFLSIVDMNE	G
O22120	tr|O22120|O22120_SOYBN Alpha subunit of beta conglycinin (Fragment) OS=Glycine max PE=2 SV=2	1196.59	2391.16	2	2391.16	0.0009	463	484	F	FAIGINAENNQRNFLAGSQDNV	I
O22120	tr|O22120|O22120_SOYBN Alpha subunit of beta conglycinin (Fragment) OS=Glycine max PE=2 SV=2	1209.6	2417.18	2	2417.19	-0.0028	261	281	F	FLSSTEAQQSYLQGFSRNILE	A
O22120	tr|O22120|O22120_SOYBN Alpha subunit of beta conglycinin (Fragment) OS=Glycine max PE=2 SV=2	806.738	2417.19	3	2417.19	0.0047	261	281	F	FLSSTEAQQSYLQGFSRNILE	A
O22120	tr|O22120|O22120_SOYBN Alpha subunit of beta conglycinin (Fragment) OS=Glycine max PE=2 SV=2	826.074	2475.2	3	2475.2	0.0007	296	316	L	FSREEGQQQGEQRLQESVIVE	I
O22120	tr|O22120|O22120_SOYBN Alpha subunit of beta conglycinin (Fragment) OS=Glycine max PE=2 SV=2	620.597	2478.36	4	2478.36	0.0056	325	346	A	LSKRAKSSSRKTISSEDKPFNL	R
O22120	tr|O22120|O22120_SOYBN Alpha subunit of beta conglycinin (Fragment) OS=Glycine max PE=2 SV=2	827.128	2478.36	3	2478.36	0.0069	325	346	A	LSKRAKSSSRKTISSEDKPFNL	R
O22120	tr|O22120|O22120_SOYBN Alpha subunit of beta conglycinin (Fragment) OS=Glycine max PE=2 SV=2	1245.12	2488.22	2	2488.22	-0.0011	261	282	F	FLSSTEAQQSYLQGFSRNILEA	S
O22120	tr|O22120|O22120_SOYBN Alpha subunit of beta conglycinin (Fragment) OS=Glycine max PE=2 SV=2	830.415	2488.22	3	2488.22	-0.0003	261	282	F	FLSSTEAQQSYLQGFSRNILEA	S
O22120	tr|O22120|O22120_SOYBN Alpha subunit of beta conglycinin (Fragment) OS=Glycine max PE=2 SV=2	832.129	2493.37	3	2493.37	-0.0001	378	400	F	LSIVDMNEGALLLPHFNSKAIVI	L
O22120	tr|O22120|O22120_SOYBN Alpha subunit of beta conglycinin (Fragment) OS=Glycine max PE=2 SV=2	624.835	2495.31	4	2495.32	-0.007	495	516	E	LAFPGSAQAVEKLLKNQRESYF	V
O22120	tr|O22120|O22120_SOYBN Alpha subunit of beta conglycinin (Fragment) OS=Glycine max PE=2 SV=2	832.78	2495.32	3	2495.32	0.0018	495	516	E	LAFPGSAQAVEKLLKNQRESYF	V
O22120	tr|O22120|O22120_SOYBN Alpha subunit of beta conglycinin (Fragment) OS=Glycine max PE=2 SV=2	839.762	2516.26	3	2516.26	0.0025	289	309	F	EEINKVLFSREEGQQQGEQRL	Q
O22120	tr|O22120|O22120_SOYBN Alpha subunit of beta conglycinin (Fragment) OS=Glycine max PE=2 SV=2	845.437	2533.29	3	2533.29	-0.002	223	244	A	LRVPSGTTYYVVNPDNNENLRL	I
O22120	tr|O22120|O22120_SOYBN Alpha subunit of beta conglycinin (Fragment) OS=Glycine max PE=2 SV=2	846.684	2537.03	3	2537.03	0.0028	102	121	E	ERKQEEDEDEEQQRESEESE	D
O22120	tr|O22120|O22120_SOYBN Alpha subunit of beta conglycinin (Fragment) OS=Glycine max PE=2 SV=2	856.809	2567.41	3	2567.4	0.0105	486	509	I	SQIPSQVQELAFPGSAQAVEKLLK	N
O22120	tr|O22120|O22120_SOYBN Alpha subunit of beta conglycinin (Fragment) OS=Glycine max PE=2 SV=2	868.471	2602.39	3	2602.39	0.0024	124	144	S	ELRRHKNKNPFLFGSNRFETL	F
O22120	tr|O22120|O22120_SOYBN Alpha subunit of beta conglycinin (Fragment) OS=Glycine max PE=2 SV=2	869.825	2606.45	3	2606.45	0.003	378	401	F	LSIVDMNEGALLLPHFNSKAIVIL	V
O22120	tr|O22120|O22120_SOYBN Alpha subunit of beta conglycinin (Fragment) OS=Glycine max PE=2 SV=2	883.497	2647.47	3	2647.46	0.0111	145	165	L	FKNQYGRIRVLQRFNQRSPQL	Q
O22120	tr|O22120|O22120_SOYBN Alpha subunit of beta conglycinin (Fragment) OS=Glycine max PE=2 SV=2	902.129	2703.37	3	2703.37	0.0005	171	193	D	YRILEFNSKPNTLLLPNHADADY	L
O22120	tr|O22120|O22120_SOYBN Alpha subunit of beta conglycinin (Fragment) OS=Glycine max PE=2 SV=2	916.817	2747.43	3	2747.42	0.0041	223	246	A	LRVPSGTTYYVVNPDNNENLRLIT	L
O22120	tr|O22120|O22120_SOYBN Alpha subunit of beta conglycinin (Fragment) OS=Glycine max PE=2 SV=2	925.464	2773.37	3	2773.36	0.0076	289	311	F	EEINKVLFSREEGQQQGEQRLQE	S
O22120	tr|O22120|O22120_SOYBN Alpha subunit of beta conglycinin (Fragment) OS=Glycine max PE=2 SV=2	933.784	2798.33	3	2798.32	0.0099	207	231	L	VNNDDRDSYRLQSGDALRVPSGTTY	Y
O22120	tr|O22120|O22120_SOYBN Alpha subunit of beta conglycinin (Fragment) OS=Glycine max PE=2 SV=2	705.119	2816.45	4	2816.45	-0.0034	171	194	D	YRILEFNSKPNTLLLPNHADADYL	I
O22120	tr|O22120|O22120_SOYBN Alpha subunit of beta conglycinin (Fragment) OS=Glycine max PE=2 SV=2	939.827	2816.46	3	2816.45	0.0085	171	194	D	YRILEFNSKPNTLLLPNHADADYL	I
O22120	tr|O22120|O22120_SOYBN Alpha subunit of beta conglycinin (Fragment) OS=Glycine max PE=2 SV=2	957.051	2868.13	3	2868.13	0.0028	102	124	E	ERKQEEDEDEEQQRESEESEDSE	L
O22120	tr|O22120|O22120_SOYBN Alpha subunit of beta conglycinin (Fragment) OS=Glycine max PE=2 SV=2	962.808	2885.4	3	2885.39	0.0112	469	494	N	AENNQRNFLAGSQDNVISQIPSQVQE	L
O22120	tr|O22120|O22120_SOYBN Alpha subunit of beta conglycinin (Fragment) OS=Glycine max PE=2 SV=2	972.16	2913.46	3	2913.46	-0.0003	416	438	L	KEQQQEQQQEEQPLEVRKYRAEL	S
O22120	tr|O22120|O22120_SOYBN Alpha subunit of beta conglycinin (Fragment) OS=Glycine max PE=2 SV=2	987.499	2959.48	3	2959.46	0.0127	289	313	F	EEINKVLFSREEGQQQGEQRLQESV	I
O22120	tr|O22120|O22120_SOYBN Alpha subunit of beta conglycinin (Fragment) OS=Glycine max PE=2 SV=2	994.745	2981.21	3	2981.21	0.0019	102	125	E	ERKQEEDEDEEQQRESEESEDSEL	R
O22120	tr|O22120|O22120_SOYBN Alpha subunit of beta conglycinin (Fragment) OS=Glycine max PE=2 SV=2	1000.17	2997.49	3	2997.5	-0.01	478	506	L	AGSQDNVISQIPSQVQELAFPGSAQAVEK	L
O22120	tr|O22120|O22120_SOYBN Alpha subunit of beta conglycinin (Fragment) OS=Glycine max PE=2 SV=2	1000.49	2998.44	3	2998.44	0.0008	205	231	L	SLVNNDDRDSYRLQSGDALRVPSGTTY	Y
O22120	tr|O22120|O22120_SOYBN Alpha subunit of beta conglycinin (Fragment) OS=Glycine max PE=2 SV=2	750.618	2998.44	4	2998.44	0.006	205	231	L	SLVNNDDRDSYRLQSGDALRVPSGTTY	Y
O22120	tr|O22120|O22120_SOYBN Alpha subunit of beta conglycinin (Fragment) OS=Glycine max PE=2 SV=2	1009.85	3026.54	3	3026.54	-0.0008	415	438	G	LKEQQQEQQQEEQPLEVRKYRAEL	S
O22120	tr|O22120|O22120_SOYBN Alpha subunit of beta conglycinin (Fragment) OS=Glycine max PE=2 SV=2	757.646	3026.56	4	3026.54	0.014	415	438	G	LKEQQQEQQQEEQPLEVRKYRAEL	S
O22120	tr|O22120|O22120_SOYBN Alpha subunit of beta conglycinin (Fragment) OS=Glycine max PE=2 SV=2	1028.5	3082.49	3	3082.49	-0.0017	262	288	F	LSSTEAQQSYLQGFSRNILEASYDTKF	E
O22120	tr|O22120|O22120_SOYBN Alpha subunit of beta conglycinin (Fragment) OS=Glycine max PE=2 SV=2	1049.19	3144.56	3	3144.56	0.0024	463	491	F	FAIGINAENNQRNFLAGSQDNVISQIPSQ	V
O22120	tr|O22120|O22120_SOYBN Alpha subunit of beta conglycinin (Fragment) OS=Glycine max PE=2 SV=2	1054.84	3161.49	3	3161.5	-0.0066	205	232	L	SLVNNDDRDSYRLQSGDALRVPSGTTYY	V
O22120	tr|O22120|O22120_SOYBN Alpha subunit of beta conglycinin (Fragment) OS=Glycine max PE=2 SV=2	796.664	3182.63	4	3182.63	-0.0062	413	438	L	VGLKEQQQEQQQEEQPLEVRKYRAEL	S
O22120	tr|O22120|O22120_SOYBN Alpha subunit of beta conglycinin (Fragment) OS=Glycine max PE=2 SV=2	1061.88	3182.63	3	3182.63	0.0005	413	438	L	VGLKEQQQEQQQEEQPLEVRKYRAEL	S
O22120	tr|O22120|O22120_SOYBN Alpha subunit of beta conglycinin (Fragment) OS=Glycine max PE=2 SV=2	1077.53	3229.56	3	3229.56	0.0067	261	288	F	FLSSTEAQQSYLQGFSRNILEASYDTKF	E
O22120	tr|O22120|O22120_SOYBN Alpha subunit of beta conglycinin (Fragment) OS=Glycine max PE=2 SV=2	1101.23	3300.66	3	3300.66	0.0019	289	316	F	EEINKVLFSREEGQQQGEQRLQESVIVE	I
O22120	tr|O22120|O22120_SOYBN Alpha subunit of beta conglycinin (Fragment) OS=Glycine max PE=2 SV=2	1118.89	3353.66	3	3353.66	0	464	494	F	AIGINAENNQRNFLAGSQDNVISQIPSQVQE	L
O22120	tr|O22120|O22120_SOYBN Alpha subunit of beta conglycinin (Fragment) OS=Glycine max PE=2 SV=2	876.19	3500.73	4	3500.73	0.0037	463	494	F	FAIGINAENNQRNFLAGSQDNVISQIPSQVQE	L
O22120	tr|O22120|O22120_SOYBN Alpha subunit of beta conglycinin (Fragment) OS=Glycine max PE=2 SV=2	1167.92	3500.73	3	3500.73	0.004	463	494	F	FAIGINAENNQRNFLAGSQDNVISQIPSQVQE	L
O22120	tr|O22120|O22120_SOYBN Alpha subunit of beta conglycinin (Fragment) OS=Glycine max PE=2 SV=2	882.701	3526.78	4	3526.77	0.0107	413	441	L	VGLKEQQQEQQQEEQPLEVRKYRAELSEQ	D
O22120	tr|O22120|O22120_SOYBN Alpha subunit of beta conglycinin (Fragment) OS=Glycine max PE=2 SV=2	1224.65	3670.93	3	3670.93	-0.001	483	515	D	NVISQIPSQVQELAFPGSAQAVEKLLKNQRESY	F
O22120	tr|O22120|O22120_SOYBN Alpha subunit of beta conglycinin (Fragment) OS=Glycine max PE=2 SV=2	939.729	3754.89	4	3754.88	0.0096	413	443	L	VGLKEQQQEQQQEEQPLEVRKYRAELSEQDI	F
O22120	tr|O22120|O22120_SOYBN Alpha subunit of beta conglycinin (Fragment) OS=Glycine max PE=2 SV=2	1036.07	4140.25	4	4140.26	-0.0073	325	360	A	LSKRAKSSSRKTISSEDKPFNLRSRDPIYSNKLGKF	F
O22120	tr|O22120|O22120_SOYBN Alpha subunit of beta conglycinin (Fragment) OS=Glycine max PE=2 SV=2	1112.31	4445.2	4	4445.19	0.0073	275	311	G	FSRNILEASYDTKFEEINKVLFSREEGQQQGEQRLQE	S
Q4LER6	tr|Q4LER6|Q4LER6_SOYBN Beta-conglycinin alpha prime subunit OS=Glycine max GN=Cgy-1 PE=2 SV=1	545.33	544.322	1	544.322	0.0003	491	495	L	VGIKE	Q
Q4LER6	tr|Q4LER6|Q4LER6_SOYBN Beta-conglycinin alpha prime subunit OS=Glycine max GN=Cgy-1 PE=2 SV=1	650.314	649.307	1	649.307	-0.0001	462	467	M	NEGALF	L
Q4LER6	tr|Q4LER6|Q4LER6_SOYBN Beta-conglycinin alpha prime subunit OS=Glycine max GN=Cgy-1 PE=2 SV=1	668.342	667.334	1	667.333	0.0014	541	546	F	FAFGIN	A
Q4LER6	tr|Q4LER6|Q4LER6_SOYBN Beta-conglycinin alpha prime subunit OS=Glycine max GN=Cgy-1 PE=2 SV=1	361.216	720.417	2	720.417	0.0001	353	358	G	FSKNIL	E
Q4LER6	tr|Q4LER6|Q4LER6_SOYBN Beta-conglycinin alpha prime subunit OS=Glycine max GN=Cgy-1 PE=2 SV=1	731.358	730.351	1	730.35	0.001	480	486	L	VINEGEA	N
Q4LER6	tr|Q4LER6|Q4LER6_SOYBN Beta-conglycinin alpha prime subunit OS=Glycine max GN=Cgy-1 PE=2 SV=1	380.24	758.465	2	758.465	0.0001	432	438	Y	SNKLGKL	F
Q4LER6	tr|Q4LER6|Q4LER6_SOYBN Beta-conglycinin alpha prime subunit OS=Glycine max GN=Cgy-1 PE=2 SV=1	382.7	763.385	2	763.386	-0.0019	450	455	L	RDLDVF	L
Q4LER6	tr|Q4LER6|Q4LER6_SOYBN Beta-conglycinin alpha prime subunit OS=Glycine max GN=Cgy-1 PE=2 SV=1	387.221	772.427	2	772.427	-0.0006	466	471	A	LFLPHF	N
Q4LER6	tr|Q4LER6|Q4LER6_SOYBN Beta-conglycinin alpha prime subunit OS=Glycine max GN=Cgy-1 PE=2 SV=1	845.4	844.393	1	844.393	0.0006	480	487	L	VINEGEAN	I
Q4LER6	tr|Q4LER6|Q4LER6_SOYBN Beta-conglycinin alpha prime subunit OS=Glycine max GN=Cgy-1 PE=2 SV=1	425.738	849.461	2	849.46	0.0013	353	359	G	FSKNILE	A
Q4LER6	tr|Q4LER6|Q4LER6_SOYBN Beta-conglycinin alpha prime subunit OS=Glycine max GN=Cgy-1 PE=2 SV=1	438.204	874.394	2	874.393	0.0001	263	270	L	LPHHADAD	Y
Q4LER6	tr|Q4LER6|Q4LER6_SOYBN Beta-conglycinin alpha prime subunit OS=Glycine max GN=Cgy-1 PE=2 SV=1	875.401	874.394	1	874.393	0.0003	263	270	L	LPHHADAD	Y
Q4LER6	tr|Q4LER6|Q4LER6_SOYBN Beta-conglycinin alpha prime subunit OS=Glycine max GN=Cgy-1 PE=2 SV=1	439.243	876.471	2	876.471	0.0005	450	456	L	RDLDVFL	S
Q4LER6	tr|Q4LER6|Q4LER6_SOYBN Beta-conglycinin alpha prime subunit OS=Glycine max GN=Cgy-1 PE=2 SV=1	446.243	890.471	2	890.471	-0.0002	585	592	N	LIKSQSES	Y
Q4LER6	tr|Q4LER6|Q4LER6_SOYBN Beta-conglycinin alpha prime subunit OS=Glycine max GN=Cgy-1 PE=2 SV=1	941.458	940.451	1	940.45	0.0003	586	593	L	IKSQSESY	F
Q4LER6	tr|Q4LER6|Q4LER6_SOYBN Beta-conglycinin alpha prime subunit OS=Glycine max GN=Cgy-1 PE=2 SV=1	471.233	940.451	2	940.45	0.0004	586	593	L	IKSQSESY	F
Q4LER6	tr|Q4LER6|Q4LER6_SOYBN Beta-conglycinin alpha prime subunit OS=Glycine max GN=Cgy-1 PE=2 SV=1	977.54	976.533	1	976.534	-0.0011	301	309	A	LRVPAGTTY	Y
Q4LER6	tr|Q4LER6|Q4LER6_SOYBN Beta-conglycinin alpha prime subunit OS=Glycine max GN=Cgy-1 PE=2 SV=1	489.275	976.536	2	976.534	0.002	301	309	A	LRVPAGTTY	Y
Q4LER6	tr|Q4LER6|Q4LER6_SOYBN Beta-conglycinin alpha prime subunit OS=Glycine max GN=Cgy-1 PE=2 SV=1	497.277	992.54	2	992.54	-0.0002	215	222	F	NSKRFQTL	F
Q4LER6	tr|Q4LER6|Q4LER6_SOYBN Beta-conglycinin alpha prime subunit OS=Glycine max GN=Cgy-1 PE=2 SV=1	501.309	1000.6	2	1000.6	0.0007	395	402	E	ISKKQIRE	L
Q4LER6	tr|Q4LER6|Q4LER6_SOYBN Beta-conglycinin alpha prime subunit OS=Glycine max GN=Cgy-1 PE=2 SV=1	518.279	1034.54	2	1034.54	0.0043	351	359	L	QGFSKNILE	A
Q4LER6	tr|Q4LER6|Q4LER6_SOYBN Beta-conglycinin alpha prime subunit OS=Glycine max GN=Cgy-1 PE=2 SV=1	527.774	1053.53	2	1053.53	0.0003	585	593	N	LIKSQSESY	F
Q4LER6	tr|Q4LER6|Q4LER6_SOYBN Beta-conglycinin alpha prime subunit OS=Glycine max GN=Cgy-1 PE=2 SV=1	354.191	1059.55	3	1059.55	0.0001	467	475	L	FLPHFNSKA	I
Q4LER6	tr|Q4LER6|Q4LER6_SOYBN Beta-conglycinin alpha prime subunit OS=Glycine max GN=Cgy-1 PE=2 SV=1	530.783	1059.55	2	1059.55	0.0012	467	475	L	FLPHFNSKA	I
Q4LER6	tr|Q4LER6|Q4LER6_SOYBN Beta-conglycinin alpha prime subunit OS=Glycine max GN=Cgy-1 PE=2 SV=1	531.246	1060.48	2	1060.48	-0.0004	283	291	L	TLVNNDDRD	S
Q4LER6	tr|Q4LER6|Q4LER6_SOYBN Beta-conglycinin alpha prime subunit OS=Glycine max GN=Cgy-1 PE=2 SV=1	544.265	1086.52	2	1086.52	-0.003	480	489	L	VINEGEANIE	L
Q4LER6	tr|Q4LER6|Q4LER6_SOYBN Beta-conglycinin alpha prime subunit OS=Glycine max GN=Cgy-1 PE=2 SV=1	544.766	1087.52	2	1087.52	-0.001	586	594	L	IKSQSESYF	V
Q4LER6	tr|Q4LER6|Q4LER6_SOYBN Beta-conglycinin alpha prime subunit OS=Glycine max GN=Cgy-1 PE=2 SV=1	551.289	1100.56	2	1100.56	0.0021	261	270	T	LLLPHHADAD	Y
Q4LER6	tr|Q4LER6|Q4LER6_SOYBN Beta-conglycinin alpha prime subunit OS=Glycine max GN=Cgy-1 PE=2 SV=1	564.763	1127.51	2	1127.51	0.001	311	320	Y	VVNPDNDENL	R
Q4LER6	tr|Q4LER6|Q4LER6_SOYBN Beta-conglycinin alpha prime subunit OS=Glycine max GN=Cgy-1 PE=2 SV=1	378.23	1131.67	3	1131.67	0.0029	429	438	D	PIYSNKLGKL	F
Q4LER6	tr|Q4LER6|Q4LER6_SOYBN Beta-conglycinin alpha prime subunit OS=Glycine max GN=Cgy-1 PE=2 SV=1	566.842	1131.67	2	1131.67	0.0039	429	438	D	PIYSNKLGKL	F
Q4LER6	tr|Q4LER6|Q4LER6_SOYBN Beta-conglycinin alpha prime subunit OS=Glycine max GN=Cgy-1 PE=2 SV=1	570.806	1139.6	2	1139.6	-0.0006	301	310	A	LRVPAGTTYY	V
Q4LER6	tr|Q4LER6|Q4LER6_SOYBN Beta-conglycinin alpha prime subunit OS=Glycine max GN=Cgy-1 PE=2 SV=1	572.793	1143.57	2	1143.57	-0.0006	462	471	M	NEGALFLPHF	N
Q4LER6	tr|Q4LER6|Q4LER6_SOYBN Beta-conglycinin alpha prime subunit OS=Glycine max GN=Cgy-1 PE=2 SV=1	576.278	1150.54	2	1150.54	0	263	272	L	LPHHADADYL	I
Q4LER6	tr|Q4LER6|Q4LER6_SOYBN Beta-conglycinin alpha prime subunit OS=Glycine max GN=Cgy-1 PE=2 SV=1	389.558	1165.65	3	1165.65	0.0012	612	621	G	PLSSILRAFY	-
Q4LER6	tr|Q4LER6|Q4LER6_SOYBN Beta-conglycinin alpha prime subunit OS=Glycine max GN=Cgy-1 PE=2 SV=1	586.284	1170.55	2	1170.55	0.0014	595	604	F	VDAQPQQKEE	G
Q4LER6	tr|Q4LER6|Q4LER6_SOYBN Beta-conglycinin alpha prime subunit OS=Glycine max GN=Cgy-1 PE=2 SV=1	589.751	1177.49	2	1177.49	-0.0004	310	319	Y	YVVNPDNDEN	L
Q4LER6	tr|Q4LER6|Q4LER6_SOYBN Beta-conglycinin alpha prime subunit OS=Glycine max GN=Cgy-1 PE=2 SV=1	600.808	1199.6	2	1199.6	-0.0024	480	490	L	VINEGEANIEL	V
Q4LER6	tr|Q4LER6|Q4LER6_SOYBN Beta-conglycinin alpha prime subunit OS=Glycine max GN=Cgy-1 PE=2 SV=1	1200.61	1199.6	1	1199.6	0.0006	480	490	L	VINEGEANIEL	V
Q4LER6	tr|Q4LER6|Q4LER6_SOYBN Beta-conglycinin alpha prime subunit OS=Glycine max GN=Cgy-1 PE=2 SV=1	405.258	1212.75	3	1212.76	-0.0021	392	401	V	IVEISKKQIR	E
Q4LER6	tr|Q4LER6|Q4LER6_SOYBN Beta-conglycinin alpha prime subunit OS=Glycine max GN=Cgy-1 PE=2 SV=1	613.306	1224.6	2	1224.6	-0.002	340	350	F	LSSTQAQQSYL	Q
Q4LER6	tr|Q4LER6|Q4LER6_SOYBN Beta-conglycinin alpha prime subunit OS=Glycine max GN=Cgy-1 PE=2 SV=1	416.56	1246.66	3	1246.66	0	223	232	L	FKNQYGHVRV	L
Q4LER6	tr|Q4LER6|Q4LER6_SOYBN Beta-conglycinin alpha prime subunit OS=Glycine max GN=Cgy-1 PE=2 SV=1	624.337	1246.66	2	1246.66	0.0016	223	232	L	FKNQYGHVRV	L
Q4LER6	tr|Q4LER6|Q4LER6_SOYBN Beta-conglycinin alpha prime subunit OS=Glycine max GN=Cgy-1 PE=2 SV=1	631.326	1260.64	2	1260.63	0.0015	573	584	E	LAFPGSAKDIEN	L
Q4LER6	tr|Q4LER6|Q4LER6_SOYBN Beta-conglycinin alpha prime subunit OS=Glycine max GN=Cgy-1 PE=2 SV=1	1291.58	1290.57	1	1290.57	0.002	310	320	Y	YVVNPDNDENL	R
Q4LER6	tr|Q4LER6|Q4LER6_SOYBN Beta-conglycinin alpha prime subunit OS=Glycine max GN=Cgy-1 PE=2 SV=1	646.296	1290.58	2	1290.57	0.0048	310	320	Y	YVVNPDNDENL	R
Q4LER6	tr|Q4LER6|Q4LER6_SOYBN Beta-conglycinin alpha prime subunit OS=Glycine max GN=Cgy-1 PE=2 SV=1	651.355	1300.7	2	1300.69	0.0024	464	475	E	GALFLPHFNSKA	I
Q4LER6	tr|Q4LER6|Q4LER6_SOYBN Beta-conglycinin alpha prime subunit OS=Glycine max GN=Cgy-1 PE=2 SV=1	656.295	1310.58	2	1310.57	0.002	283	293	L	TLVNNDDRDSY	N
Q4LER6	tr|Q4LER6|Q4LER6_SOYBN Beta-conglycinin alpha prime subunit OS=Glycine max GN=Cgy-1 PE=2 SV=1	657.351	1312.69	2	1312.69	0.0002	479	490	V	LVINEGEANIEL	V
Q4LER6	tr|Q4LER6|Q4LER6_SOYBN Beta-conglycinin alpha prime subunit OS=Glycine max GN=Cgy-1 PE=2 SV=1	659.818	1317.62	2	1317.62	0.0009	594	604	Y	FVDAQPQQKEE	G
Q4LER6	tr|Q4LER6|Q4LER6_SOYBN Beta-conglycinin alpha prime subunit OS=Glycine max GN=Cgy-1 PE=2 SV=1	671.816	1341.62	2	1341.62	0.001	595	606	F	VDAQPQQKEEGN	K
Q4LER6	tr|Q4LER6|Q4LER6_SOYBN Beta-conglycinin alpha prime subunit OS=Glycine max GN=Cgy-1 PE=2 SV=1	686.841	1371.67	2	1371.67	-0.0001	339	350	F	FLSSTQAQQSYL	Q
Q4LER6	tr|Q4LER6|Q4LER6_SOYBN Beta-conglycinin alpha prime subunit OS=Glycine max GN=Cgy-1 PE=2 SV=1	1374.72	1373.72	1	1373.72	-0.0015	573	585	E	LAFPGSAKDIENL	I
Q4LER6	tr|Q4LER6|Q4LER6_SOYBN Beta-conglycinin alpha prime subunit OS=Glycine max GN=Cgy-1 PE=2 SV=1	687.867	1373.72	2	1373.72	0.0009	573	585	E	LAFPGSAKDIENL	I
Q4LER6	tr|Q4LER6|Q4LER6_SOYBN Beta-conglycinin alpha prime subunit OS=Glycine max GN=Cgy-1 PE=2 SV=1	688.33	1374.64	2	1374.64	0.0028	594	605	Y	FVDAQPQQKEEG	N
Q4LER6	tr|Q4LER6|Q4LER6_SOYBN Beta-conglycinin alpha prime subunit OS=Glycine max GN=Cgy-1 PE=2 SV=1	689.363	1376.71	2	1376.71	0.0028	261	272	T	LLLPHHADADYL	I
Q4LER6	tr|Q4LER6|Q4LER6_SOYBN Beta-conglycinin alpha prime subunit OS=Glycine max GN=Cgy-1 PE=2 SV=1	705.847	1409.68	2	1409.68	0.0004	340	352	F	LSSTQAQQSYLQG	F
Q4LER6	tr|Q4LER6|Q4LER6_SOYBN Beta-conglycinin alpha prime subunit OS=Glycine max GN=Cgy-1 PE=2 SV=1	708.334	1414.65	2	1414.65	0.0016	311	322	Y	VVNPDNDENLRM	I
Q4LER6	tr|Q4LER6|Q4LER6_SOYBN Beta-conglycinin alpha prime subunit OS=Glycine max GN=Cgy-1 PE=2 SV=1	742.936	1483.86	2	1483.86	0.0027	467	479	L	FLPHFNSKAIVVL	V
Q4LER6	tr|Q4LER6|Q4LER6_SOYBN Beta-conglycinin alpha prime subunit OS=Glycine max GN=Cgy-1 PE=2 SV=1	745.35	1488.69	2	1488.68	0.0015	594	606	Y	FVDAQPQQKEEGN	K
Q4LER6	tr|Q4LER6|Q4LER6_SOYBN Beta-conglycinin alpha prime subunit OS=Glycine max GN=Cgy-1 PE=2 SV=1	745.363	1488.71	2	1488.71	0.0047	459	471	V	VDMNEGALFLPHF	N
Q4LER6	tr|Q4LER6|Q4LER6_SOYBN Beta-conglycinin alpha prime subunit OS=Glycine max GN=Cgy-1 PE=2 SV=1	747.857	1493.7	2	1493.7	-0.0007	541	553	F	FAFGINAENNQRN	F
Q4LER6	tr|Q4LER6|Q4LER6_SOYBN Beta-conglycinin alpha prime subunit OS=Glycine max GN=Cgy-1 PE=2 SV=1	500.606	1498.8	3	1498.8	-0.0003	237	248	F	NKRSQQLQNLRD	Y
Q4LER6	tr|Q4LER6|Q4LER6_SOYBN Beta-conglycinin alpha prime subunit OS=Glycine max GN=Cgy-1 PE=2 SV=1	750.406	1498.8	2	1498.8	0.0006	237	248	F	NKRSQQLQNLRD	Y
Q4LER6	tr|Q4LER6|Q4LER6_SOYBN Beta-conglycinin alpha prime subunit OS=Glycine max GN=Cgy-1 PE=2 SV=1	769.856	1537.7	2	1537.7	-0.0024	283	295	L	TLVNNDDRDSYNL	Q
Q4LER6	tr|Q4LER6|Q4LER6_SOYBN Beta-conglycinin alpha prime subunit OS=Glycine max GN=Cgy-1 PE=2 SV=1	772.899	1543.78	2	1543.78	0.0054	462	475	M	NEGALFLPHFNSKA	I
Q4LER6	tr|Q4LER6|Q4LER6_SOYBN Beta-conglycinin alpha prime subunit OS=Glycine max GN=Cgy-1 PE=2 SV=1	779.381	1556.75	2	1556.75	-0.0002	339	352	F	FLSSTQAQQSYLQG	F
Q4LER6	tr|Q4LER6|Q4LER6_SOYBN Beta-conglycinin alpha prime subunit OS=Glycine max GN=Cgy-1 PE=2 SV=1	782.38	1562.75	2	1562.74	0.0014	547	560	N	AENNQRNFLAGSKD	N
Q4LER6	tr|Q4LER6|Q4LER6_SOYBN Beta-conglycinin alpha prime subunit OS=Glycine max GN=Cgy-1 PE=2 SV=1	789.866	1577.72	2	1577.71	0.0025	310	322	Y	YVVNPDNDENLRM	I
Q4LER6	tr|Q4LER6|Q4LER6_SOYBN Beta-conglycinin alpha prime subunit OS=Glycine max GN=Cgy-1 PE=2 SV=1	533.321	1596.94	3	1596.94	0.0005	466	479	A	LFLPHFNSKAIVVL	V
Q4LER6	tr|Q4LER6|Q4LER6_SOYBN Beta-conglycinin alpha prime subunit OS=Glycine max GN=Cgy-1 PE=2 SV=1	815.399	1628.78	2	1628.78	0.0016	311	324	Y	VVNPDNDENLRMIT	L
Q4LER6	tr|Q4LER6|Q4LER6_SOYBN Beta-conglycinin alpha prime subunit OS=Glycine max GN=Cgy-1 PE=2 SV=1	821.391	1640.77	2	1640.77	-0.0012	541	554	F	FAFGINAENNQRNF	L
Q4LER6	tr|Q4LER6|Q4LER6_SOYBN Beta-conglycinin alpha prime subunit OS=Glycine max GN=Cgy-1 PE=2 SV=1	412.488	1645.92	4	1645.93	-0.0043	425	438	L	RSRDPIYSNKLGKL	F
Q4LER6	tr|Q4LER6|Q4LER6_SOYBN Beta-conglycinin alpha prime subunit OS=Glycine max GN=Cgy-1 PE=2 SV=1	549.65	1645.93	3	1645.93	0.0025	425	438	L	RSRDPIYSNKLGKL	F
Q4LER6	tr|Q4LER6|Q4LER6_SOYBN Beta-conglycinin alpha prime subunit OS=Glycine max GN=Cgy-1 PE=2 SV=1	826.882	1651.75	2	1651.75	0.0024	593	606	S	YFVDAQPQQKEEGN	K
Q4LER6	tr|Q4LER6|Q4LER6_SOYBN Beta-conglycinin alpha prime subunit OS=Glycine max GN=Cgy-1 PE=2 SV=1	831.922	1661.83	2	1661.83	-0.0005	353	366	G	FSKNILEASYDTKF	E
Q4LER6	tr|Q4LER6|Q4LER6_SOYBN Beta-conglycinin alpha prime subunit OS=Glycine max GN=Cgy-1 PE=2 SV=1	838.411	1674.81	2	1674.81	-0.0007	457	471	L	SVVDMNEGALFLPHF	N
Q4LER6	tr|Q4LER6|Q4LER6_SOYBN Beta-conglycinin alpha prime subunit OS=Glycine max GN=Cgy-1 PE=2 SV=1	877.934	1753.85	2	1753.85	-0.0002	541	555	F	FAFGINAENNQRNFL	A
Q4LER6	tr|Q4LER6|Q4LER6_SOYBN Beta-conglycinin alpha prime subunit OS=Glycine max GN=Cgy-1 PE=2 SV=1	886.913	1771.81	2	1771.81	0.0023	375	389	F	GREEGQQQGEERLQE	S
Q4LER6	tr|Q4LER6|Q4LER6_SOYBN Beta-conglycinin alpha prime subunit OS=Glycine max GN=Cgy-1 PE=2 SV=1	592.959	1775.86	3	1775.86	0.0005	547	562	N	AENNQRNFLAGSKDNV	I
Q4LER6	tr|Q4LER6|Q4LER6_SOYBN Beta-conglycinin alpha prime subunit OS=Glycine max GN=Cgy-1 PE=2 SV=1	891.88	1781.75	2	1781.75	0.0012	285	300	L	VNNDDRDSYNLQSGDA	L
Q4LER6	tr|Q4LER6|Q4LER6_SOYBN Beta-conglycinin alpha prime subunit OS=Glycine max GN=Cgy-1 PE=2 SV=1	448.749	1790.97	4	1790.97	-0.0013	223	236	L	FKNQYGHVRVLQRF	N
Q4LER6	tr|Q4LER6|Q4LER6_SOYBN Beta-conglycinin alpha prime subunit OS=Glycine max GN=Cgy-1 PE=2 SV=1	597.998	1790.97	3	1790.97	0.0025	223	236	L	FKNQYGHVRVLQRF	N
Q4LER6	tr|Q4LER6|Q4LER6_SOYBN Beta-conglycinin alpha prime subunit OS=Glycine max GN=Cgy-1 PE=2 SV=1	896.494	1790.97	2	1790.97	0.0033	223	236	L	FKNQYGHVRVLQRF	N
Q4LER6	tr|Q4LER6|Q4LER6_SOYBN Beta-conglycinin alpha prime subunit OS=Glycine max GN=Cgy-1 PE=2 SV=1	896.933	1791.85	2	1791.85	0.0046	310	324	Y	YVVNPDNDENLRMIT	L
Q4LER6	tr|Q4LER6|Q4LER6_SOYBN Beta-conglycinin alpha prime subunit OS=Glycine max GN=Cgy-1 PE=2 SV=1	630.644	1888.91	3	1888.91	-0.0028	459	475	V	VDMNEGALFLPHFNSKA	I
Q4LER6	tr|Q4LER6|Q4LER6_SOYBN Beta-conglycinin alpha prime subunit OS=Glycine max GN=Cgy-1 PE=2 SV=1	945.466	1888.92	2	1888.91	0.0029	459	475	V	VDMNEGALFLPHFNSKA	I
Q4LER6	tr|Q4LER6|Q4LER6_SOYBN Beta-conglycinin alpha prime subunit OS=Glycine max GN=Cgy-1 PE=2 SV=1	953.476	1904.94	2	1904.94	-0.0016	255	271	F	NSKPNTLLLPHHADADY	L
Q4LER6	tr|Q4LER6|Q4LER6_SOYBN Beta-conglycinin alpha prime subunit OS=Glycine max GN=Cgy-1 PE=2 SV=1	635.99	1904.95	3	1904.94	0.0088	255	271	F	NSKPNTLLLPHHADADY	L
Q4LER6	tr|Q4LER6|Q4LER6_SOYBN Beta-conglycinin alpha prime subunit OS=Glycine max GN=Cgy-1 PE=2 SV=1	957.003	1911.99	2	1911.99	0.0005	555	572	F	LAGSKDNVISQIPSQVQE	L
Q4LER6	tr|Q4LER6|Q4LER6_SOYBN Beta-conglycinin alpha prime subunit OS=Glycine max GN=Cgy-1 PE=2 SV=1	638.67	1912.99	3	1912.99	-0.0001	439	454	L	FEITPEKNPQLRDLDV	F
Q4LER6	tr|Q4LER6|Q4LER6_SOYBN Beta-conglycinin alpha prime subunit OS=Glycine max GN=Cgy-1 PE=2 SV=1	957.504	1912.99	2	1912.99	0.0038	440	455	F	EITPEKNPQLRDLDVF	L
Q4LER6	tr|Q4LER6|Q4LER6_SOYBN Beta-conglycinin alpha prime subunit OS=Glycine max GN=Cgy-1 PE=2 SV=1	640.633	1918.88	3	1918.88	0.001	374	389	L	FGREEGQQQGEERLQE	S
Q4LER6	tr|Q4LER6|Q4LER6_SOYBN Beta-conglycinin alpha prime subunit OS=Glycine max GN=Cgy-1 PE=2 SV=1	998.946	1995.88	2	1995.88	-0.0003	283	300	L	TLVNNDDRDSYNLQSGDA	L
Q4LER6	tr|Q4LER6|Q4LER6_SOYBN Beta-conglycinin alpha prime subunit OS=Glycine max GN=Cgy-1 PE=2 SV=1	1010.02	2018.02	2	2018.02	-0.0049	255	272	F	NSKPNTLLLPHHADADYL	I
Q4LER6	tr|Q4LER6|Q4LER6_SOYBN Beta-conglycinin alpha prime subunit OS=Glycine max GN=Cgy-1 PE=2 SV=1	673.682	2018.02	3	2018.02	0.0008	255	272	F	NSKPNTLLLPHHADADYL	I
Q4LER6	tr|Q4LER6|Q4LER6_SOYBN Beta-conglycinin alpha prime subunit OS=Glycine max GN=Cgy-1 PE=2 SV=1	676.364	2026.07	3	2026.07	-0.0033	440	456	F	EITPEKNPQLRDLDVFL	S
Q4LER6	tr|Q4LER6|Q4LER6_SOYBN Beta-conglycinin alpha prime subunit OS=Glycine max GN=Cgy-1 PE=2 SV=1	1014.05	2026.08	2	2026.07	0.0099	440	456	F	EITPEKNPQLRDLDVFL	S
Q4LER6	tr|Q4LER6|Q4LER6_SOYBN Beta-conglycinin alpha prime subunit OS=Glycine max GN=Cgy-1 PE=2 SV=1	680.343	2038.01	3	2038.01	0.0006	493	508	G	IKEQQQRQQQEEQPLE	V
Q4LER6	tr|Q4LER6|Q4LER6_SOYBN Beta-conglycinin alpha prime subunit OS=Glycine max GN=Cgy-1 PE=2 SV=1	682.044	2043.11	3	2043.11	0.0029	233	248	V	LQRFNKRSQQLQNLRD	Y
Q4LER6	tr|Q4LER6|Q4LER6_SOYBN Beta-conglycinin alpha prime subunit OS=Glycine max GN=Cgy-1 PE=2 SV=1	685.008	2052	3	2052.01	-0.0036	254	271	E	FNSKPNTLLLPHHADADY	L
Q4LER6	tr|Q4LER6|Q4LER6_SOYBN Beta-conglycinin alpha prime subunit OS=Glycine max GN=Cgy-1 PE=2 SV=1	1030.54	2059.06	2	2059.06	-0.0021	554	572	N	FLAGSKDNVISQIPSQVQE	L
Q4LER6	tr|Q4LER6|Q4LER6_SOYBN Beta-conglycinin alpha prime subunit OS=Glycine max GN=Cgy-1 PE=2 SV=1	1031.04	2060.06	2	2060.06	0.0001	439	455	L	FEITPEKNPQLRDLDVF	L
Q4LER6	tr|Q4LER6|Q4LER6_SOYBN Beta-conglycinin alpha prime subunit OS=Glycine max GN=Cgy-1 PE=2 SV=1	687.694	2060.06	3	2060.06	0.0022	439	455	L	FEITPEKNPQLRDLDVF	L
Q4LER6	tr|Q4LER6|Q4LER6_SOYBN Beta-conglycinin alpha prime subunit OS=Glycine max GN=Cgy-1 PE=2 SV=1	692.679	2075.02	3	2075.01	0.0013	457	475	L	SVVDMNEGALFLPHFNSKA	I
Q4LER6	tr|Q4LER6|Q4LER6_SOYBN Beta-conglycinin alpha prime subunit OS=Glycine max GN=Cgy-1 PE=2 SV=1	1038.52	2075.02	2	2075.01	0.0014	457	475	L	SVVDMNEGALFLPHFNSKA	I
Q4LER6	tr|Q4LER6|Q4LER6_SOYBN Beta-conglycinin alpha prime subunit OS=Glycine max GN=Cgy-1 PE=2 SV=1	692.719	2075.14	3	2075.14	0.0007	321	338	L	RMITLAIPVNKPGRFESF	F
Q4LER6	tr|Q4LER6|Q4LER6_SOYBN Beta-conglycinin alpha prime subunit OS=Glycine max GN=Cgy-1 PE=2 SV=1	1055.89	2109.76	2	2109.76	0.0005	177	193	E	EEEDQDEDEEQDKESQE	S
Q4LER6	tr|Q4LER6|Q4LER6_SOYBN Beta-conglycinin alpha prime subunit OS=Glycine max GN=Cgy-1 PE=2 SV=1	712.039	2133.09	3	2133.1	-0.0005	573	592	E	LAFPGSAKDIENLIKSQSES	Y
Q4LER6	tr|Q4LER6|Q4LER6_SOYBN Beta-conglycinin alpha prime subunit OS=Glycine max GN=Cgy-1 PE=2 SV=1	542.28	2165.09	4	2165.09	-0.0005	254	272	E	FNSKPNTLLLPHHADADYL	I
Q4LER6	tr|Q4LER6|Q4LER6_SOYBN Beta-conglycinin alpha prime subunit OS=Glycine max GN=Cgy-1 PE=2 SV=1	1083.55	2165.09	2	2165.09	0.0004	254	272	E	FNSKPNTLLLPHHADADYL	I
Q4LER6	tr|Q4LER6|Q4LER6_SOYBN Beta-conglycinin alpha prime subunit OS=Glycine max GN=Cgy-1 PE=2 SV=1	722.704	2165.09	3	2165.09	0.0007	254	272	E	FNSKPNTLLLPHHADADYL	I
Q4LER6	tr|Q4LER6|Q4LER6_SOYBN Beta-conglycinin alpha prime subunit OS=Glycine max GN=Cgy-1 PE=2 SV=1	730.375	2188.1	3	2188.1	0.0038	456	475	F	LSVVDMNEGALFLPHFNSKA	I
Q4LER6	tr|Q4LER6|Q4LER6_SOYBN Beta-conglycinin alpha prime subunit OS=Glycine max GN=Cgy-1 PE=2 SV=1	1098.06	2194.1	2	2194.1	-0.0013	491	508	L	VGIKEQQQRQQQEEQPLE	V
Q4LER6	tr|Q4LER6|Q4LER6_SOYBN Beta-conglycinin alpha prime subunit OS=Glycine max GN=Cgy-1 PE=2 SV=1	732.374	2194.1	3	2194.1	0.0008	491	508	L	VGIKEQQQRQQQEEQPLE	V
Q4LER6	tr|Q4LER6|Q4LER6_SOYBN Beta-conglycinin alpha prime subunit OS=Glycine max GN=Cgy-1 PE=2 SV=1	734.387	2200.14	3	2200.14	0.0036	459	478	V	VDMNEGALFLPHFNSKAIVV	L
Q4LER6	tr|Q4LER6|Q4LER6_SOYBN Beta-conglycinin alpha prime subunit OS=Glycine max GN=Cgy-1 PE=2 SV=1	738.366	2212.08	3	2212.07	0.0109	541	560	F	FAFGINAENNQRNFLAGSKD	N
Q4LER6	tr|Q4LER6|Q4LER6_SOYBN Beta-conglycinin alpha prime subunit OS=Glycine max GN=Cgy-1 PE=2 SV=1	754.058	2259.15	3	2259.15	-0.0016	339	358	F	FLSSTQAQQSYLQGFSKNIL	E
Q4LER6	tr|Q4LER6|Q4LER6_SOYBN Beta-conglycinin alpha prime subunit OS=Glycine max GN=Cgy-1 PE=2 SV=1	1130.58	2259.15	2	2259.15	-0.0006	339	358	F	FLSSTQAQQSYLQGFSKNIL	E
Q4LER6	tr|Q4LER6|Q4LER6_SOYBN Beta-conglycinin alpha prime subunit OS=Glycine max GN=Cgy-1 PE=2 SV=1	1149.08	2296.15	2	2296.16	-0.0052	573	593	E	LAFPGSAKDIENLIKSQSESY	F
Q4LER6	tr|Q4LER6|Q4LER6_SOYBN Beta-conglycinin alpha prime subunit OS=Glycine max GN=Cgy-1 PE=2 SV=1	766.393	2296.16	3	2296.16	-0.002	573	593	E	LAFPGSAKDIENLIKSQSESY	F
Q4LER6	tr|Q4LER6|Q4LER6_SOYBN Beta-conglycinin alpha prime subunit OS=Glycine max GN=Cgy-1 PE=2 SV=1	772.081	2313.22	3	2313.22	0.0015	459	479	V	VDMNEGALFLPHFNSKAIVVL	V
Q4LER6	tr|Q4LER6|Q4LER6_SOYBN Beta-conglycinin alpha prime subunit OS=Glycine max GN=Cgy-1 PE=2 SV=1	796.418	2386.23	3	2386.24	-0.004	457	478	L	SVVDMNEGALFLPHFNSKAIVV	L
Q4LER6	tr|Q4LER6|Q4LER6_SOYBN Beta-conglycinin alpha prime subunit OS=Glycine max GN=Cgy-1 PE=2 SV=1	804.715	2411.12	3	2411.12	0.0001	586	606	L	IKSQSESYFVDAQPQQKEEGN	K
Q4LER6	tr|Q4LER6|Q4LER6_SOYBN Beta-conglycinin alpha prime subunit OS=Glycine max GN=Cgy-1 PE=2 SV=1	809.401	2425.18	3	2425.18	0.0026	541	562	F	FAFGINAENNQRNFLAGSKDNV	I
[truncated: 2,078 more rows]

## Sheet: Pepsin + FNA pH 3,7
UniProt accession number	UniProt description/protein name	Monoisotopic m/z (mass to charge ratio)	Monoisotopic mass [Da] – neutral fragment (not charged by H+)	Charges	Calculated (theoretical) mono mass	Error [Da]	Peptide start residue number in the candidate sequence	Peptide end residue number in the candidate sequence	Residue before the identified sequence	Peptide sequence (of which the last residue is P1)	Residue after the identified sequence (i.e., P1ꞌ)
[truncated: 2,997 more rows]

[truncated: 3 more sheets: FNA pH 6,5, Pancreatin pH 6,5, Pancreatin + FNA pH 6,5]
