# Supplementary material for: Comparative study of protease hydrolysis reaction demonstrating Normalized Peptide Bond Cleavage Frequency and Protease Substrate Broadness Index
Source: PLoS One. 2020 Sep 21;15(9):e0239080. doi: 10.1371/journal.pone.0239080 (PMC7505449; doi:10.1371/journal.pone.0239080)
Supplement: S3 Table — The peptides were generated at SPI:protease of 200:1 or 200:1:1 by pancreatin, FNA, NPP, pancreatin+FNA, and pancreatin+NPP at pH6.5. (XLSX) [file pone.0239080.s003.xlsx]

## Sheet: FNA pH 6,5
UniProt accession number	UniProt description/protein name	Monoisotopic m/z (mass to charge ratio)	Monoisotopic mass [Da] – neutral fragment (not charged by H+)	Charges	Calculated (theoretical) mono mass	Error [Da]	Peptide start residue number in the candidate sequence	Peptide end residue number in the candidate sequence	Residue before the identified sequence	Peptide sequence (of which the last residue is P1)	Residue after the identified sequence (i.e., P1ꞌ)
O22120	tr|O22120|O22120_SOYBN Alpha subunit of beta conglycinin (Fragment) OS=Glycine max PE=2 SV=2	386.252	770.49	2	770.49	0.0001	410	416	N	IELVGLK	E
O22120	tr|O22120|O22120_SOYBN Alpha subunit of beta conglycinin (Fragment) OS=Glycine max PE=2 SV=2	387.735	773.455	2	773.455	-0.0001	342	347	D	KPFNLR	S
O22120	tr|O22120|O22120_SOYBN Alpha subunit of beta conglycinin (Fragment) OS=Glycine max PE=2 SV=2	396.224	790.434	2	790.434	0.0002	172	177	Y	RILEFN	S
O22120	tr|O22120|O22120_SOYBN Alpha subunit of beta conglycinin (Fragment) OS=Glycine max PE=2 SV=2	402.68	803.345	2	803.345	0.0001	188	194	N	HADADYL	I
O22120	tr|O22120|O22120_SOYBN Alpha subunit of beta conglycinin (Fragment) OS=Glycine max PE=2 SV=2	440.73	879.445	2	879.445	-0.0001	224	231	L	RVPSGTTY	Y
O22120	tr|O22120|O22120_SOYBN Alpha subunit of beta conglycinin (Fragment) OS=Glycine max PE=2 SV=2	445.24	888.466	2	888.466	-0.0001	276	283	F	SRNILEAS	Y
O22120	tr|O22120|O22120_SOYBN Alpha subunit of beta conglycinin (Fragment) OS=Glycine max PE=2 SV=2	457.763	913.512	2	913.513	-0.0015	250	257	I	PVNKPGRF	E
O22120	tr|O22120|O22120_SOYBN Alpha subunit of beta conglycinin (Fragment) OS=Glycine max PE=2 SV=2	458.214	914.413	2	914.413	-0.0001	512	518	Q	RESYFVD	A
O22120	tr|O22120|O22120_SOYBN Alpha subunit of beta conglycinin (Fragment) OS=Glycine max PE=2 SV=2	482.267	962.519	2	962.519	0.0008	384	392	M	NEGALLLPH	F
O22120	tr|O22120|O22120_SOYBN Alpha subunit of beta conglycinin (Fragment) OS=Glycine max PE=2 SV=2	484.248	966.481	2	966.481	-0.0003	515	522	S	YFVDAQPK	K
O22120	tr|O22120|O22120_SOYBN Alpha subunit of beta conglycinin (Fragment) OS=Glycine max PE=2 SV=2	493.275	984.535	2	984.535	0	238	245	D	NNENLRLI	T
O22120	tr|O22120|O22120_SOYBN Alpha subunit of beta conglycinin (Fragment) OS=Glycine max PE=2 SV=2	530.275	1058.54	2	1058.54	0.0002	219	229	Q	SGDALRVPSGT	T
O22120	tr|O22120|O22120_SOYBN Alpha subunit of beta conglycinin (Fragment) OS=Glycine max PE=2 SV=2	537.26	1072.5	2	1072.5	0.0007	402	411	L	VINEGDANIE	L
O22120	tr|O22120|O22120_SOYBN Alpha subunit of beta conglycinin (Fragment) OS=Glycine max PE=2 SV=2	549.824	1097.63	2	1097.63	-0.0012	248	257	L	AIPVNKPGRF	E
O22120	tr|O22120|O22120_SOYBN Alpha subunit of beta conglycinin (Fragment) OS=Glycine max PE=2 SV=2	366.885	1097.63	3	1097.63	0	248	257	L	AIPVNKPGRF	E
O22120	tr|O22120|O22120_SOYBN Alpha subunit of beta conglycinin (Fragment) OS=Glycine max PE=2 SV=2	550.783	1099.55	2	1099.55	0.0004	481	490	S	QDNVISQIPS	Q
O22120	tr|O22120|O22120_SOYBN Alpha subunit of beta conglycinin (Fragment) OS=Glycine max PE=2 SV=2	553.285	1104.56	2	1104.56	0.0001	339	347	S	SEDKPFNLR	S
O22120	tr|O22120|O22120_SOYBN Alpha subunit of beta conglycinin (Fragment) OS=Glycine max PE=2 SV=2	369.193	1104.56	3	1104.56	0.0003	339	347	S	SEDKPFNLR	S
O22120	tr|O22120|O22120_SOYBN Alpha subunit of beta conglycinin (Fragment) OS=Glycine max PE=2 SV=2	560.324	1118.63	2	1118.63	0.0004	287	295	T	KFEEINKVL	F
O22120	tr|O22120|O22120_SOYBN Alpha subunit of beta conglycinin (Fragment) OS=Glycine max PE=2 SV=2	564.288	1126.56	2	1126.56	0.0002	424	432	Q	QEEQPLEVR	K
O22120	tr|O22120|O22120_SOYBN Alpha subunit of beta conglycinin (Fragment) OS=Glycine max PE=2 SV=2	569.811	1137.61	2	1137.61	-0.0004	288	296	K	FEEINKVLF	S
O22120	tr|O22120|O22120_SOYBN Alpha subunit of beta conglycinin (Fragment) OS=Glycine max PE=2 SV=2	389.851	1166.53	3	1166.53	0	210	218	N	DDRDSYRLQ	S
O22120	tr|O22120|O22120_SOYBN Alpha subunit of beta conglycinin (Fragment) OS=Glycine max PE=2 SV=2	584.274	1166.53	2	1166.53	0.001	210	218	N	DDRDSYRLQ	S
O22120	tr|O22120|O22120_SOYBN Alpha subunit of beta conglycinin (Fragment) OS=Glycine max PE=2 SV=2	588.792	1175.57	2	1175.57	0.0001	469	478	N	AENNQRNFLA	G
O22120	tr|O22120|O22120_SOYBN Alpha subunit of beta conglycinin (Fragment) OS=Glycine max PE=2 SV=2	596.802	1191.59	2	1191.59	0.0007	338	347	I	SSEDKPFNLR	S
O22120	tr|O22120|O22120_SOYBN Alpha subunit of beta conglycinin (Fragment) OS=Glycine max PE=2 SV=2	600.341	1198.67	2	1198.67	0.0005	238	247	D	NNENLRLITL	A
O22120	tr|O22120|O22120_SOYBN Alpha subunit of beta conglycinin (Fragment) OS=Glycine max PE=2 SV=2	605.301	1208.59	2	1208.59	0.0008	382	392	V	DMNEGALLLPH	F
O22120	tr|O22120|O22120_SOYBN Alpha subunit of beta conglycinin (Fragment) OS=Glycine max PE=2 SV=2	614.346	1226.68	2	1226.68	0.0008	248	258	L	AIPVNKPGRFE	S
O22120	tr|O22120|O22120_SOYBN Alpha subunit of beta conglycinin (Fragment) OS=Glycine max PE=2 SV=2	617.303	1232.59	2	1232.59	0.0026	469	479	N	AENNQRNFLAG	S
O22120	tr|O22120|O22120_SOYBN Alpha subunit of beta conglycinin (Fragment) OS=Glycine max PE=2 SV=2	628.318	1254.62	2	1254.62	0.0007	423	432	Q	QQEEQPLEVR	K
O22120	tr|O22120|O22120_SOYBN Alpha subunit of beta conglycinin (Fragment) OS=Glycine max PE=2 SV=2	638.805	1275.6	2	1275.6	0.0001	466	476	I	GINAENNQRNF	L
O22120	tr|O22120|O22120_SOYBN Alpha subunit of beta conglycinin (Fragment) OS=Glycine max PE=2 SV=2	643.336	1284.66	2	1284.66	0.0006	402	413	L	VINEGDANIELV	G
O22120	tr|O22120|O22120_SOYBN Alpha subunit of beta conglycinin (Fragment) OS=Glycine max PE=2 SV=2	429.547	1285.62	3	1285.62	0	284	293	S	YDTKFEEINK	V
O22120	tr|O22120|O22120_SOYBN Alpha subunit of beta conglycinin (Fragment) OS=Glycine max PE=2 SV=2	435.898	1304.67	3	1304.67	0.0004	337	347	T	ISSEDKPFNLR	S
O22120	tr|O22120|O22120_SOYBN Alpha subunit of beta conglycinin (Fragment) OS=Glycine max PE=2 SV=2	653.344	1304.67	2	1304.67	0.0014	337	347	T	ISSEDKPFNLR	S
O22120	tr|O22120|O22120_SOYBN Alpha subunit of beta conglycinin (Fragment) OS=Glycine max PE=2 SV=2	654.835	1307.65	2	1307.65	0	381	392	I	VDMNEGALLLPH	F
O22120	tr|O22120|O22120_SOYBN Alpha subunit of beta conglycinin (Fragment) OS=Glycine max PE=2 SV=2	655.857	1309.7	2	1309.7	0.0002	364	374	I	TPEKNPQLRDL	D
O22120	tr|O22120|O22120_SOYBN Alpha subunit of beta conglycinin (Fragment) OS=Glycine max PE=2 SV=2	656.337	1310.66	2	1310.66	0.0014	235	245	V	NPDNNENLRLI	T
O22120	tr|O22120|O22120_SOYBN Alpha subunit of beta conglycinin (Fragment) OS=Glycine max PE=2 SV=2	658.328	1314.64	2	1314.64	-0.0002	480	491	G	SQDNVISQIPSQ	V
O22120	tr|O22120|O22120_SOYBN Alpha subunit of beta conglycinin (Fragment) OS=Glycine max PE=2 SV=2	442.244	1323.71	3	1323.71	-0.0048	362	372	F	EITPEKNPQLR	D
O22120	tr|O22120|O22120_SOYBN Alpha subunit of beta conglycinin (Fragment) OS=Glycine max PE=2 SV=2	662.863	1323.71	2	1323.71	-0.0029	362	372	F	EITPEKNPQLR	D
O22120	tr|O22120|O22120_SOYBN Alpha subunit of beta conglycinin (Fragment) OS=Glycine max PE=2 SV=2	447.226	1338.66	3	1338.66	0	512	522	Q	RESYFVDAQPK	K
O22120	tr|O22120|O22120_SOYBN Alpha subunit of beta conglycinin (Fragment) OS=Glycine max PE=2 SV=2	670.336	1338.66	2	1338.66	0.0005	512	522	Q	RESYFVDAQPK	K
O22120	tr|O22120|O22120_SOYBN Alpha subunit of beta conglycinin (Fragment) OS=Glycine max PE=2 SV=2	692.347	1382.68	2	1382.68	0.0006	422	432	E	QQQEEQPLEVR	K
O22120	tr|O22120|O22120_SOYBN Alpha subunit of beta conglycinin (Fragment) OS=Glycine max PE=2 SV=2	462.57	1384.69	3	1384.69	-0.0003	284	294	S	YDTKFEEINKV	L
O22120	tr|O22120|O22120_SOYBN Alpha subunit of beta conglycinin (Fragment) OS=Glycine max PE=2 SV=2	698.864	1395.71	2	1395.71	0.0025	233	244	Y	VVNPDNNENLRL	I
O22120	tr|O22120|O22120_SOYBN Alpha subunit of beta conglycinin (Fragment) OS=Glycine max PE=2 SV=2	469.581	1405.72	3	1405.72	0.0006	336	347	K	TISSEDKPFNLR	S
O22120	tr|O22120|O22120_SOYBN Alpha subunit of beta conglycinin (Fragment) OS=Glycine max PE=2 SV=2	703.868	1405.72	2	1405.72	0.0015	336	347	K	TISSEDKPFNLR	S
O22120	tr|O22120|O22120_SOYBN Alpha subunit of beta conglycinin (Fragment) OS=Glycine max PE=2 SV=2	706.38	1410.75	2	1410.75	-0.0016	236	247	N	PDNNENLRLITL	A
O22120	tr|O22120|O22120_SOYBN Alpha subunit of beta conglycinin (Fragment) OS=Glycine max PE=2 SV=2	707.862	1413.71	2	1413.71	-0.0006	480	492	G	SQDNVISQIPSQV	Q
O22120	tr|O22120|O22120_SOYBN Alpha subunit of beta conglycinin (Fragment) OS=Glycine max PE=2 SV=2	711.377	1420.74	2	1420.74	0.0008	380	392	S	IVDMNEGALLLPH	F
O22120	tr|O22120|O22120_SOYBN Alpha subunit of beta conglycinin (Fragment) OS=Glycine max PE=2 SV=2	474.587	1420.74	3	1420.74	0.0009	380	392	S	IVDMNEGALLLPH	F
O22120	tr|O22120|O22120_SOYBN Alpha subunit of beta conglycinin (Fragment) OS=Glycine max PE=2 SV=2	723.853	1445.69	2	1445.69	0.0014	232	243	Y	YVVNPDNNENLR	L
O22120	tr|O22120|O22120_SOYBN Alpha subunit of beta conglycinin (Fragment) OS=Glycine max PE=2 SV=2	728.376	1454.74	2	1454.74	0.0006	481	493	S	QDNVISQIPSQVQ	E
O22120	tr|O22120|O22120_SOYBN Alpha subunit of beta conglycinin (Fragment) OS=Glycine max PE=2 SV=2	728.389	1454.76	2	1454.76	0.001	402	415	L	VINEGDANIELVGL	K
O22120	tr|O22120|O22120_SOYBN Alpha subunit of beta conglycinin (Fragment) OS=Glycine max PE=2 SV=2	487.934	1460.78	3	1460.78	0.0015	248	260	L	AIPVNKPGRFESF	F
O22120	tr|O22120|O22120_SOYBN Alpha subunit of beta conglycinin (Fragment) OS=Glycine max PE=2 SV=2	734.365	1466.72	2	1466.72	0.0003	511	522	N	QRESYFVDAQPK	K
O22120	tr|O22120|O22120_SOYBN Alpha subunit of beta conglycinin (Fragment) OS=Glycine max PE=2 SV=2	491.268	1470.78	3	1470.78	-0.0005	361	372	F	FEITPEKNPQLR	D
O22120	tr|O22120|O22120_SOYBN Alpha subunit of beta conglycinin (Fragment) OS=Glycine max PE=2 SV=2	736.399	1470.78	2	1470.78	0.0007	361	372	F	FEITPEKNPQLR	D
O22120	tr|O22120|O22120_SOYBN Alpha subunit of beta conglycinin (Fragment) OS=Glycine max PE=2 SV=2	740.364	1478.71	2	1478.71	0.001	206	217	S	LVNNDDRDSYRL	Q
O22120	tr|O22120|O22120_SOYBN Alpha subunit of beta conglycinin (Fragment) OS=Glycine max PE=2 SV=2	498.903	1493.69	3	1493.69	0.0004	207	218	L	VNNDDRDSYRLQ	S
O22120	tr|O22120|O22120_SOYBN Alpha subunit of beta conglycinin (Fragment) OS=Glycine max PE=2 SV=2	747.851	1493.69	2	1493.69	0.002	207	218	L	VNNDDRDSYRLQ	S
O22120	tr|O22120|O22120_SOYBN Alpha subunit of beta conglycinin (Fragment) OS=Glycine max PE=2 SV=2	500.256	1497.75	3	1497.75	0.0006	433	444	R	KYRAELSEQDIF	V
O22120	tr|O22120|O22120_SOYBN Alpha subunit of beta conglycinin (Fragment) OS=Glycine max PE=2 SV=2	749.894	1497.77	2	1497.77	0.0017	284	295	S	YDTKFEEINKVL	F
O22120	tr|O22120|O22120_SOYBN Alpha subunit of beta conglycinin (Fragment) OS=Glycine max PE=2 SV=2	755.405	1508.8	2	1508.79	0.0013	233	245	Y	VVNPDNNENLRLI	T
O22120	tr|O22120|O22120_SOYBN Alpha subunit of beta conglycinin (Fragment) OS=Glycine max PE=2 SV=2	759.377	1516.74	2	1516.74	0.001	466	479	I	GINAENNQRNFLAG	S
O22120	tr|O22120|O22120_SOYBN Alpha subunit of beta conglycinin (Fragment) OS=Glycine max PE=2 SV=2	763.403	1524.79	2	1524.79	0.0013	235	247	V	NPDNNENLRLITL	A
O22120	tr|O22120|O22120_SOYBN Alpha subunit of beta conglycinin (Fragment) OS=Glycine max PE=2 SV=2	767.915	1533.82	2	1533.82	0.0009	335	347	R	KTISSEDKPFNLR	S
O22120	tr|O22120|O22120_SOYBN Alpha subunit of beta conglycinin (Fragment) OS=Glycine max PE=2 SV=2	512.279	1533.82	3	1533.82	0.001	335	347	R	KTISSEDKPFNLR	S
O22120	tr|O22120|O22120_SOYBN Alpha subunit of beta conglycinin (Fragment) OS=Glycine max PE=2 SV=2	771.891	1541.77	2	1541.77	-0.0014	480	493	G	SQDNVISQIPSQVQ	E
O22120	tr|O22120|O22120_SOYBN Alpha subunit of beta conglycinin (Fragment) OS=Glycine max PE=2 SV=2	518.283	1551.83	3	1551.83	0.0001	362	374	F	EITPEKNPQLRDL	D
O22120	tr|O22120|O22120_SOYBN Alpha subunit of beta conglycinin (Fragment) OS=Glycine max PE=2 SV=2	776.921	1551.83	2	1551.83	0.0011	362	374	F	EITPEKNPQLRDL	D
O22120	tr|O22120|O22120_SOYBN Alpha subunit of beta conglycinin (Fragment) OS=Glycine max PE=2 SV=2	780.395	1558.78	2	1558.77	0.0019	232	244	Y	YVVNPDNNENLRL	I
O22120	tr|O22120|O22120_SOYBN Alpha subunit of beta conglycinin (Fragment) OS=Glycine max PE=2 SV=2	785.41	1568.81	2	1568.8	0.0012	482	495	Q	DNVISQIPSQVQEL	A
O22120	tr|O22120|O22120_SOYBN Alpha subunit of beta conglycinin (Fragment) OS=Glycine max PE=2 SV=2	792.436	1582.86	2	1582.86	0.0015	402	416	L	VINEGDANIELVGLK	E
O22120	tr|O22120|O22120_SOYBN Alpha subunit of beta conglycinin (Fragment) OS=Glycine max PE=2 SV=2	804.394	1606.77	2	1606.77	0.0026	206	218	S	LVNNDDRDSYRLQ	S
O22120	tr|O22120|O22120_SOYBN Alpha subunit of beta conglycinin (Fragment) OS=Glycine max PE=2 SV=2	805.929	1609.84	2	1609.84	0.0017	233	246	Y	VVNPDNNENLRLIT	L
O22120	tr|O22120|O22120_SOYBN Alpha subunit of beta conglycinin (Fragment) OS=Glycine max PE=2 SV=2	809.933	1617.85	2	1617.85	0.0007	360	372	K	FFEITPEKNPQLR	D
O22120	tr|O22120|O22120_SOYBN Alpha subunit of beta conglycinin (Fragment) OS=Glycine max PE=2 SV=2	811.435	1620.86	2	1620.85	0.0009	378	392	F	LSIVDMNEGALLLPH	F
O22120	tr|O22120|O22120_SOYBN Alpha subunit of beta conglycinin (Fragment) OS=Glycine max PE=2 SV=2	836.937	1671.86	2	1671.86	0.0018	232	245	Y	YVVNPDNNENLRLI	T
O22120	tr|O22120|O22120_SOYBN Alpha subunit of beta conglycinin (Fragment) OS=Glycine max PE=2 SV=2	567.306	1698.9	3	1698.89	0.0011	361	374	F	FEITPEKNPQLRDL	D
O22120	tr|O22120|O22120_SOYBN Alpha subunit of beta conglycinin (Fragment) OS=Glycine max PE=2 SV=2	850.456	1698.9	2	1698.89	0.0028	361	374	F	FEITPEKNPQLRDL	D
O22120	tr|O22120|O22120_SOYBN Alpha subunit of beta conglycinin (Fragment) OS=Glycine max PE=2 SV=2	862.472	1722.93	2	1722.93	0.003	233	247	Y	VVNPDNNENLRLITL	A
O22120	tr|O22120|O22120_SOYBN Alpha subunit of beta conglycinin (Fragment) OS=Glycine max PE=2 SV=2	590.286	1767.84	3	1767.84	-0.0012	419	432	Q	QQEQQQEEQPLEVR	K
O22120	tr|O22120|O22120_SOYBN Alpha subunit of beta conglycinin (Fragment) OS=Glycine max PE=2 SV=2	884.928	1767.84	2	1767.84	0.0019	419	432	Q	QQEQQQEEQPLEVR	K
O22120	tr|O22120|O22120_SOYBN Alpha subunit of beta conglycinin (Fragment) OS=Glycine max PE=2 SV=2	885.418	1768.82	2	1768.82	-0.0009	416	429	L	KEQQQEQQQEEQPL	E
O22120	tr|O22120|O22120_SOYBN Alpha subunit of beta conglycinin (Fragment) OS=Glycine max PE=2 SV=2	887.461	1772.91	2	1772.91	0.0021	232	246	Y	YVVNPDNNENLRLIT	L
O22120	tr|O22120|O22120_SOYBN Alpha subunit of beta conglycinin (Fragment) OS=Glycine max PE=2 SV=2	445.244	1776.95	4	1776.95	0.0001	333	347	S	SRKTISSEDKPFNLR	S
O22120	tr|O22120|O22120_SOYBN Alpha subunit of beta conglycinin (Fragment) OS=Glycine max PE=2 SV=2	593.324	1776.95	3	1776.95	0.0008	333	347	S	SRKTISSEDKPFNLR	S
O22120	tr|O22120|O22120_SOYBN Alpha subunit of beta conglycinin (Fragment) OS=Glycine max PE=2 SV=2	892.956	1783.9	2	1783.9	0.0027	480	495	G	SQDNVISQIPSQVQEL	A
O22120	tr|O22120|O22120_SOYBN Alpha subunit of beta conglycinin (Fragment) OS=Glycine max PE=2 SV=2	601.997	1802.97	3	1802.97	0.0009	358	372	L	GKFFEITPEKNPQLR	D
O22120	tr|O22120|O22120_SOYBN Alpha subunit of beta conglycinin (Fragment) OS=Glycine max PE=2 SV=2	912.452	1822.89	2	1822.88	0.0037	230	244	T	TYYVVNPDNNENLRL	I
O22120	tr|O22120|O22120_SOYBN Alpha subunit of beta conglycinin (Fragment) OS=Glycine max PE=2 SV=2	918.469	1834.92	2	1834.92	0.002	231	245	T	YYVVNPDNNENLRLI	T
O22120	tr|O22120|O22120_SOYBN Alpha subunit of beta conglycinin (Fragment) OS=Glycine max PE=2 SV=2	616.328	1845.96	3	1845.96	0.0001	360	374	K	FFEITPEKNPQLRDL	D
O22120	tr|O22120|O22120_SOYBN Alpha subunit of beta conglycinin (Fragment) OS=Glycine max PE=2 SV=2	944.004	1885.99	2	1885.99	0.0034	232	247	Y	YVVNPDNNENLRLITL	A
O22120	tr|O22120|O22120_SOYBN Alpha subunit of beta conglycinin (Fragment) OS=Glycine max PE=2 SV=2	632.973	1895.9	3	1895.9	0.0009	418	432	E	QQQEQQQEEQPLEVR	K
O22120	tr|O22120|O22120_SOYBN Alpha subunit of beta conglycinin (Fragment) OS=Glycine max PE=2 SV=2	948.957	1895.9	2	1895.9	0.0029	418	432	E	QQQEQQQEEQPLEVR	K
O22120	tr|O22120|O22120_SOYBN Alpha subunit of beta conglycinin (Fragment) OS=Glycine max PE=2 SV=2	646.331	1935.97	3	1935.97	0.0011	230	245	T	TYYVVNPDNNENLRLI	T
O22120	tr|O22120|O22120_SOYBN Alpha subunit of beta conglycinin (Fragment) OS=Glycine max PE=2 SV=2	968.994	1935.97	2	1935.97	0.0039	230	245	T	TYYVVNPDNNENLRLI	T
O22120	tr|O22120|O22120_SOYBN Alpha subunit of beta conglycinin (Fragment) OS=Glycine max PE=2 SV=2	675.673	2024	3	2024	0.0003	512	528	Q	RESYFVDAQPKKKEEGN	K
O22120	tr|O22120|O22120_SOYBN Alpha subunit of beta conglycinin (Fragment) OS=Glycine max PE=2 SV=2	675.988	2024.94	3	2024.94	0.0033	417	432	K	EQQQEQQQEEQPLEVR	K
O22120	tr|O22120|O22120_SOYBN Alpha subunit of beta conglycinin (Fragment) OS=Glycine max PE=2 SV=2	1013.48	2024.95	2	2024.94	0.0074	417	432	K	EQQQEQQQEEQPLEVR	K
O22120	tr|O22120|O22120_SOYBN Alpha subunit of beta conglycinin (Fragment) OS=Glycine max PE=2 SV=2	1013.53	2025.04	2	2025.04	0.0062	477	495	F	LAGSQDNVISQIPSQVQEL	A
O22120	tr|O22120|O22120_SOYBN Alpha subunit of beta conglycinin (Fragment) OS=Glycine max PE=2 SV=2	680.3	2037.88	3	2037.88	0.0009	51	65	R	QEEEHEQREEQEWPR	K
O22120	tr|O22120|O22120_SOYBN Alpha subunit of beta conglycinin (Fragment) OS=Glycine max PE=2 SV=2	1076.06	2150.1	2	2150.1	0.0038	230	247	T	TYYVVNPDNNENLRLITL	A
O22120	tr|O22120|O22120_SOYBN Alpha subunit of beta conglycinin (Fragment) OS=Glycine max PE=2 SV=2	718.686	2153.04	3	2153.03	0.0009	416	432	L	KEQQQEQQQEEQPLEVR	K
O22120	tr|O22120|O22120_SOYBN Alpha subunit of beta conglycinin (Fragment) OS=Glycine max PE=2 SV=2	1077.53	2153.04	2	2153.03	0.0048	416	432	L	KEQQQEQQQEEQPLEVR	K
O22120	tr|O22120|O22120_SOYBN Alpha subunit of beta conglycinin (Fragment) OS=Glycine max PE=2 SV=2	766.012	2295.01	3	2295.02	-0.0011	51	67	R	QEEEHEQREEQEWPRKE	E
O22120	tr|O22120|O22120_SOYBN Alpha subunit of beta conglycinin (Fragment) OS=Glycine max PE=2 SV=2	817.673	2450	3	2450	0.0028	101	119	K	EERKQEEDEDEEQQRESEE	S
O22120	tr|O22120|O22120_SOYBN Alpha subunit of beta conglycinin (Fragment) OS=Glycine max PE=2 SV=2	966.426	2896.26	3	2896.25	0.003	78	100	E	EDEDEDEEQDERQFPFPRPPHQK	E
O22120	tr|O22120|O22120_SOYBN Alpha subunit of beta conglycinin (Fragment) OS=Glycine max PE=2 SV=2	811.351	3241.37	4	3241.37	0.0022	75	100	G	SEEEDEDEDEEQDERQFPFPRPPHQK	E
O22120	tr|O22120|O22120_SOYBN Alpha subunit of beta conglycinin (Fragment) OS=Glycine max PE=2 SV=2	1081.47	3241.37	3	3241.37	0.0037	75	100	G	SEEEDEDEDEEQDERQFPFPRPPHQK	E
O22120	tr|O22120|O22120_SOYBN Alpha subunit of beta conglycinin (Fragment) OS=Glycine max PE=2 SV=2	817.597	3266.36	4	3266.36	0.0013	101	126	K	EERKQEEDEDEEQQRESEESEDSELR	R
Q4LER6	tr|Q4LER6|Q4LER6_SOYBN Beta-conglycinin alpha prime subunit OS=Glycine max GN=Cgy-1 PE=2 SV=1	386.252	770.49	2	770.49	0.0001	488	494	N	IELVGIK	E
Q4LER6	tr|Q4LER6|Q4LER6_SOYBN Beta-conglycinin alpha prime subunit OS=Glycine max GN=Cgy-1 PE=2 SV=1	499.258	996.502	2	996.503	-0.001	462	470	M	NEGALFLPH	F
Q4LER6	tr|Q4LER6|Q4LER6_SOYBN Beta-conglycinin alpha prime subunit OS=Glycine max GN=Cgy-1 PE=2 SV=1	522.278	1042.54	2	1042.54	0.0004	297	307	Q	SGDALRVPAGT	T
Q4LER6	tr|Q4LER6|Q4LER6_SOYBN Beta-conglycinin alpha prime subunit OS=Glycine max GN=Cgy-1 PE=2 SV=1	560.33	1118.65	2	1118.64	0.0006	256	265	N	SKPNTLLLPH	H
Q4LER6	tr|Q4LER6|Q4LER6_SOYBN Beta-conglycinin alpha prime subunit OS=Glycine max GN=Cgy-1 PE=2 SV=1	563.245	1124.48	2	1124.47	0.0031	288	296	N	DDRDSYNLQ	S
Q4LER6	tr|Q4LER6|Q4LER6_SOYBN Beta-conglycinin alpha prime subunit OS=Glycine max GN=Cgy-1 PE=2 SV=1	565.825	1129.64	2	1129.63	0.001	578	587	G	SAKDIENLIK	S
Q4LER6	tr|Q4LER6|Q4LER6_SOYBN Beta-conglycinin alpha prime subunit OS=Glycine max GN=Cgy-1 PE=2 SV=1	573.296	1144.58	2	1144.58	-0.0006	207	215	H	KNKNPFHFN	S
Q4LER6	tr|Q4LER6|Q4LER6_SOYBN Beta-conglycinin alpha prime subunit OS=Glycine max GN=Cgy-1 PE=2 SV=1	383.537	1147.59	3	1147.59	0.0008	223	231	L	FKNQYGHVR	V
Q4LER6	tr|Q4LER6|Q4LER6_SOYBN Beta-conglycinin alpha prime subunit OS=Glycine max GN=Cgy-1 PE=2 SV=1	658.346	1314.68	2	1314.68	0.0003	558	569	G	SKDNVISQIPSQ	V
Q4LER6	tr|Q4LER6|Q4LER6_SOYBN Beta-conglycinin alpha prime subunit OS=Glycine max GN=Cgy-1 PE=2 SV=1	662.792	1323.57	2	1323.57	0.0012	285	295	L	VNNDDRDSYNL	Q
Q4LER6	tr|Q4LER6|Q4LER6_SOYBN Beta-conglycinin alpha prime subunit OS=Glycine max GN=Cgy-1 PE=2 SV=1	671.827	1341.64	2	1341.64	0.0007	459	470	V	VDMNEGALFLPH	F
Q4LER6	tr|Q4LER6|Q4LER6_SOYBN Beta-conglycinin alpha prime subunit OS=Glycine max GN=Cgy-1 PE=2 SV=1	451.25	1350.73	3	1350.73	-0.0014	366	376	K	FEEINKVLFGR	E
Q4LER6	tr|Q4LER6|Q4LER6_SOYBN Beta-conglycinin alpha prime subunit OS=Glycine max GN=Cgy-1 PE=2 SV=1	694.824	1387.63	2	1387.63	0.0003	379	390	E	GQQQGEERLQES	V
Q4LER6	tr|Q4LER6|Q4LER6_SOYBN Beta-conglycinin alpha prime subunit OS=Glycine max GN=Cgy-1 PE=2 SV=1	721.361	1440.71	2	1440.71	0.0002	458	470	S	VVDMNEGALFLPH	F
Q4LER6	tr|Q4LER6|Q4LER6_SOYBN Beta-conglycinin alpha prime subunit OS=Glycine max GN=Cgy-1 PE=2 SV=1	726.822	1451.63	2	1451.63	0.0008	285	296	L	VNNDDRDSYNLQ	S
Q4LER6	tr|Q4LER6|Q4LER6_SOYBN Beta-conglycinin alpha prime subunit OS=Glycine max GN=Cgy-1 PE=2 SV=1	764.876	1527.74	2	1527.74	0.0022	311	323	Y	VVNPDNDENLRMI	T
Q4LER6	tr|Q4LER6|Q4LER6_SOYBN Beta-conglycinin alpha prime subunit OS=Glycine max GN=Cgy-1 PE=2 SV=1	513.934	1538.78	3	1538.78	0.0007	499	510	Q	RQQQEEQPLEVR	K
Q4LER6	tr|Q4LER6|Q4LER6_SOYBN Beta-conglycinin alpha prime subunit OS=Glycine max GN=Cgy-1 PE=2 SV=1	770.398	1538.78	2	1538.78	0.0014	499	510	Q	RQQQEEQPLEVR	K
Q4LER6	tr|Q4LER6|Q4LER6_SOYBN Beta-conglycinin alpha prime subunit OS=Glycine max GN=Cgy-1 PE=2 SV=1	783.364	1564.71	2	1564.71	0.0017	284	296	T	LVNNDDRDSYNLQ	S
Q4LER6	tr|Q4LER6|Q4LER6_SOYBN Beta-conglycinin alpha prime subunit OS=Glycine max GN=Cgy-1 PE=2 SV=1	799.444	1596.87	2	1596.87	0.0007	480	494	L	VINEGEANIELVGIK	E
Q4LER6	tr|Q4LER6|Q4LER6_SOYBN Beta-conglycinin alpha prime subunit OS=Glycine max GN=Cgy-1 PE=2 SV=1	815.4	1628.79	2	1628.78	0.0024	311	324	Y	VVNPDNDENLRMIT	L
Q4LER6	tr|Q4LER6|Q4LER6_SOYBN Beta-conglycinin alpha prime subunit OS=Glycine max GN=Cgy-1 PE=2 SV=1	823.867	1645.72	2	1645.72	0.0016	377	390	R	EEGQQQGEERLQES	V
Q4LER6	tr|Q4LER6|Q4LER6_SOYBN Beta-conglycinin alpha prime subunit OS=Glycine max GN=Cgy-1 PE=2 SV=1	846.407	1690.8	2	1690.8	0.0017	310	323	Y	YVVNPDNDENLRMI	T
Q4LER6	tr|Q4LER6|Q4LER6_SOYBN Beta-conglycinin alpha prime subunit OS=Glycine max GN=Cgy-1 PE=2 SV=1	849.458	1696.9	2	1696.9	0.002	559	573	S	KDNVISQIPSQVQEL	A
Q4LER6	tr|Q4LER6|Q4LER6_SOYBN Beta-conglycinin alpha prime subunit OS=Glycine max GN=Cgy-1 PE=2 SV=1	871.941	1741.87	2	1741.87	-0.0003	311	325	Y	VVNPDNDENLRMITL	A
Q4LER6	tr|Q4LER6|Q4LER6_SOYBN Beta-conglycinin alpha prime subunit OS=Glycine max GN=Cgy-1 PE=2 SV=1	599.307	1794.9	3	1794.9	0.0012	497	510	Q	QQRQQQEEQPLEVR	K
Q4LER6	tr|Q4LER6|Q4LER6_SOYBN Beta-conglycinin alpha prime subunit OS=Glycine max GN=Cgy-1 PE=2 SV=1	605	1811.98	3	1811.98	0.0004	438	452	K	LFEITPEKNPQLRDL	D
Q4LER6	tr|Q4LER6|Q4LER6_SOYBN Beta-conglycinin alpha prime subunit OS=Glycine max GN=Cgy-1 PE=2 SV=1	927.94	1853.87	2	1853.86	0.0037	309	323	T	YYVVNPDNDENLRMI	T
Q4LER6	tr|Q4LER6|Q4LER6_SOYBN Beta-conglycinin alpha prime subunit OS=Glycine max GN=Cgy-1 PE=2 SV=1	953.474	1904.93	2	1904.93	0.0031	310	325	Y	YVVNPDNDENLRMITL	A
Q4LER6	tr|Q4LER6|Q4LER6_SOYBN Beta-conglycinin alpha prime subunit OS=Glycine max GN=Cgy-1 PE=2 SV=1	652.643	1954.91	3	1954.91	-0.0014	308	323	T	TYYVVNPDNDENLRMI	T
Q4LER6	tr|Q4LER6|Q4LER6_SOYBN Beta-conglycinin alpha prime subunit OS=Glycine max GN=Cgy-1 PE=2 SV=1	978.462	1954.91	2	1954.91	-0.0009	308	323	T	TYYVVNPDNDENLRMI	T
Q4LER6	tr|Q4LER6|Q4LER6_SOYBN Beta-conglycinin alpha prime subunit OS=Glycine max GN=Cgy-1 PE=2 SV=1	685.006	2052	3	2052	-0.0018	495	510	K	EQQQRQQQEEQPLEVR	K
Q4LER6	tr|Q4LER6|Q4LER6_SOYBN Beta-conglycinin alpha prime subunit OS=Glycine max GN=Cgy-1 PE=2 SV=1	1027.01	2052	2	2052	0.0019	495	510	K	EQQQRQQQEEQPLEVR	K
I1NGF4	tr|I1NGF4|I1NGF4_SOYBN Uncharacterized protein OS=Glycine max PE=4 SV=1	453.23	904.445	2	904.444	0.0009	132	138	T	YYLVNPH	D
I1NGF4	tr|I1NGF4|I1NGF4_SOYBN Uncharacterized protein OS=Glycine max PE=4 SV=1	453.738	905.461	2	905.461	0.0004	189	195	E	FEEINRV	L
I1NGF4	tr|I1NGF4|I1NGF4_SOYBN Uncharacterized protein OS=Glycine max PE=4 SV=1	510.243	1018.47	2	1018.47	0.0005	236	243	S	EDEPFNLR	S
I1NGF4	tr|I1NGF4|I1NGF4_SOYBN Uncharacterized protein OS=Glycine max PE=4 SV=1	524.759	1047.5	2	1047.5	0.0004	89	97	H	HADADFLLF	V
I1NGF4	tr|I1NGF4|I1NGF4_SOYBN Uncharacterized protein OS=Glycine max PE=4 SV=1	550.759	1099.5	2	1099.5	0.0002	320	328	K	QEEEPLEVQ	R
I1NGF4	tr|I1NGF4|I1NGF4_SOYBN Uncharacterized protein OS=Glycine max PE=4 SV=1	550.807	1099.6	2	1099.6	0.0004	373	382	F	LAGEKDNVVR	Q
I1NGF4	tr|I1NGF4|I1NGF4_SOYBN Uncharacterized protein OS=Glycine max PE=4 SV=1	553.759	1105.5	2	1105.5	0.0003	235	243	S	SEDEPFNLR	S
I1NGF4	tr|I1NGF4|I1NGF4_SOYBN Uncharacterized protein OS=Glycine max PE=4 SV=1	557.822	1113.63	2	1113.63	0.0003	149	158	L	AIPVNKPGRY	D
I1NGF4	tr|I1NGF4|I1NGF4_SOYBN Uncharacterized protein OS=Glycine max PE=4 SV=1	560.33	1118.65	2	1118.64	0.0006	79	88	Q	SKPNTILLPH	H
I1NGF4	tr|I1NGF4|I1NGF4_SOYBN Uncharacterized protein OS=Glycine max PE=4 SV=1	576.254	1150.49	2	1150.49	0.0004	185	193	S	FHSEFEEIN	R
I1NGF4	tr|I1NGF4|I1NGF4_SOYBN Uncharacterized protein OS=Glycine max PE=4 SV=1	596.322	1190.63	2	1190.63	0.0001	278	288	V	DINEGALLLPH	F
I1NGF4	tr|I1NGF4|I1NGF4_SOYBN Uncharacterized protein OS=Glycine max PE=4 SV=1	597.275	1192.54	2	1192.54	0.0005	234	243	I	SSEDEPFNLR	S
I1NGF4	tr|I1NGF4|I1NGF4_SOYBN Uncharacterized protein OS=Glycine max PE=4 SV=1	599.831	1197.65	2	1197.65	0	60	69	F	NKRSPQLENL	R
I1NGF4	tr|I1NGF4|I1NGF4_SOYBN Uncharacterized protein OS=Glycine max PE=4 SV=1	614.836	1227.66	2	1227.66	0	373	383	F	LAGEKDNVVRQ	I
I1NGF4	tr|I1NGF4|I1NGF4_SOYBN Uncharacterized protein OS=Glycine max PE=4 SV=1	624.304	1246.59	2	1246.59	-0.0003	25	34	L	KVREDENNPF	Y
I1NGF4	tr|I1NGF4|I1NGF4_SOYBN Uncharacterized protein OS=Glycine max PE=4 SV=1	648.797	1295.58	2	1295.58	0.001	28	37	R	EDENNPFYLR	S
I1NGF4	tr|I1NGF4|I1NGF4_SOYBN Uncharacterized protein OS=Glycine max PE=4 SV=1	680.848	1359.68	2	1359.68	0.0028	24	34	S	LKVREDENNPF	Y
I1NGF4	tr|I1NGF4|I1NGF4_SOYBN Uncharacterized protein OS=Glycine max PE=4 SV=1	689.372	1376.73	2	1376.73	-0.0001	276	288	S	SVDINEGALLLPH	F
I1NGF4	tr|I1NGF4|I1NGF4_SOYBN Uncharacterized protein OS=Glycine max PE=4 SV=1	696.823	1391.63	2	1391.63	-0.001	196	206	V	LFGEEEEQRQQ	E
I1NGF4	tr|I1NGF4|I1NGF4_SOYBN Uncharacterized protein OS=Glycine max PE=4 SV=1	469.562	1405.66	3	1405.66	0.0004	185	195	S	FHSEFEEINRV	L
I1NGF4	tr|I1NGF4|I1NGF4_SOYBN Uncharacterized protein OS=Glycine max PE=4 SV=1	704.342	1406.67	2	1406.67	0.0017	232	243	K	TISSEDEPFNLR	S
I1NGF4	tr|I1NGF4|I1NGF4_SOYBN Uncharacterized protein OS=Glycine max PE=4 SV=1	728.389	1454.76	2	1454.76	0.001	298	311	L	VINEGDANIELVGI	K
I1NGF4	tr|I1NGF4|I1NGF4_SOYBN Uncharacterized protein OS=Glycine max PE=4 SV=1	734.347	1466.68	2	1466.68	0.0015	407	418	K	QRESYFVDAQPQ	Q
I1NGF4	tr|I1NGF4|I1NGF4_SOYBN Uncharacterized protein OS=Glycine max PE=4 SV=1	742.883	1483.75	2	1483.75	0.0001	317	328	Q	KQKQEEEPLEVQ	R
I1NGF4	tr|I1NGF4|I1NGF4_SOYBN Uncharacterized protein OS=Glycine max PE=4 SV=1	498.572	1492.69	3	1492.69	0	184	195	T	SFHSEFEEINRV	L
I1NGF4	tr|I1NGF4|I1NGF4_SOYBN Uncharacterized protein OS=Glycine max PE=4 SV=1	507.257	1518.75	3	1518.75	0.001	185	196	S	FHSEFEEINRVL	F
I1NGF4	tr|I1NGF4|I1NGF4_SOYBN Uncharacterized protein OS=Glycine max PE=4 SV=1	780.899	1559.78	2	1559.78	0.001	331	344	Y	RAELSEDDVFVIPA	A
I1NGF4	tr|I1NGF4|I1NGF4_SOYBN Uncharacterized protein OS=Glycine max PE=4 SV=1	792.436	1582.86	2	1582.86	0.0015	298	312	L	VINEGDANIELVGIK	E
I1NGF4	tr|I1NGF4|I1NGF4_SOYBN Uncharacterized protein OS=Glycine max PE=4 SV=1	534.898	1601.67	3	1601.67	0.0005	111	124	N	DDRDSYNLHPGDAQ	R
I1NGF4	tr|I1NGF4|I1NGF4_SOYBN Uncharacterized protein OS=Glycine max PE=4 SV=1	815.39	1628.77	2	1628.76	0.0019	198	211	F	GEEEEQRQQEGVIV	E
I1NGF4	tr|I1NGF4|I1NGF4_SOYBN Uncharacterized protein OS=Glycine max PE=4 SV=1	572.912	1715.71	3	1715.71	0.001	110	124	N	NDDRDSYNLHPGDAQ	R
I1NGF4	tr|I1NGF4|I1NGF4_SOYBN Uncharacterized protein OS=Glycine max PE=4 SV=1	858.865	1715.72	2	1715.71	0.0026	110	124	N	NDDRDSYNLHPGDAQ	R
I1NGF4	tr|I1NGF4|I1NGF4_SOYBN Uncharacterized protein OS=Glycine max PE=4 SV=1	888.925	1775.83	2	1775.83	0.002	197	211	L	FGEEEEQRQQEGVIV	E
I1NGF4	tr|I1NGF4|I1NGF4_SOYBN Uncharacterized protein OS=Glycine max PE=4 SV=1	593.64	1777.9	3	1777.9	0.0016	229	243	S	SRKTISSEDEPFNLR	S
I1NGF4	tr|I1NGF4|I1NGF4_SOYBN Uncharacterized protein OS=Glycine max PE=4 SV=1	889.957	1777.9	2	1777.9	0.0032	229	243	S	SRKTISSEDEPFNLR	S
I1NGF4	tr|I1NGF4|I1NGF4_SOYBN Uncharacterized protein OS=Glycine max PE=4 SV=1	945.467	1888.92	2	1888.92	0.0032	196	211	V	LFGEEEEQRQQEGVIV	E
I1NGF4	tr|I1NGF4|I1NGF4_SOYBN Uncharacterized protein OS=Glycine max PE=4 SV=1	965.421	1928.83	2	1928.82	0.0025	108	124	L	VNNDDRDSYNLHPGDAQ	R
I1NGF4	tr|I1NGF4|I1NGF4_SOYBN Uncharacterized protein OS=Glycine max PE=4 SV=1	999.494	1996.97	2	1996.97	0.0037	313	328	K	EQQQKQKQEEEPLEVQ	R
I1NGF4	tr|I1NGF4|I1NGF4_SOYBN Uncharacterized protein OS=Glycine max PE=4 SV=1	1021.96	2041.91	2	2041.91	0.0044	107	124	T	LVNNDDRDSYNLHPGDAQ	R
I1NGF4	tr|I1NGF4|I1NGF4_SOYBN Uncharacterized protein OS=Glycine max PE=4 SV=1	733.345	2197.01	3	2197.01	-0.0008	111	130	N	DDRDSYNLHPGDAQRIPAGT	T
I1NGF4	tr|I1NGF4|I1NGF4_SOYBN Uncharacterized protein OS=Glycine max PE=4 SV=1	842.398	2524.17	3	2524.17	0.0028	108	130	L	VNNDDRDSYNLHPGDAQRIPAGT	T
F7J077	tr|F7J077|F7J077_SOYBN Beta-conglycinin beta subunit OS=Glycine max GN=CG-beta-2 PE=4 SV=1	659.854	1317.69	2	1317.69	0.0001	189	199	E	FEEINRVLLGE	E
F7J077	tr|F7J077|F7J077_SOYBN Beta-conglycinin beta subunit OS=Glycine max GN=CG-beta-2 PE=4 SV=1	871.932	1741.85	2	1741.85	0.0014	197	211	L	LGEEEEQRQQEGVIV	E
F7J077	tr|F7J077|F7J077_SOYBN Beta-conglycinin beta subunit OS=Glycine max GN=CG-beta-2 PE=4 SV=1	992.997	1983.98	2	1983.97	0.0038	197	213	L	LGEEEEQRQQEGVIVEL	S
I1LE33	tr|I1LE33|I1LE33_SOYBN Uncharacterized protein OS=Glycine max PE=4 SV=1	600.305	1198.59	2	1198.59	0.0005	218	227	F	DQRSPQLENL	R
I1LE33	tr|I1LE33|I1LE33_SOYBN Uncharacterized protein OS=Glycine max PE=4 SV=1	638.849	1275.68	2	1275.68	0.0003	434	445	T	VDINEGGLLLPH	Y
I1LE33	tr|I1LE33|I1LE33_SOYBN Uncharacterized protein OS=Glycine max PE=4 SV=1	689.373	1376.73	2	1376.73	0.0012	433	445	N	TVDINEGGLLLPH	Y
I1LE33	tr|I1LE33|I1LE33_SOYBN Uncharacterized protein OS=Glycine max PE=4 SV=1	787.908	1573.8	2	1573.8	0.0017	484	497	Y	RAELSEDDIFVIPA	A
I1LE33	tr|I1LE33|I1LE33_SOYBN Uncharacterized protein OS=Glycine max PE=4 SV=1	793.913	1585.81	2	1585.81	0.002	415	427	Y	EITPEKNPQLRDF	D
I1LE33	tr|I1LE33|I1LE33_SOYBN Uncharacterized protein OS=Glycine max PE=4 SV=1	802.937	1603.86	2	1603.86	0.0021	431	445	L	LNTVDINEGGLLLPH	Y
Q39816	tr|Q39816|Q39816_SOYBN 7S storage protein alpha subunit OS=Glycine max PE=2 SV=1	617.303	1232.59	2	1232.59	0.0026	226	235	N	AENNQRNFLQ	V
Q39816	tr|Q39816|Q39816_SOYBN 7S storage protein alpha subunit OS=Glycine max PE=2 SV=1	759.377	1516.74	2	1516.74	0.001	223	235	F	GINAENNQRNFLQ	V
I1KBZ0	tr|I1KBZ0|I1KBZ0_SOYBN Uncharacterized protein OS=Glycine max PE=4 SV=2	453.738	905.461	2	905.461	0.0004	299	305	A	FEEIRVN	F
I1J4A2	tr|I1J4A2|I1J4A2_SOYBN Uncharacterized protein OS=Glycine max PE=4 SV=1	457.763	913.512	2	913.505	0.0064	356	363	G	PVNKVLNM	L
P04776	sp|P04776|GLYG1_SOYBN Glycinin G1 OS=Glycine max GN=GY1 PE=1 SV=2	426.216	850.418	2	850.418	0.0001	456	462	L	PEEVIQH	T
P04776	sp|P04776|GLYG1_SOYBN Glycinin G1 OS=Glycine max GN=GY1 PE=1 SV=2	433.723	865.431	2	865.429	0.0013	358	365	L	SAEFGSLR	K
P04776	sp|P04776|GLYG1_SOYBN Glycinin G1 OS=Glycine max GN=GY1 PE=1 SV=2	454.709	907.403	2	907.404	-0.0003	398	405	N	GERVFDGE	L
P04776	sp|P04776|GLYG1_SOYBN Glycinin G1 OS=Glycine max GN=GY1 PE=1 SV=2	485.259	968.504	2	968.504	0.0003	485	492	V	PPQESQKR	A
P04776	sp|P04776|GLYG1_SOYBN Glycinin G1 OS=Glycine max GN=GY1 PE=1 SV=2	518.277	1034.54	2	1034.54	0.0005	454	462	N	ALPEEVIQH	T
P04776	sp|P04776|GLYG1_SOYBN Glycinin G1 OS=Glycine max GN=GY1 PE=1 SV=2	522.79	1043.57	2	1043.57	0.0005	481	489	F	KFLVPPQES	Q
P04776	sp|P04776|GLYG1_SOYBN Glycinin G1 OS=Glycine max GN=GY1 PE=1 SV=2	529.262	1056.51	2	1056.51	0.0004	154	163	Y	NNEDTPVVAV	S
P04776	sp|P04776|GLYG1_SOYBN Glycinin G1 OS=Glycine max GN=GY1 PE=1 SV=2	535.796	1069.58	2	1069.58	0.0005	137	146	F	REGDLIAVPT	G
P04776	sp|P04776|GLYG1_SOYBN Glycinin G1 OS=Glycine max GN=GY1 PE=1 SV=2	544.73	1087.45	2	1087.45	0.0002	424	432	R	SQSDNFEYV	S
P04776	sp|P04776|GLYG1_SOYBN Glycinin G1 OS=Glycine max GN=GY1 PE=1 SV=2	546.77	1091.53	2	1091.52	0.0003	186	194	A	GNQEQEFLK	Y
P04776	sp|P04776|GLYG1_SOYBN Glycinin G1 OS=Glycine max GN=GY1 PE=1 SV=2	554.235	1106.46	2	1106.46	0.0005	426	434	Q	SDNFEYVSF	K
P04776	sp|P04776|GLYG1_SOYBN Glycinin G1 OS=Glycine max GN=GY1 PE=1 SV=2	561.259	1120.5	2	1120.5	0.0005	153	162	M	YNNEDTPVVA	V
P04776	sp|P04776|GLYG1_SOYBN Glycinin G1 OS=Glycine max GN=GY1 PE=1 SV=2	565.767	1129.52	2	1129.52	0.0008	172	180	L	ENQLDQMPR	R
P04776	sp|P04776|GLYG1_SOYBN Glycinin G1 OS=Glycine max GN=GY1 PE=1 SV=2	566.778	1131.54	2	1131.54	0	247	257	E	NEGEDKGAIVT	V
P04776	sp|P04776|GLYG1_SOYBN Glycinin G1 OS=Glycine max GN=GY1 PE=1 SV=2	568.801	1135.59	2	1135.59	0.0005	454	463	N	ALPEEVIQHT	F
P04776	sp|P04776|GLYG1_SOYBN Glycinin G1 OS=Glycine max GN=GY1 PE=1 SV=2	575.281	1148.55	2	1148.55	0.0005	398	407	N	GERVFDGELQ	E
P04776	sp|P04776|GLYG1_SOYBN Glycinin G1 OS=Glycine max GN=GY1 PE=1 SV=2	585.316	1168.62	2	1168.62	-0.0017	37	46	L	NALKPDNRIE	S
P04776	sp|P04776|GLYG1_SOYBN Glycinin G1 OS=Glycine max GN=GY1 PE=1 SV=2	591.336	1180.66	2	1180.66	0.0002	483	492	F	LVPPQESQKR	A
P04776	sp|P04776|GLYG1_SOYBN Glycinin G1 OS=Glycine max GN=GY1 PE=1 SV=2	595.808	1189.6	2	1189.6	0.0008	435	445	F	KTNDTPMIGTL	A
P04776	sp|P04776|GLYG1_SOYBN Glycinin G1 OS=Glycine max GN=GY1 PE=1 SV=2	595.848	1189.68	2	1189.68	-0.0003	380	390	N	SIIYALNGRAL	I
P04776	sp|P04776|GLYG1_SOYBN Glycinin G1 OS=Glycine max GN=GY1 PE=1 SV=2	596.825	1191.64	2	1191.64	0	463	472	H	TFNLKSQQAR	Q
P04776	sp|P04776|GLYG1_SOYBN Glycinin G1 OS=Glycine max GN=GY1 PE=1 SV=2	602.77	1203.53	2	1203.53	0.0004	211	221	Q	QEEENEGGSIL	S
P04776	sp|P04776|GLYG1_SOYBN Glycinin G1 OS=Glycine max GN=GY1 PE=1 SV=2	606.827	1211.64	2	1211.64	0.0003	260	271	K	GGLSVIKPPTDE	Q
P04776	sp|P04776|GLYG1_SOYBN Glycinin G1 OS=Glycine max GN=GY1 PE=1 SV=2	610.793	1219.57	2	1219.57	0.0002	153	163	M	YNNEDTPVVAV	S
P04776	sp|P04776|GLYG1_SOYBN Glycinin G1 OS=Glycine max GN=GY1 PE=1 SV=2	618.283	1234.55	2	1234.55	0.0006	426	435	Q	SDNFEYVSFK	T
P04776	sp|P04776|GLYG1_SOYBN Glycinin G1 OS=Glycine max GN=GY1 PE=1 SV=2	622.781	1243.55	2	1243.55	0.0004	423	432	A	RSQSDNFEYV	S
P04776	sp|P04776|GLYG1_SOYBN Glycinin G1 OS=Glycine max GN=GY1 PE=1 SV=2	625.822	1249.63	2	1249.63	0.0001	453	463	L	NALPEEVIQHT	F
P04776	sp|P04776|GLYG1_SOYBN Glycinin G1 OS=Glycine max GN=GY1 PE=1 SV=2	418.238	1251.69	3	1251.69	-0.0006	483	493	F	LVPPQESQKRA	V
P04776	sp|P04776|GLYG1_SOYBN Glycinin G1 OS=Glycine max GN=GY1 PE=1 SV=2	628.302	1254.59	2	1254.59	0.0005	186	195	A	GNQEQEFLKY	Q
P04776	sp|P04776|GLYG1_SOYBN Glycinin G1 OS=Glycine max GN=GY1 PE=1 SV=2	631.841	1261.67	2	1261.67	0.0005	452	462	L	LNALPEEVIQH	T
P04776	sp|P04776|GLYG1_SOYBN Glycinin G1 OS=Glycine max GN=GY1 PE=1 SV=2	659.336	1316.66	2	1316.66	0.0006	43	54	D	NRIESEGGLIET	W
P04776	sp|P04776|GLYG1_SOYBN Glycinin G1 OS=Glycine max GN=GY1 PE=1 SV=2	665.354	1328.69	2	1328.69	-0.0007	470	480	Q	QARQIKNNNPF	K
P04776	sp|P04776|GLYG1_SOYBN Glycinin G1 OS=Glycine max GN=GY1 PE=1 SV=2	665.825	1329.63	2	1329.63	0.0002	170	180	N	SLENQLDQMPR	R
P04776	sp|P04776|GLYG1_SOYBN Glycinin G1 OS=Glycine max GN=GY1 PE=1 SV=2	666.352	1330.69	2	1330.69	0.0007	135	146	Y	NFREGDLIAVPT	G
P04776	sp|P04776|GLYG1_SOYBN Glycinin G1 OS=Glycine max GN=GY1 PE=1 SV=2	668.313	1334.61	2	1334.61	0.0007	398	409	N	GERVFDGELQEG	R
P04776	sp|P04776|GLYG1_SOYBN Glycinin G1 OS=Glycine max GN=GY1 PE=1 SV=2	670.857	1339.7	2	1339.7	0.0015	260	272	K	GGLSVIKPPTDEQ	Q
P04776	sp|P04776|GLYG1_SOYBN Glycinin G1 OS=Glycine max GN=GY1 PE=1 SV=2	673.316	1344.62	2	1344.62	0.0009	244	256	L	QGENEGEDKGAIV	T
P04776	sp|P04776|GLYG1_SOYBN Glycinin G1 OS=Glycine max GN=GY1 PE=1 SV=2	682.365	1362.71	2	1362.71	0.0005	452	463	L	LNALPEEVIQHT	F
P04776	sp|P04776|GLYG1_SOYBN Glycinin G1 OS=Glycine max GN=GY1 PE=1 SV=2	692.331	1382.65	2	1382.65	0.0011	186	196	A	GNQEQEFLKYQ	Q
P04776	sp|P04776|GLYG1_SOYBN Glycinin G1 OS=Glycine max GN=GY1 PE=1 SV=2	462.572	1384.69	3	1384.69	0.0004	37	48	L	NALKPDNRIESE	G
P04776	sp|P04776|GLYG1_SOYBN Glycinin G1 OS=Glycine max GN=GY1 PE=1 SV=2	693.355	1384.7	2	1384.69	0.0008	37	48	L	NALKPDNRIESE	G
P04776	sp|P04776|GLYG1_SOYBN Glycinin G1 OS=Glycine max GN=GY1 PE=1 SV=2	694.334	1386.65	2	1386.65	0.0009	110	120	S	TFEEPQQPQQR	G
P04776	sp|P04776|GLYG1_SOYBN Glycinin G1 OS=Glycine max GN=GY1 PE=1 SV=2	720.362	1438.71	2	1438.71	0.0005	183	194	F	YLAGNQEQEFLK	Y
P04776	sp|P04776|GLYG1_SOYBN Glycinin G1 OS=Glycine max GN=GY1 PE=1 SV=2	725.829	1449.64	2	1449.64	0.0016	424	435	R	SQSDNFEYVSFK	T
P04776	sp|P04776|GLYG1_SOYBN Glycinin G1 OS=Glycine max GN=GY1 PE=1 SV=2	486.281	1455.82	3	1455.82	0.0003	481	492	F	KFLVPPQESQKR	A
P04776	sp|P04776|GLYG1_SOYBN Glycinin G1 OS=Glycine max GN=GY1 PE=1 SV=2	729.858	1457.7	2	1457.7	0.0025	243	256	N	LQGENEGEDKGAIV	T
P04776	sp|P04776|GLYG1_SOYBN Glycinin G1 OS=Glycine max GN=GY1 PE=1 SV=2	731.899	1461.78	2	1461.78	0.0012	450	462	N	SLLNALPEEVIQH	T
P04776	sp|P04776|GLYG1_SOYBN Glycinin G1 OS=Glycine max GN=GY1 PE=1 SV=2	735.33	1468.64	2	1468.64	0.0018	209	221	K	HQQEEENEGGSIL	S
P04776	sp|P04776|GLYG1_SOYBN Glycinin G1 OS=Glycine max GN=GY1 PE=1 SV=2	739.831	1477.65	2	1477.65	0.0008	423	434	A	RSQSDNFEYVSF	K
P04776	sp|P04776|GLYG1_SOYBN Glycinin G1 OS=Glycine max GN=GY1 PE=1 SV=2	746.365	1490.71	2	1490.71	0.0031	398	410	N	GERVFDGELQEGR	V
P04776	sp|P04776|GLYG1_SOYBN Glycinin G1 OS=Glycine max GN=GY1 PE=1 SV=2	497.912	1490.71	3	1490.71	0.0032	398	410	N	GERVFDGELQEGR	V
P04776	sp|P04776|GLYG1_SOYBN Glycinin G1 OS=Glycine max GN=GY1 PE=1 SV=2	505.599	1513.77	3	1513.77	-0.0002	123	134	Q	SSRPQDRHQKIY	N
P04776	sp|P04776|GLYG1_SOYBN Glycinin G1 OS=Glycine max GN=GY1 PE=1 SV=2	509.96	1526.86	3	1526.86	0.0013	481	493	F	KFLVPPQESQKRA	V
P04776	sp|P04776|GLYG1_SOYBN Glycinin G1 OS=Glycine max GN=GY1 PE=1 SV=2	780.382	1558.75	2	1558.75	0.0021	243	257	N	LQGENEGEDKGAIVT	V
P04776	sp|P04776|GLYG1_SOYBN Glycinin G1 OS=Glycine max GN=GY1 PE=1 SV=2	786.874	1571.73	2	1571.73	0.0012	110	122	S	TFEEPQQPQQRGQ	S
P04776	sp|P04776|GLYG1_SOYBN Glycinin G1 OS=Glycine max GN=GY1 PE=1 SV=2	786.879	1571.74	2	1571.74	0.0012	242	256	K	NLQGENEGEDKGAIV	T
P04776	sp|P04776|GLYG1_SOYBN Glycinin G1 OS=Glycine max GN=GY1 PE=1 SV=2	790.895	1579.78	2	1579.77	0.0016	80	92	L	RRPSYTNGPQEIY	I
P04776	sp|P04776|GLYG1_SOYBN Glycinin G1 OS=Glycine max GN=GY1 PE=1 SV=2	801.895	1601.77	2	1601.77	0.0021	183	195	F	YLAGNQEQEFLKY	Q
P04776	sp|P04776|GLYG1_SOYBN Glycinin G1 OS=Glycine max GN=GY1 PE=1 SV=2	545.275	1632.8	3	1632.8	0.0001	170	182	N	SLENQLDQMPRRF	Y
P04776	sp|P04776|GLYG1_SOYBN Glycinin G1 OS=Glycine max GN=GY1 PE=1 SV=2	552.26	1653.76	3	1653.76	0.0003	207	221	K	GKHQQEEENEGGSIL	S
P04776	sp|P04776|GLYG1_SOYBN Glycinin G1 OS=Glycine max GN=GY1 PE=1 SV=2	827.888	1653.76	2	1653.76	0.0011	207	221	K	GKHQQEEENEGGSIL	S
P04776	sp|P04776|GLYG1_SOYBN Glycinin G1 OS=Glycine max GN=GY1 PE=1 SV=2	829.424	1656.83	2	1656.83	0.0021	40	54	L	KPDNRIESEGGLIET	W
P04776	sp|P04776|GLYG1_SOYBN Glycinin G1 OS=Glycine max GN=GY1 PE=1 SV=2	555.296	1662.87	3	1662.87	-0.0016	264	277	S	VIKPPTDEQQQRPQ	E
P04776	sp|P04776|GLYG1_SOYBN Glycinin G1 OS=Glycine max GN=GY1 PE=1 SV=2	832.443	1662.87	2	1662.87	0.0018	264	277	S	VIKPPTDEQQQRPQ	E
P04776	sp|P04776|GLYG1_SOYBN Glycinin G1 OS=Glycine max GN=GY1 PE=1 SV=2	835.893	1669.77	2	1669.77	0.0026	323	337	R	HNIGQTSSPDIYNPQ	A
P04776	sp|P04776|GLYG1_SOYBN Glycinin G1 OS=Glycine max GN=GY1 PE=1 SV=2	837.404	1672.79	2	1672.79	0.0038	242	257	K	NLQGENEGEDKGAIVT	V
P04776	sp|P04776|GLYG1_SOYBN Glycinin G1 OS=Glycine max GN=GY1 PE=1 SV=2	870.961	1739.91	2	1739.91	0.0021	38	53	N	ALKPDNRIESEGGLIE	T
P04776	sp|P04776|GLYG1_SOYBN Glycinin G1 OS=Glycine max GN=GY1 PE=1 SV=2	875.959	1749.9	2	1749.9	0.0026	263	277	L	SVIKPPTDEQQQRPQ	E
P04776	sp|P04776|GLYG1_SOYBN Glycinin G1 OS=Glycine max GN=GY1 PE=1 SV=2	882.956	1763.9	2	1763.9	0.0028	78	92	N	ALRRPSYTNGPQEIY	I
P04776	sp|P04776|GLYG1_SOYBN Glycinin G1 OS=Glycine max GN=GY1 PE=1 SV=2	911.467	1820.92	2	1820.92	0.0021	80	94	L	RRPSYTNGPQEIYIQ	Q
P04776	sp|P04776|GLYG1_SOYBN Glycinin G1 OS=Glycine max GN=GY1 PE=1 SV=2	927.981	1853.95	2	1853.95	0.0002	37	53	L	NALKPDNRIESEGGLIE	T
P04776	sp|P04776|GLYG1_SOYBN Glycinin G1 OS=Glycine max GN=GY1 PE=1 SV=2	978.507	1955	2	1955	0.0033	37	54	L	NALKPDNRIESEGGLIET	W
P04776	sp|P04776|GLYG1_SOYBN Glycinin G1 OS=Glycine max GN=GY1 PE=1 SV=2	660.017	1977.03	3	1977.03	0.0006	260	277	K	GGLSVIKPPTDEQQQRPQ	E
P04776	sp|P04776|GLYG1_SOYBN Glycinin G1 OS=Glycine max GN=GY1 PE=1 SV=2	989.523	1977.03	2	1977.03	0.0041	260	277	K	GGLSVIKPPTDEQQQRPQ	E
P04776	sp|P04776|GLYG1_SOYBN Glycinin G1 OS=Glycine max GN=GY1 PE=1 SV=2	666.656	1996.95	3	1996.94	0.0018	204	221	Q	SQKGKHQQEEENEGGSIL	S
P04776	sp|P04776|GLYG1_SOYBN Glycinin G1 OS=Glycine max GN=GY1 PE=1 SV=2	670.336	2007.99	3	2007.99	-0.0001	263	279	L	SVIKPPTDEQQQRPQEE	E
P04776	sp|P04776|GLYG1_SOYBN Glycinin G1 OS=Glycine max GN=GY1 PE=1 SV=2	1005	2007.99	2	2007.99	0.0037	263	279	L	SVIKPPTDEQQQRPQEE	E
P04776	sp|P04776|GLYG1_SOYBN Glycinin G1 OS=Glycine max GN=GY1 PE=1 SV=2	1037.02	2072.02	2	2072.02	0.001	163	180	A	VSIIDTNSLENQLDQMPR	R
P04776	sp|P04776|GLYG1_SOYBN Glycinin G1 OS=Glycine max GN=GY1 PE=1 SV=2	746.046	2235.11	3	2235.11	0.0018	260	279	K	GGLSVIKPPTDEQQQRPQEE	E
P04776	sp|P04776|GLYG1_SOYBN Glycinin G1 OS=Glycine max GN=GY1 PE=1 SV=2	1118.57	2235.12	2	2235.11	0.0044	260	279	K	GGLSVIKPPTDEQQQRPQEE	E
P04776	sp|P04776|GLYG1_SOYBN Glycinin G1 OS=Glycine max GN=GY1 PE=1 SV=2	765.046	2292.12	3	2292.12	-0.0006	164	182	V	SIIDTNSLENQLDQMPRRF	Y
P04776	sp|P04776|GLYG1_SOYBN Glycinin G1 OS=Glycine max GN=GY1 PE=1 SV=2	792.738	2375.19	3	2375.19	0.0005	163	182	A	VSIIDTNSLENQLDQMPRRF	Y
P04776	sp|P04776|GLYG1_SOYBN Glycinin G1 OS=Glycine max GN=GY1 PE=1 SV=2	814.07	2439.19	3	2439.19	0.002	164	183	V	SIIDTNSLENQLDQMPRRFY	L
P04776	sp|P04776|GLYG1_SOYBN Glycinin G1 OS=Glycine max GN=GY1 PE=1 SV=2	823.08	2466.22	3	2466.21	0.0027	37	58	L	NALKPDNRIESEGGLIETWNPN	N
Q9SB11	tr|Q9SB11|Q9SB11_SOYBN Glycinin OS=Glycine max GN=A5A4B3 PE=2 SV=1	368.685	735.355	2	735.355	-0.0003	470	475	V	FDGELR	R
Q9SB11	tr|Q9SB11|Q9SB11_SOYBN Glycinin OS=Glycine max GN=A5A4B3 PE=2 SV=1	372.237	742.459	2	742.459	-0.0001	269	275	G	LSVISPK	W
Q9SB11	tr|Q9SB11|Q9SB11_SOYBN Glycinin OS=Glycine max GN=A5A4B3 PE=2 SV=1	391.695	781.376	2	781.376	0	85	90	S	YSPYPR	M
Q9SB11	tr|Q9SB11|Q9SB11_SOYBN Glycinin OS=Glycine max GN=A5A4B3 PE=2 SV=1	427.706	853.397	2	853.397	0.0004	399	405	R	ADFYNPK	A
Q9SB11	tr|Q9SB11|Q9SB11_SOYBN Glycinin OS=Glycine max GN=A5A4B3 PE=2 SV=1	429.258	856.502	2	856.502	-0.0001	267	275	E	GGLSVISPK	W
Q9SB11	tr|Q9SB11|Q9SB11_SOYBN Glycinin OS=Glycine max GN=A5A4B3 PE=2 SV=1	465.719	929.424	2	929.424	0.0002	140	147	R	HFNEGDVL	V
Q9SB11	tr|Q9SB11|Q9SB11_SOYBN Glycinin OS=Glycine max GN=A5A4B3 PE=2 SV=1	470.767	939.519	2	939.518	0.0014	512	518	S	YLKDVFR	A
Q9SB11	tr|Q9SB11|Q9SB11_SOYBN Glycinin OS=Glycine max GN=A5A4B3 PE=2 SV=1	488.267	974.519	2	974.519	0	180	187	Q	LDQTPRVF	Y
Q9SB11	tr|Q9SB11|Q9SB11_SOYBN Glycinin OS=Glycine max GN=A5A4B3 PE=2 SV=1	492.796	983.577	2	983.576	0.0005	413	421	L	NSLTLPALR	Q
Q9SB11	tr|Q9SB11|Q9SB11_SOYBN Glycinin OS=Glycine max GN=A5A4B3 PE=2 SV=1	505.757	1009.5	2	1009.5	0.0006	398	405	S	RADFYNPK	A
Q9SB11	tr|Q9SB11|Q9SB11_SOYBN Glycinin OS=Glycine max GN=A5A4B3 PE=2 SV=1	507.759	1013.5	2	1013.5	0.0004	159	168	Y	NTGDEPVVAI	S
Q9SB11	tr|Q9SB11|Q9SB11_SOYBN Glycinin OS=Glycine max GN=A5A4B3 PE=2 SV=1	539.27	1076.53	2	1076.53	0.0014	466	475	Q	GNAVFDGELR	R
Q9SB11	tr|Q9SB11|Q9SB11_SOYBN Glycinin OS=Glycine max GN=A5A4B3 PE=2 SV=1	543.314	1084.61	2	1084.61	0.0004	265	275	T	VEGGLSVISPK	W
Q9SB11	tr|Q9SB11|Q9SB11_SOYBN Glycinin OS=Glycine max GN=A5A4B3 PE=2 SV=1	547.739	1093.46	2	1093.46	0.0004	193	201	N	PDIEYPETM	Q
Q9SB11	tr|Q9SB11|Q9SB11_SOYBN Glycinin OS=Glycine max GN=A5A4B3 PE=2 SV=1	569.786	1137.56	2	1137.56	0.0005	56	64	T	WNSQHPELK	C
Q9SB11	tr|Q9SB11|Q9SB11_SOYBN Glycinin OS=Glycine max GN=A5A4B3 PE=2 SV=1	573.338	1144.66	2	1144.66	0.0002	513	522	Y	LKDVFRAIPS	E
Q9SB11	tr|Q9SB11|Q9SB11_SOYBN Glycinin OS=Glycine max GN=A5A4B3 PE=2 SV=1	573.785	1145.56	2	1145.56	-0.0004	243	252	F	NTNEDIAEKL	Q
Q9SB11	tr|Q9SB11|Q9SB11_SOYBN Glycinin OS=Glycine max GN=A5A4B3 PE=2 SV=1	582.828	1163.64	2	1163.64	0.0008	388	397	L	KLHENIARPS	R
Q9SB11	tr|Q9SB11|Q9SB11_SOYBN Glycinin OS=Glycine max GN=A5A4B3 PE=2 SV=1	587.316	1172.62	2	1172.61	0.0026	530	539	Y	NLRQSQVSEL	K
Q9SB11	tr|Q9SB11|Q9SB11_SOYBN Glycinin OS=Glycine max GN=A5A4B3 PE=2 SV=1	590.291	1178.57	2	1178.57	0.0004	38	47	L	NALEPDHRVE	S
Q9SB11	tr|Q9SB11|Q9SB11_SOYBN Glycinin OS=Glycine max GN=A5A4B3 PE=2 SV=1	593.838	1185.66	2	1185.66	0.0007	264	275	V	TVEGGLSVISPK	W
Q9SB11	tr|Q9SB11|Q9SB11_SOYBN Glycinin OS=Glycine max GN=A5A4B3 PE=2 SV=1	599.861	1197.71	2	1197.71	-0.0001	411	421	S	TLNSLTLPALR	Q
Q9SB11	tr|Q9SB11|Q9SB11_SOYBN Glycinin OS=Glycine max GN=A5A4B3 PE=2 SV=1	603.262	1204.51	2	1204.51	0.0005	220	230	Q	QEEEEEGGSVL	S
Q9SB11	tr|Q9SB11|Q9SB11_SOYBN Glycinin OS=Glycine max GN=A5A4B3 PE=2 SV=1	608.809	1215.6	2	1215.6	0.0001	81	90	L	HLPSYSPYPR	M
Q9SB11	tr|Q9SB11|Q9SB11_SOYBN Glycinin OS=Glycine max GN=A5A4B3 PE=2 SV=1	609.317	1216.62	2	1216.62	0.0004	178	187	N	NQLDQTPRVF	Y
Q9SB11	tr|Q9SB11|Q9SB11_SOYBN Glycinin OS=Glycine max GN=A5A4B3 PE=2 SV=1	620.309	1238.6	2	1238.6	0	55	64	Q	TWNSQHPELK	C
Q9SB11	tr|Q9SB11|Q9SB11_SOYBN Glycinin OS=Glycine max GN=A5A4B3 PE=2 SV=1	418.23	1251.67	3	1251.67	0.0002	130	139	Q	QLQDSHQKIR	H
Q9SB11	tr|Q9SB11|Q9SB11_SOYBN Glycinin OS=Glycine max GN=A5A4B3 PE=2 SV=1	626.842	1251.67	2	1251.67	0.0007	130	139	Q	QLQDSHQKIR	H
Q9SB11	tr|Q9SB11|Q9SB11_SOYBN Glycinin OS=Glycine max GN=A5A4B3 PE=2 SV=1	641.308	1280.6	2	1280.6	0.0009	39	49	N	ALEPDHRVESE	G
Q9SB11	tr|Q9SB11|Q9SB11_SOYBN Glycinin OS=Glycine max GN=A5A4B3 PE=2 SV=1	645.831	1289.65	2	1289.65	0.0006	466	477	Q	GNAVFDGELRRG	Q
Q9SB11	tr|Q9SB11|Q9SB11_SOYBN Glycinin OS=Glycine max GN=A5A4B3 PE=2 SV=1	430.89	1289.65	3	1289.65	0.0008	466	477	Q	GNAVFDGELRRG	Q
Q9SB11	tr|Q9SB11|Q9SB11_SOYBN Glycinin OS=Glycine max GN=A5A4B3 PE=2 SV=1	647.32	1292.63	2	1292.62	0.0005	242	252	S	FNTNEDIAEKL	Q
Q9SB11	tr|Q9SB11|Q9SB11_SOYBN Glycinin OS=Glycine max GN=A5A4B3 PE=2 SV=1	649.329	1296.64	2	1296.64	0.0007	549	560	L	VNPESQQGSPRV	K
Q9SB11	tr|Q9SB11|Q9SB11_SOYBN Glycinin OS=Glycine max GN=A5A4B3 PE=2 SV=1	654.869	1307.72	2	1307.72	0.0002	512	522	S	YLKDVFRAIPS	E
Q9SB11	tr|Q9SB11|Q9SB11_SOYBN Glycinin OS=Glycine max GN=A5A4B3 PE=2 SV=1	666.339	1330.66	2	1330.66	0.0008	177	187	F	NNQLDQTPRVF	Y
Q9SB11	tr|Q9SB11|Q9SB11_SOYBN Glycinin OS=Glycine max GN=A5A4B3 PE=2 SV=1	690.836	1379.66	2	1379.66	0.001	241	252	Q	SFNTNEDIAEKL	Q
Q9SB11	tr|Q9SB11|Q9SB11_SOYBN Glycinin OS=Glycine max GN=A5A4B3 PE=2 SV=1	462.91	1385.71	3	1385.71	-0.0002	79	90	N	GLHLPSYSPYPR	M
Q9SB11	tr|Q9SB11|Q9SB11_SOYBN Glycinin OS=Glycine max GN=A5A4B3 PE=2 SV=1	693.862	1385.71	2	1385.71	0.0009	79	90	N	GLHLPSYSPYPR	M
Q9SB11	tr|Q9SB11|Q9SB11_SOYBN Glycinin OS=Glycine max GN=A5A4B3 PE=2 SV=1	698.33	1394.65	2	1394.64	0.0037	38	49	L	NALEPDHRVESE	G
Q9SB11	tr|Q9SB11|Q9SB11_SOYBN Glycinin OS=Glycine max GN=A5A4B3 PE=2 SV=1	708.36	1414.71	2	1414.71	0.0009	253	264	L	QSPDDERKQIVT	V
Q9SB11	tr|Q9SB11|Q9SB11_SOYBN Glycinin OS=Glycine max GN=A5A4B3 PE=2 SV=1	734.888	1467.76	2	1467.76	0.0001	142	155	F	NEGDVLVIPPGVPY	W
Q9SB11	tr|Q9SB11|Q9SB11_SOYBN Glycinin OS=Glycine max GN=A5A4B3 PE=2 SV=1	735.821	1469.63	2	1469.63	-0.0004	218	230	Q	HQQEEEEEGGSVL	S
Q9SB11	tr|Q9SB11|Q9SB11_SOYBN Glycinin OS=Glycine max GN=A5A4B3 PE=2 SV=1	769.328	1536.64	2	1536.64	0.002	191	203	A	GNPDIEYPETMQQ	Q
Q9SB11	tr|Q9SB11|Q9SB11_SOYBN Glycinin OS=Glycine max GN=A5A4B3 PE=2 SV=1	796.895	1591.78	2	1591.77	0.0019	175	187	S	NFNNQLDQTPRVF	Y
Q9SB11	tr|Q9SB11|Q9SB11_SOYBN Glycinin OS=Glycine max GN=A5A4B3 PE=2 SV=1	814.86	1627.71	2	1627.71	-0.0021	188	201	F	YLAGNPDIEYPETM	Q
Q9SB11	tr|Q9SB11|Q9SB11_SOYBN Glycinin OS=Glycine max GN=A5A4B3 PE=2 SV=1	546.301	1635.88	3	1635.88	-0.0001	127	139	S	QKQQLQDSHQKIR	H
Q9SB11	tr|Q9SB11|Q9SB11_SOYBN Glycinin OS=Glycine max GN=A5A4B3 PE=2 SV=1	822.417	1642.82	2	1642.82	0.0028	253	266	L	QSPDDERKQIVTVE	G
Q9SB11	tr|Q9SB11|Q9SB11_SOYBN Glycinin OS=Glycine max GN=A5A4B3 PE=2 SV=1	828.361	1654.71	2	1654.71	0.001	216	230	Q	GQHQQEEEEEGGSVL	S
Q9SB11	tr|Q9SB11|Q9SB11_SOYBN Glycinin OS=Glycine max GN=A5A4B3 PE=2 SV=1	871.877	1741.74	2	1741.74	0.0012	216	231	Q	GQHQQEEEEEGGSVLS	G
Q9SB11	tr|Q9SB11|Q9SB11_SOYBN Glycinin OS=Glycine max GN=A5A4B3 PE=2 SV=1	932.464	1862.91	2	1862.91	0.0021	38	54	L	NALEPDHRVESEGGLIQ	T
Q9SB11	tr|Q9SB11|Q9SB11_SOYBN Glycinin OS=Glycine max GN=A5A4B3 PE=2 SV=1	942.92	1883.83	2	1883.82	0.0015	188	203	F	YLAGNPDIEYPETMQQ	Q
Q9SB11	tr|Q9SB11|Q9SB11_SOYBN Glycinin OS=Glycine max GN=A5A4B3 PE=2 SV=1	948.451	1894.89	2	1894.88	0.0072	172	187	L	DTSNFNNQLDQTPRVF	Y
Q9SB11	tr|Q9SB11|Q9SB11_SOYBN Glycinin OS=Glycine max GN=A5A4B3 PE=2 SV=1	982.989	1963.96	2	1963.96	0.0027	38	55	L	NALEPDHRVESEGGLIQT	W
Q9SB11	tr|Q9SB11|Q9SB11_SOYBN Glycinin OS=Glycine max GN=A5A4B3 PE=2 SV=1	1004.99	2007.97	2	2007.96	0.0033	171	187	L	LDTSNFNNQLDQTPRVF	Y
Q9SB11	tr|Q9SB11|Q9SB11_SOYBN Glycinin OS=Glycine max GN=A5A4B3 PE=2 SV=1	715.306	2142.89	3	2142.89	0.0009	310	327	E	QDEDEDEDEDKPRPSRPS	Q
Q9SB11	tr|Q9SB11|Q9SB11_SOYBN Glycinin OS=Glycine max GN=A5A4B3 PE=2 SV=1	774.303	2319.89	3	2319.88	0.0017	333	351	E	QDQDQDEDEDEDEDQPRKS	R
Q9SB11	tr|Q9SB11|Q9SB11_SOYBN Glycinin OS=Glycine max GN=A5A4B3 PE=2 SV=1	608.017	2428.04	4	2428.04	0.0001	308	327	K	REQDEDEDEDEDKPRPSRPS	Q
Q9SB11	tr|Q9SB11|Q9SB11_SOYBN Glycinin OS=Glycine max GN=A5A4B3 PE=2 SV=1	810.353	2428.04	3	2428.04	0.0007	308	327	K	REQDEDEDEDEDKPRPSRPS	Q
Q9SB11	tr|Q9SB11|Q9SB11_SOYBN Glycinin OS=Glycine max GN=A5A4B3 PE=2 SV=1	819.697	2456.07	3	2456.07	0.0014	310	330	E	QDEDEDEDEDKPRPSRPSQGK	R
Q9SB11	tr|Q9SB11|Q9SB11_SOYBN Glycinin OS=Glycine max GN=A5A4B3 PE=2 SV=1	647.285	2585.11	4	2585.11	-0.0006	309	330	R	EQDEDEDEDEDKPRPSRPSQGK	R
Q9SB11	tr|Q9SB11|Q9SB11_SOYBN Glycinin OS=Glycine max GN=A5A4B3 PE=2 SV=1	862.712	2585.11	3	2585.11	0.0026	309	330	R	EQDEDEDEDEDKPRPSRPSQGK	R
Q9SB11	tr|Q9SB11|Q9SB11_SOYBN Glycinin OS=Glycine max GN=A5A4B3 PE=2 SV=1	652.264	2605.03	4	2605.03	-0.0004	331	351	K	REQDQDQDEDEDEDEDQPRKS	R
Q9SB11	tr|Q9SB11|Q9SB11_SOYBN Glycinin OS=Glycine max GN=A5A4B3 PE=2 SV=1	869.35	2605.03	3	2605.03	0.0003	331	351	K	REQDQDQDEDEDEDEDQPRKS	R
Q9SB11	tr|Q9SB11|Q9SB11_SOYBN Glycinin OS=Glycine max GN=A5A4B3 PE=2 SV=1	872.047	2613.12	3	2613.12	0.0011	308	329	K	REQDEDEDEDEDKPRPSRPSQG	K
Q9SB11	tr|Q9SB11|Q9SB11_SOYBN Glycinin OS=Glycine max GN=A5A4B3 PE=2 SV=1	549.25	2741.21	5	2741.21	0	308	330	K	REQDEDEDEDEDKPRPSRPSQGK	R
Q9SB11	tr|Q9SB11|Q9SB11_SOYBN Glycinin OS=Glycine max GN=A5A4B3 PE=2 SV=1	686.311	2741.21	4	2741.21	0.0014	308	330	K	REQDEDEDEDEDKPRPSRPSQGK	R
Q9SB11	tr|Q9SB11|Q9SB11_SOYBN Glycinin OS=Glycine max GN=A5A4B3 PE=2 SV=1	914.745	2741.21	3	2741.21	0.002	308	330	K	REQDEDEDEDEDKPRPSRPSQGK	R
Q9SB11	tr|Q9SB11|Q9SB11_SOYBN Glycinin OS=Glycine max GN=A5A4B3 PE=2 SV=1	921.385	2761.13	3	2761.13	0.0032	331	352	K	REQDQDQDEDEDEDEDQPRKSR	E
Q9SB11	tr|Q9SB11|Q9SB11_SOYBN Glycinin OS=Glycine max GN=A5A4B3 PE=2 SV=1	931.377	2791.11	3	2791.11	0.0022	333	354	E	QDQDQDEDEDEDEDQPRKSREW	R
Q9SB11	tr|Q9SB11|Q9SB11_SOYBN Glycinin OS=Glycine max GN=A5A4B3 PE=2 SV=1	964.399	2890.18	3	2890.17	0.0034	331	353	K	REQDQDQDEDEDEDEDQPRKSRE	W
Q9SB11	tr|Q9SB11|Q9SB11_SOYBN Glycinin OS=Glycine max GN=A5A4B3 PE=2 SV=1	770.071	3076.25	4	3076.25	0.002	331	354	K	REQDQDQDEDEDEDEDQPRKSREW	R
Q9SB11	tr|Q9SB11|Q9SB11_SOYBN Glycinin OS=Glycine max GN=A5A4B3 PE=2 SV=1	1026.43	3076.26	3	3076.25	0.0037	331	354	K	REQDQDQDEDEDEDEDQPRKSREW	R
Q9SB11	tr|Q9SB11|Q9SB11_SOYBN Glycinin OS=Glycine max GN=A5A4B3 PE=2 SV=1	794.084	3172.31	4	3172.31	-0.0018	281	307	Q	DEDEDEDEDDEDEQIPSHPPRRPSHGK	R
Q9SB11	tr|Q9SB11|Q9SB11_SOYBN Glycinin OS=Glycine max GN=A5A4B3 PE=2 SV=1	661.081	3300.37	5	3300.37	0.0002	280	307	Q	QDEDEDEDEDDEDEQIPSHPPRRPSHGK	R
Q9SB11	tr|Q9SB11|Q9SB11_SOYBN Glycinin OS=Glycine max GN=A5A4B3 PE=2 SV=1	826.099	3300.37	4	3300.37	0.0006	280	307	Q	QDEDEDEDEDDEDEQIPSHPPRRPSHGK	R
Q9SB11	tr|Q9SB11|Q9SB11_SOYBN Glycinin OS=Glycine max GN=A5A4B3 PE=2 SV=1	1101.13	3300.37	3	3300.37	0.0032	280	307	Q	QDEDEDEDEDDEDEQIPSHPPRRPSHGK	R
Q9SB11	tr|Q9SB11|Q9SB11_SOYBN Glycinin OS=Glycine max GN=A5A4B3 PE=2 SV=1	936.885	3743.51	4	3743.51	0.0008	276	306	K	WQEQQDEDEDEDEDDEDEQIPSHPPRRPSHG	K
Q9SB11	tr|Q9SB11|Q9SB11_SOYBN Glycinin OS=Glycine max GN=A5A4B3 PE=2 SV=1	968.908	3871.6	4	3871.61	-0.0038	276	307	K	WQEQQDEDEDEDEDDEDEQIPSHPPRRPSHGK	R
Q9SB11	tr|Q9SB11|Q9SB11_SOYBN Glycinin OS=Glycine max GN=A5A4B3 PE=2 SV=1	775.329	3871.61	5	3871.61	0.0014	276	307	K	WQEQQDEDEDEDEDDEDEQIPSHPPRRPSHGK	R
Q9SB11	tr|Q9SB11|Q9SB11_SOYBN Glycinin OS=Glycine max GN=A5A4B3 PE=2 SV=1	1291.55	3871.61	3	3871.61	0.0071	276	307	K	WQEQQDEDEDEDEDDEDEQIPSHPPRRPSHGK	R
Q9S9D0	tr|Q9S9D0|Q9S9D0_SOYBN Glycinin G4 subunit OS=Glycine max PE=4 SV=1	351.873	1052.6	3	1052.6	0.0002	548	556	F	LVPPKESQR	R
P04405	sp|P04405|GLYG2_SOYBN Glycinin G2 OS=Glycine max GN=Gy2 PE=1 SV=2	543.781	1085.55	2	1085.55	0.0008	426	435	K	TNDRPSIGNL	A
P04405	sp|P04405|GLYG2_SOYBN Glycinin G2 OS=Glycine max GN=Gy2 PE=1 SV=2	562.785	1123.56	2	1123.56	0.0012	219	228	L	SGFAPEFLKE	A
P04405	sp|P04405|GLYG2_SOYBN Glycinin G2 OS=Glycine max GN=Gy2 PE=1 SV=2	567.251	1132.49	2	1132.49	0.0001	209	218	Q	EEENEGSNIL	S
P04405	sp|P04405|GLYG2_SOYBN Glycinin G2 OS=Glycine max GN=Gy2 PE=1 SV=2	625.804	1249.59	2	1249.59	0	40	50	D	NRIESEGGFIE	T
P04405	sp|P04405|GLYG2_SOYBN Glycinin G2 OS=Glycine max GN=Gy2 PE=1 SV=2	643.347	1284.68	2	1284.68	0.0001	425	436	F	KTNDRPSIGNLA	G
P04405	sp|P04405|GLYG2_SOYBN Glycinin G2 OS=Glycine max GN=Gy2 PE=1 SV=2	688.794	1375.57	2	1375.57	0.0005	241	253	L	QGENEEEDSGAIV	T
P04405	sp|P04405|GLYG2_SOYBN Glycinin G2 OS=Glycine max GN=Gy2 PE=1 SV=2	695.311	1388.61	2	1388.61	0.002	207	218	K	QQEEENEGSNIL	S
P04405	sp|P04405|GLYG2_SOYBN Glycinin G2 OS=Glycine max GN=Gy2 PE=1 SV=2	697.321	1392.63	2	1392.63	0.0006	107	117	S	TYQEPQESQQR	G
P04405	sp|P04405|GLYG2_SOYBN Glycinin G2 OS=Glycine max GN=Gy2 PE=1 SV=2	700.336	1398.66	2	1398.66	0.0008	263	274	T	APAMRKPQQEED	D
P04405	sp|P04405|GLYG2_SOYBN Glycinin G2 OS=Glycine max GN=Gy2 PE=1 SV=2	709.413	1416.81	2	1416.81	0.0015	370	382	N	SIIYALNGRALVQ	V
P04405	sp|P04405|GLYG2_SOYBN Glycinin G2 OS=Glycine max GN=Gy2 PE=1 SV=2	725.828	1449.64	2	1449.64	0.001	413	424	A	KSQSDNFEYVSF	K
P04405	sp|P04405|GLYG2_SOYBN Glycinin G2 OS=Glycine max GN=Gy2 PE=1 SV=2	739.317	1476.62	2	1476.62	-0.0022	241	254	L	QGENEEEDSGAIVT	V
P04405	sp|P04405|GLYG2_SOYBN Glycinin G2 OS=Glycine max GN=Gy2 PE=1 SV=2	745.337	1488.66	2	1488.66	0.0017	240	253	N	LQGENEEEDSGAIV	T
P04405	sp|P04405|GLYG2_SOYBN Glycinin G2 OS=Glycine max GN=Gy2 PE=1 SV=2	746.365	1490.71	2	1490.7	0.0143	388	401	N	GERVFDGELQEGGV	L
P04405	sp|P04405|GLYG2_SOYBN Glycinin G2 OS=Glycine max GN=Gy2 PE=1 SV=2	497.912	1490.71	3	1490.7	0.0144	388	401	N	GERVFDGELQEGGV	L
P04405	sp|P04405|GLYG2_SOYBN Glycinin G2 OS=Glycine max GN=Gy2 PE=1 SV=2	787.87	1573.72	2	1573.72	0.0025	205	218	K	GKQQEEENEGSNIL	S
P04405	sp|P04405|GLYG2_SOYBN Glycinin G2 OS=Glycine max GN=Gy2 PE=1 SV=2	795.861	1589.71	2	1589.71	0.0016	240	254	N	LQGENEEEDSGAIVT	V
P04405	sp|P04405|GLYG2_SOYBN Glycinin G2 OS=Glycine max GN=Gy2 PE=1 SV=2	795.892	1589.77	2	1589.77	0.0016	37	50	L	KPDNRIESEGGFIE	T
P04405	sp|P04405|GLYG2_SOYBN Glycinin G2 OS=Glycine max GN=Gy2 PE=1 SV=2	802.899	1603.78	2	1603.78	-0.0005	388	402	N	GERVFDGELQEGGVL	I
P04405	sp|P04405|GLYG2_SOYBN Glycinin G2 OS=Glycine max GN=Gy2 PE=1 SV=2	846.416	1690.82	2	1690.82	0.0011	37	51	L	KPDNRIESEGGFIET	W
P04405	sp|P04405|GLYG2_SOYBN Glycinin G2 OS=Glycine max GN=Gy2 PE=1 SV=2	880.408	1758.8	2	1758.8	-0.0008	238	253	V	RNLQGENEEEDSGAIV	T
P04405	sp|P04405|GLYG2_SOYBN Glycinin G2 OS=Glycine max GN=Gy2 PE=1 SV=2	887.953	1773.89	2	1773.89	0.0025	35	50	N	ALKPDNRIESEGGFIE	T
P04405	sp|P04405|GLYG2_SOYBN Glycinin G2 OS=Glycine max GN=Gy2 PE=1 SV=2	930.933	1859.85	2	1859.85	0.0023	238	254	V	RNLQGENEEEDSGAIVT	V
P04405	sp|P04405|GLYG2_SOYBN Glycinin G2 OS=Glycine max GN=Gy2 PE=1 SV=2	944.975	1887.94	2	1887.93	0.0025	34	50	L	NALKPDNRIESEGGFIE	T
P04405	sp|P04405|GLYG2_SOYBN Glycinin G2 OS=Glycine max GN=Gy2 PE=1 SV=2	639.975	1916.9	3	1916.91	-0.004	202	218	Q	SQKGKQQEEENEGSNIL	S
P04405	sp|P04405|GLYG2_SOYBN Glycinin G2 OS=Glycine max GN=Gy2 PE=1 SV=2	959.46	1916.91	2	1916.91	-0.0024	202	218	Q	SQKGKQQEEENEGSNIL	S
P04405	sp|P04405|GLYG2_SOYBN Glycinin G2 OS=Glycine max GN=Gy2 PE=1 SV=2	995.499	1988.98	2	1988.98	0.0036	34	51	L	NALKPDNRIESEGGFIET	W
P04405	sp|P04405|GLYG2_SOYBN Glycinin G2 OS=Glycine max GN=Gy2 PE=1 SV=2	996.495	2986.46	3	2986.46	0.0057	34	59	L	NALKPDNRIESEGGFIETWNPNNKPF	Q
K7LZA4	tr|K7LZA4|K7LZA4_SOYBN Uncharacterized protein OS=Glycine max PE=4 SV=1	470.767	939.519	2	939.518	0.0014	478	484	S	YIKDVFR	A
K7LZA4	tr|K7LZA4|K7LZA4_SOYBN Uncharacterized protein OS=Glycine max PE=4 SV=1	558.794	1115.57	2	1115.57	0.0005	179	187	N	QLDQNPRVF	Y
K7LZA4	tr|K7LZA4|K7LZA4_SOYBN Uncharacterized protein OS=Glycine max PE=4 SV=1	567.768	1133.52	2	1133.52	0.0008	242	251	F	NTNEDTAEKL	R
K7LZA4	tr|K7LZA4|K7LZA4_SOYBN Uncharacterized protein OS=Glycine max PE=4 SV=1	569.767	1137.52	2	1137.52	-0.0003	57	65	T	WNSQHPELQ	C
K7LZA4	tr|K7LZA4|K7LZA4_SOYBN Uncharacterized protein OS=Glycine max PE=4 SV=1	573.338	1144.66	2	1144.66	0.0002	479	488	Y	IKDVFRAIPS	E
K7LZA4	tr|K7LZA4|K7LZA4_SOYBN Uncharacterized protein OS=Glycine max PE=4 SV=1	615.815	1229.62	2	1229.62	0.0005	178	187	N	NQLDQNPRVF	Y
K7LZA4	tr|K7LZA4|K7LZA4_SOYBN Uncharacterized protein OS=Glycine max PE=4 SV=1	620.269	1238.52	2	1238.52	0.0005	191	201	A	GNPDIEHPETM	Q
K7LZA4	tr|K7LZA4|K7LZA4_SOYBN Uncharacterized protein OS=Glycine max PE=4 SV=1	654.869	1307.72	2	1307.72	0.0002	478	488	S	YIKDVFRAIPS	E
K7LZA4	tr|K7LZA4|K7LZA4_SOYBN Uncharacterized protein OS=Glycine max PE=4 SV=1	655.788	1309.56	2	1309.56	0.0009	190	201	L	AGNPDIEHPETM	Q
K7LZA4	tr|K7LZA4|K7LZA4_SOYBN Uncharacterized protein OS=Glycine max PE=4 SV=1	672.836	1343.66	2	1343.66	-0.0003	177	187	F	NNQLDQNPRVF	Y
K7LZA4	tr|K7LZA4|K7LZA4_SOYBN Uncharacterized protein OS=Glycine max PE=4 SV=1	679.841	1357.67	2	1357.67	0.0006	80	91	N	GLHLPSYSPYPQ	M
K7LZA4	tr|K7LZA4|K7LZA4_SOYBN Uncharacterized protein OS=Glycine max PE=4 SV=1	722.381	1442.75	2	1442.75	0.0004	252	263	L	RSPDDERKQIVT	V
K7LZA4	tr|K7LZA4|K7LZA4_SOYBN Uncharacterized protein OS=Glycine max PE=4 SV=1	756.326	1510.64	2	1510.64	0.0014	191	203	A	GNPDIEHPETMQQ	Q
K7LZA4	tr|K7LZA4|K7LZA4_SOYBN Uncharacterized protein OS=Glycine max PE=4 SV=1	763.348	1524.68	2	1524.68	0.0005	216	229	Q	GQHQQQEEEGGSVL	S
K7LZA4	tr|K7LZA4|K7LZA4_SOYBN Uncharacterized protein OS=Glycine max PE=4 SV=1	793.862	1585.71	2	1585.71	0.0017	188	201	F	YLAGNPDIEHPETM	Q
K7LZA4	tr|K7LZA4|K7LZA4_SOYBN Uncharacterized protein OS=Glycine max PE=4 SV=1	803.393	1604.77	2	1604.77	0.0028	175	187	S	NFNNQLDQNPRVF	Y
K7LZA4	tr|K7LZA4|K7LZA4_SOYBN Uncharacterized protein OS=Glycine max PE=4 SV=1	836.438	1670.86	2	1670.86	0.0032	252	265	L	RSPDDERKQIVTVE	G
K7LZA4	tr|K7LZA4|K7LZA4_SOYBN Uncharacterized protein OS=Glycine max PE=4 SV=1	929.92	1857.83	2	1857.82	0.0047	188	203	F	YLAGNPDIEHPETMQQ	Q
K7LZA4	tr|K7LZA4|K7LZA4_SOYBN Uncharacterized protein OS=Glycine max PE=4 SV=1	954.947	1907.88	2	1907.88	0.004	172	187	L	DTSNFNNQLDQNPRVF	Y
K7LZA4	tr|K7LZA4|K7LZA4_SOYBN Uncharacterized protein OS=Glycine max PE=4 SV=1	1011.49	2020.97	2	2020.96	0.0056	171	187	L	LDTSNFNNQLDQNPRVF	Y
K7LZA4	tr|K7LZA4|K7LZA4_SOYBN Uncharacterized protein OS=Glycine max PE=4 SV=1	1076.52	2151.03	2	2151.02	0.0047	39	57	L	NALEPDHRVESEGGLIETW	N
K7LZA4	tr|K7LZA4|K7LZA4_SOYBN Uncharacterized protein OS=Glycine max PE=4 SV=1	895.12	3576.45	4	3576.45	0.0052	275	303	K	WQEQEDEDEDEDEEYEQTPSYPPRRPSHG	K
K7LZA4	tr|K7LZA4|K7LZA4_SOYBN Uncharacterized protein OS=Glycine max PE=4 SV=1	1193.16	3576.45	3	3576.45	0.007	275	303	K	WQEQEDEDEDEDEEYEQTPSYPPRRPSHG	K
P11828	sp|P11828|GLYG3_SOYBN Glycinin G3 OS=Glycine max GN=GY3 PE=3 SV=1	567.267	1132.52	2	1132.52	0.0003	221	230	L	SGFAPEFLEH	A
P11828	sp|P11828|GLYG3_SOYBN Glycinin G3 OS=Glycine max GN=GY3 PE=3 SV=1	602.785	1203.56	2	1203.56	-0.0004	221	231	L	SGFAPEFLEHA	F
P11828	sp|P11828|GLYG3_SOYBN Glycinin G3 OS=Glycine max GN=GY3 PE=3 SV=1	640.805	1279.6	2	1279.59	0.0013	20	29	A	FSFREQPQQN	E
P11828	sp|P11828|GLYG3_SOYBN Glycinin G3 OS=Glycine max GN=GY3 PE=3 SV=1	744.851	1487.69	2	1487.69	0.0016	208	220	K	RQQEEENEGGSIL	S
P11828	sp|P11828|GLYG3_SOYBN Glycinin G3 OS=Glycine max GN=GY3 PE=3 SV=1	766.857	1531.7	2	1531.7	-0.0005	243	256	L	QGENEEEEKGAIVT	V
P11828	sp|P11828|GLYG3_SOYBN Glycinin G3 OS=Glycine max GN=GY3 PE=3 SV=1	823.401	1644.79	2	1644.78	0.0027	242	256	K	LQGENEEEEKGAIVT	V
P11828	sp|P11828|GLYG3_SOYBN Glycinin G3 OS=Glycine max GN=GY3 PE=3 SV=1	838.419	1674.82	2	1674.82	0.0027	384	398	N	GERVFDGELQEGQVL	I
I1LDA6	tr|I1LDA6|I1LDA6_SOYBN Uncharacterized protein OS=Glycine max PE=4 SV=1	372.237	742.459	2	742.459	-0.0001	2	8	M	LSVLSKP	P
B3TDK6	tr|B3TDK6|B3TDK6_SOYBN Lipoxygenase OS=Glycine max GN=Lx3 PE=3 SV=1	361.695	721.376	2	721.376	-0.0001	844	849	K	EGLTFR	G
B3TDK6	tr|B3TDK6|B3TDK6_SOYBN Lipoxygenase OS=Glycine max GN=Lx3 PE=3 SV=1	406.753	811.492	2	811.492	0.0002	601	607	L	PADLIKR	G
B3TDK6	tr|B3TDK6|B3TDK6_SOYBN Lipoxygenase OS=Glycine max GN=Lx3 PE=3 SV=1	433.789	865.564	2	865.564	0.0004	325	332	K	ISPLPVLK	E
B3TDK6	tr|B3TDK6|B3TDK6_SOYBN Lipoxygenase OS=Glycine max GN=Lx3 PE=3 SV=1	441.727	881.44	2	881.439	0.0001	158	164	S	DRIFFAN	Q
B3TDK6	tr|B3TDK6|B3TDK6_SOYBN Lipoxygenase OS=Glycine max GN=Lx3 PE=3 SV=1	443.243	884.472	2	884.472	0.0001	458	465	K	NDGTLRPL	A
B3TDK6	tr|B3TDK6|B3TDK6_SOYBN Lipoxygenase OS=Glycine max GN=Lx3 PE=3 SV=1	469.259	936.503	2	936.503	0.0003	842	849	S	SKEGLTFR	G
B3TDK6	tr|B3TDK6|B3TDK6_SOYBN Lipoxygenase OS=Glycine max GN=Lx3 PE=3 SV=1	482.248	962.482	2	962.482	0.0003	253	260	R	SNDVYLPR	D
B3TDK6	tr|B3TDK6|B3TDK6_SOYBN Lipoxygenase OS=Glycine max GN=Lx3 PE=3 SV=1	498.814	995.613	2	995.613	0.0003	599	607	Q	ALPADLIKR	G
B3TDK6	tr|B3TDK6|B3TDK6_SOYBN Lipoxygenase OS=Glycine max GN=Lx3 PE=3 SV=1	519.749	1037.48	2	1037.48	0.0007	591	598	Y	KDWVFTDQ	A
B3TDK6	tr|B3TDK6|B3TDK6_SOYBN Lipoxygenase OS=Glycine max GN=Lx3 PE=3 SV=1	528.316	1054.62	2	1054.62	0.0004	538	546	L	SVVHPIYKL	L
B3TDK6	tr|B3TDK6|B3TDK6_SOYBN Lipoxygenase OS=Glycine max GN=Lx3 PE=3 SV=1	562.745	1123.48	2	1123.48	0	428	436	L	DHHDPIMPY	L
B3TDK6	tr|B3TDK6|B3TDK6_SOYBN Lipoxygenase OS=Glycine max GN=Lx3 PE=3 SV=1	569.773	1137.53	2	1137.53	0.0012	777	786	H	ASDEVYLGER	D
B3TDK6	tr|B3TDK6|B3TDK6_SOYBN Lipoxygenase OS=Glycine max GN=Lx3 PE=3 SV=1	395.58	1183.72	3	1183.72	0	314	324	G	GIKLPTDIISK	I
B3TDK6	tr|B3TDK6|B3TDK6_SOYBN Lipoxygenase OS=Glycine max GN=Lx3 PE=3 SV=1	639.82	1277.63	2	1277.63	0.0004	333	343	K	EIFRTDGEQAL	K
B3TDK6	tr|B3TDK6|B3TDK6_SOYBN Lipoxygenase OS=Glycine max GN=Lx3 PE=3 SV=1	639.838	1277.66	2	1277.66	0.0003	403	413	T	KEHLEPNLEGL	T
B3TDK6	tr|B3TDK6|B3TDK6_SOYBN Lipoxygenase OS=Glycine max GN=Lx3 PE=3 SV=1	647.783	1293.55	2	1293.55	0.0002	300	310	R	EFDSFDEVHGL	Y
B3TDK6	tr|B3TDK6|B3TDK6_SOYBN Lipoxygenase OS=Glycine max GN=Lx3 PE=3 SV=1	443.598	1327.77	3	1327.77	-0.0003	312	324	Y	SGGIKLPTDIISK	I
B3TDK6	tr|B3TDK6|B3TDK6_SOYBN Lipoxygenase OS=Glycine max GN=Lx3 PE=3 SV=1	666.831	1331.65	2	1331.65	0.0005	131	142	L	TLEDIPNHGSIH	F
B3TDK6	tr|B3TDK6|B3TDK6_SOYBN Lipoxygenase OS=Glycine max GN=Lx3 PE=3 SV=1	670.815	1339.62	2	1339.62	0.0001	470	482	L	SLPHPQGDQSGAF	S
B3TDK6	tr|B3TDK6|B3TDK6_SOYBN Lipoxygenase OS=Glycine max GN=Lx3 PE=3 SV=1	699.304	1396.59	2	1396.59	0.0006	103	115	N	FEWDDGSGIPGAF	Y
B3TDK6	tr|B3TDK6|B3TDK6_SOYBN Lipoxygenase OS=Glycine max GN=Lx3 PE=3 SV=1	709.326	1416.64	2	1416.64	0.0014	654	665	K	SDDTLREDPELQ	A
B3TDK6	tr|B3TDK6|B3TDK6_SOYBN Lipoxygenase OS=Glycine max GN=Lx3 PE=3 SV=1	722.798	1443.58	2	1443.58	0.0015	358	368	A	WMTDEEFAREM	L
B3TDK6	tr|B3TDK6|B3TDK6_SOYBN Lipoxygenase OS=Glycine max GN=Lx3 PE=3 SV=1	482.585	1444.73	3	1444.73	0.0016	130	142	S	LTLEDIPNHGSIH	F
B3TDK6	tr|B3TDK6|B3TDK6_SOYBN Lipoxygenase OS=Glycine max GN=Lx3 PE=3 SV=1	497.952	1490.83	3	1490.83	0.0001	311	324	L	YSGGIKLPTDIISK	I
B3TDK6	tr|B3TDK6|B3TDK6_SOYBN Lipoxygenase OS=Glycine max GN=Lx3 PE=3 SV=1	746.425	1490.84	2	1490.83	0.0009	311	324	L	YSGGIKLPTDIISK	I
B3TDK6	tr|B3TDK6|B3TDK6_SOYBN Lipoxygenase OS=Glycine max GN=Lx3 PE=3 SV=1	758.316	1514.62	2	1514.62	0.0007	357	368	S	AWMTDEEFAREM	L
B3TDK6	tr|B3TDK6|B3TDK6_SOYBN Lipoxygenase OS=Glycine max GN=Lx3 PE=3 SV=1	759.87	1517.73	2	1517.72	0.004	774	786	L	SRHASDEVYLGER	D
B3TDK6	tr|B3TDK6|B3TDK6_SOYBN Lipoxygenase OS=Glycine max GN=Lx3 PE=3 SV=1	941.415	1880.82	2	1880.82	-0.0015	778	793	A	SDEVYLGERDNPNWTS	D
B3TDK6	tr|B3TDK6|B3TDK6_SOYBN Lipoxygenase OS=Glycine max GN=Lx3 PE=3 SV=1	692.334	2073.98	3	2073.98	-0.0019	208	227	Y	NDLGDPDKGENHARPVLGGN	D
B3TDK6	tr|B3TDK6|B3TDK6_SOYBN Lipoxygenase OS=Glycine max GN=Lx3 PE=3 SV=1	778.356	2332.05	3	2332.05	-0.0001	774	793	L	SRHASDEVYLGERDNPNWTS	D
B3TDK5	tr|B3TDK5|B3TDK5_SOYBN Lipoxygenase OS=Glycine max PE=3 SV=1	381.747	761.48	2	761.48	0.0001	461	466	R	TILFLR	E
B3TDK5	tr|B3TDK5|B3TDK5_SOYBN Lipoxygenase OS=Glycine max PE=3 SV=1	564.786	1127.56	2	1127.56	0.0003	145	154	L	EDVPNQGTIR	F
B3TDK5	tr|B3TDK5|B3TDK5_SOYBN Lipoxygenase OS=Glycine max PE=3 SV=1	601.745	1201.48	2	1201.47	0.0002	437	445	L	DYHDVFMPY	I
B3TDK5	tr|B3TDK5|B3TDK5_SOYBN Lipoxygenase OS=Glycine max PE=3 SV=1	421.235	1260.68	3	1260.68	0.0002	613	625	R	GVAIKDPSAPHGL	R
B3TDK5	tr|B3TDK5|B3TDK5_SOYBN Lipoxygenase OS=Glycine max PE=3 SV=1	631.349	1260.68	2	1260.68	0.0006	613	625	R	GVAIKDPSAPHGL	R
B3TDK5	tr|B3TDK5|B3TDK5_SOYBN Lipoxygenase OS=Glycine max PE=3 SV=1	664.779	1327.54	2	1327.54	0.0004	220	231	Y	NDLGNPDHGENF	A
B3TDK5	tr|B3TDK5|B3TDK5_SOYBN Lipoxygenase OS=Glycine max PE=3 SV=1	671.852	1341.69	2	1341.69	0.0008	143	154	L	TLEDVPNQGTIR	F
B3TDK5	tr|B3TDK5|B3TDK5_SOYBN Lipoxygenase OS=Glycine max PE=3 SV=1	681.326	1360.64	2	1360.64	0.0002	779	790	L	SRHASDEVYLGQ	R
B3TDK5	tr|B3TDK5|B3TDK5_SOYBN Lipoxygenase OS=Glycine max PE=3 SV=1	685.815	1369.62	2	1369.62	0.0008	311	321	N	EFDSFQDVRDL	H
B3TDK5	tr|B3TDK5|B3TDK5_SOYBN Lipoxygenase OS=Glycine max PE=3 SV=1	494.272	1479.79	3	1479.79	0.0001	322	335	L	HEGGIKLPTEVIST	I
B3TDK5	tr|B3TDK5|B3TDK5_SOYBN Lipoxygenase OS=Glycine max PE=3 SV=1	740.905	1479.79	2	1479.79	0.0016	322	335	L	HEGGIKLPTEVIST	I
B3TDK5	tr|B3TDK5|B3TDK5_SOYBN Lipoxygenase OS=Glycine max PE=3 SV=1	506.587	1516.74	3	1516.74	0.0017	779	791	L	SRHASDEVYLGQR	D
B3TDK5	tr|B3TDK5|B3TDK5_SOYBN Lipoxygenase OS=Glycine max PE=3 SV=1	771.91	1541.81	2	1541.8	0.0008	141	154	K	SLTLEDVPNQGTIR	F
B3TDK5	tr|B3TDK5|B3TDK5_SOYBN Lipoxygenase OS=Glycine max PE=3 SV=1	809.397	1616.78	2	1616.78	-0.0002	258	271	K	DQNSEKPGEVYVPR	D
B3TDK5	tr|B3TDK5|B3TDK5_SOYBN Lipoxygenase OS=Glycine max PE=3 SV=1	539.934	1616.78	3	1616.78	-0.0001	258	271	K	DQNSEKPGEVYVPR	D
B3TDK5	tr|B3TDK5|B3TDK5_SOYBN Lipoxygenase OS=Glycine max PE=3 SV=1	825.885	1649.75	2	1649.75	0.0016	657	670	Y	YARDDDVKPDSELQ	Q
B3TDK5	tr|B3TDK5|B3TDK5_SOYBN Lipoxygenase OS=Glycine max PE=3 SV=1	568.642	1702.9	3	1702.9	-0.0008	349	363	T	DGEQVLKFPPPHVIQ	V
B3TDK5	tr|B3TDK5|B3TDK5_SOYBN Lipoxygenase OS=Glycine max PE=3 SV=1	694	2078.98	3	2078.98	-0.0003	220	239	Y	NDLGNPDHGENFARPILGGS	S
B3TDK4	tr|B3TDK4|B3TDK4_SOYBN Lipoxygenase OS=Glycine max PE=3 SV=1	423.732	845.449	2	845.449	-0.0004	253	260	K	DALEIGTK	S
B3TDK4	tr|B3TDK4|B3TDK4_SOYBN Lipoxygenase OS=Glycine max PE=3 SV=1	490.229	978.444	2	978.444	0.0003	394	402	Y	TMDEALGSR	R
B3TDK4	tr|B3TDK4|B3TDK4_SOYBN Lipoxygenase OS=Glycine max PE=3 SV=1	531.295	1060.58	2	1060.58	0	251	260	K	SKDALEIGTK	S
B3TDK4	tr|B3TDK4|B3TDK4_SOYBN Lipoxygenase OS=Glycine max PE=3 SV=1	600.755	1199.5	2	1199.5	0.0001	408	416	L	DYHDIFMPY	V
B3TDK4	tr|B3TDK4|B3TDK4_SOYBN Lipoxygenase OS=Glycine max PE=3 SV=1	653.8	1305.58	2	1305.58	0.0012	755	766	L	STHASDEVYLGQ	R
B3TDK4	tr|B3TDK4|B3TDK4_SOYBN Lipoxygenase OS=Glycine max PE=3 SV=1	656.836	1311.66	2	1311.66	0.001	239	249	F	YVPRDENLGHL	K
B3TDK4	tr|B3TDK4|B3TDK4_SOYBN Lipoxygenase OS=Glycine max PE=3 SV=1	665.336	1328.66	2	1328.66	0.0003	190	201	Y	NDLGNPDKSEKL	A
B3TDK4	tr|B3TDK4|B3TDK4_SOYBN Lipoxygenase OS=Glycine max PE=3 SV=1	731.85	1461.68	2	1461.68	-0.0001	755	767	L	STHASDEVYLGQR	D
B3TDK4	tr|B3TDK4|B3TDK4_SOYBN Lipoxygenase OS=Glycine max PE=3 SV=1	516.295	1545.86	3	1545.86	0.0011	589	603	R	GVAIKDPSTPHGVRL	L
B3TDK4	tr|B3TDK4|B3TDK4_SOYBN Lipoxygenase OS=Glycine max PE=3 SV=1	387.474	1545.87	4	1545.86	0.0034	589	603	R	GVAIKDPSTPHGVRL	L
B3TDK4	tr|B3TDK4|B3TDK4_SOYBN Lipoxygenase OS=Glycine max PE=3 SV=1	516.619	1546.84	3	1546.84	0.0008	293	306	L	YEGGIKLPRDVIST	I
I1KUQ0	tr|I1KUQ0|I1KUQ0_SOYBN Lipoxygenase OS=Glycine max PE=3 SV=1	395.58	1183.72	3	1183.72	0	316	326	G	GIKLPTDILSK	I
I1KG91	tr|I1KG91|I1KG91_SOYBN Uncharacterized protein (Fragment) OS=Glycine max PE=4 SV=1	639.82	1277.63	2	1277.63	0.0004	264	274	K	ELFRTDGEQAL	K
I1KH70	tr|I1KH70|I1KH70_SOYBN Lipoxygenase OS=Glycine max PE=3 SV=1	433.789	865.564	2	865.564	0.0004	333	340	K	ISPIPVLK	E
I1LE57	tr|I1LE57|I1LE57_SOYBN Lipoxygenase OS=Glycine max PE=3 SV=2	406.753	811.492	2	811.492	0.0002	187	193	L	PADLLKR	G
I1LE57	tr|I1LE57|I1LE57_SOYBN Lipoxygenase OS=Glycine max PE=3 SV=2	498.814	995.613	2	995.613	0.0003	185	193	Q	ALPADLLKR	G
I1JMA5	tr|I1JMA5|I1JMA5_SOYBN Lipoxygenase OS=Glycine max PE=3 SV=2	381.747	761.48	2	761.48	0.0001	455	460	R	TLLFLR	S
C6T3K6	tr|C6T3K6|C6T3K6_SOYBN Putative uncharacterized protein (Fragment) OS=Glycine max PE=2 SV=1	423.732	845.449	2	845.449	-0.0004	87	94	L	ADIELASK	Q
C6TA60	tr|C6TA60|C6TA60_SOYBN Putative uncharacterized protein OS=Glycine max PE=2 SV=1	458.256	914.497	2	914.497	-0.0001	58	65	K	GQTPLFPR	I
C6TA60	tr|C6TA60|C6TA60_SOYBN Putative uncharacterized protein OS=Glycine max PE=2 SV=1	488.759	975.503	2	975.503	0.0003	239	247	F	GVTDFVNPK	D
C6TA60	tr|C6TA60|C6TA60_SOYBN Putative uncharacterized protein OS=Glycine max PE=2 SV=1	541.751	1081.49	2	1081.49	0.0004	50	57	T	DVYWWDAK	G
C6TA60	tr|C6TA60|C6TA60_SOYBN Putative uncharacterized protein OS=Glycine max PE=2 SV=1	550.275	1098.53	2	1098.53	0.0001	89	98	G	DHALPIFTGE	C
C6TA60	tr|C6TA60|C6TA60_SOYBN Putative uncharacterized protein OS=Glycine max PE=2 SV=1	557.336	1112.66	2	1112.66	0.0014	218	228	S	GASRIIGVDLL	T
C6TA60	tr|C6TA60|C6TA60_SOYBN Putative uncharacterized protein OS=Glycine max PE=2 SV=1	571.34	1140.67	2	1140.67	0.0002	58	67	K	GQTPLFPRIL	G
C6TA60	tr|C6TA60|C6TA60_SOYBN Putative uncharacterized protein OS=Glycine max PE=2 SV=1	574.819	1147.62	2	1147.62	0.0005	296	305	V	SVPKKDAEFK	T
C6TA60	tr|C6TA60|C6TA60_SOYBN Putative uncharacterized protein OS=Glycine max PE=2 SV=1	583.351	1164.69	2	1164.69	0.0004	162	172	A	KINPAAPLDKV	A
C6TA60	tr|C6TA60|C6TA60_SOYBN Putative uncharacterized protein OS=Glycine max PE=2 SV=1	622.83	1243.65	2	1243.64	0.0003	342	351	K	ELELDKFITH	P
C6TA60	tr|C6TA60|C6TA60_SOYBN Putative uncharacterized protein OS=Glycine max PE=2 SV=1	624.846	1247.68	2	1247.68	0.0004	339	348	Y	LNKELELDKF	I
C6TA60	tr|C6TA60|C6TA60_SOYBN Putative uncharacterized protein OS=Glycine max PE=2 SV=1	689.852	1377.69	2	1377.69	0.0005	248	259	K	DHNKPVQEVIAE	M
C6TA60	tr|C6TA60|C6TA60_SOYBN Putative uncharacterized protein OS=Glycine max PE=2 SV=1	475.268	1422.78	3	1422.78	-0.002	26	38	E	TIEVAPPQKGEVR	L
C6TA60	tr|C6TA60|C6TA60_SOYBN Putative uncharacterized protein OS=Glycine max PE=2 SV=1	712.398	1422.78	2	1422.78	-0.002	26	38	E	TIEVAPPQKGEVR	L
C6TA60	tr|C6TA60|C6TA60_SOYBN Putative uncharacterized protein OS=Glycine max PE=2 SV=1	755.373	1508.73	2	1508.73	0.0015	248	260	K	DHNKPVQEVIAEM	T
C6TA60	tr|C6TA60|C6TA60_SOYBN Putative uncharacterized protein OS=Glycine max PE=2 SV=1	533.963	1598.87	3	1598.87	0.0002	339	351	Y	LNKELELDKFITH	P
C6TA60	tr|C6TA60|C6TA60_SOYBN Putative uncharacterized protein OS=Glycine max PE=2 SV=1	584.988	1751.94	3	1751.94	0.0007	23	38	L	SIETIEVAPPQKGEVR	L
C6TA60	tr|C6TA60|C6TA60_SOYBN Putative uncharacterized protein OS=Glycine max PE=2 SV=1	876.979	1751.94	2	1751.94	0.0012	23	38	L	SIETIEVAPPQKGEVR	L
I1KAJ5	tr|I1KAJ5|I1KAJ5_SOYBN Uncharacterized protein OS=Glycine max PE=3 SV=1	575.803	1149.59	2	1149.59	0.0004	287	296	R	TDLPSVVEKY	M
I1KAJ5	tr|I1KAJ5|I1KAJ5_SOYBN Uncharacterized protein OS=Glycine max PE=3 SV=1	605.295	1208.58	2	1208.57	0.0004	297	306	Y	MNGELELEKF	I
I1KAJ5	tr|I1KAJ5|I1KAJ5_SOYBN Uncharacterized protein OS=Glycine max PE=3 SV=1	861.458	1720.9	2	1720.9	0.0019	25	40	L	VIEEVEVAPPQAGEVR	L
P22895	sp|P22895|P34_SOYBN P34 probable thiol protease OS=Glycine max PE=1 SV=1	467.74	933.465	2	933.466	-0.0006	357	364	T	KEESETLV	S
P22895	sp|P22895|P34_SOYBN P34 probable thiol protease OS=Glycine max PE=1 SV=1	480.235	958.455	2	958.455	0.0001	206	212	S	FEWVLEH	G
P22895	sp|P22895|P34_SOYBN P34 probable thiol protease OS=Glycine max PE=1 SV=1	523.751	1045.49	2	1045.49	0.0004	205	212	Q	SFEWVLEH	G
P22895	sp|P22895|P34_SOYBN P34 probable thiol protease OS=Glycine max PE=1 SV=1	528.801	1055.59	2	1055.59	0.0004	265	274	S	AILEQPISVS	I
P22895	sp|P22895|P34_SOYBN P34 probable thiol protease OS=Glycine max PE=1 SV=1	552.262	1102.51	2	1102.51	0.0005	205	213	Q	SFEWVLEHG	G
P22895	sp|P22895|P34_SOYBN P34 probable thiol protease OS=Glycine max PE=1 SV=1	569.282	1136.55	2	1136.55	0.0001	311	320	S	ADGVDYWIAK	N
P22895	sp|P22895|P34_SOYBN P34 probable thiol protease OS=Glycine max PE=1 SV=1	587.779	1173.54	2	1173.55	-0.0012	204	212	Y	QSFEWVLEH	G
P22895	sp|P22895|P34_SOYBN P34 probable thiol protease OS=Glycine max PE=1 SV=1	622.284	1242.55	2	1242.55	0.0012	217	226	A	TDDDYPYRAK	E
P22895	sp|P22895|P34_SOYBN P34 probable thiol protease OS=Glycine max PE=1 SV=1	641.309	1280.6	2	1280.6	0.0005	309	320	Y	GSADGVDYWIAK	N
P22895	sp|P22895|P34_SOYBN P34 probable thiol protease OS=Glycine max PE=1 SV=1	642.304	1282.59	2	1282.59	0.0005	353	363	A	SYPTKEESETL	V
P22895	sp|P22895|P34_SOYBN P34 probable thiol protease OS=Glycine max PE=1 SV=1	495.572	1483.69	3	1483.69	0.0002	214	226	G	GIATDDDYPYRAK	E
P22895	sp|P22895|P34_SOYBN P34 probable thiol protease OS=Glycine max PE=1 SV=1	742.856	1483.7	2	1483.69	0.0027	214	226	G	GIATDDDYPYRAK	E
P22895	sp|P22895|P34_SOYBN P34 probable thiol protease OS=Glycine max PE=1 SV=1	514.579	1540.72	3	1540.72	0.0004	213	226	H	GGIATDDDYPYRAK	E
P22895	sp|P22895|P34_SOYBN P34 probable thiol protease OS=Glycine max PE=1 SV=1	771.365	1540.72	2	1540.72	0.0005	213	226	H	GGIATDDDYPYRAK	E
P22895	sp|P22895|P34_SOYBN P34 probable thiol protease OS=Glycine max PE=1 SV=1	830.348	1658.68	2	1658.68	0.0017	250	264	M	SDESTESETEQAFLS	A
P22895	sp|P22895|P34_SOYBN P34 probable thiol protease OS=Glycine max PE=1 SV=1	952.412	1902.81	2	1902.8	0.0049	248	264	L	IMSDESTESETEQAFLS	A
Q9LD16	tr|Q9LD16|Q9LD16_SOYBN Kunitz trypsin inhibitor 3 OS=Glycine max PE=4 SV=1	595.312	1188.61	2	1188.61	0.0002	70	80	Q	SRNELDKGIGT	I
Q9LD16	tr|Q9LD16|Q9LD16_SOYBN Kunitz trypsin inhibitor 3 OS=Glycine max PE=4 SV=1	618.272	1234.53	2	1234.53	0.0006	131	141	K	IGENKDAMDGW	F
Q9LD16	tr|Q9LD16|Q9LD16_SOYBN Kunitz trypsin inhibitor 3 OS=Glycine max PE=4 SV=1	620.277	1238.54	2	1238.54	0.0005	136	145	K	DAMDGWFRLE	R
Q9LD16	tr|Q9LD16|Q9LD16_SOYBN Kunitz trypsin inhibitor 3 OS=Glycine max PE=4 SV=1	629.771	1257.53	2	1257.53	0.0008	146	155	E	RVSDDEFNNY	K
Q9LD16	tr|Q9LD16|Q9LD16_SOYBN Kunitz trypsin inhibitor 3 OS=Glycine max PE=4 SV=1	694.292	1386.57	2	1386.57	0.0007	145	155	L	ERVSDDEFNNY	K
Q9LD16	tr|Q9LD16|Q9LD16_SOYBN Kunitz trypsin inhibitor 3 OS=Glycine max PE=4 SV=1	755.412	1508.81	2	1508.81	0.0014	118	132	W	SVVEDLPEGPAVKIG	E
Q9LD16	tr|Q9LD16|Q9LD16_SOYBN Kunitz trypsin inhibitor 3 OS=Glycine max PE=4 SV=1	532.614	1594.82	3	1594.82	0	121	135	V	EDLPEGPAVKIGENK	D
Q9LD16	tr|Q9LD16|Q9LD16_SOYBN Kunitz trypsin inhibitor 3 OS=Glycine max PE=4 SV=1	827.921	1653.83	2	1653.83	0.0019	116	130	T	EWSVVEDLPEGPAVK	I
Q9LD16	tr|Q9LD16|Q9LD16_SOYBN Kunitz trypsin inhibitor 3 OS=Glycine max PE=4 SV=1	627.67	1879.99	3	1879.99	0.0007	118	135	W	SVVEDLPEGPAVKIGENK	D
I1K3K3	tr|I1K3K3|I1K3K3_SOYBN Urease OS=Glycine max PE=3 SV=1	581.829	1161.64	2	1161.64	0.0005	115	124	S	FLPVPSLDKF	A
I1K3K3	tr|I1K3K3|I1K3K3_SOYBN Urease OS=Glycine max PE=3 SV=1	627.322	1252.63	2	1252.63	0.0004	616	627	A	AEDILHDIGAIS	I
I1K3K3	tr|I1K3K3|I1K3K3_SOYBN Urease OS=Glycine max PE=3 SV=1	648.328	1941.96	3	1941.97	-0.004	657	673	Q	RGPLQPGESDNDNFRIK	R
I1K3K3	tr|I1K3K3|I1K3K3_SOYBN Urease OS=Glycine max PE=3 SV=1	752.027	2253.06	3	2253.06	-0.0006	728	748	W	ADMGDPNASIPTPEPVKMRPM	F
I1K3K3	tr|I1K3K3|I1K3K3_SOYBN Urease OS=Glycine max PE=3 SV=1	868.749	2603.23	3	2603.22	0.0015	252	275	H	KEEEDASEGITGDPDSPFTTIIPR	E
I1M005	tr|I1M005|I1M005_SOYBN Uncharacterized protein OS=Glycine max PE=3 SV=1	520.773	1039.53	2	1039.53	0.0007	124	133	A	GIGSDHVDLK	A
I1M005	tr|I1M005|I1M005_SOYBN Uncharacterized protein OS=Glycine max PE=3 SV=1	535.295	1068.58	2	1068.58	0.0004	312	320	D	VWFPQPAPK	D
I1M005	tr|I1M005|I1M005_SOYBN Uncharacterized protein OS=Glycine max PE=3 SV=1	545.284	1088.55	2	1088.55	-0.0001	154	162	V	AEDELMRIL	I
I1M005	tr|I1M005|I1M005_SOYBN Uncharacterized protein OS=Glycine max PE=3 SV=1	580.779	1159.54	2	1159.54	0.0002	241	250	F	EEDLDAMLPK	C
I1M005	tr|I1M005|I1M005_SOYBN Uncharacterized protein OS=Glycine max PE=3 SV=1	664.836	1327.66	2	1327.66	0.0003	309	320	Y	SGDVWFPQPAPK	D
I1M005	tr|I1M005|I1M005_SOYBN Uncharacterized protein OS=Glycine max PE=3 SV=1	499.947	1496.82	3	1496.82	0.0004	227	239	L	RIDPELEKEIGAK	F
I1M005	tr|I1M005|I1M005_SOYBN Uncharacterized protein OS=Glycine max PE=3 SV=1	749.418	1496.82	2	1496.82	0.0016	227	239	L	RIDPELEKEIGAK	F
I1M005	tr|I1M005|I1M005_SOYBN Uncharacterized protein OS=Glycine max PE=3 SV=1	677.98	2030.92	3	2030.92	0.0009	77	94	T	DDKEGPDSELEKHIPDAH	V
I1M005	tr|I1M005|I1M005_SOYBN Uncharacterized protein OS=Glycine max PE=3 SV=1	508.737	2030.92	4	2030.92	0.0016	77	94	T	DDKEGPDSELEKHIPDAH	V
I1L860	tr|I1L860|I1L860_SOYBN Uncharacterized protein OS=Glycine max PE=4 SV=1	467.759	933.504	2	933.503	0.0007	477	484	M	VNGVFDRK	E
I1L860	tr|I1L860|I1L860_SOYBN Uncharacterized protein OS=Glycine max PE=4 SV=1	563.764	1125.51	2	1125.51	0	165	173	R	HFDSEVVFF	N
I1L860	tr|I1L860|I1L860_SOYBN Uncharacterized protein OS=Glycine max PE=4 SV=1	710.805	1419.6	2	1419.59	0.0016	102	112	Q	HEEQDENPYIF	E
I1L860	tr|I1L860|I1L860_SOYBN Uncharacterized protein OS=Glycine max PE=4 SV=1	476.893	1427.66	3	1427.66	-0.0002	111	121	Y	IFEEDKDFETR	V
I1L860	tr|I1L860|I1L860_SOYBN Uncharacterized protein OS=Glycine max PE=4 SV=1	759.342	1516.67	2	1516.67	0.0015	330	342	T	EVGPDDDEKSWLQ	R
I1L860	tr|I1L860|I1L860_SOYBN Uncharacterized protein OS=Glycine max PE=4 SV=1	809.866	1617.72	2	1617.72	0.0019	329	342	L	TEVGPDDDEKSWLQ	R
I1L860	tr|I1L860|I1L860_SOYBN Uncharacterized protein OS=Glycine max PE=4 SV=1	818.387	1634.76	2	1634.76	0.0013	237	251	F	EEFFGPGGRDPESVL	S
I1L860	tr|I1L860|I1L860_SOYBN Uncharacterized protein OS=Glycine max PE=4 SV=1	897.422	1792.83	2	1792.83	0.0024	237	253	F	EEFFGPGGRDPESVLSA	F
I1L860	tr|I1L860|I1L860_SOYBN Uncharacterized protein OS=Glycine max PE=4 SV=1	648.982	1943.92	3	1943.92	0.0008	326	342	Y	GRLTEVGPDDDEKSWLQ	R
I1JF86	tr|I1JF86|I1JF86_SOYBN Uncharacterized protein OS=Glycine max PE=4 SV=2	541.804	1081.59	2	1081.59	0.0018	231	240	L	HIPVSTPGKF	E
I1JF86	tr|I1JF86|I1JF86_SOYBN Uncharacterized protein OS=Glycine max PE=4 SV=2	546.772	1091.53	2	1091.53	0.0006	171	179	R	HFDSEVVLF	N
I1JF86	tr|I1JF86|I1JF86_SOYBN Uncharacterized protein OS=Glycine max PE=4 SV=2	377.212	1128.61	3	1128.61	-0.0003	219	227	N	RDENEKLLL	A
I1JF86	tr|I1JF86|I1JF86_SOYBN Uncharacterized protein OS=Glycine max PE=4 SV=2	686.822	1371.63	2	1371.63	-0.0002	117	127	Y	VFEEDKDFSTR	V
I1JF86	tr|I1JF86|I1JF86_SOYBN Uncharacterized protein OS=Glycine max PE=4 SV=2	701.828	1401.64	2	1401.64	0.0002	334	345	T	EVGPDDEKSWLQ	R
I1JF86	tr|I1JF86|I1JF86_SOYBN Uncharacterized protein OS=Glycine max PE=4 SV=2	752.351	1502.69	2	1502.69	-0.0007	333	345	L	TEVGPDDEKSWLQ	R
P0CG89	sp|P0CG89|H4_SOYBN Histone H4 OS=Glycine max PE=3 SV=1	590.814	1179.61	2	1179.61	0.0002	47	56	R	ISGLIYEETR	G
P0CG89	sp|P0CG89|H4_SOYBN Histone H4 OS=Glycine max PE=3 SV=1	442.589	1324.75	3	1324.75	0.0001	25	36	R	DNIQGITKPAIR	R
P0CG89	sp|P0CG89|H4_SOYBN Histone H4 OS=Glycine max PE=3 SV=1	663.381	1324.75	2	1324.75	0.0008	25	36	R	DNIQGITKPAIR	R
P0CG89	sp|P0CG89|H4_SOYBN Histone H4 OS=Glycine max PE=3 SV=1	663.852	1325.69	2	1325.69	-0.001	81	92	K	TVTAMDVVYALK	R
P13917	sp|P13917|7SB1_SOYBN Basic 7S globulin OS=Glycine max GN=BG PE=1 SV=2	427.224	852.434	2	852.434	0.0001	136	143	L	GEDVLAIH	A
P13917	sp|P13917|7SB1_SOYBN Basic 7S globulin OS=Glycine max GN=BG PE=1 SV=2	576.798	1151.58	2	1151.58	0.0002	133	143	L	GELGEDVLAIH	A
P13917	sp|P13917|7SB1_SOYBN Basic 7S globulin OS=Glycine max GN=BG PE=1 SV=2	661.851	1321.69	2	1321.69	0.0006	131	143	T	GLGELGEDVLAIH	A
P13917	sp|P13917|7SB1_SOYBN Basic 7S globulin OS=Glycine max GN=BG PE=1 SV=2	712.375	1422.74	2	1422.74	0.0004	130	143	Q	TGLGELGEDVLAIH	A
P13917	sp|P13917|7SB1_SOYBN Basic 7S globulin OS=Glycine max GN=BG PE=1 SV=2	609.326	1824.96	3	1824.96	0.0012	340	355	S	VDLVMDKPNGPVWRIS	G
Q8RVH5	sp|Q8RVH5|7SBG2_SOYBN Basic 7S globulin 2 OS=Glycine max PE=1 SV=1	426.733	851.45	2	851.45	0.0003	143	150	L	GQDVLAIH	A
Q8RVH5	sp|Q8RVH5|7SBG2_SOYBN Basic 7S globulin 2 OS=Glycine max PE=1 SV=1	555.83	1109.64	2	1109.64	0.0003	32	41	H	TNPTKPINLL	V
K7KXX0	tr|K7KXX0|K7KXX0_SOYBN Uncharacterized protein OS=Glycine max PE=4 SV=1	523.262	1044.51	2	1044.51	0.0003	917	926	F	EENLGGIGEK	R
K7KXX0	tr|K7KXX0|K7KXX0_SOYBN Uncharacterized protein OS=Glycine max PE=4 SV=1	531.267	1060.52	2	1060.52	0.0003	867	875	Q	ESKEWPSAK	S
K7KXX0	tr|K7KXX0|K7KXX0_SOYBN Uncharacterized protein OS=Glycine max PE=4 SV=1	551.311	1100.61	2	1100.61	0.0005	1035	1044	A	GEGEKEIIVK	T
K7KXX0	tr|K7KXX0|K7KXX0_SOYBN Uncharacterized protein OS=Glycine max PE=4 SV=1	555.741	1109.47	2	1109.47	0.0007	1045	1053	K	THEFEYGDL	K
K7KXX0	tr|K7KXX0|K7KXX0_SOYBN Uncharacterized protein OS=Glycine max PE=4 SV=1	567.771	1133.53	2	1133.53	0.0002	851	860	K	VEAEMDLEAK	R
K7KXX0	tr|K7KXX0|K7KXX0_SOYBN Uncharacterized protein OS=Glycine max PE=4 SV=1	601.312	1200.61	2	1200.61	0.0004	917	927	F	EENLGGIGEKR	E
K7KXX0	tr|K7KXX0|K7KXX0_SOYBN Uncharacterized protein OS=Glycine max PE=4 SV=1	696.358	2086.05	3	2086.05	0.0002	581	599	K	GREKDVTKEGGVEEQGRGR	K
I1L957	tr|I1L957|I1L957_SOYBN Uncharacterized protein OS=Glycine max PE=4 SV=1	579.294	1156.57	2	1156.57	0.0007	406	416	K	VEESRPGAIAE	T
I1L957	tr|I1L957|I1L957_SOYBN Uncharacterized protein OS=Glycine max PE=4 SV=1	913.914	1825.81	2	1825.81	0.0024	428	443	Q	TFNDVGRFDEEEGVVN	V
I1L957	tr|I1L957|I1L957_SOYBN Uncharacterized protein OS=Glycine max PE=4 SV=1	612.303	1833.89	3	1833.89	0.0016	91	107	R	EVIHDVDIQPDDAAAAR	E
I1L957	tr|I1L957|I1L957_SOYBN Uncharacterized protein OS=Glycine max PE=4 SV=1	727.03	2178.07	3	2178.07	0.0012	88	107	Y	STREVIHDVDIQPDDAAAAR	E
Q39871	tr|Q39871|Q39871_SOYBN Late embryongenesis abundant protein OS=Glycine max GN=MP2 PE=2 SV=1	926.951	1851.89	2	1851.89	0.0025	86	102	N	TEVIHDVNIQPDDVSAT	G
I1LHP6	tr|I1LHP6|I1LHP6_SOYBN Uncharacterized protein OS=Glycine max PE=4 SV=2	618.287	1234.56	2	1234.56	0.0006	108	118	T	WANDDGTSTIR	L
I1LHP6	tr|I1LHP6|I1LHP6_SOYBN Uncharacterized protein OS=Glycine max PE=4 SV=2	671.344	1340.67	2	1340.67	0.0011	66	76	K	EGQKELPYHLQ	F
I1LHP6	tr|I1LHP6|I1LHP6_SOYBN Uncharacterized protein OS=Glycine max PE=4 SV=2	716.3	1430.58	2	1430.58	0.0012	155	167	N	TDDNTYDPSIGAY	S
I1LHP6	tr|I1LHP6|I1LHP6_SOYBN Uncharacterized protein OS=Glycine max PE=4 SV=2	882.36	1762.7	2	1762.7	0.0086	648	660	E	EEEDEEEPTWWER	R
I1KRJ7	tr|I1KRJ7|I1KRJ7_SOYBN Uncharacterized protein OS=Glycine max PE=4 SV=1	565.316	1128.62	2	1128.62	-0.0004	94	103	K	VNYPIIADPK	R
I1KRJ7	tr|I1KRJ7|I1KRJ7_SOYBN Uncharacterized protein OS=Glycine max PE=4 SV=1	784.415	1566.82	2	1566.81	0.0015	2	16	M	PGLTIGDTIPDLQVE	T
I1KRJ7	tr|I1KRJ7|I1KRJ7_SOYBN Uncharacterized protein OS=Glycine max PE=4 SV=1	853.941	1705.87	2	1705.87	0.0005	172	187	A	TPANWKPGDPVVITPD	V
I1KRJ7	tr|I1KRJ7|I1KRJ7_SOYBN Uncharacterized protein OS=Glycine max PE=4 SV=1	625.623	1873.85	3	1873.85	-0.0001	111	127	L	NMVDPDEKDSTGNLPSR	A
K7KQ09	tr|K7KQ09|K7KQ09_SOYBN Uncharacterized protein OS=Glycine max PE=4 SV=1	784.415	1566.82	2	1566.81	0.0015	2	16	M	PGITIGDTIPDLQVE	T
C6T1Q7	tr|C6T1Q7|C6T1Q7_SOYBN Putative uncharacterized protein OS=Glycine max PE=2 SV=1	646.329	1290.64	2	1290.64	0.001	128	137	K	KQMERELMNL	A
C6T1Q7	tr|C6T1Q7|C6T1Q7_SOYBN Putative uncharacterized protein OS=Glycine max PE=2 SV=1	696.327	1390.64	2	1390.64	0.0001	114	125	K	IMDNQSEQLEGK	E
I1MDF2	tr|I1MDF2|I1MDF2_SOYBN Triosephosphate isomerase OS=Glycine max PE=3 SV=1	496.29	990.565	2	990.565	-0.0002	88	96	L	GIPWVIIGH	S
I1MDF2	tr|I1MDF2|I1MDF2_SOYBN Triosephosphate isomerase OS=Glycine max PE=3 SV=1	742.386	1482.76	2	1482.76	0.0019	28	41	L	NEAKVPGEDVVEVV	V
Q96443	tr|Q96443|Q96443_SOYBN Actin (Fragment) OS=Glycine max GN=Soy120 PE=3 SV=1	488.728	975.442	2	975.441	0.0006	1	10	-	AGFAGDDAPR	A
Q96443	tr|Q96443|Q96443_SOYBN Actin (Fragment) OS=Glycine max GN=Soy120 PE=3 SV=1	599.856	1197.7	2	1197.7	0.0002	11	21	R	AVFPSIVGRPR	H
Q96443	tr|Q96443|Q96443_SOYBN Actin (Fragment) OS=Glycine max GN=Soy120 PE=3 SV=1	400.24	1197.7	3	1197.7	0.0004	11	21	R	AVFPSIVGRPR	H
Q96443	tr|Q96443|Q96443_SOYBN Actin (Fragment) OS=Glycine max GN=Soy120 PE=3 SV=1	703.839	1405.66	2	1405.66	0.0003	2	15	A	GFAGDDAPRAVFPS	I
Q96443	tr|Q96443|Q96443_SOYBN Actin (Fragment) OS=Glycine max GN=Soy120 PE=3 SV=1	739.358	1476.7	2	1476.7	0.0012	1	15	-	AGFAGDDAPRAVFPS	I
Q96443	tr|Q96443|Q96443_SOYBN Actin (Fragment) OS=Glycine max GN=Soy120 PE=3 SV=1	652.027	1953.06	3	1953.06	0.0005	78	95	R	VAPEEHPVLLTEAPLNPK	A
Q588Z6	tr|Q588Z6|Q588Z6_SOYBN Beta-amylase OS=Glycine max GN=Gm-BamyTkm1 PE=2 SV=1	455.209	908.403	2	908.403	0.0002	120	126	N	HDIFYTN	R
Q588Z6	tr|Q588Z6|Q588Z6_SOYBN Beta-amylase OS=Glycine max GN=Gm-BamyTkm1 PE=2 SV=1	548.791	1095.57	2	1095.57	0.0007	403	413	Q	GVNNNGPPKLS	M
Q588Z6	tr|Q588Z6|Q588Z6_SOYBN Beta-amylase OS=Glycine max GN=Gm-BamyTkm1 PE=2 SV=1	614.269	1226.52	2	1226.52	0.0002	163	172	F	RENMSDFLES	G
Q588Z6	tr|Q588Z6|Q588Z6_SOYBN Beta-amylase OS=Glycine max GN=Gm-BamyTkm1 PE=2 SV=1	414.208	1239.6	3	1239.6	0.0015	139	149	V	GVDNEPIFHGR	T
Q588Z6	tr|Q588Z6|Q588Z6_SOYBN Beta-amylase OS=Glycine max GN=Gm-BamyTkm1 PE=2 SV=1	695.828	1389.64	2	1389.64	0.0003	28	39	D	NVFEDPDGLKEQ	L
Q588Z6	tr|Q588Z6|Q588Z6_SOYBN Beta-amylase OS=Glycine max GN=Gm-BamyTkm1 PE=2 SV=1	802.877	1603.74	2	1603.74	0.0025	26	39	N	VDNVFEDPDGLKEQ	L
Q588Z6	tr|Q588Z6|Q588Z6_SOYBN Beta-amylase OS=Glycine max GN=Gm-BamyTkm1 PE=2 SV=1	634.334	1899.98	3	1899.98	0.0004	478	493	A	TKPTLPFPWLPETDMK	V
Q588Z6	tr|Q588Z6|Q588Z6_SOYBN Beta-amylase OS=Glycine max GN=Gm-BamyTkm1 PE=2 SV=1	738.722	2213.15	3	2213.14	0.001	475	493	L	LEATKPTLPFPWLPETDMK	V
I1MYI8	tr|I1MYI8|I1MYI8_SOYBN Uncharacterized protein OS=Glycine max PE=3 SV=1	384.2	766.386	2	766.386	0.0002	295	301	R	SSIFDAK	A
I1MYI8	tr|I1MYI8|I1MYI8_SOYBN Uncharacterized protein OS=Glycine max PE=3 SV=1	609.813	1217.61	2	1217.61	0.0006	126	137	S	APSKDAPMFVVG	V
I1MYI8	tr|I1MYI8|I1MYI8_SOYBN Uncharacterized protein OS=Glycine max PE=3 SV=1	420.551	1258.63	3	1258.63	-0.0004	103	114	T	GVFTDKDKAAAH	L
I1MYI8	tr|I1MYI8|I1MYI8_SOYBN Uncharacterized protein OS=Glycine max PE=3 SV=1	630.323	1258.63	2	1258.63	0.0001	103	114	T	GVFTDKDKAAAH	L
I1MYI8	tr|I1MYI8|I1MYI8_SOYBN Uncharacterized protein OS=Glycine max PE=3 SV=1	776.892	1551.77	2	1551.77	0.0021	81	94	F	GIRNPEEIPWGEVG	A
I1MYI8	tr|I1MYI8|I1MYI8_SOYBN Uncharacterized protein OS=Glycine max PE=3 SV=1	869.924	1737.83	2	1737.83	0.0016	81	96	F	GIRNPEEIPWGEVGAD	Y
I1JXG9	tr|I1JXG9|I1JXG9_SOYBN Uncharacterized protein OS=Glycine max PE=3 SV=1	740.353	1478.69	2	1478.69	0.0018	80	92	F	GHRNPEEIPWGST	G
I1JPW5	tr|I1JPW5|I1JPW5_SOYBN Uncharacterized protein OS=Glycine max PE=3 SV=1	755.93	1509.84	2	1509.84	0.0044	322	335	N	VQIVGDDLLVTNPK	R
I1JPW5	tr|I1JPW5|I1JPW5_SOYBN Uncharacterized protein OS=Glycine max PE=3 SV=1	902.977	1803.94	2	1803.94	0.0039	35	52	R	AAVPSGASTGIYEALELR	D
I1LLC0	tr|I1LLC0|I1LLC0_SOYBN Annexin OS=Glycine max PE=3 SV=2	629.362	1256.71	2	1256.71	0.0005	182	192	K	KGNSEEVIRIL	T
I1LLC0	tr|I1LLC0|I1LLC0_SOYBN Annexin OS=Glycine max PE=3 SV=2	686.833	1371.65	2	1371.65	-0.0006	287	298	N	SVHLEDEVSKET	S
I1LLC0	tr|I1LLC0|I1LLC0_SOYBN Annexin OS=Glycine max PE=3 SV=2	721.857	1441.7	2	1441.7	0.0013	52	62	A	YEEIYQEDLIK	R
I1K1K4	tr|I1K1K4|I1K1K4_SOYBN Oleosin OS=Glycine max PE=3 SV=1	468.26	1401.76	3	1401.76	0.0005	157	168	Q	KTKEVGQDIQTR	A
I1K1K4	tr|I1K1K4|I1K1K4_SOYBN Oleosin OS=Glycine max PE=3 SV=1	701.886	1401.76	2	1401.76	0.0008	157	168	Q	KTKEVGQDIQTR	A
B2YDQ6	tr|B2YDQ6|B2YDQ6_SOYBN Gly m Bd 28K allergen (Fragment) OS=Glycine max PE=4 SV=1	569.78	1137.55	2	1137.55	0.0003	291	300	V	ASRDGPLEFF	G
B2YDQ6	tr|B2YDQ6|B2YDQ6_SOYBN Gly m Bd 28K allergen (Fragment) OS=Glycine max PE=4 SV=1	677.836	1353.66	2	1353.66	0.0006	237	248	M	LAPHVNPISDEY	T
B2YDQ6	tr|B2YDQ6|B2YDQ6_SOYBN Gly m Bd 28K allergen (Fragment) OS=Glycine max PE=4 SV=1	834.436	1666.86	2	1666.86	0.001	237	251	M	LAPHVNPISDEYTIV	L
B2YDQ6	tr|B2YDQ6|B2YDQ6_SOYBN Gly m Bd 28K allergen (Fragment) OS=Glycine max PE=4 SV=1	840.418	1678.82	2	1678.82	0.0016	212	227	L	HGGEYPPLSEPDIGVL	L
C6T1V2	tr|C6T1V2|C6T1V2_SOYBN Uncharacterized protein OS=Glycine max PE=2 SV=1	428.25	854.486	2	854.486	-0.0001	64	71	F	NVDLPGLK	K
C6T1V2	tr|C6T1V2|C6T1V2_SOYBN Uncharacterized protein OS=Glycine max PE=2 SV=1	577.284	1152.55	2	1152.56	-0.0018	52	61	R	VDWKETPAAH	V
C6T1V2	tr|C6T1V2|C6T1V2_SOYBN Uncharacterized protein OS=Glycine max PE=2 SV=1	575.996	1724.97	3	1724.97	-0.0006	137	151	L	TVTVPKEEDKKPQVK	S
I1JZ42	tr|I1JZ42|I1JZ42_SOYBN Uncharacterized protein OS=Glycine max PE=3 SV=1	413.761	825.507	2	825.507	-0.0003	222	229	S	VSGPVVRL	F
I1JZ42	tr|I1JZ42|I1JZ42_SOYBN Uncharacterized protein OS=Glycine max PE=3 SV=1	475.751	949.487	2	949.487	0	91	99	L	SSHDPPVVL	A
I1JZ42	tr|I1JZ42|I1JZ42_SOYBN Uncharacterized protein OS=Glycine max PE=3 SV=1	500.793	999.571	2	999.571	0	220	229	E	SSVSGPVVRL	F
I1JZ42	tr|I1JZ42|I1JZ42_SOYBN Uncharacterized protein OS=Glycine max PE=3 SV=1	655.39	1308.77	2	1308.77	0.0007	334	344	L	KEEQVPLIIIQ	H
I1JZ42	tr|I1JZ42|I1JZ42_SOYBN Uncharacterized protein OS=Glycine max PE=3 SV=1	478.253	1431.74	3	1431.74	0.0017	138	150	Y	KGPREADGIVDYL	K
I1JZ42	tr|I1JZ42|I1JZ42_SOYBN Uncharacterized protein OS=Glycine max PE=3 SV=1	946.985	1891.95	2	1891.95	0.0023	379	396	K	SEPIPEANDEPVKVVVGN	S
I1JZ42	tr|I1JZ42|I1JZ42_SOYBN Uncharacterized protein OS=Glycine max PE=3 SV=1	707.379	2119.12	3	2119.12	-0.0003	377	396	F	VKSEPIPEANDEPVKVVVGN	S
C6SWV3	tr|C6SWV3|C6SWV3_SOYBN Uncharacterized protein OS=Glycine max PE=2 SV=1	385.729	769.444	2	769.445	-0.0006	177	184	Q	AASPGLVR	A
C6SWV3	tr|C6SWV3|C6SWV3_SOYBN Uncharacterized protein OS=Glycine max PE=2 SV=1	689.907	1377.8	2	1377.8	0.0014	125	137	K	SGLLVNPRVPEVV	A
C6SWV3	tr|C6SWV3|C6SWV3_SOYBN Uncharacterized protein OS=Glycine max PE=2 SV=1	775.917	1549.82	2	1549.82	0.0018	206	218	S	RLEIPEPEMINPL	A
I1MAT1	tr|I1MAT1|I1MAT1_SOYBN Uncharacterized protein (Fragment) OS=Glycine max PE=4 SV=1	677.836	1353.66	2	1353.66	-0.0001	36	46	K	AYNDDDFIRIL	A
C6EVF9	tr|C6EVF9|C6EVF9_SOYBN Elongation factor 1-alpha OS=Glycine max GN=EF-1A PE=2 SV=1	513.309	1024.6	2	1024.6	0.0009	244	254	K	IGGIGTVPVGR	V
C6EVF9	tr|C6EVF9|C6EVF9_SOYBN Elongation factor 1-alpha OS=Glycine max GN=EF-1A PE=2 SV=1	528.746	1055.48	2	1055.48	-0.0017	336	345	M	NHPGQIGNGY	A
C6EVF9	tr|C6EVF9|C6EVF9_SOYBN Elongation factor 1-alpha OS=Glycine max GN=EF-1A PE=2 SV=1	533.273	1064.53	2	1064.53	0.0013	404	412	F	SEYPPLGRF	A
C6EVF9	tr|C6EVF9|C6EVF9_SOYBN Elongation factor 1-alpha OS=Glycine max GN=EF-1A PE=2 SV=1	542.312	1082.61	2	1082.61	0.0004	246	256	G	GIGTVPVGRVE	T
C6EVF9	tr|C6EVF9|C6EVF9_SOYBN Elongation factor 1-alpha OS=Glycine max GN=EF-1A PE=2 SV=1	635.772	1269.53	2	1269.53	-0.0002	195	205	S	GFEGDNMIERS	T
C6EVF9	tr|C6EVF9|C6EVF9_SOYBN Elongation factor 1-alpha OS=Glycine max GN=EF-1A PE=2 SV=1	657.33	1312.65	2	1312.65	0.0008	402	412	E	TFSEYPPLGRF	A
Q9XET1	tr|Q9XET1|Q9XET1_SOYBN Seed maturation protein PM31 OS=Glycine max GN=PM31 PE=2 SV=1	451.722	901.429	2	901.429	0.0001	24	30	F	TDLWDPR	R
Q9XET1	tr|Q9XET1|Q9XET1_SOYBN Seed maturation protein PM31 OS=Glycine max GN=PM31 PE=2 SV=1	568.265	1134.52	2	1134.52	0.0005	31	41	R	RVGDADDITSS	L
Q9XET1	tr|Q9XET1|Q9XET1_SOYBN Seed maturation protein PM31 OS=Glycine max GN=PM31 PE=2 SV=1	624.807	1247.6	2	1247.6	0.0006	31	42	R	RVGDADDITSSL	A
Q9XET1	tr|Q9XET1|Q9XET1_SOYBN Seed maturation protein PM31 OS=Glycine max GN=PM31 PE=2 SV=1	663.813	1325.61	2	1325.61	-0.0002	91	100	K	EDQNDKWHRV	E
I1JUP4	tr|I1JUP4|I1JUP4_SOYBN Oleosin OS=Glycine max PE=3 SV=1	729.353	1456.69	2	1456.69	0.0009	27	39	Y	ETNTSINNPPSRQ	T
I1LE22	tr|I1LE22|I1LE22_SOYBN Uncharacterized protein OS=Glycine max PE=3 SV=1	1005.51	2009	2	2009	0.0038	243	261	K	VDRPADEIVAEEPTEIVGA	-
C6T588	tr|C6T588|C6T588_SOYBN Uncharacterized protein OS=Glycine max PE=2 SV=1	668.344	1334.67	2	1334.67	0.0013	70	81	H	KIEAIDEANLGY	S
C6T588	tr|C6T588|C6T588_SOYBN Uncharacterized protein OS=Glycine max PE=2 SV=1	743.395	1484.77	2	1484.77	0.0025	84	98	Y	SVVGGDGLPDTVEKI	T
I1KZT2	tr|I1KZT2|I1KZT2_SOYBN Uncharacterized protein OS=Glycine max PE=4 SV=1	559.767	1117.52	2	1117.52	0.0002	63	72	F	LGFGPEQSHF	V
K7LKA9	tr|K7LKA9|K7LKA9_SOYBN Uncharacterized protein OS=Glycine max PE=4 SV=1	706.376	1410.74	2	1410.74	0.0013	9	22	E	SLITEAPNAPVTAQ	R
K7LKA9	tr|K7LKA9|K7LKA9_SOYBN Uncharacterized protein OS=Glycine max PE=4 SV=1	552.63	1654.87	3	1654.87	0.0006	27	40	R	NDLENSLPKPYLPR	A
I1JH86	tr|I1JH86|I1JH86_SOYBN Fructose-bisphosphate aldolase OS=Glycine max PE=3 SV=1	487.733	973.451	2	973.451	0.0004	8	15	K	YHDELIAN	A
I1JH86	tr|I1JH86|I1JH86_SOYBN Fructose-bisphosphate aldolase OS=Glycine max PE=3 SV=1	506.314	1010.61	2	1010.61	0.0007	94	103	L	KEAGVLPGIK	V
I1JVL6	tr|I1JVL6|I1JVL6_SOYBN Uncharacterized protein OS=Glycine max PE=3 SV=1	516.77	1031.53	2	1031.52	0.0006	13	22	N	ISVGESGDRL	T
C6SZB8	tr|C6SZB8|C6SZB8_SOYBN Putative uncharacterized protein OS=Glycine max PE=2 SV=1	672.357	1342.7	2	1342.7	0.0011	128	139	Q	DAADLIEEIVQK	K
C6TKH0	tr|C6TKH0|C6TKH0_SOYBN Uncharacterized protein OS=Glycine max PE=2 SV=1	516.277	1030.54	2	1030.54	-0.0012	47	57	A	LVTGGDSGIGR	A
C6TKH0	tr|C6TKH0|C6TKH0_SOYBN Uncharacterized protein OS=Glycine max PE=2 SV=1	558.27	1671.79	3	1671.79	0.0005	77	90	K	GHEDRDKDDTLKML	L
I1M3M9	tr|I1M3M9|I1M3M9_SOYBN Uncharacterized protein OS=Glycine max PE=4 SV=1	694.345	1386.67	2	1386.67	0.0005	540	551	K	QREELLDNVTGN	I
I1M3M9	tr|I1M3M9|I1M3M9_SOYBN Uncharacterized protein OS=Glycine max PE=4 SV=1	631.639	1891.89	3	1891.89	-0.0007	507	526	T	MGGESEGGGGKEEGKSVIGK	S
I1JPC5	tr|I1JPC5|I1JPC5_SOYBN Uncharacterized protein OS=Glycine max PE=3 SV=1	510.254	1018.49	2	1018.49	0.0003	48	56	F	TDTERLIGD	A
I1JPC5	tr|I1JPC5|I1JPC5_SOYBN Uncharacterized protein OS=Glycine max PE=3 SV=1	614.818	1227.62	2	1227.62	-0.0002	29	39	R	VEIIANDQGNR	T
I1JPC5	tr|I1JPC5|I1JPC5_SOYBN Uncharacterized protein OS=Glycine max PE=3 SV=1	501.887	1502.64	3	1502.64	-0.0006	229	242	T	AGDTHLGGEDFDNR	M
I1K668	tr|I1K668|I1K668_SOYBN Uncharacterized protein OS=Glycine max PE=3 SV=2	510.254	1018.49	2	1018.49	0.0008	111	119	F	TDSERLIGE	A
I1K668	tr|I1K668|I1K668_SOYBN Uncharacterized protein OS=Glycine max PE=3 SV=2	730.878	1459.74	2	1459.74	0.0017	447	460	L	SGEGGEETKDILLL	D
I1KMS1	tr|I1KMS1|I1KMS1_SOYBN Uncharacterized protein OS=Glycine max PE=4 SV=2	610.755	1219.49	2	1219.5	-0.0021	205	213	L	EHEVEFWNM	S
I1KMS1	tr|I1KMS1|I1KMS1_SOYBN Uncharacterized protein OS=Glycine max PE=4 SV=2	627.306	1252.6	2	1252.6	0.0003	92	101	A	SLEDEISWFK	A
K7LNW4	tr|K7LNW4|K7LNW4_SOYBN Peptidyl-prolyl cis-trans isomerase OS=Glycine max PE=3 SV=1	488.759	975.503	2	975.503	0.0007	148	155	E	KTEWLDGK	H
K7LNW4	tr|K7LNW4|K7LNW4_SOYBN Peptidyl-prolyl cis-trans isomerase OS=Glycine max PE=3 SV=1	681.368	1360.72	2	1360.72	0.0012	167	179	L	NVVKDIEKVGSSS	G
I1JWK3	tr|I1JWK3|I1JWK3_SOYBN Uncharacterized protein OS=Glycine max PE=3 SV=1	432.732	863.45	2	863.45	-0.0003	303	310	Y	GFDIVRGT	K
K7LEQ5	tr|K7LEQ5|K7LEQ5_SOYBN Uncharacterized protein OS=Glycine max PE=3 SV=1	553.838	1105.66	2	1105.66	0.0002	241	250	D	KIKEKLPGGH	S
K7LEQ5	tr|K7LEQ5|K7LEQ5_SOYBN Uncharacterized protein OS=Glycine max PE=3 SV=1	587.262	1172.51	2	1172.51	0.0005	52	62	Q	TDEYGNPVHAA	S
K7LEQ5	tr|K7LEQ5|K7LEQ5_SOYBN Uncharacterized protein OS=Glycine max PE=3 SV=1	715.339	1428.66	2	1428.66	-0.0002	50	62	E	KQTDEYGNPVHAA	S
P05046	sp|P05046|LEC_SOYBN Lectin OS=Glycine max GN=LE1 PE=1 SV=1	673.828	1345.64	2	1345.64	0.0005	163	174	N	SWDPPNPHIGIN	V
P05046	sp|P05046|LEC_SOYBN Lectin OS=Glycine max GN=LE1 PE=1 SV=1	674.369	1346.72	2	1346.72	0.0008	123	134	L	AFFLAPIDTKPQ	T
I1N747	tr|I1N747|I1N747_SOYBN Oleosin OS=Glycine max PE=3 SV=1	411.554	1231.64	3	1231.64	0	169	179	K	TKEVGQDIQSK	A
I1N747	tr|I1N747|I1N747_SOYBN Oleosin OS=Glycine max PE=3 SV=1	616.828	1231.64	2	1231.64	0.0001	169	179	K	TKEVGQDIQSK	A
I1N747	tr|I1N747|I1N747_SOYBN Oleosin OS=Glycine max PE=3 SV=1	767.879	1533.74	2	1533.74	0.0011	131	143	L	NYIRETQPASENL	A
C6SWW4	tr|C6SWW4|C6SWW4_SOYBN Uncharacterized protein OS=Glycine max PE=2 SV=1	386.719	771.424	2	771.424	0.0002	124	130	E	REGLQAV	K
C6SWW4	tr|C6SWW4|C6SWW4_SOYBN Uncharacterized protein OS=Glycine max PE=2 SV=1	495.736	989.457	2	989.457	0.0006	133	141	L	AARDTVDGW	F
C6SWW4	tr|C6SWW4|C6SWW4_SOYBN Uncharacterized protein OS=Glycine max PE=2 SV=1	571.806	1141.6	2	1141.6	0.0002	72	82	Q	SPNELDKGIGL	V
C6SWW4	tr|C6SWW4|C6SWW4_SOYBN Uncharacterized protein OS=Glycine max PE=2 SV=1	635.836	1269.66	2	1269.66	0.0002	71	82	V	QSPNELDKGIGL	V
C6SWW4	tr|C6SWW4|C6SWW4_SOYBN Uncharacterized protein OS=Glycine max PE=2 SV=1	734.905	1467.79	2	1467.79	0.0013	69	82	T	VVQSPNELDKGIGL	V
I1KHJ6	tr|I1KHJ6|I1KHJ6_SOYBN Uncharacterized protein OS=Glycine max PE=4 SV=1	386.719	771.424	2	771.424	0.0002	427	433	L	ARDLQAV	G
I1JMQ0	tr|I1JMQ0|I1JMQ0_SOYBN Nucleoside diphosphate kinase OS=Glycine max PE=3 SV=1	635.821	1269.63	2	1269.63	-0.003	92	103	A	TNPAQSEPGTIR	G
I1MBR7	tr|I1MBR7|I1MBR7_SOYBN Uncharacterized protein OS=Glycine max PE=4 SV=1	715.854	1429.69	2	1429.69	0.0005	61	74	Y	DTLAPTPEGSSEVK	N
I1MBR7	tr|I1MBR7|I1MBR7_SOYBN Uncharacterized protein OS=Glycine max PE=4 SV=1	642.99	1925.95	3	1925.95	0.0002	385	401	K	ARENPENPSIELGPEFK	K
I1LUS3	tr|I1LUS3|I1LUS3_SOYBN Histone H2A OS=Glycine max PE=3 SV=1	472.769	943.524	2	943.524	0.0003	23	31	K	AGLQFPVGR	I
I1NGG4	tr|I1NGG4|I1NGG4_SOYBN Uncharacterized protein OS=Glycine max PE=4 SV=1	660.344	1318.67	2	1318.67	0.0005	78	90	D	VTDVTGDRGVTVT	E
C0JJI3	tr|C0JJI3|C0JJI3_SOYBN Retrotransposon protein OS=Glycine max PE=4 SV=1	386.252	770.49	2	770.49	-0.0001	1036	1042	F	IELVGKL	H
K7N297	tr|K7N297|K7N297_SOYBN Uncharacterized protein OS=Glycine max PE=4 SV=1	458.761	915.507	2	915.51	-0.0031	700	708	N	LTGSIPLCI	G
I1JXA0	tr|I1JXA0|I1JXA0_SOYBN Uncharacterized protein OS=Glycine max PE=3 SV=1	701.884	1401.75	2	1401.75	0.0021	655	666	L	IYIPLPDESSRL	Q
C6SZX7	tr|C6SZX7|C6SZX7_SOYBN Glutathione peroxidase OS=Glycine max PE=2 SV=1	533.285	1064.55	2	1064.55	0.0004	95	103	K	AEFPIFDKV	D
C6SZX7	tr|C6SZX7|C6SZX7_SOYBN Glutathione peroxidase OS=Glycine max PE=2 SV=1	464.909	1391.7	3	1391.7	0.0001	137	148	F	LVDKDGNVVDRY	A
C6SZX7	tr|C6SZX7|C6SZX7_SOYBN Glutathione peroxidase OS=Glycine max PE=2 SV=1	696.86	1391.71	2	1391.7	0.0009	137	148	F	LVDKDGNVVDRY	A
I1KSQ3	tr|I1KSQ3|I1KSQ3_SOYBN Uncharacterized protein OS=Glycine max PE=4 SV=1	658.81	1315.6	2	1315.6	0.0004	175	186	Y	GLDDNTIDFIGH	A
C0J370	tr|C0J370|C0J370_SOYBN Ribulose-1,5-bisphosphate carboxylase/oxygenase large subunit (Fragment) OS=Glycine max GN=rbcL PE=3 SV=1	590.265	1178.52	2	1178.51	0.0028	24	32	T	YYTPDYETK	D
C0J370	tr|C0J370|C0J370_SOYBN Ribulose-1,5-bisphosphate carboxylase/oxygenase large subunit (Fragment) OS=Glycine max GN=rbcL PE=3 SV=1	788.411	1574.81	2	1574.81	0.0015	41	56	F	RVTPQPGVPPEEAGAA	V
I1L4K5	tr|I1L4K5|I1L4K5_SOYBN Uncharacterized protein OS=Glycine max PE=4 SV=1	487.282	972.549	2	972.549	0.0004	109	117	S	SAEEIIKAL	-
I1JDH6	tr|I1JDH6|I1JDH6_SOYBN Uncharacterized protein OS=Glycine max PE=3 SV=1	412.238	822.461	2	822.46	0.0007	70	76	H	SLPIKEH	Q
I1LWM2	tr|I1LWM2|I1LWM2_SOYBN Uncharacterized protein OS=Glycine max PE=4 SV=2	709.812	1417.61	2	1417.61	-0.0008	225	237	Y	GGRKEESEYGSGY	G
I1LWM2	tr|I1LWM2|I1LWM2_SOYBN Uncharacterized protein OS=Glycine max PE=4 SV=2	714.823	1427.63	2	1427.63	0.0005	170	182	Y	GGRKEEPEYGSGY	G
K7K2H4	tr|K7K2H4|K7K2H4_SOYBN Uncharacterized protein OS=Glycine max PE=4 SV=1	552.772	1103.53	2	1103.53	-0.0045	181	191	F	LGDETISAADL	E
C6TB67	tr|C6TB67|C6TB67_SOYBN Putative uncharacterized protein OS=Glycine max PE=2 SV=1	399.711	797.407	2	797.407	0.0001	188	194	T	GEPFLVH	F
C6TB67	tr|C6TB67|C6TB67_SOYBN Putative uncharacterized protein OS=Glycine max PE=2 SV=1	473.245	944.476	2	944.476	0	188	195	T	GEPFLVHF	H
K7LDT9	tr|K7LDT9|K7LDT9_SOYBN Uncharacterized protein OS=Glycine max PE=4 SV=1	637.33	1272.65	2	1272.65	0.0001	100	112	H	GAPIYDSAPVRGA	A
C6T8X0	tr|C6T8X0|C6T8X0_SOYBN Putative uncharacterized protein OS=Glycine max PE=2 SV=1	708.337	1414.66	2	1414.66	0.0016	243	255	K	VDRPADETLAEEA	T
I1J584	tr|I1J584|I1J584_SOYBN Uncharacterized protein OS=Glycine max PE=3 SV=1	537.757	1073.5	2	1073.5	0.0005	111	119	M	LNEDELRDA	V
I1L849	tr|I1L849|I1L849_SOYBN Uncharacterized protein OS=Glycine max PE=4 SV=1	450.277	898.539	2	898.539	0	29	36	L	AFKPIAPR	D
B6EBD6	tr|B6EBD6|B6EBD6_SOYBN Heat shock protein 90-2 OS=Glycine max PE=2 SV=1	588.321	1174.63	2	1174.62	0.0034	474	483	A	VENSPFLEKL	K
B6EBD6	tr|B6EBD6|B6EBD6_SOYBN Heat shock protein 90-2 OS=Glycine max PE=2 SV=1	894.433	1786.85	2	1786.85	0.0036	604	618	K	KTMEINPENPIMEEL	R
K7LWN3	tr|K7LWN3|K7LWN3_SOYBN Uncharacterized protein OS=Glycine max PE=4 SV=1	500.794	999.573	2	999.564	0.0085	188	196	E	VLSIPEFPV	G
K7K5A8	tr|K7K5A8|K7K5A8_SOYBN Uncharacterized protein OS=Glycine max PE=4 SV=1	639.297	1276.58	2	1276.57	0.0078	288	299	T	GIDADQNQMKAS	I
I1LTA4	tr|I1LTA4|I1LTA4_SOYBN Uncharacterized protein OS=Glycine max PE=4 SV=1	1055.05	2108.08	2	2108.08	0.0031	49	68	M	NPIGKVPVLETPDGPVFESN	A
I1M1H8	tr|I1M1H8|I1M1H8_SOYBN Uncharacterized protein OS=Glycine max PE=4 SV=1	513.813	1025.61	2	1025.61	0.0065	309	317	T	LVPALNMRL	W
I1NFS4	tr|I1NFS4|I1NFS4_SOYBN ATP synthase subunit beta OS=Glycine max PE=3 SV=1	599.334	1196.65	2	1196.65	0.0015	154	165	L	NTGSPITVPVGR	A
I1JPI7	tr|I1JPI7|I1JPI7_SOYBN Uncharacterized protein OS=Glycine max PE=4 SV=1	776.934	1551.85	2	1551.85	0.0022	144	157	H	RIESVPELPLVVSD	T
A0A762	tr|A0A762|A0A762_SOYBN Calreticulin-1 OS=Glycine max GN=Gm crt-1 PE=2 SV=1	586.267	1170.52	2	1170.52	0.0008	83	92	I	SAEYPEFSNK	G
A0A762	tr|A0A762|A0A762_SOYBN Calreticulin-1 OS=Glycine max GN=Gm crt-1 PE=2 SV=1	752.899	1503.78	2	1503.78	0.0009	336	348	N	VLITDDPEYAKQL	V
I1NAI0	tr|I1NAI0|I1NAI0_SOYBN Uncharacterized protein OS=Glycine max PE=4 SV=2	659.354	1316.69	2	1316.69	-0.0005	4	14	P	IDDKQETVTIR	T
I1K2K5	tr|I1K2K5|I1K2K5_SOYBN Uncharacterized protein OS=Glycine max PE=4 SV=2	569.312	1136.61	2	1136.62	-0.0106	393	404	D	TDILAIAAAHAA	G
I1LN49	tr|I1LN49|I1LN49_SOYBN Uncharacterized protein OS=Glycine max PE=4 SV=1	579.809	1157.6	2	1157.6	0.0016	192	202	Y	MTGPVHGIHPL	A
C6SW15	tr|C6SW15|C6SW15_SOYBN Putative uncharacterized protein OS=Glycine max PE=1 SV=1	900.459	1798.9	2	1798.9	0.0047	212	227	H	SPKEEEEYIQPAPVLA	A
C6SVX0	tr|C6SVX0|C6SVX0_SOYBN Putative uncharacterized protein OS=Glycine max PE=2 SV=1	456.562	1366.66	3	1366.66	0	55	65	T	RVDWKETPEAH	V
I1LWB8	tr|I1LWB8|I1LWB8_SOYBN Uncharacterized protein OS=Glycine max PE=3 SV=1	677.337	1352.66	2	1352.66	0.0027	82	96	K	ASAPAEAAPAKPDAS	A
I1L2H4	tr|I1L2H4|I1L2H4_SOYBN Uncharacterized protein OS=Glycine max PE=3 SV=1	635.337	1268.66	2	1268.66	-0.0011	6	17	E	ATVPDPSQIDVK	L
Q9XET0	tr|Q9XET0|Q9XET0_SOYBN Seed maturation protein PM30 OS=Glycine max GN=PM30 PE=2 SV=1	596.618	1786.83	3	1786.83	-0.0027	126	140	Q	TLGLGEHDQDNRRNY	-
K7KTR9	tr|K7KTR9|K7KTR9_SOYBN Oleosin OS=Glycine max PE=3 SV=1	811.889	1621.76	2	1621.76	0.0045	164	179	Y	VSGNQPAGSDTLDYAK	G
C6T741	tr|C6T741|C6T741_SOYBN Uncharacterized protein OS=Glycine max PE=2 SV=1	446.815	891.616	2	891.616	0.0004	196	203	K	LIPIVKPI	P
K7MDD5	tr|K7MDD5|K7MDD5_SOYBN Uncharacterized protein OS=Glycine max PE=4 SV=1	482.74	963.465	2	963.473	-0.0082	1036	1043	F	PCLQYLDI	S
I1JXZ8	tr|I1JXZ8|I1JXZ8_SOYBN DNA polymerase OS=Glycine max PE=3 SV=1	680.281	1358.55	2	1358.54	0.0102	23	33	Q	ALMTQEEEFMD	E
I1KWQ7	tr|I1KWQ7|I1KWQ7_SOYBN Uncharacterized protein OS=Glycine max PE=3 SV=1	949.493	1896.97	2	1896.97	0.0029	93	110	L	SIIDPGDSDIIKTLPGEQ	-
I1L431	tr|I1L431|I1L431_SOYBN Glutamine synthetase OS=Glycine max PE=3 SV=1	850.385	1698.75	2	1698.75	0.0023	115	129	F	SHPDVAAEEPWYGIE	Q
O22120	tr|O22120|O22120_SOYBN Alpha subunit of beta conglycinin (Fragment) OS=Glycine max PE=2 SV=2	476.231	950.446	2	950.446	0.0006	348	355	R	SRDPIYSN	K
O22120	tr|O22120|O22120_SOYBN Alpha subunit of beta conglycinin (Fragment) OS=Glycine max PE=2 SV=2	487.222	972.43	2	972.43	-0.0002	59	65	R	EEQEWPR	K
O22120	tr|O22120|O22120_SOYBN Alpha subunit of beta conglycinin (Fragment) OS=Glycine max PE=2 SV=2	550.783	1099.55	2	1099.55	0.0001	482	491	Q	DNVISQIPSQ	V
O22120	tr|O22120|O22120_SOYBN Alpha subunit of beta conglycinin (Fragment) OS=Glycine max PE=2 SV=2	664.346	1326.68	2	1326.68	0.0002	482	493	Q	DNVISQIPSQVQ	E
O22120	tr|O22120|O22120_SOYBN Alpha subunit of beta conglycinin (Fragment) OS=Glycine max PE=2 SV=2	683.821	1365.63	2	1365.63	0.0006	207	217	L	VNNDDRDSYRL	Q
O22120	tr|O22120|O22120_SOYBN Alpha subunit of beta conglycinin (Fragment) OS=Glycine max PE=2 SV=2	736.868	1471.72	2	1471.72	0.0017	283	294	A	SYDTKFEEINKV	L
O22120	tr|O22120|O22120_SOYBN Alpha subunit of beta conglycinin (Fragment) OS=Glycine max PE=2 SV=2	754.893	1507.77	2	1507.77	0.0011	379	392	L	SIVDMNEGALLLPH	F
O22120	tr|O22120|O22120_SOYBN Alpha subunit of beta conglycinin (Fragment) OS=Glycine max PE=2 SV=2	793.41	1584.8	2	1584.8	0.0012	283	295	A	SYDTKFEEINKVL	F
O22120	tr|O22120|O22120_SOYBN Alpha subunit of beta conglycinin (Fragment) OS=Glycine max PE=2 SV=2	794.423	1586.83	2	1586.83	0.0015	435	448	Y	RAELSEQDIFVIPA	G
O22120	tr|O22120|O22120_SOYBN Alpha subunit of beta conglycinin (Fragment) OS=Glycine max PE=2 SV=2	536.597	1606.77	3	1606.77	0.0005	206	218	S	LVNNDDRDSYRLQ	S
O22120	tr|O22120|O22120_SOYBN Alpha subunit of beta conglycinin (Fragment) OS=Glycine max PE=2 SV=2	540.292	1617.85	3	1617.85	0.002	360	372	K	FFEITPEKNPQLR	D
O22120	tr|O22120|O22120_SOYBN Alpha subunit of beta conglycinin (Fragment) OS=Glycine max PE=2 SV=2	849.44	1696.86	2	1696.86	0.0016	481	495	S	QDNVISQIPSQVQEL	A
O22120	tr|O22120|O22120_SOYBN Alpha subunit of beta conglycinin (Fragment) OS=Glycine max PE=2 SV=2	654.279	3266.36	5	3266.36	-0.0002	101	126	K	EERKQEEDEDEEQQRESEESEDSELR	R
Q0MUU5	tr|Q0MUU5|Q0MUU5_SOYBN Beta-conglycinin alpha~-subunit OS=Glycine max PE=2 SV=1	614.83	1227.65	2	1227.65	0.0004	538	548	S	KDNVISQIPSQ	V
Q0MUU5	tr|Q0MUU5|Q0MUU5_SOYBN Beta-conglycinin alpha~-subunit OS=Glycine max PE=2 SV=1	622.293	1242.57	2	1242.57	0.0006	439	449	V	DMNEGALFLPH	F
Q0MUU5	tr|Q0MUU5|Q0MUU5_SOYBN Beta-conglycinin alpha~-subunit OS=Glycine max PE=2 SV=1	650.343	1298.67	2	1298.67	0.0003	459	470	L	VINEGEANIELV	G
Q0MUU5	tr|Q0MUU5|Q0MUU5_SOYBN Beta-conglycinin alpha~-subunit OS=Glycine max PE=2 SV=1	724.344	1446.67	2	1446.67	0.0001	289	300	Y	YVVNPDNDENLR	M
Q0MUU5	tr|Q0MUU5|Q0MUU5_SOYBN Beta-conglycinin alpha~-subunit OS=Glycine max PE=2 SV=1	728.395	1454.77	2	1454.77	0.0017	538	550	S	KDNVISQIPSQVQ	E
Q0MUU5	tr|Q0MUU5|Q0MUU5_SOYBN Beta-conglycinin alpha~-subunit OS=Glycine max PE=2 SV=1	821.419	1640.82	2	1640.82	0.0007	435	449	F	LSVVDMNEGALFLPH	F
Q0MUU5	tr|Q0MUU5|Q0MUU5_SOYBN Beta-conglycinin alpha~-subunit OS=Glycine max PE=2 SV=1	892.974	1783.93	2	1783.93	0.0027	537	552	G	SKDNVISQIPSQVQEL	A
F7J077	tr|F7J077|F7J077_SOYBN Beta-conglycinin beta subunit OS=Glycine max GN=CG-beta-2 PE=4 SV=1	394.682	787.35	2	787.35	0.0002	89	95	H	HADADFL	L
F7J077	tr|F7J077|F7J077_SOYBN Beta-conglycinin beta subunit OS=Glycine max GN=CG-beta-2 PE=4 SV=1	450.725	899.435	2	899.435	0.0001	177	184	F	SHNILETS	F
F7J077	tr|F7J077|F7J077_SOYBN Beta-conglycinin beta subunit OS=Glycine max GN=CG-beta-2 PE=4 SV=1	490.78	979.545	2	979.545	0.0004	139	146	H	DHQNLKII	K
F7J077	tr|F7J077|F7J077_SOYBN Beta-conglycinin beta subunit OS=Glycine max GN=CG-beta-2 PE=4 SV=1	367.54	1099.6	3	1099.6	-0.0002	373	382	F	LAGEKDNVVR	Q
F7J077	tr|F7J077|F7J077_SOYBN Beta-conglycinin beta subunit OS=Glycine max GN=CG-beta-2 PE=4 SV=1	560.258	1118.5	2	1118.5	0.0018	26	34	K	VREDENNPF	Y
F7J077	tr|F7J077|F7J077_SOYBN Beta-conglycinin beta subunit OS=Glycine max GN=CG-beta-2 PE=4 SV=1	617.808	1233.6	2	1233.6	0.0029	63	72	R	SPQLENLRDY	R
F7J077	tr|F7J077|F7J077_SOYBN Beta-conglycinin beta subunit OS=Glycine max GN=CG-beta-2 PE=4 SV=1	459.917	1376.73	3	1376.73	-0.0004	276	288	S	SVDINEGALLLPH	F
F7J077	tr|F7J077|F7J077_SOYBN Beta-conglycinin beta subunit OS=Glycine max GN=CG-beta-2 PE=4 SV=1	724.375	1446.74	2	1446.74	0.0008	188	199	S	EFEEINRVLLGE	E
F7J077	tr|F7J077|F7J077_SOYBN Beta-conglycinin beta subunit OS=Glycine max GN=CG-beta-2 PE=4 SV=1	788.897	1575.78	2	1575.78	0.0018	189	201	E	FEEINRVLLGEEE	E
F7J077	tr|F7J077|F7J077_SOYBN Beta-conglycinin beta subunit OS=Glycine max GN=CG-beta-2 PE=4 SV=1	789.431	1576.85	2	1576.85	0.0018	274	288	F	LSSVDINEGALLLPH	F
F7J077	tr|F7J077|F7J077_SOYBN Beta-conglycinin beta subunit OS=Glycine max GN=CG-beta-2 PE=4 SV=1	801.843	1601.67	2	1601.67	0.0018	111	124	N	DDRDSYNLHPGDAQ	R
F7J077	tr|F7J077|F7J077_SOYBN Beta-conglycinin beta subunit OS=Glycine max GN=CG-beta-2 PE=4 SV=1	808.359	1614.7	2	1614.7	0.0013	108	121	L	VNNDDRDSYNLHPG	D
F7J077	tr|F7J077|F7J077_SOYBN Beta-conglycinin beta subunit OS=Glycine max GN=CG-beta-2 PE=4 SV=1	853.419	1704.82	2	1704.82	0.002	188	201	S	EFEEINRVLLGEEE	E
I1NGF4	tr|I1NGF4|I1NGF4_SOYBN Uncharacterized protein OS=Glycine max PE=4 SV=1	1009.99	2017.96	2	2017.96	0.0035	197	213	L	FGEEEEQRQQEGVIVEL	S
I1LE33	tr|I1LE33|I1LE33_SOYBN Uncharacterized protein OS=Glycine max PE=4 SV=1	589.314	1176.61	2	1176.61	0.0004	435	445	V	DINEGGLLLPH	Y
I1LE33	tr|I1LE33|I1LE33_SOYBN Uncharacterized protein OS=Glycine max PE=4 SV=1	529.611	1585.81	3	1585.81	0.0009	415	427	Y	EITPEKNPQLRDF	D
Q549Z4	tr|Q549Z4|Q549Z4_SOYBN Proglycinin A2B1 OS=Glycine max PE=2 SV=1	471.754	941.493	2	941.493	0.0002	428	436	N	DRPSIGNLA	G
Q549Z4	tr|Q549Z4|Q549Z4_SOYBN Proglycinin A2B1 OS=Glycine max PE=2 SV=1	479.727	957.44	2	957.44	0	151	159	Y	NNEDTPVVA	V
Q549Z4	tr|Q549Z4|Q549Z4_SOYBN Proglycinin A2B1 OS=Glycine max PE=2 SV=1	482.722	963.43	2	963.43	0.0004	183	190	A	GNQEQEFL	K
Q549Z4	tr|Q549Z4|Q549Z4_SOYBN Proglycinin A2B1 OS=Glycine max PE=2 SV=1	575.299	1148.58	2	1148.58	0.0002	443	452	L	NALPEEVIQH	T
Q549Z4	tr|Q549Z4|Q549Z4_SOYBN Proglycinin A2B1 OS=Glycine max PE=2 SV=1	579.299	1156.58	2	1156.58	0.0003	426	436	K	TNDRPSIGNLA	G
Q549Z4	tr|Q549Z4|Q549Z4_SOYBN Proglycinin A2B1 OS=Glycine max PE=2 SV=1	582.257	1162.5	2	1162.5	0.0004	244	254	E	NEEEDSGAIVT	V
Q549Z4	tr|Q549Z4|Q549Z4_SOYBN Proglycinin A2B1 OS=Glycine max PE=2 SV=1	608.779	1215.54	2	1215.54	0.0018	413	422	A	KSQSDNFEYV	S
Q549Z4	tr|Q549Z4|Q549Z4_SOYBN Proglycinin A2B1 OS=Glycine max PE=2 SV=1	636.333	1270.65	2	1270.65	0.0001	35	45	N	ALKPDNRIESE	G
Q549Z4	tr|Q549Z4|Q549Z4_SOYBN Proglycinin A2B1 OS=Glycine max PE=2 SV=1	651.826	1301.64	2	1301.64	-0.0018	23	33	Q	AQQNECQIQKL	N
Q549Z4	tr|Q549Z4|Q549Z4_SOYBN Proglycinin A2B1 OS=Glycine max PE=2 SV=1	444.218	1329.63	3	1329.63	-0.0017	167	177	N	SLENQLDQMPR	R
Q549Z4	tr|Q549Z4|Q549Z4_SOYBN Proglycinin A2B1 OS=Glycine max PE=2 SV=1	684.311	1366.61	2	1366.61	-0.0003	149	160	W	MYNNEDTPVVAV	S
Q549Z4	tr|Q549Z4|Q549Z4_SOYBN Proglycinin A2B1 OS=Glycine max PE=2 SV=1	777.351	1552.69	2	1552.69	0.0008	148	160	W	WMYNNEDTPVVAV	S
Q549Z4	tr|Q549Z4|Q549Z4_SOYBN Proglycinin A2B1 OS=Glycine max PE=2 SV=1	527.599	1579.78	3	1579.77	0.0009	77	89	L	RRPSYTNGPQEIY	I
Q549Z4	tr|Q549Z4|Q549Z4_SOYBN Proglycinin A2B1 OS=Glycine max PE=2 SV=1	852.882	1703.75	2	1703.75	0.0015	239	254	R	NLQGENEEEDSGAIVT	V
Q549Z4	tr|Q549Z4|Q549Z4_SOYBN Proglycinin A2B1 OS=Glycine max PE=2 SV=1	607.98	1820.92	3	1820.92	0.0005	77	91	L	RRPSYTNGPQEIYIQ	Q
Q549Z4	tr|Q549Z4|Q549Z4_SOYBN Proglycinin A2B1 OS=Glycine max PE=2 SV=1	669.354	2005.04	3	2005.04	0.0008	75	91	N	ALRRPSYTNGPQEIYIQ	Q
P04776	sp|P04776|GLYG1_SOYBN Glycinin G1 OS=Glycine max GN=GY1 PE=1 SV=2	390.206	778.397	2	778.397	0	359	365	S	AEFGSLR	K
P04776	sp|P04776|GLYG1_SOYBN Glycinin G1 OS=Glycine max GN=GY1 PE=1 SV=2	504.767	1007.52	2	1007.52	0.0016	475	482	I	KNNNPFKF	L
P04776	sp|P04776|GLYG1_SOYBN Glycinin G1 OS=Glycine max GN=GY1 PE=1 SV=2	530.757	1059.5	2	1059.5	0.0007	230	238	L	EHAFSVDKQ	I
P04776	sp|P04776|GLYG1_SOYBN Glycinin G1 OS=Glycine max GN=GY1 PE=1 SV=2	458.246	1371.72	3	1371.71	0.0005	230	241	L	EHAFSVDKQIAK	N
P04776	sp|P04776|GLYG1_SOYBN Glycinin G1 OS=Glycine max GN=GY1 PE=1 SV=2	723.838	1445.66	2	1445.66	-0.0017	244	257	L	QGENEGEDKGAIVT	V
P04776	sp|P04776|GLYG1_SOYBN Glycinin G1 OS=Glycine max GN=GY1 PE=1 SV=2	793.387	1584.76	2	1584.76	0.0033	24	36	R	EQPQQNECQIQKL	N
P04776	sp|P04776|GLYG1_SOYBN Glycinin G1 OS=Glycine max GN=GY1 PE=1 SV=2	961.487	1920.96	2	1920.95	0.0052	264	279	S	VIKPPTDEQQQRPQEE	E
P04776	sp|P04776|GLYG1_SOYBN Glycinin G1 OS=Glycine max GN=GY1 PE=1 SV=2	1090.53	2179.04	2	2179.04	0.0026	264	281	S	VIKPPTDEQQQRPQEEEE	E
P04776	sp|P04776|GLYG1_SOYBN Glycinin G1 OS=Glycine max GN=GY1 PE=1 SV=2	1134.04	2266.07	2	2266.07	0.0001	263	281	L	SVIKPPTDEQQQRPQEEEE	E
P04776	sp|P04776|GLYG1_SOYBN Glycinin G1 OS=Glycine max GN=GY1 PE=1 SV=2	789.06	2364.16	3	2364.16	0.0028	260	280	K	GGLSVIKPPTDEQQQRPQEEE	E
P04776	sp|P04776|GLYG1_SOYBN Glycinin G1 OS=Glycine max GN=GY1 PE=1 SV=2	1247.61	2493.2	2	2493.2	-0.0005	260	281	K	GGLSVIKPPTDEQQQRPQEEEE	E
P11828	sp|P11828|GLYG3_SOYBN Glycinin G3 OS=Glycine max GN=GY3 PE=3 SV=1	559.269	1116.52	2	1116.52	0.0003	222	231	S	GFAPEFLEHA	F
P11828	sp|P11828|GLYG3_SOYBN Glycinin G3 OS=Glycine max GN=GY3 PE=3 SV=1	716.334	1430.65	2	1430.65	0.0009	243	255	L	QGENEEEEKGAIV	T
Q9SB11	tr|Q9SB11|Q9SB11_SOYBN Glycinin OS=Glycine max GN=A5A4B3 PE=2 SV=1	501.768	1001.52	2	1001.52	0.0001	496	503	Q	GFEYIVFK	T
Q9SB11	tr|Q9SB11|Q9SB11_SOYBN Glycinin OS=Glycine max GN=A5A4B3 PE=2 SV=1	506.285	1010.56	2	1010.55	0.0005	512	519	S	YLKDVFRA	I
Q9SB11	tr|Q9SB11|Q9SB11_SOYBN Glycinin OS=Glycine max GN=A5A4B3 PE=2 SV=1	518.781	1035.55	2	1035.55	0.0005	389	397	K	LHENIARPS	R
Q9SB11	tr|Q9SB11|Q9SB11_SOYBN Glycinin OS=Glycine max GN=A5A4B3 PE=2 SV=1	551.275	1100.54	2	1100.54	0.0009	159	169	Y	NTGDEPVVAIS	L
Q9SB11	tr|Q9SB11|Q9SB11_SOYBN Glycinin OS=Glycine max GN=A5A4B3 PE=2 SV=1	552.296	1102.58	2	1102.58	0.0004	179	187	N	QLDQTPRVF	Y
Q9SB11	tr|Q9SB11|Q9SB11_SOYBN Glycinin OS=Glycine max GN=A5A4B3 PE=2 SV=1	388.888	1163.64	3	1163.64	0.0002	388	397	L	KLHENIARPS	R
Q9SB11	tr|Q9SB11|Q9SB11_SOYBN Glycinin OS=Glycine max GN=A5A4B3 PE=2 SV=1	641.269	1280.52	2	1280.52	-0.0006	191	201	A	GNPDIEYPETM	Q
Q9SB11	tr|Q9SB11|Q9SB11_SOYBN Glycinin OS=Glycine max GN=A5A4B3 PE=2 SV=1	673.826	1345.64	2	1345.64	-0.001	175	185	S	NFNNQLDQTPR	V
Q9SB11	tr|Q9SB11|Q9SB11_SOYBN Glycinin OS=Glycine max GN=A5A4B3 PE=2 SV=1	676.788	1351.56	2	1351.56	0.0005	190	201	L	AGNPDIEYPETM	Q
Q9SB11	tr|Q9SB11|Q9SB11_SOYBN Glycinin OS=Glycine max GN=A5A4B3 PE=2 SV=1	764.901	1527.79	2	1527.79	-0.0016	252	264	K	LQSPDDERKQIVT	V
Q9SB11	tr|Q9SB11|Q9SB11_SOYBN Glycinin OS=Glycine max GN=A5A4B3 PE=2 SV=1	893.995	1785.98	2	1785.97	0.0022	413	428	L	NSLTLPALRQFQLSAQ	Y
Q9SB11	tr|Q9SB11|Q9SB11_SOYBN Glycinin OS=Glycine max GN=A5A4B3 PE=2 SV=1	973.923	1945.83	2	1945.83	0.0033	216	233	Q	GQHQQEEEEEGGSVLSGF	S
Q9SB11	tr|Q9SB11|Q9SB11_SOYBN Glycinin OS=Glycine max GN=A5A4B3 PE=2 SV=1	981.983	1961.95	2	1961.94	0.0076	169	185	I	SLLDTSNFNNQLDQTPR	V
Q9SB11	tr|Q9SB11|Q9SB11_SOYBN Glycinin OS=Glycine max GN=A5A4B3 PE=2 SV=1	1031.51	2061.01	2	2061.01	0.0023	169	186	I	SLLDTSNFNNQLDQTPRV	F
Q7GC77	tr|Q7GC77|Q7GC77_SOYBN Glycinin A3B4 subunit OS=Glycine max PE=1 SV=1	506.285	1010.56	2	1010.55	0.0005	478	485	S	YIKDVFRA	I
Q7GC77	tr|Q7GC77|Q7GC77_SOYBN Glycinin A3B4 subunit OS=Glycine max PE=1 SV=1	799.76	2396.26	3	2396.26	0.0009	496	517	Y	NLGQSQVRQLKYQGNSGPLVNP	-
B3TDK6	tr|B3TDK6|B3TDK6_SOYBN Lipoxygenase OS=Glycine max GN=Lx3 PE=3 SV=1	367.744	733.474	2	733.474	0.0002	452	457	R	TILFLK	N
B3TDK6	tr|B3TDK6|B3TDK6_SOYBN Lipoxygenase OS=Glycine max GN=Lx3 PE=3 SV=1	883.939	1765.86	2	1765.86	0.0008	466	482	L	AIELSLPHPQGDQSGAF	S
B3TDK6	tr|B3TDK6|B3TDK6_SOYBN Lipoxygenase OS=Glycine max GN=Lx3 PE=3 SV=1	976.933	1951.85	2	1951.85	-0.0026	777	793	H	ASDEVYLGERDNPNWTS	D
B3TDK5	tr|B3TDK5|B3TDK5_SOYBN Lipoxygenase OS=Glycine max PE=3 SV=1	559.76	1117.5	2	1117.5	0.0006	781	790	R	HASDEVYLGQ	R
B3TDK4	tr|B3TDK4|B3TDK4_SOYBN Lipoxygenase OS=Glycine max PE=3 SV=1	478.74	955.465	2	955.465	-0.0006	270	277	A	FESAFDLK	S
P22895	sp|P22895|P34_SOYBN P34 probable thiol protease OS=Glycine max PE=1 SV=1	476.25	950.486	2	950.486	0.0004	313	320	D	GVDYWIAK	N
P22895	sp|P22895|P34_SOYBN P34 probable thiol protease OS=Glycine max PE=1 SV=1	485.284	968.554	2	968.554	0.0003	265	273	S	AILEQPISV	S
P22895	sp|P22895|P34_SOYBN P34 probable thiol protease OS=Glycine max PE=1 SV=1	415.191	1242.55	3	1242.55	0.0006	217	226	A	TDDDYPYRAK	E
P22895	sp|P22895|P34_SOYBN P34 probable thiol protease OS=Glycine max PE=1 SV=1	672.833	1343.65	2	1343.65	0.0003	205	216	Q	SFEWVLEHGGIA	T
P22895	sp|P22895|P34_SOYBN P34 probable thiol protease OS=Glycine max PE=1 SV=1	726.801	1451.59	2	1451.58	0.0024	211	223	L	EHGGIATDDDYPY	R
P22895	sp|P22895|P34_SOYBN P34 probable thiol protease OS=Glycine max PE=1 SV=1	603.28	1806.82	3	1806.82	0.0008	211	226	L	EHGGIATDDDYPYRAK	E
Q9LD16	tr|Q9LD16|Q9LD16_SOYBN Kunitz trypsin inhibitor 3 OS=Glycine max PE=4 SV=1	527.775	1053.54	2	1053.53	0.0008	121	130	V	EDLPEGPAVK	I
Q9LD16	tr|Q9LD16|Q9LD16_SOYBN Kunitz trypsin inhibitor 3 OS=Glycine max PE=4 SV=1	368.2	1101.58	3	1101.58	0.0006	71	80	S	RNELDKGIGT	I
Q9LD16	tr|Q9LD16|Q9LD16_SOYBN Kunitz trypsin inhibitor 3 OS=Glycine max PE=4 SV=1	586.83	1171.65	2	1171.64	0.0005	72	82	R	NELDKGIGTII	S
Q9LD16	tr|Q9LD16|Q9LD16_SOYBN Kunitz trypsin inhibitor 3 OS=Glycine max PE=4 SV=1	912.973	1823.93	2	1823.93	0.001	116	132	T	EWSVVEDLPEGPAVKIG	E
Q9LD16	tr|Q9LD16|Q9LD16_SOYBN Kunitz trypsin inhibitor 3 OS=Glycine max PE=4 SV=1	927.415	1852.82	2	1852.81	0.004	25	41	A	DFVLDNEGNPLENGGTY	Y
C6TA60	tr|C6TA60|C6TA60_SOYBN Putative uncharacterized protein OS=Glycine max PE=2 SV=1	483.79	965.566	2	965.566	0.0003	187	195	T	VNVAKPKPN	N
C6TA60	tr|C6TA60|C6TA60_SOYBN Putative uncharacterized protein OS=Glycine max PE=2 SV=1	383.549	1147.62	3	1147.62	0.0006	296	305	V	SVPKKDAEFK	T
I1KAJ5	tr|I1KAJ5|I1KAJ5_SOYBN Uncharacterized protein OS=Glycine max PE=3 SV=1	502.264	1002.51	2	1002.51	0.0003	197	205	F	GVNEFVNPK	D
I1KAJ5	tr|I1KAJ5|I1KAJ5_SOYBN Uncharacterized protein OS=Glycine max PE=3 SV=1	669.351	1336.69	2	1336.69	0	25	37	L	VIEEVEVAPPQAG	E
P13917	sp|P13917|7SB1_SOYBN Basic 7S globulin OS=Glycine max GN=BG PE=1 SV=2	538.298	1074.58	2	1074.58	0.0002	184	194	A	GLGHAPISLPN	Q
P13917	sp|P13917|7SB1_SOYBN Basic 7S globulin OS=Glycine max GN=BG PE=1 SV=2	575.259	1148.5	2	1148.5	-0.0001	223	232	F	GDAPNNMRQF	Q
P13917	sp|P13917|7SB1_SOYBN Basic 7S globulin OS=Glycine max GN=BG PE=1 SV=2	662.881	1323.75	2	1323.75	0.0003	55	66	R	TPLMQVPVLVDL	N
Q8RVH5	sp|Q8RVH5|7SBG2_SOYBN Basic 7S globulin 2 OS=Glycine max PE=1 SV=1	423.738	845.461	2	845.461	0.0002	387	394	R	AEVTLGTR	Q
I1L862	tr|I1L862|I1L862_SOYBN Uncharacterized protein OS=Glycine max PE=4 SV=1	416.695	831.376	2	831.376	0.0002	165	171	R	HFDSEVV	F
I1L862	tr|I1L862|I1L862_SOYBN Uncharacterized protein OS=Glycine max PE=4 SV=1	426.253	850.491	2	850.491	-0.0001	224	231	M	LHIPVSVS	T
I1L862	tr|I1L862|I1L862_SOYBN Uncharacterized protein OS=Glycine max PE=4 SV=1	532.767	1063.52	2	1063.52	0.0007	214	222	R	DENDKLFLA	M
I1L862	tr|I1L862|I1L862_SOYBN Uncharacterized protein OS=Glycine max PE=4 SV=1	610.817	1219.62	2	1219.62	0.0004	213	222	N	RDENDKLFLA	M
I1L862	tr|I1L862|I1L862_SOYBN Uncharacterized protein OS=Glycine max PE=4 SV=1	620.786	1239.56	2	1239.56	0.0008	165	174	R	HFDSEVVFFN	I
I1L862	tr|I1L862|I1L862_SOYBN Uncharacterized protein OS=Glycine max PE=4 SV=1	866.409	1730.8	2	1730.8	0.0026	328	342	R	LTEVGPDDDEKSWLQ	R
I1JF86	tr|I1JF86|I1JF86_SOYBN Uncharacterized protein OS=Glycine max PE=4 SV=2	458.217	1371.63	3	1371.63	-0.0003	117	127	Y	VFEEDKDFSTR	V
I1LHP6	tr|I1LHP6|I1LHP6_SOYBN Uncharacterized protein OS=Glycine max PE=4 SV=2	588.817	1175.62	2	1175.62	0.0004	398	407	L	LRSPEDSIIF	R
I1LHP6	tr|I1LHP6|I1LHP6_SOYBN Uncharacterized protein OS=Glycine max PE=4 SV=2	753.314	1504.61	2	1504.61	0.0027	650	660	E	EDEEEPTWWER	R
K7KXX0	tr|K7KXX0|K7KXX0_SOYBN Uncharacterized protein OS=Glycine max PE=4 SV=1	544.291	1086.57	2	1086.57	0.0003	974	984	A	TEGGREVLGAV	G
K7KXX0	tr|K7KXX0|K7KXX0_SOYBN Uncharacterized protein OS=Glycine max PE=4 SV=1	707.88	1413.75	2	1413.75	-0.0003	243	255	K	DTIGRVDNITTPL	A
I1M005	tr|I1M005|I1M005_SOYBN Uncharacterized protein OS=Glycine max PE=3 SV=1	626.814	1251.61	2	1251.61	0.0003	363	372	E	DFPEQNYIVK	E
I1M005	tr|I1M005|I1M005_SOYBN Uncharacterized protein OS=Glycine max PE=3 SV=1	654.313	1306.61	2	1306.61	0.0002	240	250	K	FEEDLDAMLPK	C
I1JZ42	tr|I1JZ42|I1JZ42_SOYBN Uncharacterized protein OS=Glycine max PE=3 SV=1	462.732	923.449	2	923.45	-0.0013	276	283	K	FFNSPNAK	A
I1JZ42	tr|I1JZ42|I1JZ42_SOYBN Uncharacterized protein OS=Glycine max PE=3 SV=1	519.279	1036.54	2	1036.54	0.0005	397	405	N	SLEDIVFKS	G
C6T588	tr|C6T588|C6T588_SOYBN Uncharacterized protein OS=Glycine max PE=2 SV=1	536.288	1070.56	2	1070.56	0.0005	24	33	L	VTDADNVIPK	A
C6T588	tr|C6T588|C6T588_SOYBN Uncharacterized protein OS=Glycine max PE=2 SV=1	686.851	1371.69	2	1371.69	-0.0009	84	97	Y	SVVGGDGLPDTVEK	I
P25698	sp|P25698|EF1A_SOYBN Elongation factor 1-alpha OS=Glycine max GN=TEFS1 PE=1 SV=2	575.809	1149.6	2	1149.6	-0.0001	166	174	A	RYDEIVKEV	S
P25698	sp|P25698|EF1A_SOYBN Elongation factor 1-alpha OS=Glycine max GN=TEFS1 PE=1 SV=2	754.394	1506.77	2	1506.77	0.0012	205	217	R	STNLDWYKGPTLL	D
I1KRJ8	tr|I1KRJ8|I1KRJ8_SOYBN Uncharacterized protein OS=Glycine max PE=4 SV=1	719.372	1436.73	2	1436.73	0.0005	123	135	A	NWKPGDPVVITPD	V
B2YDQ6	tr|B2YDQ6|B2YDQ6_SOYBN Gly m Bd 28K allergen (Fragment) OS=Glycine max PE=4 SV=1	934.494	1866.97	2	1866.97	-0.0003	237	253	M	LAPHVNPISDEYTIVLS	G
I1JPW5	tr|I1JPW5|I1JPW5_SOYBN Uncharacterized protein OS=Glycine max PE=3 SV=1	642.364	1282.71	2	1282.71	0.0002	324	335	Q	IVGDDLLVTNPK	R
I1N1N3	tr|I1N1N3|I1N1N3_SOYBN Uncharacterized protein OS=Glycine max PE=3 SV=2	642.364	1282.71	2	1282.71	0.0002	374	385	Q	LVGDDLLVTNPK	R
I1KCD7	tr|I1KCD7|I1KCD7_SOYBN Uncharacterized protein OS=Glycine max PE=3 SV=2	846.944	1691.87	2	1691.87	0.0015	127	142	R	VHILPIDDTIEGVTGN	L
Q588Z6	tr|Q588Z6|Q588Z6_SOYBN Beta-amylase OS=Glycine max GN=Gm-BamyTkm1 PE=2 SV=1	620.808	1239.6	2	1239.6	0.0016	139	149	V	GVDNEPIFHGR	T
I1M3M9	tr|I1M3M9|I1M3M9_SOYBN Uncharacterized protein OS=Glycine max PE=4 SV=1	605.291	1208.57	2	1208.57	-0.0003	274	284	K	DATLEKGQQGY	A
I1M3M9	tr|I1M3M9|I1M3M9_SOYBN Uncharacterized protein OS=Glycine max PE=4 SV=1	879.934	1757.85	2	1757.85	0	536	551	L	GDAKQREELLDNVTGN	I
I1M3M9	tr|I1M3M9|I1M3M9_SOYBN Uncharacterized protein OS=Glycine max PE=4 SV=1	766.04	2295.1	3	2295.1	0.0018	439	459	L	EAKKPSQPQEAEERPSEGIGE	T
I1JPC5	tr|I1JPC5|I1JPC5_SOYBN Uncharacterized protein OS=Glycine max PE=3 SV=1	460.745	919.476	2	919.476	0.0001	458	465	R	DNNLLGKF	E
I1LLC0	tr|I1LLC0|I1LLC0_SOYBN Annexin OS=Glycine max PE=3 SV=2	511.282	1020.55	2	1020.55	0.0003	55	62	E	IYQEDLIK	R
I1LLC0	tr|I1LLC0|I1LLC0_SOYBN Annexin OS=Glycine max PE=3 SV=2	620.28	1238.55	2	1238.54	0.0043	65	75	L	ESEISGDFERA	M
C6T7B5	tr|C6T7B5|C6T7B5_SOYBN Annexin OS=Glycine max PE=2 SV=1	620.28	1238.55	2	1238.54	0.0043	65	75	L	ESELSGDFERA	V
C6T1V2	tr|C6T1V2|C6T1V2_SOYBN Uncharacterized protein OS=Glycine max PE=2 SV=1	432.249	1724.97	4	1724.97	0.0006	137	151	L	TVTVPKEEDKKPQVK	S
P05046	sp|P05046|LEC_SOYBN Lectin OS=Glycine max GN=LE1 PE=1 SV=1	388.213	774.412	2	774.412	0	223	229	L	SDVVDLK	T
C6TKH0	tr|C6TKH0|C6TKH0_SOYBN Uncharacterized protein OS=Glycine max PE=2 SV=1	475.259	948.503	2	948.503	0.0004	151	158	Q	QLERVFGT	N
C6TKH0	tr|C6TKH0|C6TKH0_SOYBN Uncharacterized protein OS=Glycine max PE=2 SV=1	511.776	1021.54	2	1021.54	0.0005	283	292	Q	VLHPNGGMVV	N
C6T8W9	tr|C6T8W9|C6T8W9_SOYBN Putative uncharacterized protein OS=Glycine max PE=2 SV=1	582.312	1162.61	2	1162.61	0.0005	282	293	Q	VLHPNGGTVVNG	-
Q9XET1	tr|Q9XET1|Q9XET1_SOYBN Seed maturation protein PM31 OS=Glycine max GN=PM31 PE=2 SV=1	471.772	941.53	2	941.529	0.0005	146	153	K	NVRQIDVV	-
Q9XET1	tr|Q9XET1|Q9XET1_SOYBN Seed maturation protein PM31 OS=Glycine max GN=PM31 PE=2 SV=1	513.254	1024.49	2	1024.49	0.0002	112	120	F	RLPEDANPN	Q
Q9XET1	tr|Q9XET1|Q9XET1_SOYBN Seed maturation protein PM31 OS=Glycine max GN=PM31 PE=2 SV=1	586.788	1171.56	2	1171.56	-0.0004	111	120	R	FRLPEDANPN	Q
I1MBR7	tr|I1MBR7|I1MBR7_SOYBN Uncharacterized protein OS=Glycine max PE=4 SV=1	418.219	834.423	2	834.424	-0.0007	376	382	L	EDGFVIR	N
I1MBR7	tr|I1MBR7|I1MBR7_SOYBN Uncharacterized protein OS=Glycine max PE=4 SV=1	560.282	1118.55	2	1118.55	0	51	60	Q	TPTDEVVVPY	D
Q39871	tr|Q39871|Q39871_SOYBN Late embryongenesis abundant protein OS=Glycine max GN=MP2 PE=2 SV=1	437.721	873.427	2	873.427	0	399	405	K	MEEPKLQ	G
C6SW15	tr|C6SW15|C6SW15_SOYBN Putative uncharacterized protein OS=Glycine max PE=1 SV=1	422.748	843.481	2	843.481	0	21	27	E	LNEVLTR	E
I1MKZ0	tr|I1MKZ0|I1MKZ0_SOYBN Uncharacterized protein OS=Glycine max PE=4 SV=1	432.732	863.45	2	863.45	0.0002	265	272	Y	GFDLVRGT	N
I1MKZ0	tr|I1MKZ0|I1MKZ0_SOYBN Uncharacterized protein OS=Glycine max PE=4 SV=1	750.38	1498.74	2	1498.75	-0.0011	117	129	N	YHFIVPELGPDVN	F
Q6I8E6	tr|Q6I8E6|Q6I8E6_SOYBN Pseudo-atpA (Fragment) OS=Glycine max PE=3 SV=1	581.317	1160.62	2	1160.62	0.0004	25	34	N	FQVDEIGRVV	S
C6SXH6	tr|C6SXH6|C6SXH6_SOYBN Putative uncharacterized protein OS=Glycine max PE=2 SV=1	604.32	1206.62	2	1206.62	0.0003	88	97	N	RTDYQLIDIA	E
C6SXH6	tr|C6SXH6|C6SXH6_SOYBN Putative uncharacterized protein OS=Glycine max PE=2 SV=1	794.407	1586.8	2	1586.8	-0.0048	113	126	K	DDLKLPTDESLLTQ	I
I1LDE9	tr|I1LDE9|I1LDE9_SOYBN Uncharacterized protein OS=Glycine max PE=3 SV=1	617.323	1232.63	2	1232.63	-0.0007	215	225	K	DEMIDIIGVTK	G
I1KB79	tr|I1KB79|I1KB79_SOYBN Uncharacterized protein OS=Glycine max PE=4 SV=1	440.233	878.45	2	878.45	0.0006	17	24	Y	LEPEVVGH	L
I1KYW3	tr|I1KYW3|I1KYW3_SOYBN Uncharacterized protein OS=Glycine max PE=4 SV=1	513.777	1025.54	2	1025.54	0.0006	120	129	K	DISEGPPAIK	L
Q5K3R0	tr|Q5K3R0|Q5K3R0_SOYBN Putative dehydrin (Fragment) OS=Glycine max GN=lea10 PE=3 SV=1	892.888	1783.76	2	1783.76	0.0011	131	149	T	DTADTGTGPRSGNTGGTGY	G
I1JAX6	tr|I1JAX6|I1JAX6_SOYBN Uncharacterized protein OS=Glycine max PE=4 SV=1	396.208	790.401	2	790.408	-0.0071	322	328	L	LQMGVML	T
I1LP44	tr|I1LP44|I1LP44_SOYBN Uncharacterized protein OS=Glycine max PE=3 SV=1	455.735	909.456	2	909.456	0.0004	67	75	L	GHEGVGIIE	S
C6SWW4	tr|C6SWW4|C6SWW4_SOYBN Uncharacterized protein OS=Glycine max PE=2 SV=1	785.428	1568.84	2	1568.84	0.0008	68	82	L	TVVQSPNELDKGIGL	V
C6SYA7	tr|C6SYA7|C6SYA7_SOYBN Putative uncharacterized protein OS=Glycine max PE=2 SV=1	747.835	1493.66	2	1493.66	0.0007	117	128	K	IMENQSEELEEK	Q
I1LFG6	tr|I1LFG6|I1LFG6_SOYBN Uncharacterized protein OS=Glycine max PE=3 SV=1	387.675	773.334	2	773.334	0	136	141	M	DEFNLH	L
I1LFG6	tr|I1LFG6|I1LFG6_SOYBN Uncharacterized protein OS=Glycine max PE=3 SV=1	426.236	850.457	2	850.455	0.0019	329	336	L	EGTPVLVH	A
I1JM67	tr|I1JM67|I1JM67_SOYBN Peptidyl-prolyl cis-trans isomerase OS=Glycine max PE=4 SV=1	919.441	1836.87	2	1836.86	0.0023	66	81	S	SFERNNPIEFELGTGQ	V
I1K5E7	tr|I1K5E7|I1K5E7_SOYBN Uncharacterized protein OS=Glycine max PE=4 SV=1	419.73	837.446	2	837.446	0.0003	36	42	H	RHGVQEL	E
I1LUY3	tr|I1LUY3|I1LUY3_SOYBN Uncharacterized protein OS=Glycine max PE=4 SV=2	786.438	1570.86	2	1570.85	0.0079	88	101	S	LGLSSLTRSNPRDR	A
K7L207	tr|K7L207|K7L207_SOYBN Uncharacterized protein OS=Glycine max PE=4 SV=1	638.28	1274.55	2	1274.54	0.0009	121	132	S	DSLSSCTNFSSK	R
C6T0B5	tr|C6T0B5|C6T0B5_SOYBN Uncharacterized protein OS=Glycine max PE=2 SV=1	520.754	1039.49	2	1039.49	0.0002	25	34	Y	DLHGQDITAA	A
K7MHF0	tr|K7MHF0|K7MHF0_SOYBN Uncharacterized protein OS=Glycine max PE=4 SV=1	482.74	963.466	2	963.458	0.0081	191	199	G	SDDVILMVG	I
I1L2U5	tr|I1L2U5|I1L2U5_SOYBN Uncharacterized protein OS=Glycine max PE=4 SV=2	513.777	1025.54	2	1025.54	0.0006	926	935	E	PEEVLAIAQG	-
I1MYI8	tr|I1MYI8|I1MYI8_SOYBN Uncharacterized protein OS=Glycine max PE=3 SV=1	411.224	820.433	2	820.433	-0.0001	252	258	R	LEKPATY	E
I1MYI8	tr|I1MYI8|I1MYI8_SOYBN Uncharacterized protein OS=Glycine max PE=3 SV=1	666.37	1330.73	2	1330.72	0.0007	166	177	K	VINDRFGIVEGL	M
I1JPJ4	tr|I1JPJ4|I1JPJ4_SOYBN Uncharacterized protein OS=Glycine max PE=3 SV=1	539.294	1076.57	2	1076.57	0.0005	67	77	K	GHAVGDIPGVR	F
I1LLR5	tr|I1LLR5|I1LLR5_SOYBN Uncharacterized protein OS=Glycine max PE=4 SV=1	538.311	1074.61	2	1074.61	0.0003	51	60	F	TPDLAPIVHL	K
I1JXS7	tr|I1JXS7|I1JXS7_SOYBN Uncharacterized protein OS=Glycine max PE=3 SV=1	734.425	1466.84	2	1466.83	0.0015	194	206	Y	TAILKPDNELQIL	I
K7LY00	tr|K7LY00|K7LY00_SOYBN Uncharacterized protein OS=Glycine max PE=4 SV=1	627.784	1253.55	2	1253.56	-0.0039	200	209	L	RNNRNFMEGT	T
I1KTX8	tr|I1KTX8|I1KTX8_SOYBN Phosphoglycerate kinase OS=Glycine max PE=3 SV=1	766.716	2297.13	3	2297.12	0.0012	103	122	R	ADLNVPLDDNQNITDDTRIR	A
I1J667	tr|I1J667|I1J667_SOYBN Uncharacterized protein OS=Glycine max PE=4 SV=2	727.916	1453.82	2	1453.83	-0.0075	123	135	T	QQLASQLSIPRIT	F
I1KMY0	tr|I1KMY0|I1KMY0_SOYBN Uncharacterized protein OS=Glycine max PE=3 SV=1	409.673	817.332	2	817.328	0.0049	134	140	D	LHAMDDT	E
O22120	tr|O22120|O22120_SOYBN Alpha subunit of beta conglycinin (Fragment) OS=Glycine max PE=2 SV=2	486.754	971.493	2	971.492	0.0002	482	490	Q	DNVISQIPS	Q
O22120	tr|O22120|O22120_SOYBN Alpha subunit of beta conglycinin (Fragment) OS=Glycine max PE=2 SV=2	504.288	1006.56	2	1006.56	0.0006	129	136	H	KNKNPFLF	G
O22120	tr|O22120|O22120_SOYBN Alpha subunit of beta conglycinin (Fragment) OS=Glycine max PE=2 SV=2	594.299	1186.58	2	1186.58	0.0005	480	490	G	SQDNVISQIPS	Q
O22120	tr|O22120|O22120_SOYBN Alpha subunit of beta conglycinin (Fragment) OS=Glycine max PE=2 SV=2	641.295	1280.57	2	1280.57	0.0004	209	218	N	NDDRDSYRLQ	S
O22120	tr|O22120|O22120_SOYBN Alpha subunit of beta conglycinin (Fragment) OS=Glycine max PE=2 SV=2	645.801	1289.59	2	1289.59	-0.0005	232	242	Y	YVVNPDNNENL	R
O22120	tr|O22120|O22120_SOYBN Alpha subunit of beta conglycinin (Fragment) OS=Glycine max PE=2 SV=2	459.921	1376.74	3	1376.74	0.0003	348	359	R	SRDPIYSNKLGK	F
O22120	tr|O22120|O22120_SOYBN Alpha subunit of beta conglycinin (Fragment) OS=Glycine max PE=2 SV=2	727.388	1452.76	2	1452.76	0.0005	186	198	L	PNHADADYLIVIL	N
O22120	tr|O22120|O22120_SOYBN Alpha subunit of beta conglycinin (Fragment) OS=Glycine max PE=2 SV=2	803.095	2406.26	3	2406.26	0.0033	358	377	L	GKFFEITPEKNPQLRDLDIF	L
O22120	tr|O22120|O22120_SOYBN Alpha subunit of beta conglycinin (Fragment) OS=Glycine max PE=2 SV=2	1089.79	3266.36	3	3266.36	0.0063	101	126	K	EERKQEEDEDEEQQRESEESEDSELR	R
Q0MUU5	tr|Q0MUU5|Q0MUU5_SOYBN Beta-conglycinin alpha~-subunit OS=Glycine max PE=2 SV=1	574.802	1147.59	2	1147.59	0.0008	202	210	L	FKNQYGHVR	V
Q0MUU5	tr|Q0MUU5|Q0MUU5_SOYBN Beta-conglycinin alpha~-subunit OS=Glycine max PE=2 SV=1	608.785	1215.56	2	1215.56	-0.0002	293	302	N	PDNDENLRMI	T
Q0MUU5	tr|Q0MUU5|Q0MUU5_SOYBN Beta-conglycinin alpha~-subunit OS=Glycine max PE=2 SV=1	481.243	1440.71	3	1440.71	0.0007	437	449	S	VVDMNEGALFLPH	F
Q0MUU5	tr|Q0MUU5|Q0MUU5_SOYBN Beta-conglycinin alpha~-subunit OS=Glycine max PE=2 SV=1	771.911	1541.81	2	1541.8	0.0022	537	550	G	SKDNVISQIPSQVQ	E
I1NGF4	tr|I1NGF4|I1NGF4_SOYBN Uncharacterized protein OS=Glycine max PE=4 SV=1	459.237	916.46	2	916.461	-0.0013	396	403	G	SAQDVERL	L
I1NGF4	tr|I1NGF4|I1NGF4_SOYBN Uncharacterized protein OS=Glycine max PE=4 SV=1	567.295	1132.57	2	1132.57	0.0008	46	54	L	FENQNGRIR	L
I1NGF4	tr|I1NGF4|I1NGF4_SOYBN Uncharacterized protein OS=Glycine max PE=4 SV=1	593.316	1184.62	2	1184.61	0.0017	202	211	E	EQRQQEGVIV	E
I1NGF4	tr|I1NGF4|I1NGF4_SOYBN Uncharacterized protein OS=Glycine max PE=4 SV=1	645.328	1288.64	2	1288.64	0.0002	392	403	L	AFPGSAQDVERL	L
I1NGF4	tr|I1NGF4|I1NGF4_SOYBN Uncharacterized protein OS=Glycine max PE=4 SV=1	675.334	1348.65	2	1348.65	0.0007	133	143	Y	YLVNPHDHQNL	K
I1NGF4	tr|I1NGF4|I1NGF4_SOYBN Uncharacterized protein OS=Glycine max PE=4 SV=1	843.422	1684.83	2	1684.83	0.0024	200	213	E	EEEQRQQEGVIVEL	S
I1NGF4	tr|I1NGF4|I1NGF4_SOYBN Uncharacterized protein OS=Glycine max PE=4 SV=1	936.457	1870.9	2	1870.89	0.0089	198	213	F	GEEEEQRQQEGVIVEL	S
I1NGF4	tr|I1NGF4|I1NGF4_SOYBN Uncharacterized protein OS=Glycine max PE=4 SV=1	643.949	1928.83	3	1928.82	0.0008	108	124	L	VNNDDRDSYNLHPGDAQ	R
I1LE33	tr|I1LE33|I1LE33_SOYBN Uncharacterized protein OS=Glycine max PE=4 SV=1	368.193	734.371	2	734.371	0.0001	354	360	V	LFGGEGR	R
I1LE33	tr|I1LE33|I1LE33_SOYBN Uncharacterized protein OS=Glycine max PE=4 SV=1	507.767	1013.52	2	1013.52	0.0007	247	255	H	HADADFLLL	V
I1LE33	tr|I1LE33|I1LE33_SOYBN Uncharacterized protein OS=Glycine max PE=4 SV=1	636.657	1906.95	3	1906.95	-0.0004	469	483	L	KEQQQGEETREVRKY	R
C6T433	tr|C6T433|C6T433_SOYBN Putative uncharacterized protein OS=Glycine max PE=2 SV=1	386.252	770.49	2	770.49	-0.0001	101	107	K	IEIVLGK	T
P04776	sp|P04776|GLYG1_SOYBN Glycinin G1 OS=Glycine max GN=GY1 PE=1 SV=2	428.742	855.47	2	855.47	0	263	270	L	SVIKPPTD	E
P04776	sp|P04776|GLYG1_SOYBN Glycinin G1 OS=Glycine max GN=GY1 PE=1 SV=2	461.237	920.46	2	920.46	-0.0006	188	194	N	QEQEFLK	Y
P04776	sp|P04776|GLYG1_SOYBN Glycinin G1 OS=Glycine max GN=GY1 PE=1 SV=2	557.293	1112.57	2	1112.57	0.0004	263	272	L	SVIKPPTDEQ	Q
P04776	sp|P04776|GLYG1_SOYBN Glycinin G1 OS=Glycine max GN=GY1 PE=1 SV=2	573.247	1144.48	2	1144.48	0.0002	423	431	A	RSQSDNFEY	V
P04776	sp|P04776|GLYG1_SOYBN Glycinin G1 OS=Glycine max GN=GY1 PE=1 SV=2	586.819	1171.62	2	1171.62	0.0005	481	490	F	KFLVPPQESQ	K
P04776	sp|P04776|GLYG1_SOYBN Glycinin G1 OS=Glycine max GN=GY1 PE=1 SV=2	699.356	1396.7	2	1396.7	-0.0007	453	464	L	NALPEEVIQHTF	N
P04776	sp|P04776|GLYG1_SOYBN Glycinin G1 OS=Glycine max GN=GY1 PE=1 SV=2	478.57	1432.69	3	1432.69	0.0004	172	182	L	ENQLDQMPRRF	Y
P04776	sp|P04776|GLYG1_SOYBN Glycinin G1 OS=Glycine max GN=GY1 PE=1 SV=2	728.918	1455.82	2	1455.82	0.0016	481	492	F	KFLVPPQESQKR	A
P04776	sp|P04776|GLYG1_SOYBN Glycinin G1 OS=Glycine max GN=GY1 PE=1 SV=2	758.894	1515.77	2	1515.77	0.0016	477	489	N	NNPFKFLVPPQES	Q
P04776	sp|P04776|GLYG1_SOYBN Glycinin G1 OS=Glycine max GN=GY1 PE=1 SV=2	817.411	1632.81	2	1632.8	0.0024	170	182	N	SLENQLDQMPRRF	Y
P04776	sp|P04776|GLYG1_SOYBN Glycinin G1 OS=Glycine max GN=GY1 PE=1 SV=2	641.326	1920.95	3	1920.95	0.0006	264	279	S	VIKPPTDEQQQRPQEE	E
P04776	sp|P04776|GLYG1_SOYBN Glycinin G1 OS=Glycine max GN=GY1 PE=1 SV=2	1003.53	2005.04	2	2005.04	0.0055	78	94	N	ALRRPSYTNGPQEIYIQ	Q
P04776	sp|P04776|GLYG1_SOYBN Glycinin G1 OS=Glycine max GN=GY1 PE=1 SV=2	832.074	2493.2	3	2493.2	0.0025	260	281	K	GGLSVIKPPTDEQQQRPQEEEE	E
P04405	sp|P04405|GLYG2_SOYBN Glycinin G2 OS=Glycine max GN=Gy2 PE=1 SV=2	397.712	793.409	2	793.408	0.0003	349	355	S	AQYGSLR	K
P04405	sp|P04405|GLYG2_SOYBN Glycinin G2 OS=Glycine max GN=Gy2 PE=1 SV=2	607.828	1213.64	2	1213.64	0.0009	425	435	F	KTNDRPSIGNL	A
K7N2V0	tr|K7N2V0|K7N2V0_SOYBN Uncharacterized protein OS=Glycine max PE=4 SV=1	428.742	855.47	2	855.47	0	639	646	V	SVLKPPTD	F
Q9SB11	tr|Q9SB11|Q9SB11_SOYBN Glycinin OS=Glycine max GN=A5A4B3 PE=2 SV=1	594.806	1187.6	2	1187.6	-0.0003	28	37	S	KLNECQLNNL	N
Q9SB11	tr|Q9SB11|Q9SB11_SOYBN Glycinin OS=Glycine max GN=A5A4B3 PE=2 SV=1	600.313	1198.61	2	1198.61	0.0012	138	147	K	IRHFNEGDVL	V
Q9SB11	tr|Q9SB11|Q9SB11_SOYBN Glycinin OS=Glycine max GN=A5A4B3 PE=2 SV=1	460.916	1379.73	3	1379.73	0.0004	129	139	K	QQLQDSHQKIR	H
Q9SB11	tr|Q9SB11|Q9SB11_SOYBN Glycinin OS=Glycine max GN=A5A4B3 PE=2 SV=1	465.889	1394.64	3	1394.64	0.0013	38	49	L	NALEPDHRVESE	G
Q9SB11	tr|Q9SB11|Q9SB11_SOYBN Glycinin OS=Glycine max GN=A5A4B3 PE=2 SV=1	757.894	1513.77	2	1513.77	0.0004	253	265	L	QSPDDERKQIVTV	E
Q9SB11	tr|Q9SB11|Q9SB11_SOYBN Glycinin OS=Glycine max GN=A5A4B3 PE=2 SV=1	815.913	1629.81	2	1629.81	0.0025	159	174	Y	NTGDEPVVAISLLDTS	N
Q9SB11	tr|Q9SB11|Q9SB11_SOYBN Glycinin OS=Glycine max GN=A5A4B3 PE=2 SV=1	733.018	2196.03	3	2196.03	0.0018	289	307	E	DDEDEQIPSHPPRRPSHGK	R
Q9SB11	tr|Q9SB11|Q9SB11_SOYBN Glycinin OS=Glycine max GN=A5A4B3 PE=2 SV=1	797.642	2389.9	3	2389.9	0.0016	331	349	K	REQDQDQDEDEDEDEDQPR	K
Q9SB11	tr|Q9SB11|Q9SB11_SOYBN Glycinin OS=Glycine max GN=A5A4B3 PE=2 SV=1	802.706	2405.1	3	2405.1	0.0011	209	230	K	SHGGRKQGQHQQEEEEEGGSVL	S
Q9SB11	tr|Q9SB11|Q9SB11_SOYBN Glycinin OS=Glycine max GN=A5A4B3 PE=2 SV=1	1058.44	3172.31	3	3172.31	0.0012	281	307	Q	DEDEDEDEDDEDEQIPSHPPRRPSHGK	R
K7LZA4	tr|K7LZA4|K7LZA4_SOYBN Uncharacterized protein OS=Glycine max PE=4 SV=1	472.241	942.468	2	942.467	0.0008	400	407	Y	RNGIYSPH	W
K7LZA4	tr|K7LZA4|K7LZA4_SOYBN Uncharacterized protein OS=Glycine max PE=4 SV=1	604.775	1207.54	2	1207.54	0.0008	456	466	A	EQGGEQGLEYV	V
K7LZA4	tr|K7LZA4|K7LZA4_SOYBN Uncharacterized protein OS=Glycine max PE=4 SV=1	684.818	1367.62	2	1367.62	0.0018	240	251	Q	SFNTNEDTAEKL	R
I1M596	tr|I1M596|I1M596_SOYBN Lipoxygenase OS=Glycine max PE=2 SV=1	567.824	1133.63	2	1133.63	0.0002	90	99	G	KDTFLEGIIV	S
I1M596	tr|I1M596|I1M596_SOYBN Lipoxygenase OS=Glycine max PE=2 SV=1	632.351	1262.69	2	1262.69	0.0009	86	97	K	GKVGKDTFLEGI	I
I1M596	tr|I1M596|I1M596_SOYBN Lipoxygenase OS=Glycine max PE=2 SV=1	643.325	1284.63	2	1284.63	0	177	188	N	HTYVPSETPAAL	V
B3TDK6	tr|B3TDK6|B3TDK6_SOYBN Lipoxygenase OS=Glycine max GN=Lx3 PE=3 SV=1	549.291	1096.57	2	1096.57	0.001	156	164	F	KSDRIFFAN	Q
B3TDK4	tr|B3TDK4|B3TDK4_SOYBN Lipoxygenase OS=Glycine max PE=3 SV=1	774.426	1546.84	2	1546.84	0.001	293	306	L	YEGGIKLPRDVIST	I
B3TDK4	tr|B3TDK4|B3TDK4_SOYBN Lipoxygenase OS=Glycine max PE=3 SV=1	534.234	1599.68	3	1599.68	0.0012	636	648	R	DDDVKNDSELQHW	W
P22895	sp|P22895|P34_SOYBN P34 probable thiol protease OS=Glycine max PE=1 SV=1	852.352	1702.69	2	1702.69	0.0019	248	262	L	IMSDESTESETEQAF	L
P22895	sp|P22895|P34_SOYBN P34 probable thiol protease OS=Glycine max PE=1 SV=1	452.712	1806.82	4	1806.82	0.0007	211	226	L	EHGGIATDDDYPYRAK	E
C6TA60	tr|C6TA60|C6TA60_SOYBN Putative uncharacterized protein OS=Glycine max PE=2 SV=1	560.798	1119.58	2	1119.58	0.0005	329	338	R	TDIPGVVEKY	L
C6TA60	tr|C6TA60|C6TA60_SOYBN Putative uncharacterized protein OS=Glycine max PE=2 SV=1	460.237	1377.69	3	1377.69	-0.0004	248	259	K	DHNKPVQEVIAE	M
P13917	sp|P13917|7SB1_SOYBN Basic 7S globulin OS=Glycine max GN=BG PE=1 SV=2	776.405	1550.8	2	1550.79	0.002	129	143	Q	QTGLGELGEDVLAIH	A
P13917	sp|P13917|7SB1_SOYBN Basic 7S globulin OS=Glycine max GN=BG PE=1 SV=2	913.482	1824.95	2	1824.96	-0.0055	340	355	S	VDLVMDKPNGPVWRIS	G
Q8RVH5	sp|Q8RVH5|7SBG2_SOYBN Basic 7S globulin 2 OS=Glycine max PE=1 SV=1	512.799	1023.58	2	1023.58	0.0005	181	190	K	GLPRNIQGVA	G
Q8RVH5	sp|Q8RVH5|7SBG2_SOYBN Basic 7S globulin 2 OS=Glycine max PE=1 SV=1	462.261	1383.76	3	1383.76	-0.0015	30	41	Q	HHTNPTKPINLL	V
P01070	sp|P01070|ITRA_SOYBN Trypsin inhibitor A OS=Glycine max GN=KTI3 PE=1 SV=2	463.295	924.575	2	924.576	-0.0008	189	196	S	KNKPLVVQ	F
P01070	sp|P01070|ITRA_SOYBN Trypsin inhibitor A OS=Glycine max GN=KTI3 PE=1 SV=2	548.306	1094.6	2	1094.6	0.0007	122	132	E	DLPEGPAVKIG	E
P01070	sp|P01070|ITRA_SOYBN Trypsin inhibitor A OS=Glycine max GN=KTI3 PE=1 SV=2	552.282	1653.82	3	1653.83	-0.0003	116	130	T	EWSVVEDLPEGPAVK	I
K7KXX0	tr|K7KXX0|K7KXX0_SOYBN Uncharacterized protein OS=Glycine max PE=4 SV=1	515.772	1029.53	2	1029.53	0.0011	430	438	K	VEAEKARPM	E
K7KXX0	tr|K7KXX0|K7KXX0_SOYBN Uncharacterized protein OS=Glycine max PE=4 SV=1	438.565	1312.67	3	1312.67	-0.0001	324	334	K	QSSLEEISKHR	A
K7KXX0	tr|K7KXX0|K7KXX0_SOYBN Uncharacterized protein OS=Glycine max PE=4 SV=1	440.938	1319.79	3	1319.79	0.0008	962	973	A	AHTLVKKPLDKA	T
I1M005	tr|I1M005|I1M005_SOYBN Uncharacterized protein OS=Glycine max PE=3 SV=1	367.187	732.359	2	732.36	-0.0002	168	173	N	FLPGYH	Q
I1M005	tr|I1M005|I1M005_SOYBN Uncharacterized protein OS=Glycine max PE=3 SV=1	435.229	868.444	2	868.444	0	97	104	I	ISTPFHPA	Y
B2YDQ6	tr|B2YDQ6|B2YDQ6_SOYBN Gly m Bd 28K allergen (Fragment) OS=Glycine max PE=4 SV=1	490.745	979.476	2	979.476	0.0001	293	300	S	RDGPLEFF	G
B2YDQ6	tr|B2YDQ6|B2YDQ6_SOYBN Gly m Bd 28K allergen (Fragment) OS=Glycine max PE=4 SV=1	604.338	1206.66	2	1206.66	0.001	102	111	S	RTVVEEIFSK	E
B2YDQ6	tr|B2YDQ6|B2YDQ6_SOYBN Gly m Bd 28K allergen (Fragment) OS=Glycine max PE=4 SV=1	932.48	1862.94	2	1862.94	0.0032	210	227	K	ALHGGEYPPLSEPDIGVL	L
K7K4G2	tr|K7K4G2|K7K4G2_SOYBN Uncharacterized protein OS=Glycine max PE=4 SV=1	523.277	1044.54	2	1044.54	0.0006	296	306	L	VVGVDGGGMVR	V
Q96443	tr|Q96443|Q96443_SOYBN Actin (Fragment) OS=Glycine max GN=Soy120 PE=3 SV=1	435.24	868.466	2	868.465	0.0006	88	95	L	TEAPLNPK	A
I1L860	tr|I1L860|I1L860_SOYBN Uncharacterized protein OS=Glycine max PE=4 SV=1	653.68	1958.02	3	1958.02	0.0007	72	86	M	KQEREKQIQEETREK	K
P25698	sp|P25698|EF1A_SOYBN Elongation factor 1-alpha OS=Glycine max GN=TEFS1 PE=1 SV=2	428.256	854.498	2	854.497	0.0006	246	254	G	GIGTVPVGR	V
K7MPA8	tr|K7MPA8|K7MPA8_SOYBN Uncharacterized protein OS=Glycine max PE=3 SV=1	553.796	1105.58	2	1105.58	0.0003	237	246	M	SFRVPTVDVS	V
K7MPA8	tr|K7MPA8|K7MPA8_SOYBN Uncharacterized protein OS=Glycine max PE=3 SV=1	387.556	1159.64	3	1159.64	0.0002	267	276	A	IKEESEGKLK	G
K7MPA8	tr|K7MPA8|K7MPA8_SOYBN Uncharacterized protein OS=Glycine max PE=3 SV=1	680.883	1359.75	2	1359.75	0.0005	166	177	L	AKVINDRFGIVE	G
I1JXG9	tr|I1JXG9|I1JXG9_SOYBN Uncharacterized protein OS=Glycine max PE=3 SV=1	545.798	1089.58	2	1089.58	0.0005	234	243	M	AFRVPTVDVS	V
C6T0H9	tr|C6T0H9|C6T0H9_SOYBN Uncharacterized protein OS=Glycine max PE=2 SV=1	651.838	1301.66	2	1301.66	0.0005	98	109	Y	FEDNAGVIVNPK	G
B1Q2X4	tr|B1Q2X4|B1Q2X4_SOYBN Protein disulfide isomerase OS=Glycine max GN=PDIL-1 PE=1 SV=1	716.876	1431.74	2	1431.74	0.0011	138	150	Y	KGPREADGIVDYL	K
I1KAB7	tr|I1KAB7|I1KAB7_SOYBN Uncharacterized protein OS=Glycine max PE=3 SV=1	482.759	963.503	2	963.503	0.0004	79	87	L	SSHDPPIVL	A
Q9XET1	tr|Q9XET1|Q9XET1_SOYBN Seed maturation protein PM31 OS=Glycine max GN=PM31 PE=2 SV=1	580.612	1738.82	3	1738.81	0.0015	91	103	K	EDQNDKWHRVERQ	C
Q588Z6	tr|Q588Z6|Q588Z6_SOYBN Beta-amylase OS=Glycine max GN=Gm-BamyTkm1 PE=2 SV=1	614.292	1839.85	3	1839.85	0.0007	224	239	A	RAGHPEWELPDDAGKY	N
P05046	sp|P05046|LEC_SOYBN Lectin OS=Glycine max GN=LE1 PE=1 SV=1	462.725	923.435	2	923.435	0.0003	245	253	T	GLDIPGESH	D
P05046	sp|P05046|LEC_SOYBN Lectin OS=Glycine max GN=LE1 PE=1 SV=1	584.331	1166.65	2	1166.65	-0.0005	44	53	F	VPKQPNMILQ	G
C6TKH0	tr|C6TKH0|C6TKH0_SOYBN Uncharacterized protein OS=Glycine max PE=2 SV=1	852.45	1702.88	2	1702.88	0.0021	15	29	Q	KTQPGKEHVMNPLPQ	A
I1JXJ3	tr|I1JXJ3|I1JXJ3_SOYBN Uncharacterized protein OS=Glycine max PE=3 SV=1	485.292	968.569	2	968.569	0	144	151	S	VLLDVKPW	D
I1JXJ3	tr|I1JXJ3|I1JXJ3_SOYBN Uncharacterized protein OS=Glycine max PE=3 SV=1	601.966	1802.88	3	1802.88	0.0016	144	158	S	VLLDVKPWDDETDMK	K
I1N747	tr|I1N747|I1N747_SOYBN Oleosin OS=Glycine max PE=3 SV=1	546.278	1090.54	2	1090.54	0.0003	131	139	L	NYIRETQPA	S
I1LTA4	tr|I1LTA4|I1LTA4_SOYBN Uncharacterized protein OS=Glycine max PE=4 SV=1	437.73	873.446	2	873.446	0.0005	194	200	L	VNQPNFR	K
I1K668	tr|I1K668|I1K668_SOYBN Uncharacterized protein OS=Glycine max PE=3 SV=2	453.743	905.471	2	905.472	-0.0006	372	378	L	NNDLFRK	T
I1JPC5	tr|I1JPC5|I1JPC5_SOYBN Uncharacterized protein OS=Glycine max PE=3 SV=1	582.811	1163.61	2	1163.61	0	217	226	L	TIEEGIFEVK	A
K7LDT9	tr|K7LDT9|K7LDT9_SOYBN Uncharacterized protein OS=Glycine max PE=4 SV=1	486.725	971.435	2	971.435	0	470	477	R	SHDQFLPE	Y
K7LSN8	tr|K7LSN8|K7LSN8_SOYBN Peptidyl-prolyl cis-trans isomerase OS=Glycine max PE=3 SV=1	688.867	1375.72	2	1375.72	0.0002	213	225	M	DVVKEIEKVGSSS	G
I1L6M9	tr|I1L6M9|I1L6M9_SOYBN Uncharacterized protein OS=Glycine max PE=3 SV=2	355.189	708.363	2	708.363	0.0003	16	22	N	KGIGFGM	C
I1L4K5	tr|I1L4K5|I1L4K5_SOYBN Uncharacterized protein OS=Glycine max PE=4 SV=1	502.269	1002.52	2	1002.52	0	68	76	L	GLELDLTDK	G
I1KJ35	tr|I1KJ35|I1KJ35_SOYBN Uncharacterized protein OS=Glycine max PE=3 SV=1	471.259	940.502	2	940.502	0.0006	163	170	Y	HYDLPLAL	E
I1M307	tr|I1M307|I1M307_SOYBN Uncharacterized protein OS=Glycine max PE=4 SV=1	502.78	1003.55	2	1003.55	0.0006	279	287	R	LGIDGNIRF	Y
I1LP44	tr|I1LP44|I1LP44_SOYBN Uncharacterized protein OS=Glycine max PE=3 SV=1	479.266	956.518	2	956.518	0.0002	85	93	L	KEGDVVIPT	Y
K7N0J8	tr|K7N0J8|K7N0J8_SOYBN Uncharacterized protein OS=Glycine max PE=4 SV=1	386.252	770.49	2	770.49	-0.0001	1182	1188	E	IEIVKAV	L
C6T546	tr|C6T546|C6T546_SOYBN Uncharacterized protein OS=Glycine max PE=4 SV=1	429.258	856.502	2	856.502	0.0002	102	109	A	NIVSISKP	-
C6TI66	tr|C6TI66|C6TI66_SOYBN Putative uncharacterized protein OS=Glycine max PE=2 SV=1	447.756	893.497	2	893.497	-0.0001	133	139	S	LDSLYKR	I
K7LEK7	tr|K7LEK7|K7LEK7_SOYBN Uncharacterized protein OS=Glycine max PE=4 SV=1	459.256	916.498	2	916.498	0.0002	825	832	R	ITDVSRQV	E
I1LN49	tr|I1LN49|I1LN49_SOYBN Uncharacterized protein OS=Glycine max PE=4 SV=1	553.265	1656.77	3	1656.77	0.0004	179	191	M	GIDYEEERKAREY	M
I1L6F1	tr|I1L6F1|I1L6F1_SOYBN Uncharacterized protein OS=Glycine max PE=4 SV=1	435.768	869.522	2	869.522	0.0001	140	147	K	GEIKLPTL	T
I1NA53	tr|I1NA53|I1NA53_SOYBN Uncharacterized protein OS=Glycine max PE=4 SV=1	637.841	1273.67	2	1273.67	0.0006	201	212	L	QKIGAFPDAEKA	K
I1LES0	tr|I1LES0|I1LES0_SOYBN Uncharacterized protein OS=Glycine max PE=4 SV=1	709.904	1417.79	2	1417.8	-0.0033	191	203	I	SLLSFLGQLAAIW	N
I1KU22	tr|I1KU22|I1KU22_SOYBN Uncharacterized protein OS=Glycine max PE=4 SV=1	579.285	1156.56	2	1156.55	0.0004	702	711	F	EEMQRPGTPL	Y
I1M2Y5	tr|I1M2Y5|I1M2Y5_SOYBN Uncharacterized protein OS=Glycine max PE=4 SV=2	594.788	1187.56	2	1187.56	0.0005	150	160	N	DAGDHFPVIAF	N
I1KST1	tr|I1KST1|I1KST1_SOYBN Uncharacterized protein OS=Glycine max PE=4 SV=1	488.251	974.487	2	974.482	0.0045	529	537	S	NNQLYGGIP	S
I1M0G5	tr|I1M0G5|I1M0G5_SOYBN Uncharacterized protein OS=Glycine max PE=4 SV=1	757.397	1512.78	2	1512.79	-0.0146	297	310	V	GVVDSEFVVHKGIQ	T
I1M3S8	tr|I1M3S8|I1M3S8_SOYBN Uncharacterized protein OS=Glycine max PE=4 SV=2	619.844	1237.67	2	1237.66	0.0112	208	218	T	ITILVGMLDTY	L
I1KF16	tr|I1KF16|I1KF16_SOYBN Uncharacterized protein OS=Glycine max PE=4 SV=1	548.306	1094.6	2	1094.61	-0.0105	53	63	L	IDGGHVKGSLI	E
K7L0R2	tr|K7L0R2|K7L0R2_SOYBN Uncharacterized protein OS=Glycine max PE=4 SV=1	630.312	1258.61	2	1258.61	-0.0029	40	51	L	GPMPSPPPPPRN	S

## Sheet: Pancreatin pH 6,5
UniProt accession number	UniProt description/protein name	Monoisotopic m/z (mass to charge ratio)	Monoisotopic mass [Da] – neutral fragment (not charged by H+)	Charges	Calculated (theoretical) mono mass	Error [Da]	Peptide start residue number in the candidate sequence	Peptide end residue number in the candidate sequence	Residue before the identified sequence	Peptide sequence (of which the last residue is P1)	Residue after the identified sequence (i.e., P1ꞌ)
Q9SB11	tr|Q9SB11|Q9SB11_SOYBN Glycinin OS=Glycine max GN=A5A4B3 PE=2 SV=1	487.228	972.442	2	972.441	0.0002	139	146	I	RHFNEGDV	L
Q9SB11	tr|Q9SB11|Q9SB11_SOYBN Glycinin OS=Glycine max GN=A5A4B3 PE=2 SV=1	507.759	1013.5	2	1013.5	0.0006	159	168	Y	NTGDEPVVAI	S
Q9SB11	tr|Q9SB11|Q9SB11_SOYBN Glycinin OS=Glycine max GN=A5A4B3 PE=2 SV=1	532.264	1062.51	2	1062.51	0.0007	540	548	L	KYEGNWGPL	V
Q9SB11	tr|Q9SB11|Q9SB11_SOYBN Glycinin OS=Glycine max GN=A5A4B3 PE=2 SV=1	532.748	1063.48	2	1063.48	0.0001	158	167	T	YNTGDEPVVA	I
Q9SB11	tr|Q9SB11|Q9SB11_SOYBN Glycinin OS=Glycine max GN=A5A4B3 PE=2 SV=1	532.78	1063.55	2	1063.55	0.0007	234	242	F	SKHFLAQSF	N
Q9SB11	tr|Q9SB11|Q9SB11_SOYBN Glycinin OS=Glycine max GN=A5A4B3 PE=2 SV=1	543.271	1084.53	2	1084.53	0.0005	177	185	F	NNQLDQTPR	V
Q9SB11	tr|Q9SB11|Q9SB11_SOYBN Glycinin OS=Glycine max GN=A5A4B3 PE=2 SV=1	543.77	1085.53	2	1085.53	0.0002	139	147	I	RHFNEGDVL	V
Q9SB11	tr|Q9SB11|Q9SB11_SOYBN Glycinin OS=Glycine max GN=A5A4B3 PE=2 SV=1	573.786	1145.56	2	1145.56	0.0007	243	252	F	NTNEDIAEKL	Q
Q9SB11	tr|Q9SB11|Q9SB11_SOYBN Glycinin OS=Glycine max GN=A5A4B3 PE=2 SV=1	388.888	1163.64	3	1163.64	0.0002	388	397	L	KLHENIARPS	R
Q9SB11	tr|Q9SB11|Q9SB11_SOYBN Glycinin OS=Glycine max GN=A5A4B3 PE=2 SV=1	582.828	1163.64	2	1163.64	0.0004	388	397	L	KLHENIARPS	R
Q9SB11	tr|Q9SB11|Q9SB11_SOYBN Glycinin OS=Glycine max GN=A5A4B3 PE=2 SV=1	393.887	1178.64	3	1178.64	0	518	528	F	RAIPSEVLAHS	Y
Q9SB11	tr|Q9SB11|Q9SB11_SOYBN Glycinin OS=Glycine max GN=A5A4B3 PE=2 SV=1	590.778	1179.54	2	1179.54	0.0005	242	251	S	FNTNEDIAEK	L
Q9SB11	tr|Q9SB11|Q9SB11_SOYBN Glycinin OS=Glycine max GN=A5A4B3 PE=2 SV=1	590.809	1179.6	2	1179.6	0.0004	400	409	A	DFYNPKAGRI	S
Q9SB11	tr|Q9SB11|Q9SB11_SOYBN Glycinin OS=Glycine max GN=A5A4B3 PE=2 SV=1	592.805	1183.59	2	1183.59	0.0003	177	186	F	NNQLDQTPRV	F
Q9SB11	tr|Q9SB11|Q9SB11_SOYBN Glycinin OS=Glycine max GN=A5A4B3 PE=2 SV=1	604.807	1207.6	2	1207.6	0.0005	231	241	L	SGFSKHFLAQS	F
Q9SB11	tr|Q9SB11|Q9SB11_SOYBN Glycinin OS=Glycine max GN=A5A4B3 PE=2 SV=1	634.294	1266.57	2	1266.57	0.0006	241	251	Q	SFNTNEDIAEK	L
Q9SB11	tr|Q9SB11|Q9SB11_SOYBN Glycinin OS=Glycine max GN=A5A4B3 PE=2 SV=1	647.32	1292.63	2	1292.62	0.0013	242	252	S	FNTNEDIAEKL	Q
Q9SB11	tr|Q9SB11|Q9SB11_SOYBN Glycinin OS=Glycine max GN=A5A4B3 PE=2 SV=1	653.356	1304.7	2	1304.7	0.0006	142	154	F	NEGDVLVIPPGVP	Y
Q9SB11	tr|Q9SB11|Q9SB11_SOYBN Glycinin OS=Glycine max GN=A5A4B3 PE=2 SV=1	666.339	1330.66	2	1330.66	0.0007	177	187	F	NNQLDQTPRVF	Y
Q9SB11	tr|Q9SB11|Q9SB11_SOYBN Glycinin OS=Glycine max GN=A5A4B3 PE=2 SV=1	671.859	1341.7	2	1341.7	0	518	529	F	RAIPSEVLAHSY	N
Q9SB11	tr|Q9SB11|Q9SB11_SOYBN Glycinin OS=Glycine max GN=A5A4B3 PE=2 SV=1	673.826	1345.64	2	1345.64	0.0008	175	185	S	NFNNQLDQTPR	V
Q9SB11	tr|Q9SB11|Q9SB11_SOYBN Glycinin OS=Glycine max GN=A5A4B3 PE=2 SV=1	676.312	1350.61	2	1350.61	0.0005	156	167	Y	WTYNTGDEPVVA	I
Q9SB11	tr|Q9SB11|Q9SB11_SOYBN Glycinin OS=Glycine max GN=A5A4B3 PE=2 SV=1	456.902	1367.68	3	1367.68	-0.0003	400	411	A	DFYNPKAGRIST	L
Q9SB11	tr|Q9SB11|Q9SB11_SOYBN Glycinin OS=Glycine max GN=A5A4B3 PE=2 SV=1	684.849	1367.68	2	1367.68	0.0005	400	411	A	DFYNPKAGRIST	L
Q9SB11	tr|Q9SB11|Q9SB11_SOYBN Glycinin OS=Glycine max GN=A5A4B3 PE=2 SV=1	469.921	1406.74	3	1406.74	0.0006	398	409	S	RADFYNPKAGRI	S
Q9SB11	tr|Q9SB11|Q9SB11_SOYBN Glycinin OS=Glycine max GN=A5A4B3 PE=2 SV=1	723.361	1444.71	2	1444.71	0.0009	175	186	S	NFNNQLDQTPRV	F
Q9SB11	tr|Q9SB11|Q9SB11_SOYBN Glycinin OS=Glycine max GN=A5A4B3 PE=2 SV=1	725.332	1448.65	2	1448.65	0.0007	189	201	Y	LAGNPDIEYPETM	Q
Q9SB11	tr|Q9SB11|Q9SB11_SOYBN Glycinin OS=Glycine max GN=A5A4B3 PE=2 SV=1	732.854	1463.69	2	1463.69	0.0008	156	168	Y	WTYNTGDEPVVAI	S
Q9SB11	tr|Q9SB11|Q9SB11_SOYBN Glycinin OS=Glycine max GN=A5A4B3 PE=2 SV=1	733.842	1465.67	2	1465.67	0.0016	239	251	L	AQSFNTNEDIAEK	L
Q9SB11	tr|Q9SB11|Q9SB11_SOYBN Glycinin OS=Glycine max GN=A5A4B3 PE=2 SV=1	734.888	1467.76	2	1467.76	0.0007	142	155	F	NEGDVLVIPPGVPY	W
Q9SB11	tr|Q9SB11|Q9SB11_SOYBN Glycinin OS=Glycine max GN=A5A4B3 PE=2 SV=1	747.871	1493.73	2	1493.73	0.0021	177	188	F	NNQLDQTPRVFY	L
Q9SB11	tr|Q9SB11|Q9SB11_SOYBN Glycinin OS=Glycine max GN=A5A4B3 PE=2 SV=1	757.895	1513.77	2	1513.77	0.001	253	265	L	QSPDDERKQIVTV	E
Q9SB11	tr|Q9SB11|Q9SB11_SOYBN Glycinin OS=Glycine max GN=A5A4B3 PE=2 SV=1	790.384	1578.75	2	1578.75	0.0011	238	251	F	LAQSFNTNEDIAEK	L
Q9SB11	tr|Q9SB11|Q9SB11_SOYBN Glycinin OS=Glycine max GN=A5A4B3 PE=2 SV=1	790.384	1578.75	2	1578.75	0.0012	239	252	L	AQSFNTNEDIAEKL	Q
Q9SB11	tr|Q9SB11|Q9SB11_SOYBN Glycinin OS=Glycine max GN=A5A4B3 PE=2 SV=1	796.895	1591.78	2	1591.77	0.0011	175	187	S	NFNNQLDQTPRVF	Y
Q9SB11	tr|Q9SB11|Q9SB11_SOYBN Glycinin OS=Glycine max GN=A5A4B3 PE=2 SV=1	804.414	1606.81	2	1606.81	0.0027	177	189	F	NNQLDQTPRVFYL	A
Q9SB11	tr|Q9SB11|Q9SB11_SOYBN Glycinin OS=Glycine max GN=A5A4B3 PE=2 SV=1	806.864	1611.71	2	1611.71	0.0001	188	201	F	YLAGNPDIEYPETM	Q
Q9SB11	tr|Q9SB11|Q9SB11_SOYBN Glycinin OS=Glycine max GN=A5A4B3 PE=2 SV=1	550.589	1648.75	3	1648.74	0.0014	172	185	L	DTSNFNNQLDQTPR	V
Q9SB11	tr|Q9SB11|Q9SB11_SOYBN Glycinin OS=Glycine max GN=A5A4B3 PE=2 SV=1	825.38	1648.75	2	1648.74	0.0019	172	185	L	DTSNFNNQLDQTPR	V
Q9SB11	tr|Q9SB11|Q9SB11_SOYBN Glycinin OS=Glycine max GN=A5A4B3 PE=2 SV=1	846.927	1691.84	2	1691.84	0.003	238	252	F	LAQSFNTNEDIAEKL	Q
Q9SB11	tr|Q9SB11|Q9SB11_SOYBN Glycinin OS=Glycine max GN=A5A4B3 PE=2 SV=1	582.649	1744.93	3	1744.93	0.0005	139	154	I	RHFNEGDVLVIPPGVP	Y
Q9SB11	tr|Q9SB11|Q9SB11_SOYBN Glycinin OS=Glycine max GN=A5A4B3 PE=2 SV=1	873.471	1744.93	2	1744.93	0.0009	139	154	I	RHFNEGDVLVIPPGVP	Y
Q9SB11	tr|Q9SB11|Q9SB11_SOYBN Glycinin OS=Glycine max GN=A5A4B3 PE=2 SV=1	583.612	1747.81	3	1747.81	0.0003	172	186	L	DTSNFNNQLDQTPRV	F
Q9SB11	tr|Q9SB11|Q9SB11_SOYBN Glycinin OS=Glycine max GN=A5A4B3 PE=2 SV=1	874.915	1747.81	2	1747.81	0.0024	172	186	L	DTSNFNNQLDQTPRV	F
Q9SB11	tr|Q9SB11|Q9SB11_SOYBN Glycinin OS=Glycine max GN=A5A4B3 PE=2 SV=1	876.952	1751.89	2	1751.89	0.0016	140	155	R	HFNEGDVLVIPPGVPY	W
Q9SB11	tr|Q9SB11|Q9SB11_SOYBN Glycinin OS=Glycine max GN=A5A4B3 PE=2 SV=1	878.428	1754.84	2	1754.84	0.0034	175	188	S	NFNNQLDQTPRVFY	L
Q9SB11	tr|Q9SB11|Q9SB11_SOYBN Glycinin OS=Glycine max GN=A5A4B3 PE=2 SV=1	878.452	1754.89	2	1754.89	0.0016	142	157	F	NEGDVLVIPPGVPYWT	Y
Q9SB11	tr|Q9SB11|Q9SB11_SOYBN Glycinin OS=Glycine max GN=A5A4B3 PE=2 SV=1	881.923	1761.83	2	1761.83	0.0039	171	185	L	LDTSNFNNQLDQTPR	V
Q9SB11	tr|Q9SB11|Q9SB11_SOYBN Glycinin OS=Glycine max GN=A5A4B3 PE=2 SV=1	931.458	1860.9	2	1860.9	0.0044	171	186	L	LDTSNFNNQLDQTPRV	F
Q9SB11	tr|Q9SB11|Q9SB11_SOYBN Glycinin OS=Glycine max GN=A5A4B3 PE=2 SV=1	938.465	1874.92	2	1874.91	0.0039	170	185	S	LLDTSNFNNQLDQTPR	V
Q9SB11	tr|Q9SB11|Q9SB11_SOYBN Glycinin OS=Glycine max GN=A5A4B3 PE=2 SV=1	948.447	1894.88	2	1894.88	-0.002	172	187	L	DTSNFNNQLDQTPRVF	Y
Q9SB11	tr|Q9SB11|Q9SB11_SOYBN Glycinin OS=Glycine max GN=A5A4B3 PE=2 SV=1	951.955	1901.9	2	1901.89	0.0046	540	556	L	KYEGNWGPLVNPESQQG	S
Q9SB11	tr|Q9SB11|Q9SB11_SOYBN Glycinin OS=Glycine max GN=A5A4B3 PE=2 SV=1	637.003	1907.99	3	1907.99	-0.001	139	155	I	RHFNEGDVLVIPPGVPY	W
Q9SB11	tr|Q9SB11|Q9SB11_SOYBN Glycinin OS=Glycine max GN=A5A4B3 PE=2 SV=1	955.003	1907.99	2	1907.99	0.0028	139	155	I	RHFNEGDVLVIPPGVPY	W
Q9SB11	tr|Q9SB11|Q9SB11_SOYBN Glycinin OS=Glycine max GN=A5A4B3 PE=2 SV=1	976.468	1950.92	2	1950.92	0.0026	542	559	Y	EGNWGPLVNPESQQGSPR	V
Q9SB11	tr|Q9SB11|Q9SB11_SOYBN Glycinin OS=Glycine max GN=A5A4B3 PE=2 SV=1	981.977	1961.94	2	1961.94	-0.0037	169	185	I	SLLDTSNFNNQLDQTPR	V
Q9SB11	tr|Q9SB11|Q9SB11_SOYBN Glycinin OS=Glycine max GN=A5A4B3 PE=2 SV=1	654.989	1961.94	3	1961.94	0.0007	169	185	I	SLLDTSNFNNQLDQTPR	V
Q9SB11	tr|Q9SB11|Q9SB11_SOYBN Glycinin OS=Glycine max GN=A5A4B3 PE=2 SV=1	982.988	1963.96	2	1963.96	0.0011	38	55	L	NALEPDHRVESEGGLIQT	W
Q9SB11	tr|Q9SB11|Q9SB11_SOYBN Glycinin OS=Glycine max GN=A5A4B3 PE=2 SV=1	988.002	1973.99	2	1973.98	0.0092	170	186	S	LLDTSNFNNQLDQTPRV	F
Q9SB11	tr|Q9SB11|Q9SB11_SOYBN Glycinin OS=Glycine max GN=A5A4B3 PE=2 SV=1	995.47	1988.93	2	1988.92	0.0025	540	557	L	KYEGNWGPLVNPESQQGS	P
Q9SB11	tr|Q9SB11|Q9SB11_SOYBN Glycinin OS=Glycine max GN=A5A4B3 PE=2 SV=1	670.021	2007.04	3	2007.04	0.0008	126	141	R	SQKQQLQDSHQKIRHF	N
Q9SB11	tr|Q9SB11|Q9SB11_SOYBN Glycinin OS=Glycine max GN=A5A4B3 PE=2 SV=1	1004.99	2007.97	2	2007.96	0.0028	171	187	L	LDTSNFNNQLDQTPRVF	Y
Q9SB11	tr|Q9SB11|Q9SB11_SOYBN Glycinin OS=Glycine max GN=A5A4B3 PE=2 SV=1	674.699	2021.08	3	2021.07	0.0016	138	155	K	IRHFNEGDVLVIPPGVPY	W
Q9SB11	tr|Q9SB11|Q9SB11_SOYBN Glycinin OS=Glycine max GN=A5A4B3 PE=2 SV=1	1031.51	2061.01	2	2061.01	0.0013	169	186	I	SLLDTSNFNNQLDQTPRV	F
Q9SB11	tr|Q9SB11|Q9SB11_SOYBN Glycinin OS=Glycine max GN=A5A4B3 PE=2 SV=1	688.012	2061.01	3	2061.01	0.0019	169	186	I	SLLDTSNFNNQLDQTPRV	F
Q9SB11	tr|Q9SB11|Q9SB11_SOYBN Glycinin OS=Glycine max GN=A5A4B3 PE=2 SV=1	692.684	2075.03	3	2075.03	0.0032	168	185	A	ISLLDTSNFNNQLDQTPR	V
Q9SB11	tr|Q9SB11|Q9SB11_SOYBN Glycinin OS=Glycine max GN=A5A4B3 PE=2 SV=1	1038.52	2075.03	2	2075.03	0.0045	168	185	A	ISLLDTSNFNNQLDQTPR	V
Q9SB11	tr|Q9SB11|Q9SB11_SOYBN Glycinin OS=Glycine max GN=A5A4B3 PE=2 SV=1	693.676	2078.01	3	2078.01	0.0003	234	251	F	SKHFLAQSFNTNEDIAEK	L
Q9SB11	tr|Q9SB11|Q9SB11_SOYBN Glycinin OS=Glycine max GN=A5A4B3 PE=2 SV=1	520.509	2078.01	4	2078.01	0.0009	234	251	F	SKHFLAQSFNTNEDIAEK	L
Q9SB11	tr|Q9SB11|Q9SB11_SOYBN Glycinin OS=Glycine max GN=A5A4B3 PE=2 SV=1	696.333	2085.98	3	2085.98	0.002	540	558	L	KYEGNWGPLVNPESQQGSP	R
Q9SB11	tr|Q9SB11|Q9SB11_SOYBN Glycinin OS=Glycine max GN=A5A4B3 PE=2 SV=1	1044	2085.98	2	2085.98	0.0052	540	558	L	KYEGNWGPLVNPESQQGSP	R
Q9SB11	tr|Q9SB11|Q9SB11_SOYBN Glycinin OS=Glycine max GN=A5A4B3 PE=2 SV=1	725.706	2174.1	3	2174.1	0.0001	168	186	A	ISLLDTSNFNNQLDQTPRV	F
Q9SB11	tr|Q9SB11|Q9SB11_SOYBN Glycinin OS=Glycine max GN=A5A4B3 PE=2 SV=1	1088.06	2174.1	2	2174.1	0.0039	168	186	A	ISLLDTSNFNNQLDQTPRV	F
Q9SB11	tr|Q9SB11|Q9SB11_SOYBN Glycinin OS=Glycine max GN=A5A4B3 PE=2 SV=1	548.78	2191.09	4	2191.09	0.0011	234	252	F	SKHFLAQSFNTNEDIAEKL	Q
Q9SB11	tr|Q9SB11|Q9SB11_SOYBN Glycinin OS=Glycine max GN=A5A4B3 PE=2 SV=1	731.372	2191.09	3	2191.09	0.002	234	252	F	SKHFLAQSFNTNEDIAEKL	Q
Q9SB11	tr|Q9SB11|Q9SB11_SOYBN Glycinin OS=Glycine max GN=A5A4B3 PE=2 SV=1	737.035	2208.08	3	2208.08	0.0024	169	187	I	SLLDTSNFNNQLDQTPRVF	Y
Q9SB11	tr|Q9SB11|Q9SB11_SOYBN Glycinin OS=Glycine max GN=A5A4B3 PE=2 SV=1	1105.05	2208.09	2	2208.08	0.0049	169	187	I	SLLDTSNFNNQLDQTPRVF	Y
Q9SB11	tr|Q9SB11|Q9SB11_SOYBN Glycinin OS=Glycine max GN=A5A4B3 PE=2 SV=1	740.046	2217.12	3	2217.12	-0.0003	530	548	Y	NLRQSQVSELKYEGNWGPL	V
Q9SB11	tr|Q9SB11|Q9SB11_SOYBN Glycinin OS=Glycine max GN=A5A4B3 PE=2 SV=1	748.367	2242.08	3	2242.08	0.0018	540	559	L	KYEGNWGPLVNPESQQGSPR	V
Q9SB11	tr|Q9SB11|Q9SB11_SOYBN Glycinin OS=Glycine max GN=A5A4B3 PE=2 SV=1	1122.05	2242.08	2	2242.08	0.004	540	559	L	KYEGNWGPLVNPESQQGSPR	V
Q9SB11	tr|Q9SB11|Q9SB11_SOYBN Glycinin OS=Glycine max GN=A5A4B3 PE=2 SV=1	774.73	2321.17	3	2321.17	0.0028	168	187	A	ISLLDTSNFNNQLDQTPRVF	Y
Q9SB11	tr|Q9SB11|Q9SB11_SOYBN Glycinin OS=Glycine max GN=A5A4B3 PE=2 SV=1	1161.59	2321.17	2	2321.17	0.0083	168	187	A	ISLLDTSNFNNQLDQTPRVF	Y
Q9SB11	tr|Q9SB11|Q9SB11_SOYBN Glycinin OS=Glycine max GN=A5A4B3 PE=2 SV=1	781.391	2341.15	3	2341.15	0.0062	540	560	L	KYEGNWGPLVNPESQQGSPRV	K
Q9SB11	tr|Q9SB11|Q9SB11_SOYBN Glycinin OS=Glycine max GN=A5A4B3 PE=2 SV=1	782.707	2345.1	3	2345.1	0.0032	189	208	Y	LAGNPDIEYPETMQQQQQQK	S
Q9SB11	tr|Q9SB11|Q9SB11_SOYBN Glycinin OS=Glycine max GN=A5A4B3 PE=2 SV=1	787.067	2358.18	3	2358.18	0.0002	139	158	I	RHFNEGDVLVIPPGVPYWTY	N
Q9SB11	tr|Q9SB11|Q9SB11_SOYBN Glycinin OS=Glycine max GN=A5A4B3 PE=2 SV=1	593.289	2369.13	4	2369.13	-0.0014	231	251	L	SGFSKHFLAQSFNTNEDIAEK	L
Q9SB11	tr|Q9SB11|Q9SB11_SOYBN Glycinin OS=Glycine max GN=A5A4B3 PE=2 SV=1	790.717	2369.13	3	2369.13	0.0016	231	251	L	SGFSKHFLAQSFNTNEDIAEK	L
Q9SB11	tr|Q9SB11|Q9SB11_SOYBN Glycinin OS=Glycine max GN=A5A4B3 PE=2 SV=1	791.389	2371.15	3	2371.14	0.0018	169	188	I	SLLDTSNFNNQLDQTPRVFY	L
Q9SB11	tr|Q9SB11|Q9SB11_SOYBN Glycinin OS=Glycine max GN=A5A4B3 PE=2 SV=1	1186.58	2371.15	2	2371.14	0.0075	169	188	I	SLLDTSNFNNQLDQTPRVFY	L
Q9SB11	tr|Q9SB11|Q9SB11_SOYBN Glycinin OS=Glycine max GN=A5A4B3 PE=2 SV=1	825.083	2472.23	3	2472.22	0.0056	139	159	I	RHFNEGDVLVIPPGVPYWTYN	T
Q9SB11	tr|Q9SB11|Q9SB11_SOYBN Glycinin OS=Glycine max GN=A5A4B3 PE=2 SV=1	621.334	2481.31	4	2481.31	-0.0007	253	275	L	QSPDDERKQIVTVEGGLSVISPK	W
Q9SB11	tr|Q9SB11|Q9SB11_SOYBN Glycinin OS=Glycine max GN=A5A4B3 PE=2 SV=1	828.111	2481.31	3	2481.31	0.0021	253	275	L	QSPDDERKQIVTVEGGLSVISPK	W
Q9SB11	tr|Q9SB11|Q9SB11_SOYBN Glycinin OS=Glycine max GN=A5A4B3 PE=2 SV=1	1243.13	2484.24	2	2484.23	0.0077	169	189	I	SLLDTSNFNNQLDQTPRVFYL	A
Q9SB11	tr|Q9SB11|Q9SB11_SOYBN Glycinin OS=Glycine max GN=A5A4B3 PE=2 SV=1	837.061	2508.16	3	2508.16	0.0026	188	208	F	YLAGNPDIEYPETMQQQQQQK	S
Q9SB11	tr|Q9SB11|Q9SB11_SOYBN Glycinin OS=Glycine max GN=A5A4B3 PE=2 SV=1	848.425	2542.25	3	2542.25	0.0017	243	264	F	NTNEDIAEKLQSPDDERKQIVT	V
Q9SB11	tr|Q9SB11|Q9SB11_SOYBN Glycinin OS=Glycine max GN=A5A4B3 PE=2 SV=1	858.087	2571.24	3	2571.24	0.0036	537	559	V	SELKYEGNWGPLVNPESQQGSPR	V
Q9SB11	tr|Q9SB11|Q9SB11_SOYBN Glycinin OS=Glycine max GN=A5A4B3 PE=2 SV=1	881.447	2641.32	3	2641.32	0.0001	243	265	F	NTNEDIAEKLQSPDDERKQIVTV	E
Q9SB11	tr|Q9SB11|Q9SB11_SOYBN Glycinin OS=Glycine max GN=A5A4B3 PE=2 SV=1	933.797	2798.37	3	2798.36	0.0063	535	559	S	QVSELKYEGNWGPLVNPESQQGSPR	V
Q9SB11	tr|Q9SB11|Q9SB11_SOYBN Glycinin OS=Glycine max GN=A5A4B3 PE=2 SV=1	1401.19	2800.37	2	2800.36	0.0104	142	167	F	NEGDVLVIPPGVPYWTYNTGDEPVVA	I
Q9SB11	tr|Q9SB11|Q9SB11_SOYBN Glycinin OS=Glycine max GN=A5A4B3 PE=2 SV=1	947.451	2839.33	3	2839.33	0.0006	189	213	Y	LAGNPDIEYPETMQQQQQQKSHGGR	K
Q9SB11	tr|Q9SB11|Q9SB11_SOYBN Glycinin OS=Glycine max GN=A5A4B3 PE=2 SV=1	710.84	2839.33	4	2839.33	0.001	189	213	Y	LAGNPDIEYPETMQQQQQQKSHGGR	K
Q9SB11	tr|Q9SB11|Q9SB11_SOYBN Glycinin OS=Glycine max GN=A5A4B3 PE=2 SV=1	712.081	2844.29	4	2844.3	-0.0005	216	241	Q	GQHQQEEEEEGGSVLSGFSKHFLAQS	F
Q9SB11	tr|Q9SB11|Q9SB11_SOYBN Glycinin OS=Glycine max GN=A5A4B3 PE=2 SV=1	719.862	2875.42	4	2875.42	0.0005	241	265	Q	SFNTNEDIAEKLQSPDDERKQIVTV	E
Q9SB11	tr|Q9SB11|Q9SB11_SOYBN Glycinin OS=Glycine max GN=A5A4B3 PE=2 SV=1	972.157	2913.45	3	2913.44	0.0064	142	168	F	NEGDVLVIPPGVPYWTYNTGDEPVVAI	S
Q9SB11	tr|Q9SB11|Q9SB11_SOYBN Glycinin OS=Glycine max GN=A5A4B3 PE=2 SV=1	974.391	2920.15	3	2920.15	0.0025	332	354	R	EQDQDQDEDEDEDEDQPRKSREW	R
Q9SB11	tr|Q9SB11|Q9SB11_SOYBN Glycinin OS=Glycine max GN=A5A4B3 PE=2 SV=1	742.864	2967.43	4	2967.43	0	189	214	Y	LAGNPDIEYPETMQQQQQQKSHGGRK	Q
Q9SB11	tr|Q9SB11|Q9SB11_SOYBN Glycinin OS=Glycine max GN=A5A4B3 PE=2 SV=1	751.606	3002.4	4	3002.39	0.0021	188	213	F	YLAGNPDIEYPETMQQQQQQKSHGGR	K
Q9SB11	tr|Q9SB11|Q9SB11_SOYBN Glycinin OS=Glycine max GN=A5A4B3 PE=2 SV=1	1024.5	3070.49	3	3070.48	0.0041	139	165	I	RHFNEGDVLVIPPGVPYWTYNTGDEPV	V
Q9SB11	tr|Q9SB11|Q9SB11_SOYBN Glycinin OS=Glycine max GN=A5A4B3 PE=2 SV=1	1025.85	3074.51	3	3074.52	-0.0025	239	265	L	AQSFNTNEDIAEKLQSPDDERKQIVTV	E
Q9SB11	tr|Q9SB11|Q9SB11_SOYBN Glycinin OS=Glycine max GN=A5A4B3 PE=2 SV=1	769.636	3074.52	4	3074.52	0	239	265	L	AQSFNTNEDIAEKLQSPDDERKQIVTV	E
Q9SB11	tr|Q9SB11|Q9SB11_SOYBN Glycinin OS=Glycine max GN=A5A4B3 PE=2 SV=1	1030.52	3088.53	3	3088.53	0.0037	238	264	F	LAQSFNTNEDIAEKLQSPDDERKQIVT	V
Q9SB11	tr|Q9SB11|Q9SB11_SOYBN Glycinin OS=Glycine max GN=A5A4B3 PE=2 SV=1	783.63	3130.49	4	3130.49	0	188	214	F	YLAGNPDIEYPETMQQQQQQKSHGGRK	Q
Q9SB11	tr|Q9SB11|Q9SB11_SOYBN Glycinin OS=Glycine max GN=A5A4B3 PE=2 SV=1	1048.85	3143.54	3	3143.53	0.0104	530	557	Y	NLRQSQVSELKYEGNWGPLVNPESQQGS	P
Q9SB11	tr|Q9SB11|Q9SB11_SOYBN Glycinin OS=Glycine max GN=A5A4B3 PE=2 SV=1	1057.53	3169.56	3	3169.55	0.0074	139	166	I	RHFNEGDVLVIPPGVPYWTYNTGDEPVV	A
Q9SB11	tr|Q9SB11|Q9SB11_SOYBN Glycinin OS=Glycine max GN=A5A4B3 PE=2 SV=1	1063.54	3187.6	3	3187.6	0.003	238	265	F	LAQSFNTNEDIAEKLQSPDDERKQIVTV	E
Q9SB11	tr|Q9SB11|Q9SB11_SOYBN Glycinin OS=Glycine max GN=A5A4B3 PE=2 SV=1	811.153	3240.58	4	3240.58	0.0033	530	558	Y	NLRQSQVSELKYEGNWGPLVNPESQQGSP	R
Q9SB11	tr|Q9SB11|Q9SB11_SOYBN Glycinin OS=Glycine max GN=A5A4B3 PE=2 SV=1	1081.2	3240.59	3	3240.58	0.0087	530	558	Y	NLRQSQVSELKYEGNWGPLVNPESQQGSP	R
Q9SB11	tr|Q9SB11|Q9SB11_SOYBN Glycinin OS=Glycine max GN=A5A4B3 PE=2 SV=1	1118.9	3353.67	3	3353.67	0.0021	138	167	K	IRHFNEGDVLVIPPGVPYWTYNTGDEPVVA	I
Q9SB11	tr|Q9SB11|Q9SB11_SOYBN Glycinin OS=Glycine max GN=A5A4B3 PE=2 SV=1	850.178	3396.68	4	3396.68	0.0025	530	559	Y	NLRQSQVSELKYEGNWGPLVNPESQQGSPR	V
Q9SB11	tr|Q9SB11|Q9SB11_SOYBN Glycinin OS=Glycine max GN=A5A4B3 PE=2 SV=1	874.944	3495.75	4	3495.75	-0.0005	530	560	Y	NLRQSQVSELKYEGNWGPLVNPESQQGSPRV	K
Q9SB11	tr|Q9SB11|Q9SB11_SOYBN Glycinin OS=Glycine max GN=A5A4B3 PE=2 SV=1	897.953	3587.78	4	3587.79	-0.0032	234	264	F	SKHFLAQSFNTNEDIAEKLQSPDDERKQIVT	V
Q9SB11	tr|Q9SB11|Q9SB11_SOYBN Glycinin OS=Glycine max GN=A5A4B3 PE=2 SV=1	718.566	3587.79	5	3587.79	0.0055	234	264	F	SKHFLAQSFNTNEDIAEKLQSPDDERKQIVT	V
Q9SB11	tr|Q9SB11|Q9SB11_SOYBN Glycinin OS=Glycine max GN=A5A4B3 PE=2 SV=1	738.379	3686.86	5	3686.85	0.0023	234	265	F	SKHFLAQSFNTNEDIAEKLQSPDDERKQIVTV	E
Q9SB11	tr|Q9SB11|Q9SB11_SOYBN Glycinin OS=Glycine max GN=A5A4B3 PE=2 SV=1	992.998	3967.96	4	3967.96	0.0064	525	559	V	LAHSYNLRQSQVSELKYEGNWGPLVNPESQQGSPR	V
Q9SB11	tr|Q9SB11|Q9SB11_SOYBN Glycinin OS=Glycine max GN=A5A4B3 PE=2 SV=1	794.6	3967.96	5	3967.96	0.0067	525	559	V	LAHSYNLRQSQVSELKYEGNWGPLVNPESQQGSPR	V
Q9SB11	tr|Q9SB11|Q9SB11_SOYBN Glycinin OS=Glycine max GN=A5A4B3 PE=2 SV=1	995.504	3977.99	4	3977.98	0.0106	231	265	L	SGFSKHFLAQSFNTNEDIAEKLQSPDDERKQIVTV	E
P02858	sp|P02858|GLYG4_SOYBN Glycinin G4 OS=Glycine max GN=GY4 PE=1 SV=1	872.942	3487.74	4	3487.72	0.018	234	263	F	SKHFLAQSFNTNEDIAEKLESPDDERKQIV	T
Q9S9D0	tr|Q9S9D0|Q9S9D0_SOYBN Glycinin G4 subunit OS=Glycine max PE=4 SV=1	566.306	1130.6	2	1130.6	0.0002	546	555	F	SFLVPPKESQ	R
P04405	sp|P04405|GLYG2_SOYBN Glycinin G2 OS=Glycine max GN=Gy2 PE=1 SV=2	472.24	942.466	2	942.466	0.0002	152	160	N	NEDTPVVAV	S
P04405	sp|P04405|GLYG2_SOYBN Glycinin G2 OS=Glycine max GN=Gy2 PE=1 SV=2	479.728	957.44	2	957.44	0.0001	151	159	Y	NNEDTPVVA	V
P04405	sp|P04405|GLYG2_SOYBN Glycinin G2 OS=Glycine max GN=Gy2 PE=1 SV=2	518.277	1034.54	2	1034.54	0.0002	444	452	N	ALPEEVIQH	T
P04405	sp|P04405|GLYG2_SOYBN Glycinin G2 OS=Glycine max GN=Gy2 PE=1 SV=2	526.277	1050.54	2	1050.54	0.0007	222	230	F	APEFLKEAF	G
P04405	sp|P04405|GLYG2_SOYBN Glycinin G2 OS=Glycine max GN=Gy2 PE=1 SV=2	527.288	1052.56	2	1052.56	0.0005	473	481	F	LVPPQESQR	R
P04405	sp|P04405|GLYG2_SOYBN Glycinin G2 OS=Glycine max GN=Gy2 PE=1 SV=2	529.262	1056.51	2	1056.51	0.001	151	160	Y	NNEDTPVVAV	S
P04405	sp|P04405|GLYG2_SOYBN Glycinin G2 OS=Glycine max GN=Gy2 PE=1 SV=2	535.796	1069.58	2	1069.58	0.0002	134	143	F	REGDLIAVPT	G
P04405	sp|P04405|GLYG2_SOYBN Glycinin G2 OS=Glycine max GN=Gy2 PE=1 SV=2	575.299	1148.58	2	1148.58	0.0002	443	452	L	NALPEEVIQH	T
P04405	sp|P04405|GLYG2_SOYBN Glycinin G2 OS=Glycine max GN=Gy2 PE=1 SV=2	586.331	1170.65	2	1170.65	0.0005	455	464	F	NLKSQQARQV	K
P04405	sp|P04405|GLYG2_SOYBN Glycinin G2 OS=Glycine max GN=Gy2 PE=1 SV=2	610.793	1219.57	2	1219.57	0.0002	150	160	M	YNNEDTPVVAV	S
P04405	sp|P04405|GLYG2_SOYBN Glycinin G2 OS=Glycine max GN=Gy2 PE=1 SV=2	613.841	1225.67	2	1225.67	0.0002	134	145	F	REGDLIAVPTGV	A
P04405	sp|P04405|GLYG2_SOYBN Glycinin G2 OS=Glycine max GN=Gy2 PE=1 SV=2	625.822	1249.63	2	1249.63	0.0001	443	453	L	NALPEEVIQHT	F
P04405	sp|P04405|GLYG2_SOYBN Glycinin G2 OS=Glycine max GN=Gy2 PE=1 SV=2	634.777	1267.54	2	1267.54	0.0003	149	159	W	MYNNEDTPVVA	V
P04405	sp|P04405|GLYG2_SOYBN Glycinin G2 OS=Glycine max GN=Gy2 PE=1 SV=2	638.83	1275.65	2	1275.65	0	181	191	Y	LAGNQEQEFLK	Y
P04405	sp|P04405|GLYG2_SOYBN Glycinin G2 OS=Glycine max GN=Gy2 PE=1 SV=2	644.339	1286.66	2	1286.66	0.0007	471	481	F	SFLVPPQESQR	R
P04405	sp|P04405|GLYG2_SOYBN Glycinin G2 OS=Glycine max GN=Gy2 PE=1 SV=2	652.294	1302.57	2	1302.57	0.0004	413	423	A	KSQSDNFEYVS	F
P04405	sp|P04405|GLYG2_SOYBN Glycinin G2 OS=Glycine max GN=Gy2 PE=1 SV=2	665.825	1329.64	2	1329.63	0.001	167	177	N	SLENQLDQMPR	R
P04405	sp|P04405|GLYG2_SOYBN Glycinin G2 OS=Glycine max GN=Gy2 PE=1 SV=2	682.364	1362.71	2	1362.71	-0.0019	442	453	L	LNALPEEVIQHT	F
P04405	sp|P04405|GLYG2_SOYBN Glycinin G2 OS=Glycine max GN=Gy2 PE=1 SV=2	687.812	1373.61	2	1373.61	0.0005	412	423	A	AKSQSDNFEYVS	F
P04405	sp|P04405|GLYG2_SOYBN Glycinin G2 OS=Glycine max GN=Gy2 PE=1 SV=2	719.819	1437.62	2	1437.62	0.0002	148	159	W	WMYNNEDTPVVA	V
P04405	sp|P04405|GLYG2_SOYBN Glycinin G2 OS=Glycine max GN=Gy2 PE=1 SV=2	720.362	1438.71	2	1438.71	0.0007	181	192	Y	LAGNQEQEFLKY	Q
P04405	sp|P04405|GLYG2_SOYBN Glycinin G2 OS=Glycine max GN=Gy2 PE=1 SV=2	720.364	1438.71	2	1438.71	0.0048	180	191	F	YLAGNQEQEFLK	Y
P04405	sp|P04405|GLYG2_SOYBN Glycinin G2 OS=Glycine max GN=Gy2 PE=1 SV=2	725.828	1449.64	2	1449.64	0.0005	413	424	A	KSQSDNFEYVSF	K
P04405	sp|P04405|GLYG2_SOYBN Glycinin G2 OS=Glycine max GN=Gy2 PE=1 SV=2	742.399	1482.78	2	1482.78	0.0001	134	147	F	REGDLIAVPTGVAW	W
P04405	sp|P04405|GLYG2_SOYBN Glycinin G2 OS=Glycine max GN=Gy2 PE=1 SV=2	504.276	1509.81	3	1509.81	0.0002	131	143	V	HRFREGDLIAVPT	G
P04405	sp|P04405|GLYG2_SOYBN Glycinin G2 OS=Glycine max GN=Gy2 PE=1 SV=2	764.868	1527.72	2	1527.72	0.0015	409	422	F	AVAAKSQSDNFEYV	S
P04405	sp|P04405|GLYG2_SOYBN Glycinin G2 OS=Glycine max GN=Gy2 PE=1 SV=2	777.351	1552.69	2	1552.69	0.0009	148	160	W	WMYNNEDTPVVAV	S
P04405	sp|P04405|GLYG2_SOYBN Glycinin G2 OS=Glycine max GN=Gy2 PE=1 SV=2	782.423	1562.83	2	1562.83	0.0005	440	453	N	SLLNALPEEVIQHT	F
P04405	sp|P04405|GLYG2_SOYBN Glycinin G2 OS=Glycine max GN=Gy2 PE=1 SV=2	534.298	1599.87	3	1599.87	0.0004	132	146	H	RFREGDLIAVPTGVA	W
P04405	sp|P04405|GLYG2_SOYBN Glycinin G2 OS=Glycine max GN=Gy2 PE=1 SV=2	801.894	1601.77	2	1601.77	0.0014	180	192	F	YLAGNQEQEFLKY	Q
P04405	sp|P04405|GLYG2_SOYBN Glycinin G2 OS=Glycine max GN=Gy2 PE=1 SV=2	830.886	1659.76	2	1659.75	0.0057	164	177	I	DTNSLENQLDQMPR	R
P04405	sp|P04405|GLYG2_SOYBN Glycinin G2 OS=Glycine max GN=Gy2 PE=1 SV=2	556.306	1665.9	3	1665.9	0.0004	131	145	V	HRFREGDLIAVPTGV	A
P04405	sp|P04405|GLYG2_SOYBN Glycinin G2 OS=Glycine max GN=Gy2 PE=1 SV=2	559.965	1676.87	3	1676.87	0.0007	439	453	A	NSLLNALPEEVIQHT	F
P04405	sp|P04405|GLYG2_SOYBN Glycinin G2 OS=Glycine max GN=Gy2 PE=1 SV=2	839.445	1676.88	2	1676.87	0.0026	439	453	A	NSLLNALPEEVIQHT	F
P04405	sp|P04405|GLYG2_SOYBN Glycinin G2 OS=Glycine max GN=Gy2 PE=1 SV=2	848.378	1694.74	2	1694.74	0.0014	146	159	V	AWWMYNNEDTPVVA	V
P04405	sp|P04405|GLYG2_SOYBN Glycinin G2 OS=Glycine max GN=Gy2 PE=1 SV=2	576.639	1726.9	3	1726.9	0	425	441	F	KTNDRPSIGNLAGANSL	L
P04405	sp|P04405|GLYG2_SOYBN Glycinin G2 OS=Glycine max GN=Gy2 PE=1 SV=2	880.409	1758.8	2	1758.8	0.0025	238	253	V	RNLQGENEEEDSGAIV	T
P04405	sp|P04405|GLYG2_SOYBN Glycinin G2 OS=Glycine max GN=Gy2 PE=1 SV=2	881.919	1761.82	2	1761.82	0.0018	409	424	F	AVAAKSQSDNFEYVSF	K
P04405	sp|P04405|GLYG2_SOYBN Glycinin G2 OS=Glycine max GN=Gy2 PE=1 SV=2	897.913	1793.81	2	1793.81	0.0023	146	160	V	AWWMYNNEDTPVVAV	S
P04405	sp|P04405|GLYG2_SOYBN Glycinin G2 OS=Glycine max GN=Gy2 PE=1 SV=2	599.63	1795.87	3	1795.87	0.0009	167	180	N	SLENQLDQMPRRFY	L
P04405	sp|P04405|GLYG2_SOYBN Glycinin G2 OS=Glycine max GN=Gy2 PE=1 SV=2	606.292	1815.85	3	1815.85	-0.0001	164	178	I	DTNSLENQLDQMPRR	F
P04405	sp|P04405|GLYG2_SOYBN Glycinin G2 OS=Glycine max GN=Gy2 PE=1 SV=2	614.334	1839.98	3	1839.98	0.0008	425	442	F	KTNDRPSIGNLAGANSLL	N
P04405	sp|P04405|GLYG2_SOYBN Glycinin G2 OS=Glycine max GN=Gy2 PE=1 SV=2	615.976	1844.9	3	1844.91	-0.0008	465	480	V	KNNNPFSFLVPPQESQ	R
P04405	sp|P04405|GLYG2_SOYBN Glycinin G2 OS=Glycine max GN=Gy2 PE=1 SV=2	923.461	1844.91	2	1844.91	0.0015	465	480	V	KNNNPFSFLVPPQESQ	R
P04405	sp|P04405|GLYG2_SOYBN Glycinin G2 OS=Glycine max GN=Gy2 PE=1 SV=2	930.933	1859.85	2	1859.85	0.0012	238	254	V	RNLQGENEEEDSGAIVT	V
P04405	sp|P04405|GLYG2_SOYBN Glycinin G2 OS=Glycine max GN=Gy2 PE=1 SV=2	934.422	1866.83	2	1866.82	0.0039	144	159	T	GVAWWMYNNEDTPVVA	V
P04405	sp|P04405|GLYG2_SOYBN Glycinin G2 OS=Glycine max GN=Gy2 PE=1 SV=2	937.464	1872.91	2	1872.91	0.0016	466	481	K	NNNPFSFLVPPQESQR	R
P04405	sp|P04405|GLYG2_SOYBN Glycinin G2 OS=Glycine max GN=Gy2 PE=1 SV=2	943.504	1884.99	2	1884.99	0.0012	455	470	F	NLKSQQARQVKNNNPF	S
P04405	sp|P04405|GLYG2_SOYBN Glycinin G2 OS=Glycine max GN=Gy2 PE=1 SV=2	975.958	1949.9	2	1949.9	0.004	144	160	T	GVAWWMYNNEDTPVVAV	S
P04405	sp|P04405|GLYG2_SOYBN Glycinin G2 OS=Glycine max GN=Gy2 PE=1 SV=2	980.467	1958.92	2	1958.92	0.0015	238	255	V	RNLQGENEEEDSGAIVTV	K
P04405	sp|P04405|GLYG2_SOYBN Glycinin G2 OS=Glycine max GN=Gy2 PE=1 SV=2	655.315	1962.92	3	1962.92	0.0009	164	179	I	DTNSLENQLDQMPRRF	Y
P04405	sp|P04405|GLYG2_SOYBN Glycinin G2 OS=Glycine max GN=Gy2 PE=1 SV=2	658.658	1972.95	3	1972.95	-0.0003	161	177	V	SIIDTNSLENQLDQMPR	R
P04405	sp|P04405|GLYG2_SOYBN Glycinin G2 OS=Glycine max GN=Gy2 PE=1 SV=2	987.484	1972.95	2	1972.95	0.0016	161	177	V	SIIDTNSLENQLDQMPR	R
P04405	sp|P04405|GLYG2_SOYBN Glycinin G2 OS=Glycine max GN=Gy2 PE=1 SV=2	995.5	1988.99	2	1988.98	0.0059	34	51	L	NALKPDNRIESEGGFIET	W
P04405	sp|P04405|GLYG2_SOYBN Glycinin G2 OS=Glycine max GN=Gy2 PE=1 SV=2	1001.51	2001.01	2	2001.01	0.007	465	481	V	KNNNPFSFLVPPQESQR	R
P04405	sp|P04405|GLYG2_SOYBN Glycinin G2 OS=Glycine max GN=Gy2 PE=1 SV=2	677.345	2029.01	3	2029.01	-0.0002	466	482	K	NNNPFSFLVPPQESQRR	A
P04405	sp|P04405|GLYG2_SOYBN Glycinin G2 OS=Glycine max GN=Gy2 PE=1 SV=2	1037.02	2072.02	2	2072.02	0.002	160	177	A	VSIIDTNSLENQLDQMPR	R
P04405	sp|P04405|GLYG2_SOYBN Glycinin G2 OS=Glycine max GN=Gy2 PE=1 SV=2	692.368	2074.08	3	2074.08	0.0005	423	442	V	SFKTNDRPSIGNLAGANSLL	N
P04405	sp|P04405|GLYG2_SOYBN Glycinin G2 OS=Glycine max GN=Gy2 PE=1 SV=2	1050.52	2099.02	2	2099.01	0.0092	235	253	M	QIVRNLQGENEEEDSGAIV	T
P04405	sp|P04405|GLYG2_SOYBN Glycinin G2 OS=Glycine max GN=Gy2 PE=1 SV=2	701.024	2100.05	3	2100.05	-0.0003	466	483	K	NNNPFSFLVPPQESQRRA	V
P04405	sp|P04405|GLYG2_SOYBN Glycinin G2 OS=Glycine max GN=Gy2 PE=1 SV=2	1052.56	2103.1	2	2103.1	0.0025	434	453	G	NLAGANSLLNALPEEVIQHT	F
P04405	sp|P04405|GLYG2_SOYBN Glycinin G2 OS=Glycine max GN=Gy2 PE=1 SV=2	709.669	2125.98	3	2125.99	-0.0004	164	180	I	DTNSLENQLDQMPRRFY	L
P04405	sp|P04405|GLYG2_SOYBN Glycinin G2 OS=Glycine max GN=Gy2 PE=1 SV=2	533.271	2129.05	4	2129.05	0.0014	161	178	V	SIIDTNSLENQLDQMPRR	F
P04405	sp|P04405|GLYG2_SOYBN Glycinin G2 OS=Glycine max GN=Gy2 PE=1 SV=2	710.693	2129.06	3	2129.05	0.0028	161	178	V	SIIDTNSLENQLDQMPRR	F
P04405	sp|P04405|GLYG2_SOYBN Glycinin G2 OS=Glycine max GN=Gy2 PE=1 SV=2	1065.54	2129.06	2	2129.05	0.0032	161	178	V	SIIDTNSLENQLDQMPRR	F
P04405	sp|P04405|GLYG2_SOYBN Glycinin G2 OS=Glycine max GN=Gy2 PE=1 SV=2	540.284	2157.11	4	2157.11	-0.0001	465	482	V	KNNNPFSFLVPPQESQRR	A
P04405	sp|P04405|GLYG2_SOYBN Glycinin G2 OS=Glycine max GN=Gy2 PE=1 SV=2	720.044	2157.11	3	2157.11	0.0021	465	482	V	KNNNPFSFLVPPQESQRR	A
P04405	sp|P04405|GLYG2_SOYBN Glycinin G2 OS=Glycine max GN=Gy2 PE=1 SV=2	743.719	2228.13	3	2228.13	0.0004	463	481	R	QVKNNNPFSFLVPPQESQR	R
P04405	sp|P04405|GLYG2_SOYBN Glycinin G2 OS=Glycine max GN=Gy2 PE=1 SV=2	558.044	2228.15	4	2228.14	0.0009	465	483	V	KNNNPFSFLVPPQESQRRA	V
P04405	sp|P04405|GLYG2_SOYBN Glycinin G2 OS=Glycine max GN=Gy2 PE=1 SV=2	743.723	2228.15	3	2228.14	0.0015	465	483	V	KNNNPFSFLVPPQESQRRA	V
P04405	sp|P04405|GLYG2_SOYBN Glycinin G2 OS=Glycine max GN=Gy2 PE=1 SV=2	749.048	2244.12	3	2244.12	0.0051	160	178	A	VSIIDTNSLENQLDQMPRR	F
P04405	sp|P04405|GLYG2_SOYBN Glycinin G2 OS=Glycine max GN=Gy2 PE=1 SV=2	570.038	2276.12	4	2276.12	-0.0004	161	179	V	SIIDTNSLENQLDQMPRRF	Y
P04405	sp|P04405|GLYG2_SOYBN Glycinin G2 OS=Glycine max GN=Gy2 PE=1 SV=2	759.715	2276.12	3	2276.12	-0.0003	161	179	V	SIIDTNSLENQLDQMPRRF	Y
P04405	sp|P04405|GLYG2_SOYBN Glycinin G2 OS=Glycine max GN=Gy2 PE=1 SV=2	1139.07	2276.13	2	2276.12	0.009	161	179	V	SIIDTNSLENQLDQMPRRF	Y
P04405	sp|P04405|GLYG2_SOYBN Glycinin G2 OS=Glycine max GN=Gy2 PE=1 SV=2	1173.06	2344.1	2	2344.1	0.0032	233	253	V	NMQIVRNLQGENEEEDSGAIV	T
P04405	sp|P04405|GLYG2_SOYBN Glycinin G2 OS=Glycine max GN=Gy2 PE=1 SV=2	792.739	2375.19	3	2375.19	0.0038	160	179	A	VSIIDTNSLENQLDQMPRRF	Y
P04405	sp|P04405|GLYG2_SOYBN Glycinin G2 OS=Glycine max GN=Gy2 PE=1 SV=2	795.752	2384.24	3	2384.23	0.0004	463	482	R	QVKNNNPFSFLVPPQESQRR	A
P04405	sp|P04405|GLYG2_SOYBN Glycinin G2 OS=Glycine max GN=Gy2 PE=1 SV=2	597.066	2384.24	4	2384.23	0.0016	463	482	R	QVKNNNPFSFLVPPQESQRR	A
P04405	sp|P04405|GLYG2_SOYBN Glycinin G2 OS=Glycine max GN=Gy2 PE=1 SV=2	814.069	2439.19	3	2439.19	0.0004	161	180	V	SIIDTNSLENQLDQMPRRFY	L
P04405	sp|P04405|GLYG2_SOYBN Glycinin G2 OS=Glycine max GN=Gy2 PE=1 SV=2	819.431	2455.27	3	2455.27	0.0004	463	483	R	QVKNNNPFSFLVPPQESQRRA	V
P04405	sp|P04405|GLYG2_SOYBN Glycinin G2 OS=Glycine max GN=Gy2 PE=1 SV=2	1251.1	2500.19	2	2500.19	0.0078	231	253	F	GVNMQIVRNLQGENEEEDSGAIV	T
P04405	sp|P04405|GLYG2_SOYBN Glycinin G2 OS=Glycine max GN=Gy2 PE=1 SV=2	847.093	2538.26	3	2538.25	0.0038	160	180	A	VSIIDTNSLENQLDQMPRRFY	L
P04405	sp|P04405|GLYG2_SOYBN Glycinin G2 OS=Glycine max GN=Gy2 PE=1 SV=2	851.766	2552.28	3	2552.27	0.0069	161	181	V	SIIDTNSLENQLDQMPRRFYL	A
P04405	sp|P04405|GLYG2_SOYBN Glycinin G2 OS=Glycine max GN=Gy2 PE=1 SV=2	918.116	2751.33	3	2751.32	0.0063	181	204	Y	LAGNQEQEFLKYQQQQQGGSQSQK	G
P04405	sp|P04405|GLYG2_SOYBN Glycinin G2 OS=Glycine max GN=Gy2 PE=1 SV=2	934.811	2801.41	3	2801.41	0.0051	310	335	M	RLRQNIGQNSSPDIYNPQAGSITTAT	S
P04405	sp|P04405|GLYG2_SOYBN Glycinin G2 OS=Glycine max GN=Gy2 PE=1 SV=2	728.379	2909.49	4	2909.48	0.0023	238	265	V	RNLQGENEEEDSGAIVTVKGGLRVTAPA	M
P04405	sp|P04405|GLYG2_SOYBN Glycinin G2 OS=Glycine max GN=Gy2 PE=1 SV=2	998.151	2991.43	3	2991.42	0.0079	227	253	L	KEAFGVNMQIVRNLQGENEEEDSGAIV	T
P04405	sp|P04405|GLYG2_SOYBN Glycinin G2 OS=Glycine max GN=Gy2 PE=1 SV=2	1024.87	3071.6	3	3071.6	-0.0001	425	453	F	KTNDRPSIGNLAGANSLLNALPEEVIQHT	F
P04405	sp|P04405|GLYG2_SOYBN Glycinin G2 OS=Glycine max GN=Gy2 PE=1 SV=2	768.908	3071.6	4	3071.6	0.0018	425	453	F	KTNDRPSIGNLAGANSLLNALPEEVIQHT	F
P04405	sp|P04405|GLYG2_SOYBN Glycinin G2 OS=Glycine max GN=Gy2 PE=1 SV=2	789.42	3153.65	4	3153.64	0.0067	455	481	F	NLKSQQARQVKNNNPFSFLVPPQESQR	R
P04405	sp|P04405|GLYG2_SOYBN Glycinin G2 OS=Glycine max GN=Gy2 PE=1 SV=2	1102.91	3305.71	3	3305.7	0.0112	423	453	V	SFKTNDRPSIGNLAGANSLLNALPEEVIQHT	F
P04405	sp|P04405|GLYG2_SOYBN Glycinin G2 OS=Glycine max GN=Gy2 PE=1 SV=2	828.444	3309.75	4	3309.74	0.003	455	482	F	NLKSQQARQVKNNNPFSFLVPPQESQRR	A
P04405	sp|P04405|GLYG2_SOYBN Glycinin G2 OS=Glycine max GN=Gy2 PE=1 SV=2	852.201	3404.78	4	3404.77	0.0075	422	453	Y	VSFKTNDRPSIGNLAGANSLLNALPEEVIQHT	F
P04405	sp|P04405|GLYG2_SOYBN Glycinin G2 OS=Glycine max GN=Gy2 PE=1 SV=2	712.582	3557.88	5	3557.86	0.0153	453	482	H	TFNLKSQQARQVKNNNPFSFLVPPQESQRR	A
P04776	sp|P04776|GLYG1_SOYBN Glycinin G1 OS=Glycine max GN=GY1 PE=1 SV=2	444.727	887.439	2	887.439	0.0001	225	231	F	TLEFLEH	A
P04776	sp|P04776|GLYG1_SOYBN Glycinin G1 OS=Glycine max GN=GY1 PE=1 SV=2	480.245	958.476	2	958.476	0.0001	225	232	F	TLEFLEHA	F
P04776	sp|P04776|GLYG1_SOYBN Glycinin G1 OS=Glycine max GN=GY1 PE=1 SV=2	577.356	1152.7	2	1152.7	0.0005	384	394	Y	ALNGRALIQVV	N
P04776	sp|P04776|GLYG1_SOYBN Glycinin G1 OS=Glycine max GN=GY1 PE=1 SV=2	394.56	1180.66	3	1180.66	0.0003	483	492	F	LVPPQESQKR	A
P04776	sp|P04776|GLYG1_SOYBN Glycinin G1 OS=Glycine max GN=GY1 PE=1 SV=2	622.781	1243.55	2	1243.55	-0.0002	423	432	A	RSQSDNFEYV	S
P04776	sp|P04776|GLYG1_SOYBN Glycinin G1 OS=Glycine max GN=GY1 PE=1 SV=2	434.247	1299.72	3	1299.72	0.0001	481	491	F	KFLVPPQESQK	R
P04776	sp|P04776|GLYG1_SOYBN Glycinin G1 OS=Glycine max GN=GY1 PE=1 SV=2	650.867	1299.72	2	1299.72	0.0007	481	491	F	KFLVPPQESQK	R
P04776	sp|P04776|GLYG1_SOYBN Glycinin G1 OS=Glycine max GN=GY1 PE=1 SV=2	658.3	1314.59	2	1314.58	0.0015	422	432	A	ARSQSDNFEYV	S
P04776	sp|P04776|GLYG1_SOYBN Glycinin G1 OS=Glycine max GN=GY1 PE=1 SV=2	666.297	1330.58	2	1330.58	0.0012	423	433	A	RSQSDNFEYVS	F
P04776	sp|P04776|GLYG1_SOYBN Glycinin G1 OS=Glycine max GN=GY1 PE=1 SV=2	666.352	1330.69	2	1330.69	0.0007	135	146	Y	NFREGDLIAVPT	G
P04776	sp|P04776|GLYG1_SOYBN Glycinin G1 OS=Glycine max GN=GY1 PE=1 SV=2	706.411	1410.81	2	1410.81	-0.0003	257	270	V	TVKGGLSVIKPPTD	E
P04776	sp|P04776|GLYG1_SOYBN Glycinin G1 OS=Glycine max GN=GY1 PE=1 SV=2	364.962	1455.82	4	1455.82	0	481	492	F	KFLVPPQESQKR	A
P04776	sp|P04776|GLYG1_SOYBN Glycinin G1 OS=Glycine max GN=GY1 PE=1 SV=2	486.281	1455.82	3	1455.82	0.0002	481	492	F	KFLVPPQESQKR	A
P04776	sp|P04776|GLYG1_SOYBN Glycinin G1 OS=Glycine max GN=GY1 PE=1 SV=2	728.917	1455.82	2	1455.82	0.0005	481	492	F	KFLVPPQESQKR	A
P04776	sp|P04776|GLYG1_SOYBN Glycinin G1 OS=Glycine max GN=GY1 PE=1 SV=2	739.832	1477.65	2	1477.65	0.0017	423	434	A	RSQSDNFEYVSF	K
P04776	sp|P04776|GLYG1_SOYBN Glycinin G1 OS=Glycine max GN=GY1 PE=1 SV=2	744.397	1486.78	2	1486.78	0.0009	135	148	Y	NFREGDLIAVPTGV	A
P04776	sp|P04776|GLYG1_SOYBN Glycinin G1 OS=Glycine max GN=GY1 PE=1 SV=2	747.883	1493.75	2	1493.75	0.0006	134	146	I	YNFREGDLIAVPT	G
P04776	sp|P04776|GLYG1_SOYBN Glycinin G1 OS=Glycine max GN=GY1 PE=1 SV=2	382.722	1526.86	4	1526.86	0.0004	481	493	F	KFLVPPQESQKRA	V
P04776	sp|P04776|GLYG1_SOYBN Glycinin G1 OS=Glycine max GN=GY1 PE=1 SV=2	509.96	1526.86	3	1526.86	0.0008	481	493	F	KFLVPPQESQKRA	V
P04776	sp|P04776|GLYG1_SOYBN Glycinin G1 OS=Glycine max GN=GY1 PE=1 SV=2	512.596	1534.77	3	1534.77	0.0005	225	237	F	TLEFLEHAFSVDK	Q
P04776	sp|P04776|GLYG1_SOYBN Glycinin G1 OS=Glycine max GN=GY1 PE=1 SV=2	792.886	1583.76	2	1583.76	0	419	432	F	VVAARSQSDNFEYV	S
P04776	sp|P04776|GLYG1_SOYBN Glycinin G1 OS=Glycine max GN=GY1 PE=1 SV=2	836.402	1670.79	2	1670.79	0.0002	419	433	F	VVAARSQSDNFEYVS	F
P04776	sp|P04776|GLYG1_SOYBN Glycinin G1 OS=Glycine max GN=GY1 PE=1 SV=2	872.955	1743.89	2	1743.89	0.0001	135	150	Y	NFREGDLIAVPTGVAW	W
P04776	sp|P04776|GLYG1_SOYBN Glycinin G1 OS=Glycine max GN=GY1 PE=1 SV=2	908.979	1815.94	2	1815.94	0.0042	435	452	F	KTNDTPMIGTLAGANSLL	N
P04776	sp|P04776|GLYG1_SOYBN Glycinin G1 OS=Glycine max GN=GY1 PE=1 SV=2	965.996	1929.98	2	1929.97	0.0034	135	151	Y	NFREGDLIAVPTGVAWW	M
P04776	sp|P04776|GLYG1_SOYBN Glycinin G1 OS=Glycine max GN=GY1 PE=1 SV=2	494.768	1975.04	4	1975.04	-0.0002	225	241	F	TLEFLEHAFSVDKQIAK	N
P04776	sp|P04776|GLYG1_SOYBN Glycinin G1 OS=Glycine max GN=GY1 PE=1 SV=2	659.355	1975.04	3	1975.04	0.0011	225	241	F	TLEFLEHAFSVDKQIAK	N
P04776	sp|P04776|GLYG1_SOYBN Glycinin G1 OS=Glycine max GN=GY1 PE=1 SV=2	672.363	2014.07	3	2014.06	0.0033	475	491	I	KNNNPFKFLVPPQESQK	R
P04776	sp|P04776|GLYG1_SOYBN Glycinin G1 OS=Glycine max GN=GY1 PE=1 SV=2	543.549	2170.17	4	2170.16	0.0013	475	492	I	KNNNPFKFLVPPQESQKR	A
P04776	sp|P04776|GLYG1_SOYBN Glycinin G1 OS=Glycine max GN=GY1 PE=1 SV=2	748.075	2241.2	3	2241.2	0.0023	475	493	I	KNNNPFKFLVPPQESQKRA	V
P04776	sp|P04776|GLYG1_SOYBN Glycinin G1 OS=Glycine max GN=GY1 PE=1 SV=2	778.037	2331.09	3	2331.09	0.0012	184	203	Y	LAGNQEQEFLKYQQEQGGHQ	S
P04776	sp|P04776|GLYG1_SOYBN Glycinin G1 OS=Glycine max GN=GY1 PE=1 SV=2	805.395	2413.16	3	2413.16	0.0012	322	344	L	RHNIGQTSSPDIYNPQAGSVTTA	T
P04776	sp|P04776|GLYG1_SOYBN Glycinin G1 OS=Glycine max GN=GY1 PE=1 SV=2	611.317	2441.24	4	2441.24	0.0002	234	256	F	SVDKQIAKNLQGENEGEDKGAIV	T
P04776	sp|P04776|GLYG1_SOYBN Glycinin G1 OS=Glycine max GN=GY1 PE=1 SV=2	814.755	2441.24	3	2441.24	0.0025	234	256	F	SVDKQIAKNLQGENEGEDKGAIV	T
P04776	sp|P04776|GLYG1_SOYBN Glycinin G1 OS=Glycine max GN=GY1 PE=1 SV=2	621.593	2482.34	4	2482.34	-0.001	473	493	R	QIKNNNPFKFLVPPQESQKRA	V
P04776	sp|P04776|GLYG1_SOYBN Glycinin G1 OS=Glycine max GN=GY1 PE=1 SV=2	832.392	2494.16	3	2494.15	0.0037	183	203	F	YLAGNQEQEFLKYQQEQGGHQ	S
P04776	sp|P04776|GLYG1_SOYBN Glycinin G1 OS=Glycine max GN=GY1 PE=1 SV=2	839.079	2514.21	3	2514.21	0.0045	322	345	L	RHNIGQTSSPDIYNPQAGSVTTAT	S
P04776	sp|P04776|GLYG1_SOYBN Glycinin G1 OS=Glycine max GN=GY1 PE=1 SV=2	855.45	2563.33	3	2563.32	0.0048	257	279	V	TVKGGLSVIKPPTDEQQQRPQEE	E
P04776	sp|P04776|GLYG1_SOYBN Glycinin G1 OS=Glycine max GN=GY1 PE=1 SV=2	881.461	2641.36	3	2641.36	0.0038	234	258	F	SVDKQIAKNLQGENEGEDKGAIVTV	K
P04776	sp|P04776|GLYG1_SOYBN Glycinin G1 OS=Glycine max GN=GY1 PE=1 SV=2	895.125	2682.35	3	2682.35	0.0058	320	344	M	RLRHNIGQTSSPDIYNPQAGSVTTA	T
P04776	sp|P04776|GLYG1_SOYBN Glycinin G1 OS=Glycine max GN=GY1 PE=1 SV=2	732.37	2925.45	4	2925.45	0.0019	230	256	L	EHAFSVDKQIAKNLQGENEGEDKGAIV	T
P04776	sp|P04776|GLYG1_SOYBN Glycinin G1 OS=Glycine max GN=GY1 PE=1 SV=2	988.464	2962.37	3	2962.38	-0.0057	423	449	A	RSQSDNFEYVSFKTNDTPMIGTLAGAN	S
P04776	sp|P04776|GLYG1_SOYBN Glycinin G1 OS=Glycine max GN=GY1 PE=1 SV=2	1022.19	3063.56	3	3063.55	0.0023	435	463	F	KTNDTPMIGTLAGANSLLNALPEEVIQHT	F
P04776	sp|P04776|GLYG1_SOYBN Glycinin G1 OS=Glycine max GN=GY1 PE=1 SV=2	1061.25	3180.72	3	3180.72	0.0031	465	491	F	NLKSQQARQIKNNNPFKFLVPPQESQK	R
P04776	sp|P04776|GLYG1_SOYBN Glycinin G1 OS=Glycine max GN=GY1 PE=1 SV=2	1065.89	3194.64	3	3194.63	0.0073	435	464	F	KTNDTPMIGTLAGANSLLNALPEEVIQHTF	N
P04776	sp|P04776|GLYG1_SOYBN Glycinin G1 OS=Glycine max GN=GY1 PE=1 SV=2	1100.23	3297.66	3	3297.66	0.005	433	463	V	SFKTNDTPMIGTLAGANSLLNALPEEVIQHT	F
P04776	sp|P04776|GLYG1_SOYBN Glycinin G1 OS=Glycine max GN=GY1 PE=1 SV=2	852.971	3407.85	4	3407.85	0.0012	465	493	F	NLKSQQARQIKNNNPFKFLVPPQESQKRA	V
P04776	sp|P04776|GLYG1_SOYBN Glycinin G1 OS=Glycine max GN=GY1 PE=1 SV=2	682.578	3407.86	5	3407.85	0.0014	465	493	F	NLKSQQARQIKNNNPFKFLVPPQESQKRA	V
P04776	sp|P04776|GLYG1_SOYBN Glycinin G1 OS=Glycine max GN=GY1 PE=1 SV=2	1136.96	3407.86	3	3407.85	0.0054	465	493	F	NLKSQQARQIKNNNPFKFLVPPQESQKRA	V
P04776	sp|P04776|GLYG1_SOYBN Glycinin G1 OS=Glycine max GN=GY1 PE=1 SV=2	883.2	3528.77	4	3528.77	-0.0019	225	256	F	TLEFLEHAFSVDKQIAKNLQGENEGEDKGAIV	T
P04776	sp|P04776|GLYG1_SOYBN Glycinin G1 OS=Glycine max GN=GY1 PE=1 SV=2	706.762	3528.78	5	3528.77	0.0017	225	256	F	TLEFLEHAFSVDKQIAKNLQGENEGEDKGAIV	T
C0KG62	tr|C0KG62|C0KG62_SOYBN Mutant glycinin A3B4 OS=Glycine max PE=2 SV=1	571.818	1141.62	2	1141.62	0.0005	496	505	Y	NLGQSQVRQL	K
C0KG62	tr|C0KG62|C0KG62_SOYBN Mutant glycinin A3B4 OS=Glycine max PE=2 SV=1	586.817	1171.62	2	1171.62	0.0005	484	494	F	RAIPSEVLSNS	Y
C0KG62	tr|C0KG62|C0KG62_SOYBN Mutant glycinin A3B4 OS=Glycine max PE=2 SV=1	637.331	1272.65	2	1272.65	0.0005	506	517	L	KYQGNSGPLVNP	Q
C0KG62	tr|C0KG62|C0KG62_SOYBN Mutant glycinin A3B4 OS=Glycine max PE=2 SV=1	646.81	1291.61	2	1291.6	0.0006	189	200	Y	LAGNPDIEHPET	M
C0KG62	tr|C0KG62|C0KG62_SOYBN Mutant glycinin A3B4 OS=Glycine max PE=2 SV=1	668.349	1334.68	2	1334.68	0.0008	484	495	F	RAIPSEVLSNSY	N
C0KG62	tr|C0KG62|C0KG62_SOYBN Mutant glycinin A3B4 OS=Glycine max PE=2 SV=1	672.836	1343.66	2	1343.66	-0.0006	177	187	F	NNQLDQNPRVF	Y
C0KG62	tr|C0KG62|C0KG62_SOYBN Mutant glycinin A3B4 OS=Glycine max PE=2 SV=1	680.324	1358.63	2	1358.63	0.0003	175	185	S	NFNNQLDQNPR	V
C0KG62	tr|C0KG62|C0KG62_SOYBN Mutant glycinin A3B4 OS=Glycine max PE=2 SV=1	728.341	1454.67	2	1454.67	-0.001	188	200	F	YLAGNPDIEHPET	M
C0KG62	tr|C0KG62|C0KG62_SOYBN Mutant glycinin A3B4 OS=Glycine max PE=2 SV=1	729.858	1457.7	2	1457.7	0.0009	175	186	S	NFNNQLDQNPRV	F
C0KG62	tr|C0KG62|C0KG62_SOYBN Mutant glycinin A3B4 OS=Glycine max PE=2 SV=1	754.369	1506.72	2	1506.72	0.0015	177	188	F	NNQLDQNPRVFY	L
C0KG62	tr|C0KG62|C0KG62_SOYBN Mutant glycinin A3B4 OS=Glycine max PE=2 SV=1	803.394	1604.77	2	1604.77	0.0031	175	187	S	NFNNQLDQNPRVF	Y
C0KG62	tr|C0KG62|C0KG62_SOYBN Mutant glycinin A3B4 OS=Glycine max PE=2 SV=1	840.909	1679.8	2	1679.8	0.0024	237	251	F	LAQSFNTNEDTAEKL	R
C0KG62	tr|C0KG62|C0KG62_SOYBN Mutant glycinin A3B4 OS=Glycine max PE=2 SV=1	884.925	1767.83	2	1767.83	0.0018	175	188	S	NFNNQLDQNPRVFY	L
C0KG62	tr|C0KG62|C0KG62_SOYBN Mutant glycinin A3B4 OS=Glycine max PE=2 SV=1	937.955	1873.9	2	1873.89	0.0041	171	186	L	LDTSNFNNQLDQNPRV	F
C0KG62	tr|C0KG62|C0KG62_SOYBN Mutant glycinin A3B4 OS=Glycine max PE=2 SV=1	954.948	1907.88	2	1907.88	0.0054	172	187	L	DTSNFNNQLDQNPRVF	Y
C0KG62	tr|C0KG62|C0KG62_SOYBN Mutant glycinin A3B4 OS=Glycine max PE=2 SV=1	659.321	1974.94	3	1974.94	0.0007	169	185	I	SLLDTSNFNNQLDQNPR	V
C0KG62	tr|C0KG62|C0KG62_SOYBN Mutant glycinin A3B4 OS=Glycine max PE=2 SV=1	988.478	1974.94	2	1974.94	0.0022	169	185	I	SLLDTSNFNNQLDQNPR	V
C0KG62	tr|C0KG62|C0KG62_SOYBN Mutant glycinin A3B4 OS=Glycine max PE=2 SV=1	994.495	1986.97	2	1986.98	-0.0013	170	186	S	LLDTSNFNNQLDQNPRV	F
C0KG62	tr|C0KG62|C0KG62_SOYBN Mutant glycinin A3B4 OS=Glycine max PE=2 SV=1	689.664	2065.97	3	2065.97	0.0008	233	250	F	SKHFLAQSFNTNEDTAEK	L
C0KG62	tr|C0KG62|C0KG62_SOYBN Mutant glycinin A3B4 OS=Glycine max PE=2 SV=1	692.343	2074.01	3	2074.01	-0.0005	169	186	I	SLLDTSNFNNQLDQNPRV	F
C0KG62	tr|C0KG62|C0KG62_SOYBN Mutant glycinin A3B4 OS=Glycine max PE=2 SV=1	1038.01	2074.01	2	2074.01	0.0024	169	186	I	SLLDTSNFNNQLDQNPRV	F
C0KG62	tr|C0KG62|C0KG62_SOYBN Mutant glycinin A3B4 OS=Glycine max PE=2 SV=1	545.771	2179.06	4	2179.05	0.0006	233	251	F	SKHFLAQSFNTNEDTAEKL	R
C0KG62	tr|C0KG62|C0KG62_SOYBN Mutant glycinin A3B4 OS=Glycine max PE=2 SV=1	727.359	2179.06	3	2179.05	0.0007	233	251	F	SKHFLAQSFNTNEDTAEKL	R
C0KG62	tr|C0KG62|C0KG62_SOYBN Mutant glycinin A3B4 OS=Glycine max PE=2 SV=1	730.038	2187.09	3	2187.09	0.0008	168	186	A	ISLLDTSNFNNQLDQNPRV	F
C0KG62	tr|C0KG62|C0KG62_SOYBN Mutant glycinin A3B4 OS=Glycine max PE=2 SV=1	1094.56	2187.1	2	2187.09	0.0075	168	186	A	ISLLDTSNFNNQLDQNPRV	F
C0KG62	tr|C0KG62|C0KG62_SOYBN Mutant glycinin A3B4 OS=Glycine max PE=2 SV=1	1111.55	2221.08	2	2221.08	0.0002	169	187	I	SLLDTSNFNNQLDQNPRVF	Y
C0KG62	tr|C0KG62|C0KG62_SOYBN Mutant glycinin A3B4 OS=Glycine max PE=2 SV=1	741.366	2221.08	3	2221.08	0.0008	169	187	I	SLLDTSNFNNQLDQNPRVF	Y
C0KG62	tr|C0KG62|C0KG62_SOYBN Mutant glycinin A3B4 OS=Glycine max PE=2 SV=1	1168.09	2334.17	2	2334.16	0.0059	168	187	A	ISLLDTSNFNNQLDQNPRVF	Y
C0KG62	tr|C0KG62|C0KG62_SOYBN Mutant glycinin A3B4 OS=Glycine max PE=2 SV=1	1193.08	2384.15	2	2384.14	0.0074	169	188	I	SLLDTSNFNNQLDQNPRVFY	L
C0KG62	tr|C0KG62|C0KG62_SOYBN Mutant glycinin A3B4 OS=Glycine max PE=2 SV=1	799.76	2396.26	3	2396.26	0.002	496	517	Y	NLGQSQVRQLKYQGNSGPLVNP	Q
C0KG62	tr|C0KG62|C0KG62_SOYBN Mutant glycinin A3B4 OS=Glycine max PE=2 SV=1	1199.14	2396.26	2	2396.26	0.0085	496	517	Y	NLGQSQVRQLKYQGNSGPLVNP	Q
C0KG62	tr|C0KG62|C0KG62_SOYBN Mutant glycinin A3B4 OS=Glycine max PE=2 SV=1	820.44	2458.3	3	2458.29	0.0048	484	505	F	RAIPSEVLSNSYNLGQSQVRQL	K
C0KG62	tr|C0KG62|C0KG62_SOYBN Mutant glycinin A3B4 OS=Glycine max PE=2 SV=1	1249.62	2497.23	2	2497.22	0.0083	169	189	I	SLLDTSNFNNQLDQNPRVFYL	A
C0KG62	tr|C0KG62|C0KG62_SOYBN Mutant glycinin A3B4 OS=Glycine max PE=2 SV=1	741.579	3702.86	5	3702.86	-0.0001	233	264	F	SKHFLAQSFNTNEDTAEKLRSPDDERKQIVTV	E
C0KG62	tr|C0KG62|C0KG62_SOYBN Mutant glycinin A3B4 OS=Glycine max PE=2 SV=1	1238.66	3712.95	3	3712.93	0.0236	484	517	F	RAIPSEVLSNSYNLGQSQVRQLKYQGNSGPLVNP	Q
P11828	sp|P11828|GLYG3_SOYBN Glycinin G3 OS=Glycine max GN=GY3 PE=3 SV=1	602.786	1203.56	2	1203.56	0.0012	221	231	L	SGFAPEFLEHA	F
P11828	sp|P11828|GLYG3_SOYBN Glycinin G3 OS=Glycine max GN=GY3 PE=3 SV=1	574.627	1720.86	3	1720.86	0.0006	131	145	I	YHFREGDLIAVPTGF	A
P11828	sp|P11828|GLYG3_SOYBN Glycinin G3 OS=Glycine max GN=GY3 PE=3 SV=1	886.404	1770.79	2	1770.79	0.002	146	160	F	AYWMYNNEDTPVVAV	S
P11828	sp|P11828|GLYG3_SOYBN Glycinin G3 OS=Glycine max GN=GY3 PE=3 SV=1	988.449	1974.88	2	1974.88	0.0006	144	160	T	GFAYWMYNNEDTPVVAV	S
P11828	sp|P11828|GLYG3_SOYBN Glycinin G3 OS=Glycine max GN=GY3 PE=3 SV=1	666.315	1995.92	3	1995.92	0.0003	164	179	I	DTNSFQNQLDQMPRRF	Y
P11828	sp|P11828|GLYG3_SOYBN Glycinin G3 OS=Glycine max GN=GY3 PE=3 SV=1	669.659	2005.95	3	2005.95	0.0012	161	177	V	SLIDTNSFQNQLDQMPR	R
P11828	sp|P11828|GLYG3_SOYBN Glycinin G3 OS=Glycine max GN=GY3 PE=3 SV=1	1003.99	2005.96	2	2005.95	0.0049	161	177	V	SLIDTNSFQNQLDQMPR	R
P11828	sp|P11828|GLYG3_SOYBN Glycinin G3 OS=Glycine max GN=GY3 PE=3 SV=1	721.692	2162.05	3	2162.05	0.0011	161	178	V	SLIDTNSFQNQLDQMPRR	F
P11828	sp|P11828|GLYG3_SOYBN Glycinin G3 OS=Glycine max GN=GY3 PE=3 SV=1	770.715	2309.12	3	2309.12	0.0017	161	179	V	SLIDTNSFQNQLDQMPRRF	Y
P11828	sp|P11828|GLYG3_SOYBN Glycinin G3 OS=Glycine max GN=GY3 PE=3 SV=1	803.738	2408.19	3	2408.19	0.0009	160	179	A	VSLIDTNSFQNQLDQMPRRF	Y
A5YJW2	tr|A5YJW2|A5YJW2_SOYBN LYK4 OS=Glycine max GN=LYK4 PE=4 SV=1	532.78	1063.55	2	1063.56	-0.0092	326	335	S	EIISGIAQSF	K
Q3V5S6	tr|Q3V5S6|Q3V5S6_SOYBN Beta-conglycinin alpha subunit OS=Glycine max GN=CG-alpha-1 PE=2 SV=1	624.341	1246.67	2	1246.67	0.0005	334	344	Y	LQGFSRNILEA	S
Q3V5S6	tr|Q3V5S6|Q3V5S6_SOYBN Beta-conglycinin alpha subunit OS=Glycine max GN=CG-alpha-1 PE=2 SV=1	638.805	1275.6	2	1275.6	0.0002	528	538	I	GINAENNQRNF	L
Q3V5S6	tr|Q3V5S6|Q3V5S6_SOYBN Beta-conglycinin alpha subunit OS=Glycine max GN=CG-alpha-1 PE=2 SV=1	653.835	1305.66	2	1305.66	-0.0007	497	507	Y	RAELSEQDIFV	I
Q3V5S6	tr|Q3V5S6|Q3V5S6_SOYBN Beta-conglycinin alpha subunit OS=Glycine max GN=CG-alpha-1 PE=2 SV=1	438.91	1313.71	3	1313.71	-0.0002	310	321	L	AIPVNKPGRFES	F
Q3V5S6	tr|Q3V5S6|Q3V5S6_SOYBN Beta-conglycinin alpha subunit OS=Glycine max GN=CG-alpha-1 PE=2 SV=1	657.863	1313.71	2	1313.71	0.0022	310	321	L	AIPVNKPGRFES	F
Q3V5S6	tr|Q3V5S6|Q3V5S6_SOYBN Beta-conglycinin alpha subunit OS=Glycine max GN=CG-alpha-1 PE=2 SV=1	458.558	1372.65	3	1372.65	0.0002	345	355	A	SYDTKFEEINK	V
Q3V5S6	tr|Q3V5S6|Q3V5S6_SOYBN Beta-conglycinin alpha subunit OS=Glycine max GN=CG-alpha-1 PE=2 SV=1	687.333	1372.65	2	1372.65	0.0014	345	355	A	SYDTKFEEINK	V
Q3V5S6	tr|Q3V5S6|Q3V5S6_SOYBN Beta-conglycinin alpha subunit OS=Glycine max GN=CG-alpha-1 PE=2 SV=1	698.863	1395.71	2	1395.71	0.0013	295	306	Y	VVNPDNNENLRL	I
Q3V5S6	tr|Q3V5S6|Q3V5S6_SOYBN Beta-conglycinin alpha subunit OS=Glycine max GN=CG-alpha-1 PE=2 SV=1	480.913	1439.72	3	1439.72	0.0001	199	210	F	GSNRFETLFKNQ	Y
Q3V5S6	tr|Q3V5S6|Q3V5S6_SOYBN Beta-conglycinin alpha subunit OS=Glycine max GN=CG-alpha-1 PE=2 SV=1	486.267	1455.78	3	1455.78	0.0009	278	291	Y	RLQSGDALRVPSGT	T
Q3V5S6	tr|Q3V5S6|Q3V5S6_SOYBN Beta-conglycinin alpha subunit OS=Glycine max GN=CG-alpha-1 PE=2 SV=1	730.866	1459.72	2	1459.72	0.001	526	538	F	AIGINAENNQRNF	L
Q3V5S6	tr|Q3V5S6|Q3V5S6_SOYBN Beta-conglycinin alpha subunit OS=Glycine max GN=CG-alpha-1 PE=2 SV=1	487.933	1460.78	3	1460.78	0.0008	310	322	L	AIPVNKPGRFESF	F
Q3V5S6	tr|Q3V5S6|Q3V5S6_SOYBN Beta-conglycinin alpha subunit OS=Glycine max GN=CG-alpha-1 PE=2 SV=1	745.386	1488.76	2	1488.76	0.0007	578	590	Y	FVDAQPKKKEEGN	K
Q3V5S6	tr|Q3V5S6|Q3V5S6_SOYBN Beta-conglycinin alpha subunit OS=Glycine max GN=CG-alpha-1 PE=2 SV=1	755.405	1508.8	2	1508.79	0.001	295	307	Y	VVNPDNNENLRLI	T
Q3V5S6	tr|Q3V5S6|Q3V5S6_SOYBN Beta-conglycinin alpha subunit OS=Glycine max GN=CG-alpha-1 PE=2 SV=1	510.288	1527.84	3	1527.84	0.0002	308	321	I	TLAIPVNKPGRFES	F
Q3V5S6	tr|Q3V5S6|Q3V5S6_SOYBN Beta-conglycinin alpha subunit OS=Glycine max GN=CG-alpha-1 PE=2 SV=1	764.929	1527.84	2	1527.84	0.0021	308	321	I	TLAIPVNKPGRFES	F
Q3V5S6	tr|Q3V5S6|Q3V5S6_SOYBN Beta-conglycinin alpha subunit OS=Glycine max GN=CG-alpha-1 PE=2 SV=1	771.892	1541.77	2	1541.77	0.0002	540	554	L	AGSQDNVISQIPSQV	Q
Q3V5S6	tr|Q3V5S6|Q3V5S6_SOYBN Beta-conglycinin alpha subunit OS=Glycine max GN=CG-alpha-1 PE=2 SV=1	518.283	1551.83	3	1551.83	0.0011	424	436	F	EITPEKNPQLRDL	D
Q3V5S6	tr|Q3V5S6|Q3V5S6_SOYBN Beta-conglycinin alpha subunit OS=Glycine max GN=CG-alpha-1 PE=2 SV=1	779.421	1556.83	2	1556.83	0.0012	278	292	Y	RLQSGDALRVPSGTT	Y
Q3V5S6	tr|Q3V5S6|Q3V5S6_SOYBN Beta-conglycinin alpha subunit OS=Glycine max GN=CG-alpha-1 PE=2 SV=1	780.393	1558.77	2	1558.77	-0.0035	294	306	Y	YVVNPDNNENLRL	I
Q3V5S6	tr|Q3V5S6|Q3V5S6_SOYBN Beta-conglycinin alpha subunit OS=Glycine max GN=CG-alpha-1 PE=2 SV=1	787.408	1572.8	2	1572.8	0.0003	526	539	F	AIGINAENNQRNFL	A
Q3V5S6	tr|Q3V5S6|Q3V5S6_SOYBN Beta-conglycinin alpha subunit OS=Glycine max GN=CG-alpha-1 PE=2 SV=1	793.409	1584.8	2	1584.8	-0.0012	345	357	A	SYDTKFEEINKVL	F
Q3V5S6	tr|Q3V5S6|Q3V5S6_SOYBN Beta-conglycinin alpha subunit OS=Glycine max GN=CG-alpha-1 PE=2 SV=1	794.423	1586.83	2	1586.83	0.0012	497	510	Y	RAELSEQDIFVIPA	G
Q3V5S6	tr|Q3V5S6|Q3V5S6_SOYBN Beta-conglycinin alpha subunit OS=Glycine max GN=CG-alpha-1 PE=2 SV=1	544.613	1630.82	3	1630.82	-0.0002	221	233	F	NQRSPQLQNLRDY	R
Q3V5S6	tr|Q3V5S6|Q3V5S6_SOYBN Beta-conglycinin alpha subunit OS=Glycine max GN=CG-alpha-1 PE=2 SV=1	551.614	1651.82	3	1651.82	0.0006	577	590	S	YFVDAQPKKKEEGN	K
Q3V5S6	tr|Q3V5S6|Q3V5S6_SOYBN Beta-conglycinin alpha subunit OS=Glycine max GN=CG-alpha-1 PE=2 SV=1	828.434	1654.85	2	1654.85	0.0016	539	554	F	LAGSQDNVISQIPSQV	Q
Q3V5S6	tr|Q3V5S6|Q3V5S6_SOYBN Beta-conglycinin alpha subunit OS=Glycine max GN=CG-alpha-1 PE=2 SV=1	836.937	1671.86	2	1671.86	0.002	294	307	Y	YVVNPDNNENLRLI	T
Q3V5S6	tr|Q3V5S6|Q3V5S6_SOYBN Beta-conglycinin alpha subunit OS=Glycine max GN=CG-alpha-1 PE=2 SV=1	559.311	1674.91	3	1674.91	0.0012	308	322	I	TLAIPVNKPGRFESF	F
Q3V5S6	tr|Q3V5S6|Q3V5S6_SOYBN Beta-conglycinin alpha subunit OS=Glycine max GN=CG-alpha-1 PE=2 SV=1	567.648	1699.92	3	1699.92	-0.0007	562	576	G	SAQAVEKLLKNQRES	Y
Q3V5S6	tr|Q3V5S6|Q3V5S6_SOYBN Beta-conglycinin alpha subunit OS=Glycine max GN=CG-alpha-1 PE=2 SV=1	567.649	1699.93	3	1699.93	0.0002	558	573	L	AFPGSAQAVEKLLKNQ	R
Q3V5S6	tr|Q3V5S6|Q3V5S6_SOYBN Beta-conglycinin alpha subunit OS=Glycine max GN=CG-alpha-1 PE=2 SV=1	574.304	1719.89	3	1719.89	0	278	293	Y	RLQSGDALRVPSGTTY	Y
Q3V5S6	tr|Q3V5S6|Q3V5S6_SOYBN Beta-conglycinin alpha subunit OS=Glycine max GN=CG-alpha-1 PE=2 SV=1	862.471	1722.93	2	1722.93	0.0014	295	309	Y	VVNPDNNENLRLITL	A
Q3V5S6	tr|Q3V5S6|Q3V5S6_SOYBN Beta-conglycinin alpha subunit OS=Glycine max GN=CG-alpha-1 PE=2 SV=1	441	1759.97	4	1759.97	0.0004	407	421	F	NLRSRDPIYSNKLGK	F
Q3V5S6	tr|Q3V5S6|Q3V5S6_SOYBN Beta-conglycinin alpha subunit OS=Glycine max GN=CG-alpha-1 PE=2 SV=1	887.462	1772.91	2	1772.91	0.0033	294	308	Y	YVVNPDNNENLRLIT	L
Q3V5S6	tr|Q3V5S6|Q3V5S6_SOYBN Beta-conglycinin alpha subunit OS=Glycine max GN=CG-alpha-1 PE=2 SV=1	477.767	1907.04	4	1907.04	0.0006	407	422	F	NLRSRDPIYSNKLGKF	F
Q3V5S6	tr|Q3V5S6|Q3V5S6_SOYBN Beta-conglycinin alpha subunit OS=Glycine max GN=CG-alpha-1 PE=2 SV=1	675.673	2024	3	2024	0.0004	574	590	Q	RESYFVDAQPKKKEEGN	K
Q3V5S6	tr|Q3V5S6|Q3V5S6_SOYBN Beta-conglycinin alpha subunit OS=Glycine max GN=CG-alpha-1 PE=2 SV=1	509.53	2034.09	4	2034.09	0.0011	494	510	V	RKYRAELSEQDIFVIPA	G
Q3V5S6	tr|Q3V5S6|Q3V5S6_SOYBN Beta-conglycinin alpha subunit OS=Glycine max GN=CG-alpha-1 PE=2 SV=1	514.534	2054.11	4	2054.11	0.0003	407	423	F	NLRSRDPIYSNKLGKFF	E
Q3V5S6	tr|Q3V5S6|Q3V5S6_SOYBN Beta-conglycinin alpha subunit OS=Glycine max GN=CG-alpha-1 PE=2 SV=1	519.033	2072.1	4	2072.1	0.0006	558	576	L	AFPGSAQAVEKLLKNQRES	Y
Q3V5S6	tr|Q3V5S6|Q3V5S6_SOYBN Beta-conglycinin alpha subunit OS=Glycine max GN=CG-alpha-1 PE=2 SV=1	691.709	2072.11	3	2072.1	0.0043	558	576	L	AFPGSAQAVEKLLKNQRES	Y
Q3V5S6	tr|Q3V5S6|Q3V5S6_SOYBN Beta-conglycinin alpha subunit OS=Glycine max GN=CG-alpha-1 PE=2 SV=1	1052.06	2102.11	2	2102.1	0.0003	497	515	Y	RAELSEQDIFVIPAGYPVV	V
Q3V5S6	tr|Q3V5S6|Q3V5S6_SOYBN Beta-conglycinin alpha subunit OS=Glycine max GN=CG-alpha-1 PE=2 SV=1	719.699	2156.08	3	2156.07	0.0013	338	355	F	SRNILEASYDTKFEEINK	V
Q3V5S6	tr|Q3V5S6|Q3V5S6_SOYBN Beta-conglycinin alpha subunit OS=Glycine max GN=CG-alpha-1 PE=2 SV=1	1084.53	2167.04	2	2167.04	0.0048	476	493	V	GLKEQQQEQQQEEQPLEV	R
Q3V5S6	tr|Q3V5S6|Q3V5S6_SOYBN Beta-conglycinin alpha subunit OS=Glycine max GN=CG-alpha-1 PE=2 SV=1	1101.6	2201.18	2	2201.17	0.0044	497	516	Y	RAELSEQDIFVIPAGYPVVV	N
Q3V5S6	tr|Q3V5S6|Q3V5S6_SOYBN Beta-conglycinin alpha subunit OS=Glycine max GN=CG-alpha-1 PE=2 SV=1	559.799	2235.17	4	2235.16	0.0005	558	577	L	AFPGSAQAVEKLLKNQRESY	F
Q3V5S6	tr|Q3V5S6|Q3V5S6_SOYBN Beta-conglycinin alpha subunit OS=Glycine max GN=CG-alpha-1 PE=2 SV=1	746.064	2235.17	3	2235.16	0.0064	558	577	L	AFPGSAQAVEKLLKNQRESY	F
Q3V5S6	tr|Q3V5S6|Q3V5S6_SOYBN Beta-conglycinin alpha subunit OS=Glycine max GN=CG-alpha-1 PE=2 SV=1	564.793	2255.14	4	2255.14	0.0002	338	356	F	SRNILEASYDTKFEEINKV	L
Q3V5S6	tr|Q3V5S6|Q3V5S6_SOYBN Beta-conglycinin alpha subunit OS=Glycine max GN=CG-alpha-1 PE=2 SV=1	752.722	2255.14	3	2255.14	0.0017	338	356	F	SRNILEASYDTKFEEINKV	L
Q3V5S6	tr|Q3V5S6|Q3V5S6_SOYBN Beta-conglycinin alpha subunit OS=Glycine max GN=CG-alpha-1 PE=2 SV=1	756.374	2266.1	3	2266.1	0.0012	572	590	K	NQRESYFVDAQPKKKEEGN	K
Q3V5S6	tr|Q3V5S6|Q3V5S6_SOYBN Beta-conglycinin alpha subunit OS=Glycine max GN=CG-alpha-1 PE=2 SV=1	775.388	2323.14	3	2323.14	0.002	476	494	V	GLKEQQQEQQQEEQPLEVR	K
Q3V5S6	tr|Q3V5S6|Q3V5S6_SOYBN Beta-conglycinin alpha subunit OS=Glycine max GN=CG-alpha-1 PE=2 SV=1	1171.59	2341.16	2	2341.16	0.0043	324	344	F	LSSTEAQQSYLQGFSRNILEA	S
Q3V5S6	tr|Q3V5S6|Q3V5S6_SOYBN Beta-conglycinin alpha subunit OS=Glycine max GN=CG-alpha-1 PE=2 SV=1	799.072	2394.2	3	2394.19	0.0022	571	590	L	KNQRESYFVDAQPKKKEEGN	K
Q3V5S6	tr|Q3V5S6|Q3V5S6_SOYBN Beta-conglycinin alpha subunit OS=Glycine max GN=CG-alpha-1 PE=2 SV=1	611.579	2442.29	4	2442.29	-0.0011	555	576	V	QELAFPGSAQAVEKLLKNQRES	Y
Q3V5S6	tr|Q3V5S6|Q3V5S6_SOYBN Beta-conglycinin alpha subunit OS=Glycine max GN=CG-alpha-1 PE=2 SV=1	818.086	2451.23	3	2451.24	-0.0008	476	495	V	GLKEQQQEQQQEEQPLEVRK	Y
Q3V5S6	tr|Q3V5S6|Q3V5S6_SOYBN Beta-conglycinin alpha subunit OS=Glycine max GN=CG-alpha-1 PE=2 SV=1	652.346	2605.36	4	2605.35	0.0062	555	577	V	QELAFPGSAQAVEKLLKNQRESY	F
Q3V5S6	tr|Q3V5S6|Q3V5S6_SOYBN Beta-conglycinin alpha subunit OS=Glycine max GN=CG-alpha-1 PE=2 SV=1	654.582	2614.3	4	2614.3	-0.0001	476	496	V	GLKEQQQEQQQEEQPLEVRKY	R
Q3V5S6	tr|Q3V5S6|Q3V5S6_SOYBN Beta-conglycinin alpha subunit OS=Glycine max GN=CG-alpha-1 PE=2 SV=1	872.442	2614.3	3	2614.3	0.0043	476	496	V	GLKEQQQEQQQEEQPLEVRKY	R
Q3V5S6	tr|Q3V5S6|Q3V5S6_SOYBN Beta-conglycinin alpha subunit OS=Glycine max GN=CG-alpha-1 PE=2 SV=1	663.116	2648.44	4	2648.43	0.0029	494	516	V	RKYRAELSEQDIFVIPAGYPVVV	N
Q3V5S6	tr|Q3V5S6|Q3V5S6_SOYBN Beta-conglycinin alpha subunit OS=Glycine max GN=CG-alpha-1 PE=2 SV=1	915.119	2742.33	3	2742.33	0.0015	530	554	I	NAENNQRNFLAGSQDNVISQIPSQV	Q
Q3V5S6	tr|Q3V5S6|Q3V5S6_SOYBN Beta-conglycinin alpha subunit OS=Glycine max GN=CG-alpha-1 PE=2 SV=1	1372.18	2742.34	2	2742.33	0.0044	530	554	I	NAENNQRNFLAGSQDNVISQIPSQV	Q
Q3V5S6	tr|Q3V5S6|Q3V5S6_SOYBN Beta-conglycinin alpha subunit OS=Glycine max GN=CG-alpha-1 PE=2 SV=1	1033.2	3096.58	3	3096.56	0.0251	526	554	F	AIGINAENNQRNFLAGSQDNVISQIPSQV	Q
Q0MUU5	tr|Q0MUU5|Q0MUU5_SOYBN Beta-conglycinin alpha~-subunit OS=Glycine max PE=2 SV=1	674.324	1346.63	2	1346.63	0.0006	521	532	F	AFGINAENNQRN	F
Q0MUU5	tr|Q0MUU5|Q0MUU5_SOYBN Beta-conglycinin alpha~-subunit OS=Glycine max PE=2 SV=1	699.871	1397.73	2	1397.73	0.0012	273	286	Y	NLQSGDALRVPAGT	T
Q0MUU5	tr|Q0MUU5|Q0MUU5_SOYBN Beta-conglycinin alpha~-subunit OS=Glycine max PE=2 SV=1	764.876	1527.74	2	1527.74	0.0015	290	302	Y	VVNPDNDENLRMI	T
Q0MUU5	tr|Q0MUU5|Q0MUU5_SOYBN Beta-conglycinin alpha~-subunit OS=Glycine max PE=2 SV=1	804.401	1606.79	2	1606.79	0.0031	521	534	F	AFGINAENNQRNFL	A
Q0MUU5	tr|Q0MUU5|Q0MUU5_SOYBN Beta-conglycinin alpha~-subunit OS=Glycine max PE=2 SV=1	831.927	1661.84	2	1661.84	0.0027	273	288	Y	NLQSGDALRVPAGTTY	Y
Q0MUU5	tr|Q0MUU5|Q0MUU5_SOYBN Beta-conglycinin alpha~-subunit OS=Glycine max PE=2 SV=1	846.407	1690.8	2	1690.8	0.0015	289	302	Y	YVVNPDNDENLRMI	T
Q0MUU5	tr|Q0MUU5|Q0MUU5_SOYBN Beta-conglycinin alpha~-subunit OS=Glycine max PE=2 SV=1	573.309	1716.91	3	1716.9	0.0006	553	568	L	AFPGSAKDIENLIKSQ	S
Q0MUU5	tr|Q0MUU5|Q0MUU5_SOYBN Beta-conglycinin alpha~-subunit OS=Glycine max PE=2 SV=1	892.904	1783.79	2	1783.79	0.0035	569	583	Q	SESYFVDAQPQQKEE	G
Q0MUU5	tr|Q0MUU5|Q0MUU5_SOYBN Beta-conglycinin alpha~-subunit OS=Glycine max PE=2 SV=1	913.459	1824.9	2	1824.9	0.0032	273	289	Y	NLQSGDALRVPAGTTYY	V
Q0MUU5	tr|Q0MUU5|Q0MUU5_SOYBN Beta-conglycinin alpha~-subunit OS=Glycine max PE=2 SV=1	469.271	1873.05	4	1873.05	0.0006	402	417	F	NLRSRDPIYSNKLGKL	F
Q0MUU5	tr|Q0MUU5|Q0MUU5_SOYBN Beta-conglycinin alpha~-subunit OS=Glycine max PE=2 SV=1	978.435	1954.86	2	1954.85	0.0018	569	585	Q	SESYFVDAQPQQKEEGN	K
Q0MUU5	tr|Q0MUU5|Q0MUU5_SOYBN Beta-conglycinin alpha~-subunit OS=Glycine max PE=2 SV=1	506.038	2020.12	4	2020.12	0.0009	402	418	F	NLRSRDPIYSNKLGKLF	E
Q0MUU5	tr|Q0MUU5|Q0MUU5_SOYBN Beta-conglycinin alpha~-subunit OS=Glycine max PE=2 SV=1	1013.55	2025.08	2	2025.07	0.0042	534	552	F	LAGSKDNVISQIPSQVQEL	A
Q0MUU5	tr|Q0MUU5|Q0MUU5_SOYBN Beta-conglycinin alpha~-subunit OS=Glycine max PE=2 SV=1	1042.46	2082.92	2	2082.91	0.0024	568	585	S	QSESYFVDAQPQQKEEGN	K
Q0MUU5	tr|Q0MUU5|Q0MUU5_SOYBN Beta-conglycinin alpha~-subunit OS=Glycine max PE=2 SV=1	1085.98	2169.95	2	2169.95	0.0026	567	585	K	SQSESYFVDAQPQQKEEGN	K
Q0MUU5	tr|Q0MUU5|Q0MUU5_SOYBN Beta-conglycinin alpha~-subunit OS=Glycine max PE=2 SV=1	767.022	2298.04	3	2298.04	0.003	566	585	I	KSQSESYFVDAQPQQKEEGN	K
Q0MUU5	tr|Q0MUU5|Q0MUU5_SOYBN Beta-conglycinin alpha~-subunit OS=Glycine max PE=2 SV=1	881.46	2641.36	3	2641.36	-0.0004	471	491	V	GIKEQQQRQQQEEQPLEVRKY	R
Q0MUU5	tr|Q0MUU5|Q0MUU5_SOYBN Beta-conglycinin alpha~-subunit OS=Glycine max PE=2 SV=1	915.132	2742.37	3	2742.37	0.0045	525	549	I	NAENNQRNFLAGSKDNVISQIPSQV	Q
Q0MUU5	tr|Q0MUU5|Q0MUU5_SOYBN Beta-conglycinin alpha~-subunit OS=Glycine max PE=2 SV=1	971.834	2912.48	3	2912.47	0.0057	523	549	F	GINAENNQRNFLAGSKDNVISQIPSQV	Q
Q0MUU5	tr|Q0MUU5|Q0MUU5_SOYBN Beta-conglycinin alpha~-subunit OS=Glycine max PE=2 SV=1	1044.54	3130.59	3	3130.58	0.0059	521	549	F	AFGINAENNQRNFLAGSKDNVISQIPSQV	Q
Q0MUU5	tr|Q0MUU5|Q0MUU5_SOYBN Beta-conglycinin alpha~-subunit OS=Glycine max PE=2 SV=1	1094.87	3281.58	3	3281.57	0.0077	557	585	G	SAKDIENLIKSQSESYFVDAQPQQKEEGN	K
Q0MUU5	tr|Q0MUU5|Q0MUU5_SOYBN Beta-conglycinin alpha~-subunit OS=Glycine max PE=2 SV=1	1161.9	3482.69	3	3482.68	0.007	553	583	L	AFPGSAKDIENLIKSQSESYFVDAQPQQKEE	G
Q0MUU5	tr|Q0MUU5|Q0MUU5_SOYBN Beta-conglycinin alpha~-subunit OS=Glycine max PE=2 SV=1	1167.93	3500.77	3	3500.76	0.0102	521	552	F	AFGINAENNQRNFLAGSKDNVISQIPSQVQEL	A
F7J077	tr|F7J077|F7J077_SOYBN Beta-conglycinin beta subunit OS=Glycine max GN=CG-beta-2 PE=4 SV=1	561.775	1121.54	2	1121.54	0.0002	187	195	H	SEFEEINRV	L
F7J077	tr|F7J077|F7J077_SOYBN Beta-conglycinin beta subunit OS=Glycine max GN=CG-beta-2 PE=4 SV=1	590.778	1179.54	2	1179.54	0	331	340	Y	RAELSEDDVF	V
F7J077	tr|F7J077|F7J077_SOYBN Beta-conglycinin beta subunit OS=Glycine max GN=CG-beta-2 PE=4 SV=1	645.328	1288.64	2	1288.64	0.0003	392	403	L	AFPGSAQDVERL	L
F7J077	tr|F7J077|F7J077_SOYBN Beta-conglycinin beta subunit OS=Glycine max GN=CG-beta-2 PE=4 SV=1	701.87	1401.73	2	1401.73	0.0013	392	404	L	AFPGSAQDVERLL	K
F7J077	tr|F7J077|F7J077_SOYBN Beta-conglycinin beta subunit OS=Glycine max GN=CG-beta-2 PE=4 SV=1	498.572	1492.7	3	1492.69	0.0004	184	195	T	SFHSEFEEINRV	L
F7J077	tr|F7J077|F7J077_SOYBN Beta-conglycinin beta subunit OS=Glycine max GN=CG-beta-2 PE=4 SV=1	780.899	1559.78	2	1559.78	0.0005	331	344	Y	RAELSEDDVFVIPA	A
F7J077	tr|F7J077|F7J077_SOYBN Beta-conglycinin beta subunit OS=Glycine max GN=CG-beta-2 PE=4 SV=1	451.73	1802.89	4	1802.89	-0.0001	412	427	Y	FVDAQPQQKEEGSKGR	K
F7J077	tr|F7J077|F7J077_SOYBN Beta-conglycinin beta subunit OS=Glycine max GN=CG-beta-2 PE=4 SV=1	601.971	1802.89	3	1802.89	0.0006	412	427	Y	FVDAQPQQKEEGSKGR	K
F7J077	tr|F7J077|F7J077_SOYBN Beta-conglycinin beta subunit OS=Glycine max GN=CG-beta-2 PE=4 SV=1	663.677	1988.01	3	1988.01	0.0006	412	429	Y	FVDAQPQQKEEGSKGRKG	P
F7J077	tr|F7J077|F7J077_SOYBN Beta-conglycinin beta subunit OS=Glycine max GN=CG-beta-2 PE=4 SV=1	670.009	2007.01	3	2007.01	-0.0011	328	344	V	QRYRAELSEDDVFVIPA	A
F7J077	tr|F7J077|F7J077_SOYBN Beta-conglycinin beta subunit OS=Glycine max GN=CG-beta-2 PE=4 SV=1	1020.01	2038.01	2	2038	0.0029	331	348	Y	RAELSEDDVFVIPAAYPF	V
F7J077	tr|F7J077|F7J077_SOYBN Beta-conglycinin beta subunit OS=Glycine max GN=CG-beta-2 PE=4 SV=1	696.028	2085.06	3	2085.06	0.0012	412	430	Y	FVDAQPQQKEEGSKGRKGP	F
F7J077	tr|F7J077|F7J077_SOYBN Beta-conglycinin beta subunit OS=Glycine max GN=CG-beta-2 PE=4 SV=1	720.391	2158.15	3	2158.15	0.0004	392	410	L	AFPGSAQDVERLLKKQRES	Y
F7J077	tr|F7J077|F7J077_SOYBN Beta-conglycinin beta subunit OS=Glycine max GN=CG-beta-2 PE=4 SV=1	581.311	2321.21	4	2321.21	0.0011	392	411	L	AFPGSAQDVERLLKKQRESY	F
F7J077	tr|F7J077|F7J077_SOYBN Beta-conglycinin beta subunit OS=Glycine max GN=CG-beta-2 PE=4 SV=1	774.745	2321.21	3	2321.21	0.0015	392	411	L	AFPGSAQDVERLLKKQRESY	F
F7J077	tr|F7J077|F7J077_SOYBN Beta-conglycinin beta subunit OS=Glycine max GN=CG-beta-2 PE=4 SV=1	818.099	2451.27	3	2451.27	0.0023	310	329	V	GIKEQQQKQKQEEEPLEVQR	Y
F7J077	tr|F7J077|F7J077_SOYBN Beta-conglycinin beta subunit OS=Glycine max GN=CG-beta-2 PE=4 SV=1	770.913	3079.62	4	3079.61	0.0081	196	221	V	LLGEEEEQRQQEGVIVELSKEQIRQL	S
I1LE33	tr|I1LE33|I1LE33_SOYBN Uncharacterized protein OS=Glycine max PE=4 SV=1	787.908	1573.8	2	1573.8	0.002	484	497	Y	RAELSEDDIFVIPA	A
P22895	sp|P22895|P34_SOYBN P34 probable thiol protease OS=Glycine max PE=1 SV=1	466.728	931.44	2	931.44	0.0005	274	281	V	SIDAKDFH	L
P22895	sp|P22895|P34_SOYBN P34 probable thiol protease OS=Glycine max PE=1 SV=1	484.264	966.514	2	966.513	0.0003	171	180	A	AHAIATGDLV	S
P22895	sp|P22895|P34_SOYBN P34 probable thiol protease OS=Glycine max PE=1 SV=1	485.284	968.554	2	968.554	0.0002	265	273	S	AILEQPISV	S
P22895	sp|P22895|P34_SOYBN P34 probable thiol protease OS=Glycine max PE=1 SV=1	491.248	980.482	2	980.481	0.0001	272	280	I	SVSIDAKDF	H
P22895	sp|P22895|P34_SOYBN P34 probable thiol protease OS=Glycine max PE=1 SV=1	492.262	982.509	2	982.508	0.0002	172	181	A	HAIATGDLVS	L
P22895	sp|P22895|P34_SOYBN P34 probable thiol protease OS=Glycine max PE=1 SV=1	527.78	1053.55	2	1053.55	0.0004	171	181	A	AHAIATGDLVS	L
P22895	sp|P22895|P34_SOYBN P34 probable thiol protease OS=Glycine max PE=1 SV=1	548.804	1095.59	2	1095.59	0.0002	172	182	A	HAIATGDLVSL	S
P22895	sp|P22895|P34_SOYBN P34 probable thiol protease OS=Glycine max PE=1 SV=1	559.778	1117.54	2	1117.54	0.0005	272	281	I	SVSIDAKDFH	L
P22895	sp|P22895|P34_SOYBN P34 probable thiol protease OS=Glycine max PE=1 SV=1	584.322	1166.63	2	1166.63	0	171	182	A	AHAIATGDLVSL	S
P22895	sp|P22895|P34_SOYBN P34 probable thiol protease OS=Glycine max PE=1 SV=1	608.801	1215.59	2	1215.59	-0.0002	161	173	W	AFSATGAIEAAHA	I
P22895	sp|P22895|P34_SOYBN P34 probable thiol protease OS=Glycine max PE=1 SV=1	411.215	1230.62	3	1230.62	-0.0004	272	282	I	SVSIDAKDFHL	Y
P22895	sp|P22895|P34_SOYBN P34 probable thiol protease OS=Glycine max PE=1 SV=1	616.32	1230.62	2	1230.62	0.0003	272	282	I	SVSIDAKDFHL	Y
P22895	sp|P22895|P34_SOYBN P34 probable thiol protease OS=Glycine max PE=1 SV=1	665.345	1328.67	2	1328.67	0.0022	161	174	W	AFSATGAIEAAHAI	A
P22895	sp|P22895|P34_SOYBN P34 probable thiol protease OS=Glycine max PE=1 SV=1	832.876	1663.74	2	1663.74	0.0017	209	223	W	VLEHGGIATDDDYPY	R
P22895	sp|P22895|P34_SOYBN P34 probable thiol protease OS=Glycine max PE=1 SV=1	990.437	1978.86	2	1978.86	0.0006	207	223	F	EWVLEHGGIATDDDYPY	R
P29530	sp|P29530|OLEO1_SOYBN P24 oleosin isoform A OS=Glycine max PE=2 SV=2	584.791	1167.57	2	1167.57	0.0006	148	157	A	KHHLAEAAEY	V
P29530	sp|P29530|OLEO1_SOYBN P24 oleosin isoform A OS=Glycine max PE=2 SV=2	771.4	1540.79	2	1540.78	0.0011	133	147	Y	IRETQPASENLAAAA	K
P29530	sp|P29530|OLEO1_SOYBN P24 oleosin isoform A OS=Glycine max PE=2 SV=2	527.611	1579.81	3	1579.81	0.001	148	161	A	KHHLAEAAEYVGQK	T
P29530	sp|P29530|OLEO1_SOYBN P24 oleosin isoform A OS=Glycine max PE=2 SV=2	790.913	1579.81	2	1579.81	0.0018	148	161	A	KHHLAEAAEYVGQK	T
P29530	sp|P29530|OLEO1_SOYBN P24 oleosin isoform A OS=Glycine max PE=2 SV=2	561.293	1680.86	3	1680.86	0.0002	148	162	A	KHHLAEAAEYVGQKT	K
P29530	sp|P29530|OLEO1_SOYBN P24 oleosin isoform A OS=Glycine max PE=2 SV=2	1062.89	3185.66	3	3185.66	-0.0074	158	186	Y	VGQKTKEVGQKTKEVGQDIQSKAQDTREA	A
P29530	sp|P29530|OLEO1_SOYBN P24 oleosin isoform A OS=Glycine max PE=2 SV=2	797.422	3185.66	4	3185.66	-0.0051	158	186	Y	VGQKTKEVGQKTKEVGQDIQSKAQDTREA	A
P29530	sp|P29530|OLEO1_SOYBN P24 oleosin isoform A OS=Glycine max PE=2 SV=2	638.141	3185.67	5	3185.66	0.0029	158	186	Y	VGQKTKEVGQKTKEVGQDIQSKAQDTREA	A
P29530	sp|P29530|OLEO1_SOYBN P24 oleosin isoform A OS=Glycine max PE=2 SV=2	870.45	3477.77	4	3477.77	0.0022	156	186	A	EYVGQKTKEVGQKTKEVGQDIQSKAQDTREA	A
P0CG89	sp|P0CG89|H4_SOYBN Histone H4 OS=Glycine max PE=3 SV=1	590.814	1179.61	2	1179.61	0.0005	47	56	R	ISGLIYEETR	G
P0CG89	sp|P0CG89|H4_SOYBN Histone H4 OS=Glycine max PE=3 SV=1	663.381	1324.75	2	1324.75	0.001	25	36	R	DNIQGITKPAIR	R
P0CG89	sp|P0CG89|H4_SOYBN Histone H4 OS=Glycine max PE=3 SV=1	663.852	1325.69	2	1325.69	0.0004	81	92	K	TVTAMDVVYALK	R
C3VHQ8	tr|C3VHQ8|C3VHQ8_SOYBN Oleosin OS=Glycine max PE=2 SV=1	441.714	881.413	2	881.413	0	126	133	Y	DTLDYAKG	Y
C3VHQ8	tr|C3VHQ8|C3VHQ8_SOYBN Oleosin OS=Glycine max PE=2 SV=1	579.788	1157.56	2	1157.56	0	126	135	Y	DTLDYAKGYL	A
C3VHQ8	tr|C3VHQ8|C3VHQ8_SOYBN Oleosin OS=Glycine max PE=2 SV=1	608.308	1214.6	2	1214.6	0.0001	153	164	Y	AQGRINEATQGA	Y
C3VHQ8	tr|C3VHQ8|C3VHQ8_SOYBN Oleosin OS=Glycine max PE=2 SV=1	689.84	1377.66	2	1377.66	0.0012	153	165	Y	AQGRINEATQGAY	-
C3VHQ8	tr|C3VHQ8|C3VHQ8_SOYBN Oleosin OS=Glycine max PE=2 SV=1	491.58	1471.72	3	1471.72	0.0001	126	138	Y	DTLDYAKGYLADK	A
C3VHQ8	tr|C3VHQ8|C3VHQ8_SOYBN Oleosin OS=Glycine max PE=2 SV=1	761.867	1521.72	2	1521.72	0.0018	150	164	Y	GSYAQGRINEATQGA	Y
C3VHQ8	tr|C3VHQ8|C3VHQ8_SOYBN Oleosin OS=Glycine max PE=2 SV=1	515.26	1542.76	3	1542.76	0.0005	126	139	Y	DTLDYAKGYLADKA	R
C3VHQ8	tr|C3VHQ8|C3VHQ8_SOYBN Oleosin OS=Glycine max PE=2 SV=1	772.386	1542.76	2	1542.76	0.001	126	139	Y	DTLDYAKGYLADKA	R
K7KTR9	tr|K7KTR9|K7KTR9_SOYBN Oleosin OS=Glycine max PE=3 SV=1	623.313	1244.61	2	1244.61	0.0002	200	211	Y	AQGRINEATQGT	Y
K7KTR9	tr|K7KTR9|K7KTR9_SOYBN Oleosin OS=Glycine max PE=3 SV=1	704.845	1407.68	2	1407.67	0.0009	200	212	Y	AQGRINEATQGTY	-
K7KTR9	tr|K7KTR9|K7KTR9_SOYBN Oleosin OS=Glycine max PE=3 SV=1	753.329	1504.64	2	1504.64	0.001	51	64	I	STDQPRGSYSYGTS	Y
K7KTR9	tr|K7KTR9|K7KTR9_SOYBN Oleosin OS=Glycine max PE=3 SV=1	776.872	1551.73	2	1551.73	0.0023	197	211	Y	GSYAQGRINEATQGT	Y
I1M3M9	tr|I1M3M9|I1M3M9_SOYBN Uncharacterized protein OS=Glycine max PE=4 SV=1	487.241	972.467	2	972.466	0.0003	387	396	A	AHVVEGAAGY	A
I1M3M9	tr|I1M3M9|I1M3M9_SOYBN Uncharacterized protein OS=Glycine max PE=4 SV=1	617.007	1848	3	1848	-0.0008	486	503	F	TAIGETVSSAGEKVKKPF	K
I1M3M9	tr|I1M3M9|I1M3M9_SOYBN Uncharacterized protein OS=Glycine max PE=4 SV=1	667.692	2000.05	3	2000.05	0.0002	331	351	Y	VGEKAVQAKDVAVESGKSAAG	Y
I1M3M9	tr|I1M3M9|I1M3M9_SOYBN Uncharacterized protein OS=Glycine max PE=4 SV=1	722.046	2163.12	3	2163.12	0.0002	331	352	Y	VGEKAVQAKDVAVESGKSAAGY	A
I1M3M9	tr|I1M3M9|I1M3M9_SOYBN Uncharacterized protein OS=Glycine max PE=4 SV=1	751.057	2250.15	3	2250.15	0.0009	329	351	A	SYVGEKAVQAKDVAVESGKSAAG	Y
I1M3M9	tr|I1M3M9|I1M3M9_SOYBN Uncharacterized protein OS=Glycine max PE=4 SV=1	805.412	2413.21	3	2413.21	0.002	329	352	A	SYVGEKAVQAKDVAVESGKSAAGY	A
K7MGJ6	tr|K7MGJ6|K7MGJ6_SOYBN Uncharacterized protein OS=Glycine max PE=4 SV=1	997.515	1993.02	2	1993.02	0.0004	139	156	Y	TLLYPSSEEGLTFRGIPN	S
K7MGJ6	tr|K7MGJ6|K7MGJ6_SOYBN Uncharacterized protein OS=Glycine max PE=4 SV=1	1041.03	2080.05	2	2080.05	0.0057	139	157	Y	TLLYPSSEEGLTFRGIPNS	I
K7MGJ6	tr|K7MGJ6|K7MGJ6_SOYBN Uncharacterized protein OS=Glycine max PE=4 SV=1	1097.58	2193.14	2	2193.13	0.0066	139	158	Y	TLLYPSSEEGLTFRGIPNSI	S
P05046	sp|P05046|LEC_SOYBN Lectin OS=Glycine max GN=LE1 PE=1 SV=1	847.424	1692.83	2	1692.83	0.0018	262	277	A	SNLPHASSNIDPLDLT	S
P05046	sp|P05046|LEC_SOYBN Lectin OS=Glycine max GN=LE1 PE=1 SV=1	885.951	1769.89	2	1769.88	0.003	269	284	S	SNIDPLDLTSFVLHEA	I
P05046	sp|P05046|LEC_SOYBN Lectin OS=Glycine max GN=LE1 PE=1 SV=1	890.94	1779.87	2	1779.86	0.0012	262	278	A	SNLPHASSNIDPLDLTS	F
C6EVF9	tr|C6EVF9|C6EVF9_SOYBN Elongation factor 1-alpha OS=Glycine max GN=EF-1A PE=2 SV=1	488.279	974.544	2	974.544	0.0002	236	243	R	LPLQDVYK	I
C6EVF9	tr|C6EVF9|C6EVF9_SOYBN Elongation factor 1-alpha OS=Glycine max GN=EF-1A PE=2 SV=1	513.309	1024.6	2	1024.6	0.0004	244	254	K	IGGIGTVPVGR	V
C6T072	tr|C6T072|C6T072_SOYBN Putative uncharacterized protein OS=Glycine max PE=2 SV=1	912.824	2735.45	3	2735.44	0.0109	2	27	M	APIAVGNVIPDGILAYLDEENKPQTV	S
C6T588	tr|C6T588|C6T588_SOYBN Uncharacterized protein OS=Glycine max PE=2 SV=1	471.738	941.461	2	941.461	0.0003	151	158	Y	LLAHPDYN	-
C6T588	tr|C6T588|C6T588_SOYBN Uncharacterized protein OS=Glycine max PE=2 SV=1	761.418	1520.82	2	1520.82	0.002	67	80	F	VLHKIEAIDEANLG	Y
C6T588	tr|C6T588|C6T588_SOYBN Uncharacterized protein OS=Glycine max PE=2 SV=1	518.635	1552.88	3	1552.88	0.0002	21	35	Y	KALVTDADNVIPKAV	D
C6T588	tr|C6T588|C6T588_SOYBN Uncharacterized protein OS=Glycine max PE=2 SV=1	777.449	1552.88	2	1552.88	0.0002	21	35	Y	KALVTDADNVIPKAV	D
C6T588	tr|C6T588|C6T588_SOYBN Uncharacterized protein OS=Glycine max PE=2 SV=1	580.656	1738.95	3	1738.95	0.0002	21	37	Y	KALVTDADNVIPKAVDA	F
I1JG11	tr|I1JG11|I1JG11_SOYBN Uncharacterized protein OS=Glycine max PE=3 SV=1	473.28	944.545	2	944.544	0.0003	31	39	R	AVFPSIVGR	P
I1JG11	tr|I1JG11|I1JG11_SOYBN Uncharacterized protein OS=Glycine max PE=3 SV=1	488.728	975.441	2	975.441	0.0001	21	30	K	AGFAGDDAPR	A
I1JG11	tr|I1JG11|I1JG11_SOYBN Uncharacterized protein OS=Glycine max PE=3 SV=1	566.768	1131.52	2	1131.52	0.0008	199	208	R	GYSFTTTAER	E
I1JG11	tr|I1JG11|I1JG11_SOYBN Uncharacterized protein OS=Glycine max PE=3 SV=1	652.027	1953.06	3	1953.06	0.0007	98	115	R	VAPEEHPVLLTEAPLNPK	A
I1L860	tr|I1L860|I1L860_SOYBN Uncharacterized protein OS=Glycine max PE=4 SV=1	557.616	1669.83	3	1669.83	0.0012	487	499	S	FFFPFELPREERG	R
I1L860	tr|I1L860|I1L860_SOYBN Uncharacterized protein OS=Glycine max PE=4 SV=1	697.327	2088.96	3	2088.96	0.0007	469	486	L	AFNYPSEMVNGVFDRKES	F
Q5K3Q9	tr|Q5K3Q9|Q5K3Q9_SOYBN Putative dehydrin (Fragment) OS=Glycine max GN=lea8 PE=4 SV=1	483.754	965.493	2	965.493	0.0003	16	25	Y	VATRTAAGGY	S
Q5K3Q9	tr|Q5K3Q9|Q5K3Q9_SOYBN Putative dehydrin (Fragment) OS=Glycine max GN=lea8 PE=4 SV=1	702.991	2105.95	3	2105.95	-0.0002	96	116	Y	AGDTGRQHGNIGGPYYGTNTA	D
Q5K3Q9	tr|Q5K3Q9|Q5K3Q9_SOYBN Putative dehydrin (Fragment) OS=Glycine max GN=lea8 PE=4 SV=1	802.715	2405.12	3	2405.12	0.0019	16	38	Y	VATRTAAGGYSDDINKQHDTTNA	Y
C6SZ13	tr|C6SZ13|C6SZ13_SOYBN Uncharacterized protein OS=Glycine max PE=2 SV=1	551.778	1101.54	2	1101.54	0.0005	137	147	Y	GQQQISGVQAS	-
C6SZ13	tr|C6SZ13|C6SZ13_SOYBN Uncharacterized protein OS=Glycine max PE=2 SV=1	754.87	1507.73	2	1507.73	-0.0002	134	147	I	KDYGQQQISGVQAS	-
I1LNI7	tr|I1LNI7|I1LNI7_SOYBN Histone H3 OS=Glycine max PE=3 SV=1	425.719	849.423	2	849.423	0	71	77	R	EIAQDFK	T
I1LNI7	tr|I1LNI7|I1LNI7_SOYBN Histone H3 OS=Glycine max PE=3 SV=1	445.902	1334.68	3	1334.68	0.0003	71	81	R	EIAQDFKTDLR	F
I1M005	tr|I1M005|I1M005_SOYBN Uncharacterized protein OS=Glycine max PE=3 SV=1	621.966	1862.87	3	1862.87	0.0007	309	324	Y	SGDVWFPQPAPKDHPW	R
I1M005	tr|I1M005|I1M005_SOYBN Uncharacterized protein OS=Glycine max PE=3 SV=1	932.446	1862.88	2	1862.87	0.0035	309	324	Y	SGDVWFPQPAPKDHPW	R
I1M005	tr|I1M005|I1M005_SOYBN Uncharacterized protein OS=Glycine max PE=3 SV=1	911.765	2732.27	3	2732.27	0.0024	309	331	Y	SGDVWFPQPAPKDHPWRYMPNHA	M
C6T488	tr|C6T488|C6T488_SOYBN Putative uncharacterized protein OS=Glycine max PE=2 SV=1	631.859	1261.7	2	1261.7	0.0004	44	55	Y	ILSDITAFGGIR	A
C6T488	tr|C6T488|C6T488_SOYBN Putative uncharacterized protein OS=Glycine max PE=2 SV=1	547.319	2185.25	4	2185.25	0.0005	187	205	L	VVSKNKPLVVQFQKLDKES	L
C6T488	tr|C6T488|C6T488_SOYBN Putative uncharacterized protein OS=Glycine max PE=2 SV=1	575.59	2298.33	4	2298.33	0.0006	187	206	L	VVSKNKPLVVQFQKLDKESL	A
K7N168	tr|K7N168|K7N168_SOYBN Uncharacterized protein OS=Glycine max PE=4 SV=1	365.247	728.48	2	728.48	0.0003	95	101	R	VVLASIK	D
B3TDK6	tr|B3TDK6|B3TDK6_SOYBN Lipoxygenase OS=Glycine max GN=Lx3 PE=3 SV=1	648.37	1942.09	3	1942.09	0.0007	836	853	Y	TLLLPSSKEGLTFRGIPN	S
B3TDK6	tr|B3TDK6|B3TDK6_SOYBN Lipoxygenase OS=Glycine max GN=Lx3 PE=3 SV=1	677.381	2029.12	3	2029.12	-0.0006	836	854	Y	TLLLPSSKEGLTFRGIPNS	I
C0J3I3	tr|C0J3I3|C0J3I3_SOYBN ATP synthase subunit beta (Fragment) OS=Glycine max GN=atpB PE=3 SV=1	488.285	974.555	2	974.555	0.0005	151	161	K	IGLFGGAGVGK	T
Q8RVH5	sp|Q8RVH5|7SBG2_SOYBN Basic 7S globulin 2 OS=Glycine max PE=1 SV=1	725.371	1448.73	2	1448.73	0.0014	254	266	L	TVTPQGEYNVRVS	S
I1LRU3	tr|I1LRU3|I1LRU3_SOYBN Beta-amylase OS=Glycine max PE=3 SV=1	559.938	1676.79	3	1676.79	0.0004	224	238	A	RAGHPEWELPDDAGK	Y
B1Q2X4	tr|B1Q2X4|B1Q2X4_SOYBN Protein disulfide isomerase OS=Glycine max GN=PDIL-1 PE=1 SV=1	1191.08	2380.15	2	2380.14	0.0022	445	466	A	KLDATANDIPSETFDVQGYPTV	Y
K7K2H4	tr|K7K2H4|K7K2H4_SOYBN Uncharacterized protein OS=Glycine max PE=4 SV=1	552.771	1103.53	2	1103.53	-0.0065	181	191	F	LGDETISAADL	E
I1MWP3	tr|I1MWP3|I1MWP3_SOYBN Histone H2A OS=Glycine max PE=3 SV=1	425.767	849.518	2	849.518	0	95	101	R	HLQLAIR	G
C6T1V2	tr|C6T1V2|C6T1V2_SOYBN Uncharacterized protein OS=Glycine max PE=2 SV=1	524.284	1569.83	3	1569.83	0.0007	117	130	F	RLPENAKMDQVKAA	M
K7K4G2	tr|K7K4G2|K7K4G2_SOYBN Uncharacterized protein OS=Glycine max PE=4 SV=1	650.687	1949.04	3	1949.04	-0.0001	167	183	Y	SRINELVKGFDTKIMQA	A
C6SYM8	tr|C6SYM8|C6SYM8_SOYBN Uncharacterized protein OS=Glycine max PE=2 SV=1	713.347	1424.68	2	1424.68	0.0006	28	40	C	SDKEDSVFKGINS	Y
C6SYM8	tr|C6SYM8|C6SYM8_SOYBN Uncharacterized protein OS=Glycine max PE=2 SV=1	557.328	1668.96	3	1668.96	0.0003	42	56	Y	RQTRSLVPLSQVSKA	T
C6TKH0	tr|C6TKH0|C6TKH0_SOYBN Uncharacterized protein OS=Glycine max PE=2 SV=1	747.38	1492.75	2	1492.75	0.0009	280	294	F	TGQVLHPNGGMVVNA	-
Q9XET1	tr|Q9XET1|Q9XET1_SOYBN Seed maturation protein PM31 OS=Glycine max GN=PM31 PE=2 SV=1	804.391	2410.15	3	2410.15	0	24	45	F	TDLWDPRRVGDADDITSSLAHA	H
I1L8R1	tr|I1L8R1|I1L8R1_SOYBN Uncharacterized protein OS=Glycine max PE=4 SV=1	597.636	1789.89	3	1789.89	0.0002	42	56	V	NFVHSNISKNSRQPY	A
I1ML97	tr|I1ML97|I1ML97_SOYBN Uncharacterized protein OS=Glycine max PE=4 SV=1	721.352	1440.69	2	1440.69	0.0002	1013	1024	I	RTFILDFDDVSN	Q
I1LUQ4	tr|I1LUQ4|I1LUQ4_SOYBN Uncharacterized protein OS=Glycine max PE=4 SV=2	982.473	1962.93	2	1962.95	-0.0179	155	172	T	AIDTAGDINQMSVRIQMT	G
B2YDQ6	tr|B2YDQ6|B2YDQ6_SOYBN Gly m Bd 28K allergen (Fragment) OS=Glycine max PE=4 SV=1	745.367	2233.08	3	2233.08	-0.0022	192	210	Y	NLYDDKKADFKNAYGWSKA	L
I1M786	tr|I1M786|I1M786_SOYBN Uncharacterized protein OS=Glycine max PE=3 SV=1	749.039	2244.1	3	2244.1	-0.0005	56	76	A	KWYDAVSSQLAPSFPGHAQGV	R
C6ZS09	tr|C6ZS09|C6ZS09_SOYBN Calcineurin-like phosphoesterase OS=Glycine max PE=2 SV=1	537.937	1610.79	3	1610.78	0.0137	42	56	T	ATLIFLGDYCDRGPA	T
I1LHP6	tr|I1LHP6|I1LHP6_SOYBN Uncharacterized protein OS=Glycine max PE=4 SV=2	659.704	1976.09	3	1976.09	0.0024	168	184	Y	SRINELVKGFDKKIMQA	A
K7LK30	tr|K7LK30|K7LK30_SOYBN Uncharacterized protein OS=Glycine max PE=4 SV=1	954.427	1906.84	2	1906.84	0.0002	191	210	I	NPSSAVSTAPNETSISSGDS	T
K7LGB3	tr|K7LGB3|K7LGB3_SOYBN Uncharacterized protein OS=Glycine max PE=4 SV=1	669.321	1336.63	2	1336.62	0.0074	33	44	T	RGNSLCQNPVYS	G
I1JF86	tr|I1JF86|I1JF86_SOYBN Uncharacterized protein OS=Glycine max PE=4 SV=2	693.355	2769.39	4	2769.39	0.0027	480	502	V	NGVFERKESLFFPFELPSEERGR	R
I1L957	tr|I1L957|I1L957_SOYBN Uncharacterized protein OS=Glycine max PE=4 SV=1	674.996	2021.97	3	2021.97	0.0007	88	106	Y	STREVIHDVDIQPDDAAAA	R
Q43452	tr|Q43452|Q43452_SOYBN Glycinin OS=Glycine max GN=Gy4 PE=4 SV=1	450.738	899.46	2	899.46	0.0004	159	167	N	TGDEPVVAI	S
Q43452	tr|Q43452|Q43452_SOYBN Glycinin OS=Glycine max GN=Gy4 PE=4 SV=1	492.796	983.577	2	983.576	0.0002	412	420	L	NSLTLPALR	Q
Q43452	tr|Q43452|Q43452_SOYBN Glycinin OS=Glycine max GN=Gy4 PE=4 SV=1	501.768	1001.52	2	1001.52	0	495	502	Q	GFEYIVFK	T
Q43452	tr|Q43452|Q43452_SOYBN Glycinin OS=Glycine max GN=Gy4 PE=4 SV=1	505.757	1009.5	2	1009.5	0.0004	397	404	S	RADFYNPK	A
Q43452	tr|Q43452|Q43452_SOYBN Glycinin OS=Glycine max GN=Gy4 PE=4 SV=1	506.285	1010.56	2	1010.55	0.001	511	518	S	YLKDVFRA	I
Q43452	tr|Q43452|Q43452_SOYBN Glycinin OS=Glycine max GN=Gy4 PE=4 SV=1	513.256	1024.5	2	1024.5	0.0001	180	187	L	DQTPRVFY	L
Q43452	tr|Q43452|Q43452_SOYBN Glycinin OS=Glycine max GN=Gy4 PE=4 SV=1	543.314	1084.61	2	1084.61	-0.0001	264	274	T	VEGGLSVISPK	W
Q43452	tr|Q43452|Q43452_SOYBN Glycinin OS=Glycine max GN=Gy4 PE=4 SV=1	587.315	1172.62	2	1172.61	0.0005	529	538	Y	NLRQSQVSEL	K
Q43452	tr|Q43452|Q43452_SOYBN Glycinin OS=Glycine max GN=Gy4 PE=4 SV=1	394.209	1179.6	3	1179.6	0.0002	399	408	A	DFYNPKAGRI	S
Q43452	tr|Q43452|Q43452_SOYBN Glycinin OS=Glycine max GN=Gy4 PE=4 SV=1	609.317	1216.62	2	1216.62	-0.0004	177	186	N	NQLDQTPRVF	Y
Q43452	tr|Q43452|Q43452_SOYBN Glycinin OS=Glycine max GN=Gy4 PE=4 SV=1	655.323	1308.63	2	1308.63	0.0002	545	557	W	GPLVNPESQQGSP	R
Q43452	tr|Q43452|Q43452_SOYBN Glycinin OS=Glycine max GN=Gy4 PE=4 SV=1	448.242	1341.7	3	1341.7	0	517	528	F	RAIPSEVLAHSY	N
Q43452	tr|Q43452|Q43452_SOYBN Glycinin OS=Glycine max GN=Gy4 PE=4 SV=1	690.836	1379.66	2	1379.66	0.0001	240	251	Q	SFNTNEDIAEKL	Q
Q43452	tr|Q43452|Q43452_SOYBN Glycinin OS=Glycine max GN=Gy4 PE=4 SV=1	741.391	1480.77	2	1480.77	-0.0003	399	411	A	DFYNPKAGRISTL	N
Q43452	tr|Q43452|Q43452_SOYBN Glycinin OS=Glycine max GN=Gy4 PE=4 SV=1	494.596	1480.77	3	1480.77	0	399	411	A	DFYNPKAGRISTL	N
Q43452	tr|Q43452|Q43452_SOYBN Glycinin OS=Glycine max GN=Gy4 PE=4 SV=1	649.023	1944.05	3	1944.05	0.0003	512	528	Y	LKDVFRAIPSEVLAHSY	N
Q43452	tr|Q43452|Q43452_SOYBN Glycinin OS=Glycine max GN=Gy4 PE=4 SV=1	497.014	1984.03	4	1984.03	0.0002	74	90	L	TLNRNGLHLPSYSPYPR	M
Q43452	tr|Q43452|Q43452_SOYBN Glycinin OS=Glycine max GN=Gy4 PE=4 SV=1	686.988	2057.94	3	2057.94	-0.0009	171	187	L	DTSNFNNQLDQTPRVFY	L
Q43452	tr|Q43452|Q43452_SOYBN Glycinin OS=Glycine max GN=Gy4 PE=4 SV=1	1029.98	2057.95	2	2057.94	0.0019	171	187	L	DTSNFNNQLDQTPRVFY	L
Q43452	tr|Q43452|Q43452_SOYBN Glycinin OS=Glycine max GN=Gy4 PE=4 SV=1	699.03	2094.07	3	2094.07	0.0003	138	155	I	RHFNEGDVLVIPPGVPYW	T
Q43452	tr|Q43452|Q43452_SOYBN Glycinin OS=Glycine max GN=Gy4 PE=4 SV=1	1061.53	2121.05	2	2121.05	0.0059	169	186	S	LLDTSNFNNQLDQTPRVF	Y
Q43452	tr|Q43452|Q43452_SOYBN Glycinin OS=Glycine max GN=Gy4 PE=4 SV=1	1086.52	2171.03	2	2171.03	0.0042	170	187	L	LDTSNFNNQLDQTPRVFY	L
Q43452	tr|Q43452|Q43452_SOYBN Glycinin OS=Glycine max GN=Gy4 PE=4 SV=1	1143.06	2284.11	2	2284.11	-0.0005	169	187	S	LLDTSNFNNQLDQTPRVFY	L
Q43452	tr|Q43452|Q43452_SOYBN Glycinin OS=Glycine max GN=Gy4 PE=4 SV=1	621.561	2482.22	4	2482.21	0.0022	230	251	L	SGFSKHFLAQSFNTNEDIAEKL	Q
Q43452	tr|Q43452|Q43452_SOYBN Glycinin OS=Glycine max GN=Gy4 PE=4 SV=1	829.085	2484.23	3	2484.23	0.0047	167	187	A	ISLLDTSNFNNQLDQTPRVFY	L
Q43452	tr|Q43452|Q43452_SOYBN Glycinin OS=Glycine max GN=Gy4 PE=4 SV=1	1243.13	2484.24	2	2484.23	0.0099	167	187	A	ISLLDTSNFNNQLDQTPRVFY	L
Q43452	tr|Q43452|Q43452_SOYBN Glycinin OS=Glycine max GN=Gy4 PE=4 SV=1	655.856	2619.4	4	2619.4	-0.0002	120	140	N	RRGSRSQKQQLQDSHQKIRHF	N
Q43452	tr|Q43452|Q43452_SOYBN Glycinin OS=Glycine max GN=Gy4 PE=4 SV=1	661.338	2641.32	4	2641.32	0.0037	242	264	F	NTNEDIAEKLQSPDDERKQIVTV	E
Q43452	tr|Q43452|Q43452_SOYBN Glycinin OS=Glycine max GN=Gy4 PE=4 SV=1	1457.73	2913.45	2	2913.44	0.0081	141	167	F	NEGDVLVIPPGVPYWTYNTGDEPVVAI	S
Q43452	tr|Q43452|Q43452_SOYBN Glycinin OS=Glycine max GN=Gy4 PE=4 SV=1	1029.17	3084.48	3	3084.49	-0.007	139	166	R	HFNEGDVLVIPPGVPYWTYNTGDEPVVA	I
Q43452	tr|Q43452|Q43452_SOYBN Glycinin OS=Glycine max GN=Gy4 PE=4 SV=1	1081.21	3240.6	3	3240.59	0.012	138	166	I	RHFNEGDVLVIPPGVPYWTYNTGDEPVVA	I
Q43452	tr|Q43452|Q43452_SOYBN Glycinin OS=Glycine max GN=Gy4 PE=4 SV=1	1118.9	3353.68	3	3353.67	0.008	138	167	I	RHFNEGDVLVIPPGVPYWTYNTGDEPVVAI	S
Q43452	tr|Q43452|Q43452_SOYBN Glycinin OS=Glycine max GN=Gy4 PE=4 SV=1	1133.24	3396.69	3	3396.68	0.0083	529	558	Y	NLRQSQVSELKYEGNWGPLVNPESQQGSPR	V
P04776	sp|P04776|GLYG1_SOYBN Glycinin G1 OS=Glycine max GN=GY1 PE=1 SV=2	553.78	1105.55	2	1105.54	0.0006	225	233	F	TLEFLEHAF	S
P04776	sp|P04776|GLYG1_SOYBN Glycinin G1 OS=Glycine max GN=GY1 PE=1 SV=2	568.801	1135.59	2	1135.59	-0.0001	454	463	N	ALPEEVIQHT	F
P04776	sp|P04776|GLYG1_SOYBN Glycinin G1 OS=Glycine max GN=GY1 PE=1 SV=2	582.29	1162.57	2	1162.57	-0.0005	223	232	S	GFTLEFLEHA	F
P04776	sp|P04776|GLYG1_SOYBN Glycinin G1 OS=Glycine max GN=GY1 PE=1 SV=2	609.33	1216.65	2	1216.65	0.001	136	146	N	FREGDLIAVPT	G
P04776	sp|P04776|GLYG1_SOYBN Glycinin G1 OS=Glycine max GN=GY1 PE=1 SV=2	625.806	1249.6	2	1249.6	0.0003	222	232	L	SGFTLEFLEHA	F
P04776	sp|P04776|GLYG1_SOYBN Glycinin G1 OS=Glycine max GN=GY1 PE=1 SV=2	659.336	1316.66	2	1316.66	0.0005	43	54	D	NRIESEGGLIET	W
P04776	sp|P04776|GLYG1_SOYBN Glycinin G1 OS=Glycine max GN=GY1 PE=1 SV=2	676.313	1350.61	2	1350.61	-0.0011	152	163	W	MYNNEDTPVVAV	S
P04776	sp|P04776|GLYG1_SOYBN Glycinin G1 OS=Glycine max GN=GY1 PE=1 SV=2	694.333	1386.65	2	1386.65	-0.0017	110	120	S	TFEEPQQPQQR	G
P04776	sp|P04776|GLYG1_SOYBN Glycinin G1 OS=Glycine max GN=GY1 PE=1 SV=2	699.355	1396.7	2	1396.7	-0.0026	453	464	L	NALPEEVIQHTF	N
P04776	sp|P04776|GLYG1_SOYBN Glycinin G1 OS=Glycine max GN=GY1 PE=1 SV=2	704.343	1406.67	2	1406.67	0.0002	225	236	F	TLEFLEHAFSVD	K
P04776	sp|P04776|GLYG1_SOYBN Glycinin G1 OS=Glycine max GN=GY1 PE=1 SV=2	764.437	1526.86	2	1526.86	0.0016	481	493	F	KFLVPPQESQKRA	V
P04776	sp|P04776|GLYG1_SOYBN Glycinin G1 OS=Glycine max GN=GY1 PE=1 SV=2	909.938	1817.86	2	1817.86	0.003	419	434	F	VVAARSQSDNFEYVSF	K
P04776	sp|P04776|GLYG1_SOYBN Glycinin G1 OS=Glycine max GN=GY1 PE=1 SV=2	607.98	1820.92	3	1820.92	-0.0003	80	94	L	RRPSYTNGPQEIYIQ	Q
P04776	sp|P04776|GLYG1_SOYBN Glycinin G1 OS=Glycine max GN=GY1 PE=1 SV=2	616.972	1847.9	3	1847.89	0.0004	168	182	D	TNSLENQLDQMPRRF	Y
P04776	sp|P04776|GLYG1_SOYBN Glycinin G1 OS=Glycine max GN=GY1 PE=1 SV=2	938.993	1875.97	2	1875.97	0.002	446	463	L	AGANSLLNALPEEVIQHT	F
P04776	sp|P04776|GLYG1_SOYBN Glycinin G1 OS=Glycine max GN=GY1 PE=1 SV=2	950.512	1899.01	2	1899.01	0.0018	465	480	F	NLKSQQARQIKNNNPF	K
P04776	sp|P04776|GLYG1_SOYBN Glycinin G1 OS=Glycine max GN=GY1 PE=1 SV=2	977.009	1952	2	1952	0.0039	447	464	A	GANSLLNALPEEVIQHTF	N
P04776	sp|P04776|GLYG1_SOYBN Glycinin G1 OS=Glycine max GN=GY1 PE=1 SV=2	671.327	2010.96	3	2010.96	0.0015	168	183	D	TNSLENQLDQMPRRFY	L
P04776	sp|P04776|GLYG1_SOYBN Glycinin G1 OS=Glycine max GN=GY1 PE=1 SV=2	504.522	2014.06	4	2014.06	-0.0042	475	491	I	KNNNPFKFLVPPQESQK	R
P04776	sp|P04776|GLYG1_SOYBN Glycinin G1 OS=Glycine max GN=GY1 PE=1 SV=2	1046.06	2090.1	2	2090.1	0.0041	444	463	G	TLAGANSLLNALPEEVIQHT	F
P04776	sp|P04776|GLYG1_SOYBN Glycinin G1 OS=Glycine max GN=GY1 PE=1 SV=2	712.041	2133.1	3	2133.1	0.0036	78	95	N	ALRRPSYTNGPQEIYIQQ	G
P04776	sp|P04776|GLYG1_SOYBN Glycinin G1 OS=Glycine max GN=GY1 PE=1 SV=2	724.396	2170.17	3	2170.16	0.0015	475	492	I	KNNNPFKFLVPPQESQKR	A
P04776	sp|P04776|GLYG1_SOYBN Glycinin G1 OS=Glycine max GN=GY1 PE=1 SV=2	730.704	2189.09	3	2189.09	0.0011	165	182	S	IIDTNSLENQLDQMPRRF	Y
P04776	sp|P04776|GLYG1_SOYBN Glycinin G1 OS=Glycine max GN=GY1 PE=1 SV=2	449.247	2241.2	5	2241.2	-0.0013	475	493	I	KNNNPFKFLVPPQESQKRA	V
P04776	sp|P04776|GLYG1_SOYBN Glycinin G1 OS=Glycine max GN=GY1 PE=1 SV=2	561.308	2241.2	4	2241.2	0.0003	475	493	I	KNNNPFKFLVPPQESQKRA	V
P04776	sp|P04776|GLYG1_SOYBN Glycinin G1 OS=Glycine max GN=GY1 PE=1 SV=2	752.742	2255.2	3	2255.21	-0.0021	473	491	R	QIKNNNPFKFLVPPQESQK	R
P04776	sp|P04776|GLYG1_SOYBN Glycinin G1 OS=Glycine max GN=GY1 PE=1 SV=2	785.06	2352.16	3	2352.15	0.0042	165	183	S	IIDTNSLENQLDQMPRRFY	L
P04776	sp|P04776|GLYG1_SOYBN Glycinin G1 OS=Glycine max GN=GY1 PE=1 SV=2	603.835	2411.31	4	2411.31	0.0024	473	492	R	QIKNNNPFKFLVPPQESQKR	A
P04776	sp|P04776|GLYG1_SOYBN Glycinin G1 OS=Glycine max GN=GY1 PE=1 SV=2	613.824	2451.27	4	2451.27	0.0012	80	100	L	RRPSYTNGPQEIYIQQGKGIF	G
P04776	sp|P04776|GLYG1_SOYBN Glycinin G1 OS=Glycine max GN=GY1 PE=1 SV=2	1228.6	2455.19	2	2455.18	0.0104	164	183	V	SIIDTNSLENQLDQMPRRFY	L
P04776	sp|P04776|GLYG1_SOYBN Glycinin G1 OS=Glycine max GN=GY1 PE=1 SV=2	514.489	2567.41	5	2567.41	0.0005	472	492	A	RQIKNNNPFKFLVPPQESQKR	A
P04776	sp|P04776|GLYG1_SOYBN Glycinin G1 OS=Glycine max GN=GY1 PE=1 SV=2	659.854	2635.39	4	2635.39	0.0013	78	100	N	ALRRPSYTNGPQEIYIQQGKGIF	G
P04776	sp|P04776|GLYG1_SOYBN Glycinin G1 OS=Glycine max GN=GY1 PE=1 SV=2	914.825	2741.45	3	2741.45	0.0035	398	422	N	GERVFDGELQEGRVLIVPQNFVVAA	R
P04776	sp|P04776|GLYG1_SOYBN Glycinin G1 OS=Glycine max GN=GY1 PE=1 SV=2	932.465	2794.37	3	2794.37	0.0015	164	187	V	SIIDTNSLENQLDQMPRRFYLAGN	Q
P04776	sp|P04776|GLYG1_SOYBN Glycinin G1 OS=Glycine max GN=GY1 PE=1 SV=2	739.126	2952.47	4	2952.47	0.0019	37	62	L	NALKPDNRIESEGGLIETWNPNNKPF	Q
P04776	sp|P04776|GLYG1_SOYBN Glycinin G1 OS=Glycine max GN=GY1 PE=1 SV=2	1088.54	3262.59	3	3262.58	0.0185	135	163	Y	NFREGDLIAVPTGVAWWMYNNEDTPVVAV	S
P04776	sp|P04776|GLYG1_SOYBN Glycinin G1 OS=Glycine max GN=GY1 PE=1 SV=2	668.371	3336.82	5	3336.82	0.0021	465	492	F	NLKSQQARQIKNNNPFKFLVPPQESQKR	A
P04776	sp|P04776|GLYG1_SOYBN Glycinin G1 OS=Glycine max GN=GY1 PE=1 SV=2	835.213	3336.82	4	3336.82	0.0048	465	492	F	NLKSQQARQIKNNNPFKFLVPPQESQKR	A
P04776	sp|P04776|GLYG1_SOYBN Glycinin G1 OS=Glycine max GN=GY1 PE=1 SV=2	1177.27	3528.77	3	3528.77	0.0011	225	256	F	TLEFLEHAFSVDKQIAKNLQGENEGEDKGAIV	T
P04776	sp|P04776|GLYG1_SOYBN Glycinin G1 OS=Glycine max GN=GY1 PE=1 SV=2	908.464	3629.83	4	3629.82	0.0048	225	257	F	TLEFLEHAFSVDKQIAKNLQGENEGEDKGAIVT	V
P04776	sp|P04776|GLYG1_SOYBN Glycinin G1 OS=Glycine max GN=GY1 PE=1 SV=2	955.985	3819.91	4	3819.9	0.0137	222	256	L	SGFTLEFLEHAFSVDKQIAKNLQGENEGEDKGAIV	T
P04405	sp|P04405|GLYG2_SOYBN Glycinin G2 OS=Glycine max GN=Gy2 PE=1 SV=2	386.75	771.485	2	771.485	-0.0001	344	350	W	LLKLSAQ	Y
P04405	sp|P04405|GLYG2_SOYBN Glycinin G2 OS=Glycine max GN=Gy2 PE=1 SV=2	570.349	1138.68	2	1138.68	0.0009	374	384	Y	ALNGRALVQVV	N
P04405	sp|P04405|GLYG2_SOYBN Glycinin G2 OS=Glycine max GN=Gy2 PE=1 SV=2	585.354	1168.69	2	1168.69	-0.0002	254	265	V	TVKGGLRVTAPA	M
P04405	sp|P04405|GLYG2_SOYBN Glycinin G2 OS=Glycine max GN=Gy2 PE=1 SV=2	618.326	1234.64	2	1234.64	-0.0001	227	237	L	KEAFGVNMQIV	R
P04405	sp|P04405|GLYG2_SOYBN Glycinin G2 OS=Glycine max GN=Gy2 PE=1 SV=2	625.804	1249.59	2	1249.59	0.0002	40	50	D	NRIESEGGFIE	T
P04405	sp|P04405|GLYG2_SOYBN Glycinin G2 OS=Glycine max GN=Gy2 PE=1 SV=2	510.62	1528.84	3	1528.84	0.0006	132	145	H	RFREGDLIAVPTGV	A
P04405	sp|P04405|GLYG2_SOYBN Glycinin G2 OS=Glycine max GN=Gy2 PE=1 SV=2	808.384	1614.75	2	1614.75	0.001	409	423	F	AVAAKSQSDNFEYVS	F
P04405	sp|P04405|GLYG2_SOYBN Glycinin G2 OS=Glycine max GN=Gy2 PE=1 SV=2	563.302	1686.88	3	1686.88	-0.0009	469	482	N	PFSFLVPPQESQRR	A
P04405	sp|P04405|GLYG2_SOYBN Glycinin G2 OS=Glycine max GN=Gy2 PE=1 SV=2	639.331	1914.97	3	1914.97	0.0009	467	482	N	NNPFSFLVPPQESQRR	A
P04405	sp|P04405|GLYG2_SOYBN Glycinin G2 OS=Glycine max GN=Gy2 PE=1 SV=2	668.008	2001	3	2001.01	-0.0046	465	481	V	KNNNPFSFLVPPQESQR	R
P04405	sp|P04405|GLYG2_SOYBN Glycinin G2 OS=Glycine max GN=Gy2 PE=1 SV=2	614.826	2455.27	4	2455.27	0.0016	463	483	R	QVKNNNPFSFLVPPQESQRRA	V
P04405	sp|P04405|GLYG2_SOYBN Glycinin G2 OS=Glycine max GN=Gy2 PE=1 SV=2	636.091	2540.34	4	2540.34	-0.0001	462	482	A	RQVKNNNPFSFLVPPQESQRR	A
P04405	sp|P04405|GLYG2_SOYBN Glycinin G2 OS=Glycine max GN=Gy2 PE=1 SV=2	997.519	2989.53	3	2989.53	0.0083	427	454	T	NDRPSIGNLAGANSLLNALPEEVIQHTF	N
P04405	sp|P04405|GLYG2_SOYBN Glycinin G2 OS=Glycine max GN=Gy2 PE=1 SV=2	805.673	3218.66	4	3218.67	-0.0043	425	454	F	KTNDRPSIGNLAGANSLLNALPEEVIQHTF	N
P04405	sp|P04405|GLYG2_SOYBN Glycinin G2 OS=Glycine max GN=Gy2 PE=1 SV=2	1073.9	3218.67	3	3218.67	0.0037	425	454	F	KTNDRPSIGNLAGANSLLNALPEEVIQHTF	N
P04405	sp|P04405|GLYG2_SOYBN Glycinin G2 OS=Glycine max GN=Gy2 PE=1 SV=2	827.436	3305.71	4	3305.7	0.0137	423	453	V	SFKTNDRPSIGNLAGANSLLNALPEEVIQHT	F
P04405	sp|P04405|GLYG2_SOYBN Glycinin G2 OS=Glycine max GN=Gy2 PE=1 SV=2	662.957	3309.75	5	3309.74	0.0018	455	482	F	NLKSQQARQVKNNNPFSFLVPPQESQRR	A
P04405	sp|P04405|GLYG2_SOYBN Glycinin G2 OS=Glycine max GN=Gy2 PE=1 SV=2	677.163	3380.78	5	3380.78	-0.0017	455	483	F	NLKSQQARQVKNNNPFSFLVPPQESQRRA	V
P04405	sp|P04405|GLYG2_SOYBN Glycinin G2 OS=Glycine max GN=Gy2 PE=1 SV=2	846.206	3380.79	4	3380.78	0.0121	455	483	F	NLKSQQARQVKNNNPFSFLVPPQESQRRA	V
Q9S9D0	tr|Q9S9D0|Q9S9D0_SOYBN Glycinin G4 subunit OS=Glycine max PE=4 SV=1	429.907	1286.7	3	1286.7	0.0001	546	556	F	SFLVPPKESQR	R
Q9S9D0	tr|Q9S9D0|Q9S9D0_SOYBN Glycinin G4 subunit OS=Glycine max PE=4 SV=1	540.293	2157.14	4	2157.14	-0.0003	540	557	V	KNNNPFSFLVPPKESQRR	V
C0KG62	tr|C0KG62|C0KG62_SOYBN Mutant glycinin A3B4 OS=Glycine max PE=2 SV=1	506.285	1010.56	2	1010.55	0.001	478	485	S	YIKDVFRA	I
C0KG62	tr|C0KG62|C0KG62_SOYBN Mutant glycinin A3B4 OS=Glycine max PE=2 SV=1	567.767	1133.52	2	1133.52	0.0002	242	251	F	NTNEDTAEKL	R
C0KG62	tr|C0KG62|C0KG62_SOYBN Mutant glycinin A3B4 OS=Glycine max PE=2 SV=1	712.33	1422.64	2	1422.64	-0.0005	189	201	Y	LAGNPDIEHPETM	Q
C0KG62	tr|C0KG62|C0KG62_SOYBN Mutant glycinin A3B4 OS=Glycine max PE=2 SV=1	748.847	1495.68	2	1495.68	0.0005	239	251	A	QSFNTNEDTAEKL	R
C0KG62	tr|C0KG62|C0KG62_SOYBN Mutant glycinin A3B4 OS=Glycine max PE=2 SV=1	646.683	1937.03	3	1937.03	-0.0001	479	495	Y	IKDVFRAIPSEVLSNSY	N
C0KG62	tr|C0KG62|C0KG62_SOYBN Mutant glycinin A3B4 OS=Glycine max PE=2 SV=1	969.52	1937.03	2	1937.03	0.0005	479	495	Y	IKDVFRAIPSEVLSNSY	N
C0KG62	tr|C0KG62|C0KG62_SOYBN Mutant glycinin A3B4 OS=Glycine max PE=2 SV=1	1011.49	2020.96	2	2020.96	0.0031	171	187	L	LDTSNFNNQLDQNPRVF	Y
C0KG62	tr|C0KG62|C0KG62_SOYBN Mutant glycinin A3B4 OS=Glycine max PE=2 SV=1	1036.48	2070.94	2	2070.94	0.003	172	188	L	DTSNFNNQLDQNPRVFY	L
C0KG62	tr|C0KG62|C0KG62_SOYBN Mutant glycinin A3B4 OS=Glycine max PE=2 SV=1	795.722	2384.14	3	2384.14	0.0035	169	188	I	SLLDTSNFNNQLDQNPRVFY	L
C0KG62	tr|C0KG62|C0KG62_SOYBN Mutant glycinin A3B4 OS=Glycine max PE=2 SV=1	833.417	2497.23	3	2497.22	0.0041	169	189	I	SLLDTSNFNNQLDQNPRVFYL	A
C0KG62	tr|C0KG62|C0KG62_SOYBN Mutant glycinin A3B4 OS=Glycine max PE=2 SV=1	833.417	2497.23	3	2497.22	0.0063	168	188	A	ISLLDTSNFNNQLDQNPRVFY	L
C0KG62	tr|C0KG62|C0KG62_SOYBN Mutant glycinin A3B4 OS=Glycine max PE=2 SV=1	1249.63	2497.24	2	2497.22	0.0119	168	188	A	ISLLDTSNFNNQLDQNPRVFY	L
C0KG62	tr|C0KG62|C0KG62_SOYBN Mutant glycinin A3B4 OS=Glycine max PE=2 SV=1	766.167	3060.64	4	3060.64	0.004	479	505	Y	IKDVFRAIPSEVLSNSYNLGQSQVRQL	K
C0KG62	tr|C0KG62|C0KG62_SOYBN Mutant glycinin A3B4 OS=Glycine max PE=2 SV=1	926.721	3702.86	4	3702.86	-0.0038	233	264	F	SKHFLAQSFNTNEDTAEKLRSPDDERKQIVTV	E
C0KG62	tr|C0KG62|C0KG62_SOYBN Mutant glycinin A3B4 OS=Glycine max PE=2 SV=1	929.242	3712.94	4	3712.93	0.0097	484	517	F	RAIPSEVLSNSYNLGQSQVRQLKYQGNSGPLVNP	Q
Q852U4	tr|Q852U4|Q852U4_SOYBN Glycinin A1bB2-784 OS=Glycine max PE=2 SV=1	1148.93	3443.78	3	3443.77	0.009	420	451	V	SFKTNDRPSIGNLAGANSLLNALPEEVIQQTF	N
P11828	sp|P11828|GLYG3_SOYBN Glycinin G3 OS=Glycine max GN=GY3 PE=3 SV=1	825.071	2472.19	3	2472.19	0.0052	161	180	V	SLIDTNSFQNQLDQMPRRFY	L
O22120	tr|O22120|O22120_SOYBN Alpha subunit of beta conglycinin (Fragment) OS=Glycine max PE=2 SV=2	386.252	770.49	2	770.49	0.0002	410	416	N	IELVGLK	E
O22120	tr|O22120|O22120_SOYBN Alpha subunit of beta conglycinin (Fragment) OS=Glycine max PE=2 SV=2	366.886	1097.63	3	1097.63	0.0003	248	257	L	AIPVNKPGRF	E
O22120	tr|O22120|O22120_SOYBN Alpha subunit of beta conglycinin (Fragment) OS=Glycine max PE=2 SV=2	549.825	1097.64	2	1097.63	0.0007	248	257	L	AIPVNKPGRF	E
O22120	tr|O22120|O22120_SOYBN Alpha subunit of beta conglycinin (Fragment) OS=Glycine max PE=2 SV=2	592.309	1182.6	2	1182.6	0.0003	135	144	F	LFGSNRFETL	F
O22120	tr|O22120|O22120_SOYBN Alpha subunit of beta conglycinin (Fragment) OS=Glycine max PE=2 SV=2	604.302	1206.59	2	1206.59	0.0003	435	444	Y	RAELSEQDIF	V
O22120	tr|O22120|O22120_SOYBN Alpha subunit of beta conglycinin (Fragment) OS=Glycine max PE=2 SV=2	611.819	1221.62	2	1221.62	0.0004	285	294	Y	DTKFEEINKV	L
O22120	tr|O22120|O22120_SOYBN Alpha subunit of beta conglycinin (Fragment) OS=Glycine max PE=2 SV=2	649.287	1296.56	2	1296.56	0.0008	205	215	L	SLVNNDDRDSY	R
O22120	tr|O22120|O22120_SOYBN Alpha subunit of beta conglycinin (Fragment) OS=Glycine max PE=2 SV=2	657.332	1312.65	2	1312.65	0.0002	464	475	F	AIGINAENNQRN	F
O22120	tr|O22120|O22120_SOYBN Alpha subunit of beta conglycinin (Fragment) OS=Glycine max PE=2 SV=2	728.388	1454.76	2	1454.76	-0.0007	402	415	L	VINEGDANIELVGL	K
O22120	tr|O22120|O22120_SOYBN Alpha subunit of beta conglycinin (Fragment) OS=Glycine max PE=2 SV=2	736.868	1471.72	2	1471.72	0.0014	283	294	A	SYDTKFEEINKV	L
O22120	tr|O22120|O22120_SOYBN Alpha subunit of beta conglycinin (Fragment) OS=Glycine max PE=2 SV=2	498.903	1493.69	3	1493.69	0.0002	207	218	L	VNNDDRDSYRLQ	S
O22120	tr|O22120|O22120_SOYBN Alpha subunit of beta conglycinin (Fragment) OS=Glycine max PE=2 SV=2	776.921	1551.83	2	1551.83	0.002	362	374	F	EITPEKNPQLRDL	D
O22120	tr|O22120|O22120_SOYBN Alpha subunit of beta conglycinin (Fragment) OS=Glycine max PE=2 SV=2	805.929	1609.84	2	1609.84	0.002	233	246	Y	VVNPDNNENLRLIT	L
O22120	tr|O22120|O22120_SOYBN Alpha subunit of beta conglycinin (Fragment) OS=Glycine max PE=2 SV=2	811.435	1620.86	2	1620.85	0.0016	378	392	F	LSIVDMNEGALLLPH	F
O22120	tr|O22120|O22120_SOYBN Alpha subunit of beta conglycinin (Fragment) OS=Glycine max PE=2 SV=2	826.919	1651.82	2	1651.82	0.0023	515	528	S	YFVDAQPKKKEEGN	K
O22120	tr|O22120|O22120_SOYBN Alpha subunit of beta conglycinin (Fragment) OS=Glycine max PE=2 SV=2	567.306	1698.89	3	1698.89	0.0007	361	374	F	FEITPEKNPQLRDL	D
O22120	tr|O22120|O22120_SOYBN Alpha subunit of beta conglycinin (Fragment) OS=Glycine max PE=2 SV=2	608.334	1821.98	3	1821.98	0.0013	246	261	I	TLAIPVNKPGRFESFF	L
O22120	tr|O22120|O22120_SOYBN Alpha subunit of beta conglycinin (Fragment) OS=Glycine max PE=2 SV=2	610.344	1828.01	3	1828.01	0.0009	493	509	V	QELAFPGSAQAVEKLLK	N
O22120	tr|O22120|O22120_SOYBN Alpha subunit of beta conglycinin (Fragment) OS=Glycine max PE=2 SV=2	932.475	1862.93	2	1862.93	0.0034	135	149	F	LFGSNRFETLFKNQY	G
O22120	tr|O22120|O22120_SOYBN Alpha subunit of beta conglycinin (Fragment) OS=Glycine max PE=2 SV=2	942.485	1882.95	2	1882.95	0.001	216	232	Y	RLQSGDALRVPSGTTYY	V
O22120	tr|O22120|O22120_SOYBN Alpha subunit of beta conglycinin (Fragment) OS=Glycine max PE=2 SV=2	944.004	1885.99	2	1885.99	0.003	232	247	Y	YVVNPDNNENLRLITL	A
O22120	tr|O22120|O22120_SOYBN Alpha subunit of beta conglycinin (Fragment) OS=Glycine max PE=2 SV=2	968.992	1935.97	2	1935.97	0.0009	230	245	T	TYYVVNPDNNENLRLI	T
O22120	tr|O22120|O22120_SOYBN Alpha subunit of beta conglycinin (Fragment) OS=Glycine max PE=2 SV=2	999.477	1996.94	2	1996.93	0.0062	416	431	L	KEQQQEQQQEEQPLEV	R
O22120	tr|O22120|O22120_SOYBN Alpha subunit of beta conglycinin (Fragment) OS=Glycine max PE=2 SV=2	679.038	2034.09	3	2034.09	0.0019	432	448	V	RKYRAELSEQDIFVIPA	G
O22120	tr|O22120|O22120_SOYBN Alpha subunit of beta conglycinin (Fragment) OS=Glycine max PE=2 SV=2	718.687	2153.04	3	2153.03	0.0031	416	432	L	KEQQQEQQQEEQPLEVR	K
O22120	tr|O22120|O22120_SOYBN Alpha subunit of beta conglycinin (Fragment) OS=Glycine max PE=2 SV=2	734.732	2201.17	3	2201.17	0.0013	435	454	Y	RAELSEQDIFVIPAGYPVVV	N
O22120	tr|O22120|O22120_SOYBN Alpha subunit of beta conglycinin (Fragment) OS=Glycine max PE=2 SV=2	596.566	2382.23	4	2382.23	0.0012	496	516	L	AFPGSAQAVEKLLKNQRESYF	V
O22120	tr|O22120|O22120_SOYBN Alpha subunit of beta conglycinin (Fragment) OS=Glycine max PE=2 SV=2	836.766	2507.28	3	2507.28	0.0005	508	528	L	LKNQRESYFVDAQPKKKEEGN	K
O22120	tr|O22120|O22120_SOYBN Alpha subunit of beta conglycinin (Fragment) OS=Glycine max PE=2 SV=2	869.461	2605.36	3	2605.35	0.0116	493	515	V	QELAFPGSAQAVEKLLKNQRESY	F
O22120	tr|O22120|O22120_SOYBN Alpha subunit of beta conglycinin (Fragment) OS=Glycine max PE=2 SV=2	689.112	2752.42	4	2752.42	0	493	516	V	QELAFPGSAQAVEKLLKNQRESYF	V
O22120	tr|O22120|O22120_SOYBN Alpha subunit of beta conglycinin (Fragment) OS=Glycine max PE=2 SV=2	755.664	3018.63	4	3018.62	0.0004	233	259	Y	VVNPDNNENLRLITLAIPVNKPGRFES	F
O22120	tr|O22120|O22120_SOYBN Alpha subunit of beta conglycinin (Fragment) OS=Glycine max PE=2 SV=2	844.444	3373.75	4	3373.74	0.008	216	245	Y	RLQSGDALRVPSGTTYYVVNPDNNENLRLI	T
O22120	tr|O22120|O22120_SOYBN Alpha subunit of beta conglycinin (Fragment) OS=Glycine max PE=2 SV=2	949.722	3794.86	4	3794.86	-0.0055	262	294	F	LSSTEAQQSYLQGFSRNILEASYDTKFEEINKV	L
Q0MUU5	tr|Q0MUU5|Q0MUU5_SOYBN Beta-conglycinin alpha~-subunit OS=Glycine max PE=2 SV=1	386.252	770.49	2	770.49	0.0002	467	473	N	IELVGIK	E
Q0MUU5	tr|Q0MUU5|Q0MUU5_SOYBN Beta-conglycinin alpha~-subunit OS=Glycine max PE=2 SV=1	617.302	1232.59	2	1232.59	0.0001	521	531	F	AFGINAENNQR	N
Q0MUU5	tr|Q0MUU5|Q0MUU5_SOYBN Beta-conglycinin alpha~-subunit OS=Glycine max PE=2 SV=1	451.25	1350.73	3	1350.73	0	345	355	K	FEEINKVLFGR	E
Q0MUU5	tr|Q0MUU5|Q0MUU5_SOYBN Beta-conglycinin alpha~-subunit OS=Glycine max PE=2 SV=1	676.373	1350.73	2	1350.73	0.0017	345	355	K	FEEINKVLFGR	E
Q0MUU5	tr|Q0MUU5|Q0MUU5_SOYBN Beta-conglycinin alpha~-subunit OS=Glycine max PE=2 SV=1	721.361	1440.71	2	1440.71	0.0004	437	449	S	VVDMNEGALFLPH	F
Q0MUU5	tr|Q0MUU5|Q0MUU5_SOYBN Beta-conglycinin alpha~-subunit OS=Glycine max PE=2 SV=1	745.35	1488.69	2	1488.68	0.0015	573	585	Y	FVDAQPQQKEEGN	K
Q0MUU5	tr|Q0MUU5|Q0MUU5_SOYBN Beta-conglycinin alpha~-subunit OS=Glycine max PE=2 SV=1	747.859	1493.7	2	1493.7	0.0016	521	533	F	AFGINAENNQRNF	L
Q0MUU5	tr|Q0MUU5|Q0MUU5_SOYBN Beta-conglycinin alpha~-subunit OS=Glycine max PE=2 SV=1	799.444	1596.87	2	1596.87	0.001	459	473	L	VINEGEANIELVGIK	E
Q0MUU5	tr|Q0MUU5|Q0MUU5_SOYBN Beta-conglycinin alpha~-subunit OS=Glycine max PE=2 SV=1	826.883	1651.75	2	1651.75	0.0034	572	585	S	YFVDAQPQQKEEGN	K
Q0MUU5	tr|Q0MUU5|Q0MUU5_SOYBN Beta-conglycinin alpha~-subunit OS=Glycine max PE=2 SV=1	828.453	1654.89	2	1654.89	0.0019	534	549	F	LAGSKDNVISQIPSQV	Q
Q0MUU5	tr|Q0MUU5|Q0MUU5_SOYBN Beta-conglycinin alpha~-subunit OS=Glycine max PE=2 SV=1	568.295	1701.86	3	1701.86	0.0032	341	354	S	YDTKFEEINKVLFG	R
Q0MUU5	tr|Q0MUU5|Q0MUU5_SOYBN Beta-conglycinin alpha~-subunit OS=Glycine max PE=2 SV=1	896.932	1791.85	2	1791.85	0.0031	289	303	Y	YVVNPDNDENLRMIT	L
Q0MUU5	tr|Q0MUU5|Q0MUU5_SOYBN Beta-conglycinin alpha~-subunit OS=Glycine max PE=2 SV=1	465.498	1857.96	4	1857.96	0	341	355	S	YDTKFEEINKVLFGR	E
Q0MUU5	tr|Q0MUU5|Q0MUU5_SOYBN Beta-conglycinin alpha~-subunit OS=Glycine max PE=2 SV=1	620.328	1857.96	3	1857.96	0.0013	341	355	S	YDTKFEEINKVLFGR	E
Q0MUU5	tr|Q0MUU5|Q0MUU5_SOYBN Beta-conglycinin alpha~-subunit OS=Glycine max PE=2 SV=1	953.474	1904.93	2	1904.93	0.003	289	304	Y	YVVNPDNDENLRMITL	A
Q0MUU5	tr|Q0MUU5|Q0MUU5_SOYBN Beta-conglycinin alpha~-subunit OS=Glycine max PE=2 SV=1	696.704	2087.09	3	2087.09	-0.0007	550	568	V	QELAFPGSAKDIENLIKSQ	S
Q0MUU5	tr|Q0MUU5|Q0MUU5_SOYBN Beta-conglycinin alpha~-subunit OS=Glycine max PE=2 SV=1	728.701	2183.08	3	2183.07	0.0054	553	572	L	AFPGSAKDIENLIKSQSESY	F
Q0MUU5	tr|Q0MUU5|Q0MUU5_SOYBN Beta-conglycinin alpha~-subunit OS=Glycine max PE=2 SV=1	852.095	2553.26	3	2553.26	0.0038	550	572	V	QELAFPGSAKDIENLIKSQSESY	F
Q0MUU5	tr|Q0MUU5|Q0MUU5_SOYBN Beta-conglycinin alpha~-subunit OS=Glycine max PE=2 SV=1	661.347	2641.36	4	2641.36	0.0007	471	491	V	GIKEQQQRQQQEEQPLEVRKY	R
Q0MUU5	tr|Q0MUU5|Q0MUU5_SOYBN Beta-conglycinin alpha~-subunit OS=Glycine max PE=2 SV=1	1112.55	3334.63	3	3334.63	0.0093	273	302	Y	NLQSGDALRVPAGTTYYVVNPDNDENLRMI	T
F7J077	tr|F7J077|F7J077_SOYBN Beta-conglycinin beta subunit OS=Glycine max GN=CG-beta-2 PE=4 SV=1	645.856	1289.7	2	1289.7	0.0003	277	288	S	VDINEGALLLPH	F
F7J077	tr|F7J077|F7J077_SOYBN Beta-conglycinin beta subunit OS=Glycine max GN=CG-beta-2 PE=4 SV=1	696.854	1391.69	2	1391.69	-0.0003	331	342	Y	RAELSEDDVFVI	P
F7J077	tr|F7J077|F7J077_SOYBN Beta-conglycinin beta subunit OS=Glycine max GN=CG-beta-2 PE=4 SV=1	469.562	1405.66	3	1405.66	0.0004	185	195	S	FHSEFEEINRV	L
F7J077	tr|F7J077|F7J077_SOYBN Beta-conglycinin beta subunit OS=Glycine max GN=CG-beta-2 PE=4 SV=1	704.341	1406.67	2	1406.67	0.0006	232	243	K	TISSEDEPFNLR	S
F7J077	tr|F7J077|F7J077_SOYBN Beta-conglycinin beta subunit OS=Glycine max GN=CG-beta-2 PE=4 SV=1	728.388	1454.76	2	1454.76	-0.0007	298	311	L	VINEGDANIELVGI	K
F7J077	tr|F7J077|F7J077_SOYBN Beta-conglycinin beta subunit OS=Glycine max GN=CG-beta-2 PE=4 SV=1	855.932	1709.85	2	1709.85	0.0009	117	132	Y	NLHPGDAQRIPAGTTY	Y
F7J077	tr|F7J077|F7J077_SOYBN Beta-conglycinin beta subunit OS=Glycine max GN=CG-beta-2 PE=4 SV=1	656.325	1965.95	3	1965.95	-0.0009	411	427	S	YFVDAQPQQKEEGSKGR	K
F7J077	tr|F7J077|F7J077_SOYBN Beta-conglycinin beta subunit OS=Glycine max GN=CG-beta-2 PE=4 SV=1	574.055	2292.19	4	2292.19	0.0004	252	270	N	NFGKFFEITPEKNPQLRDL	D
F7J077	tr|F7J077|F7J077_SOYBN Beta-conglycinin beta subunit OS=Glycine max GN=CG-beta-2 PE=4 SV=1	772.386	2314.14	3	2314.13	0.0022	24	42	S	LKVREDENNPFYLRSSNSF	Q
F7J077	tr|F7J077|F7J077_SOYBN Beta-conglycinin beta subunit OS=Glycine max GN=CG-beta-2 PE=4 SV=1	654.591	2614.34	4	2614.34	0.0006	310	330	V	GIKEQQQKQKQEEEPLEVQRY	R
I1LE33	tr|I1LE33|I1LE33_SOYBN Uncharacterized protein OS=Glycine max PE=4 SV=1	693.36	2077.06	3	2077.06	0.0015	467	483	V	GLKEQQQGEETREVRKY	R
C6T433	tr|C6T433|C6T433_SOYBN Putative uncharacterized protein OS=Glycine max PE=2 SV=1	386.252	770.49	2	770.49	0.0002	101	107	K	IEIVLGK	T
P22895	sp|P22895|P34_SOYBN P34 probable thiol protease OS=Glycine max PE=1 SV=1	506.303	1010.59	2	1010.59	0.0005	298	306	Y	GINHFVLLV	G
P22895	sp|P22895|P34_SOYBN P34 probable thiol protease OS=Glycine max PE=1 SV=1	523.751	1045.49	2	1045.49	0.0008	205	212	Q	SFEWVLEH	G
P22895	sp|P22895|P34_SOYBN P34 probable thiol protease OS=Glycine max PE=1 SV=1	528.8	1055.59	2	1055.59	0	265	274	S	AILEQPISVS	I
P22895	sp|P22895|P34_SOYBN P34 probable thiol protease OS=Glycine max PE=1 SV=1	556.291	1110.57	2	1110.57	0.0003	163	174	F	SATGAIEAAHAI	A
P22895	sp|P22895|P34_SOYBN P34 probable thiol protease OS=Glycine max PE=1 SV=1	573.284	1144.55	2	1144.55	0.0011	161	172	W	AFSATGAIEAAH	A
P22895	sp|P22895|P34_SOYBN P34 probable thiol protease OS=Glycine max PE=1 SV=1	465.57	1393.69	3	1393.69	0.0008	272	283	I	SVSIDAKDFHLY	T
P22895	sp|P22895|P34_SOYBN P34 probable thiol protease OS=Glycine max PE=1 SV=1	540.979	1619.92	3	1619.91	0.0014	140	152	W	DWRKKGVITQVKY	Q
P22895	sp|P22895|P34_SOYBN P34 probable thiol protease OS=Glycine max PE=1 SV=1	623.001	1865.98	3	1865.98	0.0001	234	249	N	KIQDKVTIDGYETLIM	S
P22895	sp|P22895|P34_SOYBN P34 probable thiol protease OS=Glycine max PE=1 SV=1	1043.55	2085.08	2	2085.07	0.003	161	182	W	AFSATGAIEAAHAIATGDLVSL	S
K7L642	tr|K7L642|K7L642_SOYBN Uncharacterized protein OS=Glycine max PE=3 SV=1	506.303	1010.59	2	1010.59	0.0005	286	294	Y	GINHFVLIV	G
K7KTR9	tr|K7KTR9|K7KTR9_SOYBN Oleosin OS=Glycine max PE=3 SV=1	648.316	1294.62	2	1294.62	0.0011	48	59	M	ATISTDQPRGSY	S
K7KTR9	tr|K7KTR9|K7KTR9_SOYBN Oleosin OS=Glycine max PE=3 SV=1	834.861	1667.71	2	1667.71	0.0002	51	65	I	STDQPRGSYSYGTSY	G
K7KTR9	tr|K7KTR9|K7KTR9_SOYBN Oleosin OS=Glycine max PE=3 SV=1	858.404	1714.79	2	1714.79	0.0027	197	212	Y	GSYAQGRINEATQGTY	-
K7KTR9	tr|K7KTR9|K7KTR9_SOYBN Oleosin OS=Glycine max PE=3 SV=1	1028.95	2055.88	2	2055.88	0.0039	51	69	I	STDQPRGSYSYGTSYGAPY	G
C3VHQ8	tr|C3VHQ8|C3VHQ8_SOYBN Oleosin OS=Glycine max PE=2 SV=1	843.399	1684.78	2	1684.78	0.0024	150	165	Y	GSYAQGRINEATQGAY	-
P0CG89	sp|P0CG89|H4_SOYBN Histone H4 OS=Glycine max PE=3 SV=1	442.589	1324.75	3	1324.75	0.0002	25	36	R	DNIQGITKPAIR	R
P29531	sp|P29531|OLEO2_SOYBN P24 oleosin isoform B OS=Glycine max PE=2 SV=1	620.309	1238.6	2	1238.6	0.0001	146	156	A	AKHHLAEAAEY	V
P29531	sp|P29531|OLEO2_SOYBN P24 oleosin isoform B OS=Glycine max PE=2 SV=1	718.392	1434.77	2	1434.77	0.001	210	223	R	DVKRTTVTATTATA	-
P29531	sp|P29531|OLEO2_SOYBN P24 oleosin isoform B OS=Glycine max PE=2 SV=1	395.96	1579.81	4	1579.81	-0.0002	147	160	A	KHHLAEAAEYVGQK	T
P29531	sp|P29531|OLEO2_SOYBN P24 oleosin isoform B OS=Glycine max PE=2 SV=1	584.637	1750.89	3	1750.89	0.0009	29	44	F	EAPRYEAGIKAPSSIY	H
Q42781	tr|Q42781|Q42781_SOYBN Lipoxygenase (Fragment) OS=Glycine max GN=lox8 PE=1 SV=1	1141.09	2280.17	2	2280.16	0.0058	22	42	Y	TLLYPSSEEGLTFRGIPNSIS	I
Q42781	tr|Q42781|Q42781_SOYBN Lipoxygenase (Fragment) OS=Glycine max GN=lox8 PE=1 SV=1	1197.64	2393.26	2	2393.25	0.0086	22	43	Y	TLLYPSSEEGLTFRGIPNSISI	-
I1M3M9	tr|I1M3M9|I1M3M9_SOYBN Uncharacterized protein OS=Glycine max PE=4 SV=1	716.031	2145.07	3	2145.07	0.0019	375	396	F	SAEKTVEGTKAAAHVVEGAAGY	A
P09186	sp|P09186|LOX3_SOYBN Seed linoleate 9S-lipoxygenase-3 OS=Glycine max GN=LOX1.3 PE=1 SV=1	433.789	865.564	2	865.564	0.0001	325	332	K	ISPLPVLK	E
P09186	sp|P09186|LOX3_SOYBN Seed linoleate 9S-lipoxygenase-3 OS=Glycine max GN=LOX1.3 PE=1 SV=1	497.952	1490.83	3	1490.83	-0.0001	311	324	L	YSGGIKLPTDIISK	I
P09186	sp|P09186|LOX3_SOYBN Seed linoleate 9S-lipoxygenase-3 OS=Glycine max GN=LOX1.3 PE=1 SV=1	715.076	2142.21	3	2142.2	0.0009	836	855	Y	TLLLPSSKEGLTFRGIPNSI	S
I1JG11	tr|I1JG11|I1JG11_SOYBN Uncharacterized protein OS=Glycine max PE=3 SV=1	400.24	1197.7	3	1197.7	0.0003	31	41	R	AVFPSIVGRPR	H
C6SWV3	tr|C6SWV3|C6SWV3_SOYBN Uncharacterized protein OS=Glycine max PE=2 SV=1	638.673	1913	3	1913	0.0008	230	245	F	VIDIEETEMKLRPPFP	-
I1MA91	tr|I1MA91|I1MA91_SOYBN Uncharacterized protein OS=Glycine max PE=3 SV=2	533.963	1598.87	3	1598.87	0.0006	331	343	Y	LNKELELDKFITH	S
I1L860	tr|I1L860|I1L860_SOYBN Uncharacterized protein OS=Glycine max PE=4 SV=1	563.764	1125.51	2	1125.51	0.0003	165	173	R	HFDSEVVFF	N
I1L860	tr|I1L860|I1L860_SOYBN Uncharacterized protein OS=Glycine max PE=4 SV=1	773.363	1544.71	2	1544.71	0.0016	29	41	C	KETEVEEEDPELV	T
I1M005	tr|I1M005|I1M005_SOYBN Uncharacterized protein OS=Glycine max PE=3 SV=1	696.386	1390.76	2	1390.76	0.0003	370	381	Y	IVKEGQLASQYR	-
I1M005	tr|I1M005|I1M005_SOYBN Uncharacterized protein OS=Glycine max PE=3 SV=1	499.947	1496.82	3	1496.82	0.0003	227	239	L	RIDPELEKEIGAK	F
C6EVF9	tr|C6EVF9|C6EVF9_SOYBN Elongation factor 1-alpha OS=Glycine max GN=EF-1A PE=2 SV=1	721.851	1441.69	2	1441.69	0.0006	401	412	V	ETFSEYPPLGRF	A
F2WS06	tr|F2WS06|F2WS06_9RHIZ ATP synthase beta subunit (Fragment) OS=Sinorhizobium sp. CCBAU 05643 GN=atpD PE=4 SV=1	544.821	1087.63	2	1087.63	0.0004	32	41	K	VVDLLAPYAK	G
C6T588	tr|C6T588|C6T588_SOYBN Uncharacterized protein OS=Glycine max PE=2 SV=1	553.269	1104.52	2	1104.52	0.0003	150	158	A	YLLAHPDYN	-
C6T588	tr|C6T588|C6T588_SOYBN Uncharacterized protein OS=Glycine max PE=2 SV=1	644.366	1930.08	3	1930.08	-0.0009	18	35	A	TLYKALVTDADNVIPKAV	D
C6SWW4	tr|C6SWW4|C6SWW4_SOYBN Uncharacterized protein OS=Glycine max PE=2 SV=1	514.27	1026.53	2	1026.52	0.0018	194	201	V	QFQKFRSS	T
C6SWW4	tr|C6SWW4|C6SWW4_SOYBN Uncharacterized protein OS=Glycine max PE=2 SV=1	785.429	1568.84	2	1568.84	0.0029	68	82	L	TVVQSPNELDKGIGL	V
C6SWW4	tr|C6SWW4|C6SWW4_SOYBN Uncharacterized protein OS=Glycine max PE=2 SV=1	736.096	2205.27	3	2205.26	0.0019	184	202	L	VLSKNKPLVVQFQKFRSST	A
I1LUS3	tr|I1LUS3|I1LUS3_SOYBN Histone H2A OS=Glycine max PE=3 SV=1	472.769	943.524	2	943.524	0.0003	23	31	K	AGLQFPVGR	I
I1NGG4	tr|I1NGG4|I1NGG4_SOYBN Uncharacterized protein OS=Glycine max PE=4 SV=1	936.984	1871.95	2	1871.95	0.0002	163	182	V	RATGSNVITPGGLAAMAQSA	A
K7LES7	tr|K7LES7|K7LES7_SOYBN Uncharacterized protein OS=Glycine max PE=4 SV=1	435.722	869.429	2	869.428	0.0006	36	43	D	AFNYAIAT	N
B1Q2X4	tr|B1Q2X4|B1Q2X4_SOYBN Protein disulfide isomerase OS=Glycine max GN=PDIL-1 PE=1 SV=1	703.388	1404.76	2	1404.76	0.001	87	100	A	ASILSSHDPPVVLA	K
B1Q2X4	tr|B1Q2X4|B1Q2X4_SOYBN Protein disulfide isomerase OS=Glycine max GN=PDIL-1 PE=1 SV=1	622.646	1864.92	3	1864.92	0.001	101	116	A	KIDANEEKNKDLASQY	D
I1JPW5	tr|I1JPW5|I1JPW5_SOYBN Uncharacterized protein OS=Glycine max PE=3 SV=1	403.73	805.445	2	805.445	0.0001	416	421	K	YNQLLR	I
I1JPW5	tr|I1JPW5|I1JPW5_SOYBN Uncharacterized protein OS=Glycine max PE=3 SV=1	742.863	1483.71	2	1483.71	0.0011	432	444	V	YAGANFRTPVEPY	-
I1K668	tr|I1K668|I1K668_SOYBN Uncharacterized protein OS=Glycine max PE=3 SV=2	584.838	1167.66	2	1167.66	0.0008	238	248	A	RIINEPTAAAI	A
I1K668	tr|I1K668|I1K668_SOYBN Uncharacterized protein OS=Glycine max PE=3 SV=2	614.818	1227.62	2	1227.62	0.0008	92	102	H	VEIIANDQGNR	I
I1JGR5	tr|I1JGR5|I1JGR5_SOYBN Uncharacterized protein OS=Glycine max PE=3 SV=1	1008.46	3022.36	3	3022.36	0.0046	620	652	A	AARPGGDVPTGDDDMPGAGGAGSGAGPKIEEVD	-
Q8RVH5	sp|Q8RVH5|7SBG2_SOYBN Basic 7S globulin 2 OS=Glycine max PE=1 SV=1	569.768	1137.52	2	1137.52	0	240	248	F	HNQDIFHDL	A
Q8RVH5	sp|Q8RVH5|7SBG2_SOYBN Basic 7S globulin 2 OS=Glycine max PE=1 SV=1	609.327	1824.96	3	1824.96	0.0047	346	361	S	VDLVMDKPNGPVWRIS	G
C6T488	tr|C6T488|C6T488_SOYBN Putative uncharacterized protein OS=Glycine max PE=2 SV=1	629.77	1257.53	2	1257.53	-0.0005	147	156	E	RVSDDEFNNY	K
C6T488	tr|C6T488|C6T488_SOYBN Putative uncharacterized protein OS=Glycine max PE=2 SV=1	729.423	2185.25	3	2185.25	-0.0001	187	205	L	VVSKNKPLVVQFQKLDKES	L
K7LKA9	tr|K7LKA9|K7LKA9_SOYBN Uncharacterized protein OS=Glycine max PE=4 SV=1	564.29	1126.57	2	1126.57	-0.0002	152	160	A	NIENIFSKY	A
C6SYM8	tr|C6SYM8|C6SYM8_SOYBN Uncharacterized protein OS=Glycine max PE=2 SV=1	530.255	1587.74	3	1587.74	0.0004	28	41	C	SDKEDSVFKGINSY	R
C6SYM8	tr|C6SYM8|C6SYM8_SOYBN Uncharacterized protein OS=Glycine max PE=2 SV=1	794.879	1587.74	2	1587.74	0.0025	28	41	C	SDKEDSVFKGINSY	R
I1N334	tr|I1N334|I1N334_SOYBN Uncharacterized protein OS=Glycine max PE=4 SV=2	700.807	1399.6	2	1399.6	-0.0004	311	321	F	RSVEDIWDHED	-
I1JH86	tr|I1JH86|I1JH86_SOYBN Fructose-bisphosphate aldolase OS=Glycine max PE=3 SV=1	688.659	2062.96	3	2062.96	0.0005	338	357	Y	KGNSQLADGASESLHVSNYS	Y
M1FPH1	tr|M1FPH1|M1FPH1_SOYBN ATPase subunit 1 OS=Glycine max GN=atp1-3 PE=4 SV=1	513.801	1025.59	2	1025.59	0.0004	154	163	K	AVDSLVPIGR	G
I1L849	tr|I1L849|I1L849_SOYBN Uncharacterized protein OS=Glycine max PE=4 SV=1	630.321	1258.63	2	1258.63	0.0004	252	262	A	TLNQNRQVTDA	-
Q9XET1	tr|Q9XET1|Q9XET1_SOYBN Seed maturation protein PM31 OS=Glycine max GN=PM31 PE=2 SV=1	730.554	3647.73	5	3647.74	-0.0004	24	55	F	TDLWDPRRVGDADDITSSLAHAHVDWRETDKA	H
I1LRU3	tr|I1LRU3|I1LRU3_SOYBN Beta-amylase OS=Glycine max PE=3 SV=1	614.292	1839.85	3	1839.85	0	224	239	A	RAGHPEWELPDDAGKY	N
B2YDQ6	tr|B2YDQ6|B2YDQ6_SOYBN Gly m Bd 28K allergen (Fragment) OS=Glycine max PE=4 SV=1	559.278	2233.08	4	2233.08	0.0004	192	210	Y	NLYDDKKADFKNAYGWSKA	L
Q43452	tr|Q43452|Q43452_SOYBN Glycinin OS=Glycine max GN=Gy4 PE=4 SV=1	431.725	861.435	2	861.434	0.0002	180	186	L	DQTPRVF	Y
Q43452	tr|Q43452|Q43452_SOYBN Glycinin OS=Glycine max GN=Gy4 PE=4 SV=1	754.866	1507.72	2	1507.72	0.0029	239	251	A	QSFNTNEDIAEKL	Q
Q43452	tr|Q43452|Q43452_SOYBN Glycinin OS=Glycine max GN=Gy4 PE=4 SV=1	973.924	1945.83	2	1945.83	0.0046	215	232	Q	GQHQQEEEEEGGSVLSGF	S
Q43452	tr|Q43452|Q43452_SOYBN Glycinin OS=Glycine max GN=Gy4 PE=4 SV=1	670.329	2007.97	3	2007.96	0.0004	170	186	L	LDTSNFNNQLDQTPRVF	Y
Q43452	tr|Q43452|Q43452_SOYBN Glycinin OS=Glycine max GN=Gy4 PE=4 SV=1	1109.58	2217.14	2	2217.12	0.0212	529	547	Y	NLRQSQVSELKYEGNWGPL	V
Q43452	tr|Q43452|Q43452_SOYBN Glycinin OS=Glycine max GN=Gy4 PE=4 SV=1	588.313	2349.22	4	2349.22	0.0013	378	398	N	GVEENICTLKLHENIARPSRA	D
Q43452	tr|Q43452|Q43452_SOYBN Glycinin OS=Glycine max GN=Gy4 PE=4 SV=1	1208.58	2415.14	2	2415.13	0.0053	536	557	V	SELKYEGNWGPLVNPESQQGSP	R
Q43452	tr|Q43452|Q43452_SOYBN Glycinin OS=Glycine max GN=Gy4 PE=4 SV=1	828.416	2482.23	3	2482.21	0.0132	230	251	L	SGFSKHFLAQSFNTNEDIAEKL	Q
Q43452	tr|Q43452|Q43452_SOYBN Glycinin OS=Glycine max GN=Gy4 PE=4 SV=1	829.086	2484.24	3	2484.23	0.009	168	188	I	SLLDTSNFNNQLDQTPRVFYL	A
Q43452	tr|Q43452|Q43452_SOYBN Glycinin OS=Glycine max GN=Gy4 PE=4 SV=1	1278.64	2555.26	2	2555.27	-0.0011	168	189	I	SLLDTSNFNNQLDQTPRVFYLA	G
Q43452	tr|Q43452|Q43452_SOYBN Glycinin OS=Glycine max GN=Gy4 PE=4 SV=1	934.462	2800.37	3	2800.36	0.0059	141	166	F	NEGDVLVIPPGVPYWTYNTGDEPVVA	I
Q43452	tr|Q43452|Q43452_SOYBN Glycinin OS=Glycine max GN=Gy4 PE=4 SV=1	1019.84	3056.5	3	3056.5	0.0027	529	555	Y	NLRQSQVSELKYEGNWGPLVNPESQQG	S
Q43452	tr|Q43452|Q43452_SOYBN Glycinin OS=Glycine max GN=Gy4 PE=4 SV=1	797.908	3187.6	4	3187.6	0.0048	237	264	F	LAQSFNTNEDIAEKLQSPDDERKQIVTV	E
Q43452	tr|Q43452|Q43452_SOYBN Glycinin OS=Glycine max GN=Gy4 PE=4 SV=1	839.426	3353.67	4	3353.67	0.0022	138	167	I	RHFNEGDVLVIPPGVPYWTYNTGDEPVVAI	S
Q43452	tr|Q43452|Q43452_SOYBN Glycinin OS=Glycine max GN=Gy4 PE=4 SV=1	906.969	3623.85	4	3623.84	0.0032	529	560	Y	NLRQSQVSELKYEGNWGPLVNPESQQGSPRVK	V
Q43452	tr|Q43452|Q43452_SOYBN Glycinin OS=Glycine max GN=Gy4 PE=4 SV=1	907.945	3627.75	4	3627.73	0.0162	526	557	A	HSYNLRQSQVSELKYEGNWGPLVNPESQQGSP	R
Q43452	tr|Q43452|Q43452_SOYBN Glycinin OS=Glycine max GN=Gy4 PE=4 SV=1	757.776	3783.84	5	3783.84	0.008	526	558	A	HSYNLRQSQVSELKYEGNWGPLVNPESQQGSPR	V
Q43452	tr|Q43452|Q43452_SOYBN Glycinin OS=Glycine max GN=Gy4 PE=4 SV=1	946.968	3783.84	4	3783.84	0.0093	526	558	A	HSYNLRQSQVSELKYEGNWGPLVNPESQQGSPR	V
Q43452	tr|Q43452|Q43452_SOYBN Glycinin OS=Glycine max GN=Gy4 PE=4 SV=1	796.605	3977.99	5	3977.98	0.0117	230	264	L	SGFSKHFLAQSFNTNEDIAEKLQSPDDERKQIVTV	E
Q9S9D0	tr|Q9S9D0|Q9S9D0_SOYBN Glycinin G4 subunit OS=Glycine max PE=4 SV=1	644.356	1286.7	2	1286.7	0.0001	546	556	F	SFLVPPKESQR	R
P04405	sp|P04405|GLYG2_SOYBN Glycinin G2 OS=Glycine max GN=Gy2 PE=1 SV=2	574.783	1147.55	2	1147.55	0.0003	181	190	Y	LAGNQEQEFL	K
P04405	sp|P04405|GLYG2_SOYBN Glycinin G2 OS=Glycine max GN=Gy2 PE=1 SV=2	604.322	1206.63	2	1206.63	0	222	232	F	APEFLKEAFGV	N
P04405	sp|P04405|GLYG2_SOYBN Glycinin G2 OS=Glycine max GN=Gy2 PE=1 SV=2	656.314	1310.61	2	1310.61	-0.0003	180	190	F	YLAGNQEQEFL	K
P04405	sp|P04405|GLYG2_SOYBN Glycinin G2 OS=Glycine max GN=Gy2 PE=1 SV=2	755.898	1509.78	2	1509.78	-0.0015	442	454	L	LNALPEEVIQHTF	N
P04405	sp|P04405|GLYG2_SOYBN Glycinin G2 OS=Glycine max GN=Gy2 PE=1 SV=2	765.426	1528.84	2	1528.84	0.001	132	145	H	RFREGDLIAVPTGV	A
P04405	sp|P04405|GLYG2_SOYBN Glycinin G2 OS=Glycine max GN=Gy2 PE=1 SV=2	601.316	1800.93	3	1800.93	-0.0017	468	482	N	NPFSFLVPPQESQRR	A
P04405	sp|P04405|GLYG2_SOYBN Glycinin G2 OS=Glycine max GN=Gy2 PE=1 SV=2	663.011	1986.01	3	1986.01	0.0054	467	483	N	NNPFSFLVPPQESQRRA	V
P04405	sp|P04405|GLYG2_SOYBN Glycinin G2 OS=Glycine max GN=Gy2 PE=1 SV=2	691.681	2072.02	3	2072.02	0.0012	160	177	A	VSIIDTNSLENQLDQMPR	R
P04405	sp|P04405|GLYG2_SOYBN Glycinin G2 OS=Glycine max GN=Gy2 PE=1 SV=2	875.444	2623.31	3	2623.31	0.0053	161	182	V	SIIDTNSLENQLDQMPRRFYLA	G
P04405	sp|P04405|GLYG2_SOYBN Glycinin G2 OS=Glycine max GN=Gy2 PE=1 SV=2	1052.22	3153.65	3	3153.64	0.0063	455	481	F	NLKSQQARQVKNNNPFSFLVPPQESQR	R
P04405	sp|P04405|GLYG2_SOYBN Glycinin G2 OS=Glycine max GN=Gy2 PE=1 SV=2	1105.88	3314.63	3	3314.62	0.008	151	179	Y	NNEDTPVVAVSIIDTNSLENQLDQMPRRF	Y
P04405	sp|P04405|GLYG2_SOYBN Glycinin G2 OS=Glycine max GN=Gy2 PE=1 SV=2	861.432	3441.7	4	3441.69	0.0053	131	160	V	HRFREGDLIAVPTGVAWWMYNNEDTPVVAV	S
P04405	sp|P04405|GLYG2_SOYBN Glycinin G2 OS=Glycine max GN=Gy2 PE=1 SV=2	1151.94	3452.79	3	3452.77	0.0193	423	454	V	SFKTNDRPSIGNLAGANSLLNALPEEVIQHTF	N
P04405	sp|P04405|GLYG2_SOYBN Glycinin G2 OS=Glycine max GN=Gy2 PE=1 SV=2	888.97	3551.85	4	3551.84	0.0116	422	454	Y	VSFKTNDRPSIGNLAGANSLLNALPEEVIQHTF	N
P04776	sp|P04776|GLYG1_SOYBN Glycinin G1 OS=Glycine max GN=GY1 PE=1 SV=2	573.247	1144.48	2	1144.48	0.0006	423	431	A	RSQSDNFEY	V
P04776	sp|P04776|GLYG1_SOYBN Glycinin G1 OS=Glycine max GN=GY1 PE=1 SV=2	404.571	1210.69	3	1210.69	-0.0002	259	270	V	KGGLSVIKPPTD	E
P04776	sp|P04776|GLYG1_SOYBN Glycinin G1 OS=Glycine max GN=GY1 PE=1 SV=2	655.887	1309.76	2	1309.76	-0.0006	258	270	T	VKGGLSVIKPPTD	E
P04776	sp|P04776|GLYG1_SOYBN Glycinin G1 OS=Glycine max GN=GY1 PE=1 SV=2	437.594	1309.76	3	1309.76	0.0007	258	270	T	VKGGLSVIKPPTD	E
P04776	sp|P04776|GLYG1_SOYBN Glycinin G1 OS=Glycine max GN=GY1 PE=1 SV=2	555.282	1662.83	3	1662.83	0.0001	225	238	F	TLEFLEHAFSVDKQ	I
P04776	sp|P04776|GLYG1_SOYBN Glycinin G1 OS=Glycine max GN=GY1 PE=1 SV=2	425.993	1699.94	4	1699.94	-0.0001	479	492	N	PFKFLVPPQESQKR	A
P04776	sp|P04776|GLYG1_SOYBN Glycinin G1 OS=Glycine max GN=GY1 PE=1 SV=2	483.014	1928.03	4	1928.03	-0.0004	477	492	N	NNPFKFLVPPQESQKR	A
P04776	sp|P04776|GLYG1_SOYBN Glycinin G1 OS=Glycine max GN=GY1 PE=1 SV=2	649.302	1944.88	3	1944.88	0.0025	207	224	K	GKHQQEEENEGGSILSGF	T
P04776	sp|P04776|GLYG1_SOYBN Glycinin G1 OS=Glycine max GN=GY1 PE=1 SV=2	763.697	2288.07	3	2288.07	0.0007	204	224	Q	SQKGKHQQEEENEGGSILSGF	T
P04776	sp|P04776|GLYG1_SOYBN Glycinin G1 OS=Glycine max GN=GY1 PE=1 SV=2	483.269	2411.31	5	2411.31	0.001	473	492	R	QIKNNNPFKFLVPPQESQKR	A
P04776	sp|P04776|GLYG1_SOYBN Glycinin G1 OS=Glycine max GN=GY1 PE=1 SV=2	642.859	2567.41	4	2567.41	-0.0022	472	492	A	RQIKNNNPFKFLVPPQESQKR	A
P04776	sp|P04776|GLYG1_SOYBN Glycinin G1 OS=Glycine max GN=GY1 PE=1 SV=2	983.182	2946.52	3	2946.51	0.0114	435	462	F	KTNDTPMIGTLAGANSLLNALPEEVIQH	T
P04776	sp|P04776|GLYG1_SOYBN Glycinin G1 OS=Glycine max GN=GY1 PE=1 SV=2	1176.94	3527.81	3	3527.8	0.0112	432	464	Y	VSFKTNDTPMIGTLAGANSLLNALPEEVIQHTF	N
C0KG62	tr|C0KG62|C0KG62_SOYBN Mutant glycinin A3B4 OS=Glycine max PE=2 SV=1	557.638	1669.89	3	1669.89	0.0007	503	517	V	RQLKYQGNSGPLVNP	Q
C0KG62	tr|C0KG62|C0KG62_SOYBN Mutant glycinin A3B4 OS=Glycine max PE=2 SV=1	886.784	2657.33	3	2657.33	0.0034	242	264	F	NTNEDTAEKLRSPDDERKQIVTV	E
C0KG62	tr|C0KG62|C0KG62_SOYBN Mutant glycinin A3B4 OS=Glycine max PE=2 SV=1	1263.94	3788.79	3	3788.77	0.0155	169	201	I	SLLDTSNFNNQLDQNPRVFYLAGNPDIEHPETM	Q
Q852U4	tr|Q852U4|Q852U4_SOYBN Glycinin A1bB2-784 OS=Glycine max PE=2 SV=1	1099.91	3296.7	3	3296.7	-0.0017	420	450	V	SFKTNDRPSIGNLAGANSLLNALPEEVIQQT	F
O22120	tr|O22120|O22120_SOYBN Alpha subunit of beta conglycinin (Fragment) OS=Glycine max PE=2 SV=2	705.874	1409.73	2	1409.73	0.0036	271	282	S	YLQGFSRNILEA	S
O22120	tr|O22120|O22120_SOYBN Alpha subunit of beta conglycinin (Fragment) OS=Glycine max PE=2 SV=2	486.949	1457.82	3	1457.82	0.0003	496	509	L	AFPGSAQAVEKLLK	N
O22120	tr|O22120|O22120_SOYBN Alpha subunit of beta conglycinin (Fragment) OS=Glycine max PE=2 SV=2	491.58	1471.72	3	1471.72	-0.0003	283	294	A	SYDTKFEEINKV	L
O22120	tr|O22120|O22120_SOYBN Alpha subunit of beta conglycinin (Fragment) OS=Glycine max PE=2 SV=2	519.95	1556.83	3	1556.83	0.0001	216	230	Y	RLQSGDALRVPSGTT	Y
O22120	tr|O22120|O22120_SOYBN Alpha subunit of beta conglycinin (Fragment) OS=Glycine max PE=2 SV=2	804.4	1606.79	2	1606.79	0.0013	463	476	F	FAIGINAENNQRNF	L
O22120	tr|O22120|O22120_SOYBN Alpha subunit of beta conglycinin (Fragment) OS=Glycine max PE=2 SV=2	1013.53	2025.04	2	2025.04	0.0045	477	495	F	LAGSQDNVISQIPSQVQEL	A
O22120	tr|O22120|O22120_SOYBN Alpha subunit of beta conglycinin (Fragment) OS=Glycine max PE=2 SV=2	795.086	2382.24	3	2382.23	0.0036	496	516	L	AFPGSAQAVEKLLKNQRESYF	V
O22120	tr|O22120|O22120_SOYBN Alpha subunit of beta conglycinin (Fragment) OS=Glycine max PE=2 SV=2	815.741	2444.2	3	2444.19	0.0087	416	434	L	KEQQQEQQQEEQPLEVRKY	R
O22120	tr|O22120|O22120_SOYBN Alpha subunit of beta conglycinin (Fragment) OS=Glycine max PE=2 SV=2	1245.12	2488.23	2	2488.22	0.0045	261	282	F	FLSSTEAQQSYLQGFSRNILEA	S
O22120	tr|O22120|O22120_SOYBN Alpha subunit of beta conglycinin (Fragment) OS=Glycine max PE=2 SV=2	1038.51	3112.52	3	3112.52	-0.0015	468	495	I	NAENNQRNFLAGSQDNVISQIPSQVQEL	A
Q0MUU5	tr|Q0MUU5|Q0MUU5_SOYBN Beta-conglycinin alpha~-subunit OS=Glycine max PE=2 SV=1	501.612	1501.81	3	1501.81	0	553	566	L	AFPGSAKDIENLIK	S
Q0MUU5	tr|Q0MUU5|Q0MUU5_SOYBN Beta-conglycinin alpha~-subunit OS=Glycine max PE=2 SV=1	771.91	1541.81	2	1541.8	0.0006	535	549	L	AGSKDNVISQIPSQV	Q
Q0MUU5	tr|Q0MUU5|Q0MUU5_SOYBN Beta-conglycinin alpha~-subunit OS=Glycine max PE=2 SV=1	797.74	2390.2	3	2390.2	0.0005	550	571	V	QELAFPGSAKDIENLIKSQSES	Y
Q0MUU5	tr|Q0MUU5|Q0MUU5_SOYBN Beta-conglycinin alpha~-subunit OS=Glycine max PE=2 SV=1	1095.23	3282.66	3	3282.66	0.0027	523	552	F	GINAENNQRNFLAGSKDNVISQIPSQVQEL	A
F7J077	tr|F7J077|F7J077_SOYBN Beta-conglycinin beta subunit OS=Glycine max GN=CG-beta-2 PE=4 SV=1	680.847	1359.68	2	1359.68	0.0013	24	34	S	LKVREDENNPF	Y
F7J077	tr|F7J077|F7J077_SOYBN Beta-conglycinin beta subunit OS=Glycine max GN=CG-beta-2 PE=4 SV=1	902.454	1802.89	2	1802.89	0.0023	412	427	Y	FVDAQPQQKEEGSKGR	K
F7J077	tr|F7J077|F7J077_SOYBN Beta-conglycinin beta subunit OS=Glycine max GN=CG-beta-2 PE=4 SV=1	627.323	1878.95	3	1878.95	-0.0015	329	344	Q	RYRAELSEDDVFVIPA	A
F7J077	tr|F7J077|F7J077_SOYBN Beta-conglycinin beta subunit OS=Glycine max GN=CG-beta-2 PE=4 SV=1	647.005	1937.99	3	1937.99	-0.0001	413	430	F	VDAQPQQKEEGSKGRKGP	F
F7J077	tr|F7J077|F7J077_SOYBN Beta-conglycinin beta subunit OS=Glycine max GN=CG-beta-2 PE=4 SV=1	1004.51	2007.01	2	2007.01	0.0036	328	344	V	QRYRAELSEDDVFVIPA	A
F7J077	tr|F7J077|F7J077_SOYBN Beta-conglycinin beta subunit OS=Glycine max GN=CG-beta-2 PE=4 SV=1	718.031	2151.07	3	2151.07	-0.0006	411	429	S	YFVDAQPQQKEEGSKGRKG	P
F7J077	tr|F7J077|F7J077_SOYBN Beta-conglycinin beta subunit OS=Glycine max GN=CG-beta-2 PE=4 SV=1	540.545	2158.15	4	2158.15	0.0031	392	410	L	AFPGSAQDVERLLKKQRES	Y
F7J077	tr|F7J077|F7J077_SOYBN Beta-conglycinin beta subunit OS=Glycine max GN=CG-beta-2 PE=4 SV=1	1119.08	2236.15	2	2236.14	0.0087	331	350	Y	RAELSEDDVFVIPAAYPFVV	N
K7LL86	tr|K7LL86|K7LL86_SOYBN Uncharacterized protein OS=Glycine max PE=4 SV=1	818.099	2451.28	3	2451.26	0.0147	254	273	N	IELVSLREQQQEEEPLEVQR	Y
K7LL86	tr|K7LL86|K7LL86_SOYBN Uncharacterized protein OS=Glycine max PE=4 SV=1	654.591	2614.34	4	2614.32	0.0113	254	274	N	IELVSLREQQQEEEPLEVQRY	R
O64458	tr|O64458|O64458_SOYBN 34 kDa maturing seed protein OS=Glycine max GN=P34 PE=2 SV=1	448.745	895.476	2	895.476	0.0002	172	180	A	HAIATGDLV	S
O64458	tr|O64458|O64458_SOYBN 34 kDa maturing seed protein OS=Glycine max GN=P34 PE=2 SV=1	640.348	1278.68	2	1278.68	-0.0001	234	244	N	KIQDKVTIDGY	E
O64458	tr|O64458|O64458_SOYBN 34 kDa maturing seed protein OS=Glycine max GN=P34 PE=2 SV=1	751.357	1500.7	2	1500.7	0.0013	351	363	Y	FASYPTKEESETL	V
O64458	tr|O64458|O64458_SOYBN 34 kDa maturing seed protein OS=Glycine max GN=P34 PE=2 SV=1	770.873	1539.73	2	1539.73	0.0013	352	365	F	ASYPTKEESETLVS	A
O64458	tr|O64458|O64458_SOYBN 34 kDa maturing seed protein OS=Glycine max GN=P34 PE=2 SV=1	786.832	1571.65	2	1571.65	0.0011	250	263	M	SDESTESETEQAFL	S
O64458	tr|O64458|O64458_SOYBN 34 kDa maturing seed protein OS=Glycine max GN=P34 PE=2 SV=1	922.409	1842.8	2	1842.8	0.0025	250	266	M	SDESTESETEQAFLSAI	L
K7KTR9	tr|K7KTR9|K7KTR9_SOYBN Oleosin OS=Glycine max PE=3 SV=1	523.246	1044.48	2	1044.48	0.0011	173	181	S	DTLDYAKGY	L
K7KTR9	tr|K7KTR9|K7KTR9_SOYBN Oleosin OS=Glycine max PE=3 SV=1	793.9	1585.79	2	1585.78	0.0015	187	199	A	RDVKERAKDYGSY	A
C3VHQ8	tr|C3VHQ8|C3VHQ8_SOYBN Oleosin OS=Glycine max PE=2 SV=1	737.875	2947.47	4	2947.47	0.0014	126	151	Y	DTLDYAKGYLADKARDVKERAKDYGS	Y
I1N747	tr|I1N747|I1N747_SOYBN Oleosin OS=Glycine max PE=3 SV=1	611.344	1220.67	2	1220.67	0.0004	215	226	V	KRTTVTATTATA	-
I1N747	tr|I1N747|I1N747_SOYBN Oleosin OS=Glycine max PE=3 SV=1	422.241	1684.93	4	1684.93	0.0003	203	217	A	AARDAKVEARDVKRT	T
I1N747	tr|I1N747|I1N747_SOYBN Oleosin OS=Glycine max PE=3 SV=1	835.125	2502.35	3	2502.35	0.002	203	226	A	AARDAKVEARDVKRTTVTATTATA	-
I1N747	tr|I1N747|I1N747_SOYBN Oleosin OS=Glycine max PE=3 SV=1	696.563	3477.78	5	3477.77	0.0074	156	186	A	EYVGQKTKEVGQKTKEVGQDIQSKAQDTREA	A
P29531	sp|P29531|OLEO2_SOYBN P24 oleosin isoform B OS=Glycine max PE=2 SV=1	949.18	2844.52	3	2844.52	0.0009	197	223	A	AARDARDAKVEARDVKRTTVTATTATA	-
C6T588	tr|C6T588|C6T588_SOYBN Uncharacterized protein OS=Glycine max PE=2 SV=1	706.388	2116.14	3	2116.14	0.0006	18	37	A	TLYKALVTDADNVIPKAVDA	F
C6T488	tr|C6T488|C6T488_SOYBN Putative uncharacterized protein OS=Glycine max PE=2 SV=1	561.793	1121.57	2	1121.57	0.0008	197	205	V	QFQKLDKES	L
C6T488	tr|C6T488|C6T488_SOYBN Putative uncharacterized protein OS=Glycine max PE=2 SV=1	618.336	1234.66	2	1234.66	0.0011	197	206	V	QFQKLDKESL	A
C6T488	tr|C6T488|C6T488_SOYBN Putative uncharacterized protein OS=Glycine max PE=2 SV=1	552.926	1655.75	3	1655.75	0.0007	144	156	F	RLERVSDDEFNNY	K
C6T488	tr|C6T488|C6T488_SOYBN Putative uncharacterized protein OS=Glycine max PE=2 SV=1	595.624	1783.85	3	1783.85	-0.0003	144	157	F	RLERVSDDEFNNYK	L
P01071	sp|P01071|ITRB_SOYBN Trypsin inhibitor B OS=Glycine max PE=1 SV=1	552.926	1655.75	3	1655.75	0.0007	119	131	F	RIERVSDDEFNNY	K
P01071	sp|P01071|ITRB_SOYBN Trypsin inhibitor B OS=Glycine max PE=1 SV=1	595.624	1783.85	3	1783.85	-0.0003	119	132	F	RIERVSDDEFNNYK	L
B3TDK4	tr|B3TDK4|B3TDK4_SOYBN Lipoxygenase OS=Glycine max PE=3 SV=1	446.815	891.616	2	891.616	0.0001	307	314	T	IIPLPVIK	E
K7MND3	tr|K7MND3|K7MND3_SOYBN Uncharacterized protein (Fragment) OS=Glycine max PE=4 SV=1	516.943	1547.81	3	1547.81	0.0008	90	103	V	TLGVANPEETHPKR	-
I1M005	tr|I1M005|I1M005_SOYBN Uncharacterized protein OS=Glycine max PE=3 SV=1	464.593	1390.76	3	1390.76	0.0004	370	381	Y	IVKEGQLASQYR	-
I1M005	tr|I1M005|I1M005_SOYBN Uncharacterized protein OS=Glycine max PE=3 SV=1	684.075	2732.27	4	2732.27	0.0015	309	331	Y	SGDVWFPQPAPKDHPWRYMPNHA	M
I1L860	tr|I1L860|I1L860_SOYBN Uncharacterized protein OS=Glycine max PE=4 SV=1	517.769	1033.52	2	1033.52	0.0005	489	496	F	FPFELPRE	E
I1L860	tr|I1L860|I1L860_SOYBN Uncharacterized protein OS=Glycine max PE=4 SV=1	457.489	1825.93	4	1825.93	0.0002	487	500	S	FFFPFELPREERGR	R
I1K668	tr|I1K668|I1K668_SOYBN Uncharacterized protein OS=Glycine max PE=3 SV=2	902.933	1803.85	2	1803.85	0.0037	438	456	Y	GAAVQGSILSGEGGEETKD	I
B1Q2X4	tr|B1Q2X4|B1Q2X4_SOYBN Protein disulfide isomerase OS=Glycine max GN=PDIL-1 PE=1 SV=1	1272.61	2543.21	2	2543.21	0.004	445	467	A	KLDATANDIPSETFDVQGYPTVY	F
I1KAB7	tr|I1KAB7|I1KAB7_SOYBN Uncharacterized protein OS=Glycine max PE=3 SV=1	710.396	1418.78	2	1418.78	0.0004	75	88	A	ASILSSHDPPIVLA	K
I1MJC7	tr|I1MJC7|I1MJC7_SOYBN Phosphoglycerate kinase OS=Glycine max PE=3 SV=1	916.82	2747.44	3	2747.43	0.0028	374	401	M	SHISTGGGASLELLEGKQLPGVLALDDA	-
I1JMB4	tr|I1JMB4|I1JMB4_SOYBN Uncharacterized protein OS=Glycine max PE=3 SV=1	565.315	1128.62	2	1128.61	0.0011	285	296	Q	NIIPSSTGAAKA	V
I1L8R1	tr|I1L8R1|I1L8R1_SOYBN Uncharacterized protein OS=Glycine max PE=4 SV=1	643.59	2570.33	4	2570.34	-0.0034	35	56	S	SIRPDIVNFVHSNISKNSRQPY	A
I1M786	tr|I1M786|I1M786_SOYBN Uncharacterized protein OS=Glycine max PE=3 SV=1	643.828	1285.64	2	1285.64	0.0007	77	90	V	RFSGAAAPAEAAPA	K
I1KD50	tr|I1KD50|I1KD50_SOYBN Uncharacterized protein OS=Glycine max PE=4 SV=2	540.272	1078.53	2	1078.53	0	146	155	Y	DVVNDLKGGY	-
K7M5T0	tr|K7M5T0|K7M5T0_SOYBN Uncharacterized protein OS=Glycine max PE=4 SV=1	576.33	1150.65	2	1150.65	0.0002	72	81	Y	NVVLQHVKSQ	-
C6F117	tr|C6F117|C6F117_SOYBN Putative ribosomal protein S15 OS=Glycine max PE=2 SV=1	650.883	1299.75	2	1299.75	0.0001	2	13	M	VRVSVLNDALKS	M
I1JF86	tr|I1JF86|I1JF86_SOYBN Uncharacterized protein OS=Glycine max PE=4 SV=2	488.581	1462.72	3	1462.72	0.0004	491	502	F	FPFELPSEERGR	R
I1L1K1	tr|I1L1K1|I1L1K1_SOYBN Uncharacterized protein OS=Glycine max PE=4 SV=1	425.766	849.518	2	849.518	-0.0002	471	477	G	HLQIRAL	E
I1L4K5	tr|I1L4K5|I1L4K5_SOYBN Uncharacterized protein OS=Glycine max PE=4 SV=1	990.993	1979.97	2	1979.97	0.0024	98	116	A	NVESGGEFTISSAEEIIKA	L
I1L4K5	tr|I1L4K5|I1L4K5_SOYBN Uncharacterized protein OS=Glycine max PE=4 SV=1	1047.53	2093.05	2	2093.05	0.0005	98	117	A	NVESGGEFTISSAEEIIKAL	-
I1N7G4	tr|I1N7G4|I1N7G4_SOYBN Uncharacterized protein OS=Glycine max PE=3 SV=1	539.289	1614.85	3	1614.85	0.0004	196	211	A	LASPDALSTESKPKTA	S
C6SWW4	tr|C6SWW4|C6SWW4_SOYBN Uncharacterized protein OS=Glycine max PE=2 SV=1	376.865	1127.57	3	1127.57	0.0002	194	202	V	QFQKFRSST	A
C6T741	tr|C6T741|C6T741_SOYBN Uncharacterized protein OS=Glycine max PE=2 SV=1	446.815	891.616	2	891.616	0.0001	196	203	K	LIPIVKPI	P
Q9SWB6	sp|Q9SWB6|PM36_SOYBN Seed maturation protein PM36 OS=Glycine max GN=PM36 PE=2 SV=1	683.655	2047.94	3	2047.94	0.0015	213	229	L	SVLEHEVEFWNMSRGNV	-
K7KXX0	tr|K7KXX0|K7KXX0_SOYBN Uncharacterized protein OS=Glycine max PE=4 SV=1	683.322	1364.63	2	1364.62	0.0044	1046	1056	T	HEFEYGDLKLD	-
Q9XET1	tr|Q9XET1|Q9XET1_SOYBN Seed maturation protein PM31 OS=Glycine max GN=PM31 PE=2 SV=1	539.302	2691.47	5	2691.47	0.0023	56	78	A	HIFRADLPGVKKEDLKVQVEENK	I
Q9XET1	tr|Q9XET1|Q9XET1_SOYBN Seed maturation protein PM31 OS=Glycine max GN=PM31 PE=2 SV=1	632.765	3158.79	5	3158.78	0.0068	56	82	A	HIFRADLPGVKKEDLKVQVEENKILQI	S
I1KQ49	tr|I1KQ49|I1KQ49_SOYBN Uncharacterized protein OS=Glycine max PE=4 SV=1	529.275	1584.8	3	1584.8	0.0006	81	94	I	KSFEEEILSPVPNP	N
I1MT10	tr|I1MT10|I1MT10_SOYBN Uncharacterized protein OS=Glycine max PE=3 SV=1	1029.81	3086.42	3	3086.41	0.0075	614	645	A	KMYQGAAGPGGDVPMGADMPAAGAGPKIEEVD	-

## Sheet: NPP pH 6,5
UniProt accession number	UniProt description/protein name	Monoisotopic m/z (mass to charge ratio)	Monoisotopic mass [Da] – neutral fragment (not charged by H+)	Charges	Calculated (theoretical) mono mass	Error [Da]	Peptide start residue number in the candidate sequence	Peptide end residue number in the candidate sequence	Residue before the identified sequence	Peptide sequence (of which the last residue is P1)	Residue after the identified sequence (i.e., P1ꞌ)
Q549Z4	tr|Q549Z4|Q549Z4_SOYBN Proglycinin A2B1 OS=Glycine max PE=2 SV=1	448.221	894.427	2	894.427	-0.0003	227	234	L	KEAFGVNM	Q
Q549Z4	tr|Q549Z4|Q549Z4_SOYBN Proglycinin A2B1 OS=Glycine max PE=2 SV=1	458.755	915.496	2	915.496	-0.0004	231	238	F	GVNMQIVR	N
Q549Z4	tr|Q549Z4|Q549Z4_SOYBN Proglycinin A2B1 OS=Glycine max PE=2 SV=1	472.245	942.474	2	942.475	-0.0001	356	363	R	KNAMFVPH	Y
Q549Z4	tr|Q549Z4|Q549Z4_SOYBN Proglycinin A2B1 OS=Glycine max PE=2 SV=1	479.728	957.441	2	957.44	0.0001	151	159	Y	NNEDTPVVA	V
Q549Z4	tr|Q549Z4|Q549Z4_SOYBN Proglycinin A2B1 OS=Glycine max PE=2 SV=1	483.764	965.514	2	965.518	-0.0037	346	354	L	KLSAQYGSL	R
Q549Z4	tr|Q549Z4|Q549Z4_SOYBN Proglycinin A2B1 OS=Glycine max PE=2 SV=1	485.296	968.577	2	968.577	0	256	265	V	KGGLRVTAPA	M
Q549Z4	tr|Q549Z4|Q549Z4_SOYBN Proglycinin A2B1 OS=Glycine max PE=2 SV=1	495.196	988.378	2	988.377	0.0003	414	421	K	SQSDNFEY	V
Q549Z4	tr|Q549Z4|Q549Z4_SOYBN Proglycinin A2B1 OS=Glycine max PE=2 SV=1	501.245	1000.48	2	1000.48	0.0004	170	177	E	NQLDQMPR	R
Q549Z4	tr|Q549Z4|Q549Z4_SOYBN Proglycinin A2B1 OS=Glycine max PE=2 SV=1	512.25	1022.49	2	1022.49	-0.0002	227	235	L	KEAFGVNMQ	I
Q549Z4	tr|Q549Z4|Q549Z4_SOYBN Proglycinin A2B1 OS=Glycine max PE=2 SV=1	518.241	1034.47	2	1034.47	0.0008	182	190	L	AGNQEQEFL	K
Q549Z4	tr|Q549Z4|Q549Z4_SOYBN Proglycinin A2B1 OS=Glycine max PE=2 SV=1	521.798	1041.58	2	1041.58	-0.0001	432	442	S	IGNLAGANSLL	N
Q549Z4	tr|Q549Z4|Q549Z4_SOYBN Proglycinin A2B1 OS=Glycine max PE=2 SV=1	535.796	1069.58	2	1069.58	0	134	143	F	REGDLIAVPT	G
Q549Z4	tr|Q549Z4|Q549Z4_SOYBN Proglycinin A2B1 OS=Glycine max PE=2 SV=1	546.77	1091.52	2	1091.52	-0.0001	183	191	A	GNQEQEFLK	Y
Q549Z4	tr|Q549Z4|Q549Z4_SOYBN Proglycinin A2B1 OS=Glycine max PE=2 SV=1	550.275	1098.54	2	1098.53	0.0004	446	454	L	PEEVIQHTF	N
Q549Z4	tr|Q549Z4|Q549Z4_SOYBN Proglycinin A2B1 OS=Glycine max PE=2 SV=1	554.235	1106.46	2	1106.46	-0.0004	416	424	Q	SDNFEYVSF	K
Q549Z4	tr|Q549Z4|Q549Z4_SOYBN Proglycinin A2B1 OS=Glycine max PE=2 SV=1	559.244	1116.47	2	1116.47	0	413	421	A	KSQSDNFEY	V
Q549Z4	tr|Q549Z4|Q549Z4_SOYBN Proglycinin A2B1 OS=Glycine max PE=2 SV=1	561.259	1120.5	2	1120.5	0.0002	150	159	M	YNNEDTPVVA	V
Q549Z4	tr|Q549Z4|Q549Z4_SOYBN Proglycinin A2B1 OS=Glycine max PE=2 SV=1	561.817	1121.62	2	1121.62	0.0001	346	355	L	KLSAQYGSLR	K
Q549Z4	tr|Q549Z4|Q549Z4_SOYBN Proglycinin A2B1 OS=Glycine max PE=2 SV=1	562.785	1123.56	2	1123.56	0.0004	219	228	L	SGFAPEFLKE	A
Q549Z4	tr|Q549Z4|Q549Z4_SOYBN Proglycinin A2B1 OS=Glycine max PE=2 SV=1	565.767	1129.52	2	1129.52	0.0002	169	177	L	ENQLDQMPR	R
Q549Z4	tr|Q549Z4|Q549Z4_SOYBN Proglycinin A2B1 OS=Glycine max PE=2 SV=1	570.348	1138.68	2	1138.68	0	374	384	Y	ALNGRALVQVV	N
Q549Z4	tr|Q549Z4|Q549Z4_SOYBN Proglycinin A2B1 OS=Glycine max PE=2 SV=1	572.319	1142.62	2	1142.62	0	231	240	F	GVNMQIVRNL	Q
Q549Z4	tr|Q549Z4|Q549Z4_SOYBN Proglycinin A2B1 OS=Glycine max PE=2 SV=1	572.778	1143.54	2	1143.54	0.0001	151	161	Y	NNEDTPVVAVS	I
Q549Z4	tr|Q549Z4|Q549Z4_SOYBN Proglycinin A2B1 OS=Glycine max PE=2 SV=1	574.783	1147.55	2	1147.55	0.0004	181	190	Y	LAGNQEQEFL	K
Q549Z4	tr|Q549Z4|Q549Z4_SOYBN Proglycinin A2B1 OS=Glycine max PE=2 SV=1	575.299	1148.58	2	1148.58	0	443	452	L	NALPEEVIQH	T
Q549Z4	tr|Q549Z4|Q549Z4_SOYBN Proglycinin A2B1 OS=Glycine max PE=2 SV=1	582.288	1162.56	2	1162.56	-0.0002	182	191	L	AGNQEQEFLK	Y
Q549Z4	tr|Q549Z4|Q549Z4_SOYBN Proglycinin A2B1 OS=Glycine max PE=2 SV=1	585.317	1168.62	2	1168.62	0.0002	34	43	L	NALKPDNRIE	S
Q549Z4	tr|Q549Z4|Q549Z4_SOYBN Proglycinin A2B1 OS=Glycine max PE=2 SV=1	391.223	1170.65	3	1170.65	-0.0004	455	464	F	NLKSQQARQV	K
Q549Z4	tr|Q549Z4|Q549Z4_SOYBN Proglycinin A2B1 OS=Glycine max PE=2 SV=1	586.331	1170.65	2	1170.65	-0.0001	455	464	F	NLKSQQARQV	K
Q549Z4	tr|Q549Z4|Q549Z4_SOYBN Proglycinin A2B1 OS=Glycine max PE=2 SV=1	586.759	1171.5	2	1171.5	0	98	108	F	GMIFPGCPSTY	Q
Q549Z4	tr|Q549Z4|Q549Z4_SOYBN Proglycinin A2B1 OS=Glycine max PE=2 SV=1	594.762	1187.51	2	1187.51	0.0003	412	421	A	AKSQSDNFEY	V
Q549Z4	tr|Q549Z4|Q549Z4_SOYBN Proglycinin A2B1 OS=Glycine max PE=2 SV=1	599.772	1197.53	2	1197.53	-0.0004	180	189	F	YLAGNQEQEF	L
Q549Z4	tr|Q549Z4|Q549Z4_SOYBN Proglycinin A2B1 OS=Glycine max PE=2 SV=1	613.841	1225.67	2	1225.67	0.0003	134	145	F	REGDLIAVPTGV	A
Q549Z4	tr|Q549Z4|Q549Z4_SOYBN Proglycinin A2B1 OS=Glycine max PE=2 SV=1	625.822	1249.63	2	1249.63	-0.0001	443	453	L	NALPEEVIQHT	F
Q549Z4	tr|Q549Z4|Q549Z4_SOYBN Proglycinin A2B1 OS=Glycine max PE=2 SV=1	628.301	1254.59	2	1254.59	-0.0005	183	192	A	GNQEQEFLKY	Q
Q549Z4	tr|Q549Z4|Q549Z4_SOYBN Proglycinin A2B1 OS=Glycine max PE=2 SV=1	630.281	1258.55	2	1258.55	0	411	421	V	AAKSQSDNFEY	V
Q549Z4	tr|Q549Z4|Q549Z4_SOYBN Proglycinin A2B1 OS=Glycine max PE=2 SV=1	638.83	1275.65	2	1275.65	0.0001	181	191	Y	LAGNQEQEFLK	Y
Q549Z4	tr|Q549Z4|Q549Z4_SOYBN Proglycinin A2B1 OS=Glycine max PE=2 SV=1	642.335	1282.66	2	1282.66	-0.0003	444	454	N	ALPEEVIQHTF	N
Q549Z4	tr|Q549Z4|Q549Z4_SOYBN Proglycinin A2B1 OS=Glycine max PE=2 SV=1	643.347	1284.68	2	1284.68	0.0003	425	436	F	KTNDRPSIGNLA	G
Q549Z4	tr|Q549Z4|Q549Z4_SOYBN Proglycinin A2B1 OS=Glycine max PE=2 SV=1	644.337	1286.66	2	1286.66	-0.002	471	481	F	SFLVPPQESQR	R
Q549Z4	tr|Q549Z4|Q549Z4_SOYBN Proglycinin A2B1 OS=Glycine max PE=2 SV=1	656.314	1310.61	2	1310.61	0.0002	180	190	F	YLAGNQEQEFL	K
Q549Z4	tr|Q549Z4|Q549Z4_SOYBN Proglycinin A2B1 OS=Glycine max PE=2 SV=1	663.82	1325.62	2	1325.63	-0.0002	182	192	L	AGNQEQEFLKY	Q
Q549Z4	tr|Q549Z4|Q549Z4_SOYBN Proglycinin A2B1 OS=Glycine max PE=2 SV=1	665.825	1329.63	2	1329.63	0.0002	167	177	N	SLENQLDQMPR	R
Q549Z4	tr|Q549Z4|Q549Z4_SOYBN Proglycinin A2B1 OS=Glycine max PE=2 SV=1	680.338	1358.66	2	1358.66	0.0003	49	59	F	IETWNPNNKPF	Q
Q549Z4	tr|Q549Z4|Q549Z4_SOYBN Proglycinin A2B1 OS=Glycine max PE=2 SV=1	699.356	1396.7	2	1396.7	-0.0009	443	454	L	NALPEEVIQHTF	N
Q549Z4	tr|Q549Z4|Q549Z4_SOYBN Proglycinin A2B1 OS=Glycine max PE=2 SV=1	712.844	1423.67	2	1423.67	0.0003	78	89	R	RPSYTNGPQEIY	I
Q549Z4	tr|Q549Z4|Q549Z4_SOYBN Proglycinin A2B1 OS=Glycine max PE=2 SV=1	715.334	1428.65	2	1428.65	0.0007	409	421	F	AVAAKSQSDNFEY	V
Q549Z4	tr|Q549Z4|Q549Z4_SOYBN Proglycinin A2B1 OS=Glycine max PE=2 SV=1	719.819	1437.62	2	1437.62	0.0009	148	159	W	WMYNNEDTPVVA	V
Q549Z4	tr|Q549Z4|Q549Z4_SOYBN Proglycinin A2B1 OS=Glycine max PE=2 SV=1	720.362	1438.71	2	1438.71	0.0004	181	192	Y	LAGNQEQEFLKY	Q
Q549Z4	tr|Q549Z4|Q549Z4_SOYBN Proglycinin A2B1 OS=Glycine max PE=2 SV=1	720.362	1438.71	2	1438.71	0.0011	180	191	F	YLAGNQEQEFLK	Y
Q549Z4	tr|Q549Z4|Q549Z4_SOYBN Proglycinin A2B1 OS=Glycine max PE=2 SV=1	481.927	1442.76	3	1442.76	-0.0047	471	482	F	SFLVPPQESQRR	A
Q549Z4	tr|Q549Z4|Q549Z4_SOYBN Proglycinin A2B1 OS=Glycine max PE=2 SV=1	725.827	1449.64	2	1449.64	-0.0009	413	424	A	KSQSDNFEYVSF	K
Q549Z4	tr|Q549Z4|Q549Z4_SOYBN Proglycinin A2B1 OS=Glycine max PE=2 SV=1	731.357	1460.7	2	1460.7	0.0002	161	173	V	SIIDTNSLENQLD	Q
Q549Z4	tr|Q549Z4|Q549Z4_SOYBN Proglycinin A2B1 OS=Glycine max PE=2 SV=1	739.32	1476.63	2	1476.62	0.0038	241	254	L	QGENEEEDSGAIVT	V
Q549Z4	tr|Q549Z4|Q549Z4_SOYBN Proglycinin A2B1 OS=Glycine max PE=2 SV=1	742.399	1482.78	2	1482.78	0.0012	134	147	F	REGDLIAVPTGVAW	W
Q549Z4	tr|Q549Z4|Q549Z4_SOYBN Proglycinin A2B1 OS=Glycine max PE=2 SV=1	749.404	1496.79	2	1496.79	-0.0005	428	442	N	DRPSIGNLAGANSLL	N
Q549Z4	tr|Q549Z4|Q549Z4_SOYBN Proglycinin A2B1 OS=Glycine max PE=2 SV=1	753.89	1505.77	2	1505.77	-0.0004	228	240	K	EAFGVNMQIVRNL	Q
Q549Z4	tr|Q549Z4|Q549Z4_SOYBN Proglycinin A2B1 OS=Glycine max PE=2 SV=1	755.899	1509.78	2	1509.78	0.0012	442	454	L	LNALPEEVIQHTF	N
Q549Z4	tr|Q549Z4|Q549Z4_SOYBN Proglycinin A2B1 OS=Glycine max PE=2 SV=1	761.346	1520.68	2	1520.68	0.0001	412	424	A	AKSQSDNFEYVSF	K
Q549Z4	tr|Q549Z4|Q549Z4_SOYBN Proglycinin A2B1 OS=Glycine max PE=2 SV=1	764.398	1526.78	2	1526.78	0.0014	425	439	F	KTNDRPSIGNLAGAN	S
Q549Z4	tr|Q549Z4|Q549Z4_SOYBN Proglycinin A2B1 OS=Glycine max PE=2 SV=1	764.868	1527.72	2	1527.72	0.0008	409	422	F	AVAAKSQSDNFEYV	S
Q549Z4	tr|Q549Z4|Q549Z4_SOYBN Proglycinin A2B1 OS=Glycine max PE=2 SV=1	510.619	1528.84	3	1528.84	-0.0002	132	145	H	RFREGDLIAVPTGV	A
Q549Z4	tr|Q549Z4|Q549Z4_SOYBN Proglycinin A2B1 OS=Glycine max PE=2 SV=1	765.893	1529.77	2	1529.77	0.0012	458	470	K	SQQARQVKNNNPF	S
Q549Z4	tr|Q549Z4|Q549Z4_SOYBN Proglycinin A2B1 OS=Glycine max PE=2 SV=1	769.354	1536.69	2	1536.69	0.0012	148	160	W	WMYNNEDTPVVAV	S
Q549Z4	tr|Q549Z4|Q549Z4_SOYBN Proglycinin A2B1 OS=Glycine max PE=2 SV=1	787.869	1573.72	2	1573.72	0.001	205	218	K	GKQQEEENEGSNIL	S
Q549Z4	tr|Q549Z4|Q549Z4_SOYBN Proglycinin A2B1 OS=Glycine max PE=2 SV=1	788.853	1575.69	2	1575.69	0.0011	241	255	L	QGENEEEDSGAIVTV	K
Q549Z4	tr|Q549Z4|Q549Z4_SOYBN Proglycinin A2B1 OS=Glycine max PE=2 SV=1	796.865	1591.72	2	1591.72	0.0001	411	424	V	AAKSQSDNFEYVSF	K
Q549Z4	tr|Q549Z4|Q549Z4_SOYBN Proglycinin A2B1 OS=Glycine max PE=2 SV=1	801.893	1601.77	2	1601.77	-0.0014	180	192	F	YLAGNQEQEFLKY	Q
Q549Z4	tr|Q549Z4|Q549Z4_SOYBN Proglycinin A2B1 OS=Glycine max PE=2 SV=1	545.275	1632.8	3	1632.8	-0.0002	167	179	N	SLENQLDQMPRRF	Y
Q549Z4	tr|Q549Z4|Q549Z4_SOYBN Proglycinin A2B1 OS=Glycine max PE=2 SV=1	545.627	1633.86	3	1633.86	-0.0005	227	240	L	KEAFGVNMQIVRNL	Q
Q549Z4	tr|Q549Z4|Q549Z4_SOYBN Proglycinin A2B1 OS=Glycine max PE=2 SV=1	817.939	1633.86	2	1633.86	0.0023	227	240	L	KEAFGVNMQIVRNL	Q
Q549Z4	tr|Q549Z4|Q549Z4_SOYBN Proglycinin A2B1 OS=Glycine max PE=2 SV=1	823.911	1645.81	2	1645.81	0.0016	34	48	L	NALKPDNRIESEGGF	I
Q549Z4	tr|Q549Z4|Q549Z4_SOYBN Proglycinin A2B1 OS=Glycine max PE=2 SV=1	829.94	1657.86	2	1657.86	-0.0002	457	470	L	KSQQARQVKNNNPF	S
Q549Z4	tr|Q549Z4|Q549Z4_SOYBN Proglycinin A2B1 OS=Glycine max PE=2 SV=1	830.884	1659.75	2	1659.75	0.0008	164	177	I	DTNSLENQLDQMPR	R
Q549Z4	tr|Q549Z4|Q549Z4_SOYBN Proglycinin A2B1 OS=Glycine max PE=2 SV=1	835.439	1668.86	2	1668.86	0.0004	134	148	F	REGDLIAVPTGVAWW	M
Q549Z4	tr|Q549Z4|Q549Z4_SOYBN Proglycinin A2B1 OS=Glycine max PE=2 SV=1	851.917	1701.82	2	1701.82	0.0017	204	218	Q	KGKQQEEENEGSNIL	S
Q549Z4	tr|Q549Z4|Q549Z4_SOYBN Proglycinin A2B1 OS=Glycine max PE=2 SV=1	852.882	1703.75	2	1703.75	0.0007	239	254	R	NLQGENEEEDSGAIVT	V
Q549Z4	tr|Q549Z4|Q549Z4_SOYBN Proglycinin A2B1 OS=Glycine max PE=2 SV=1	852.899	1703.78	2	1703.79	-0.0017	241	256	L	QGENEEEDSGAIVTVK	G
Q549Z4	tr|Q549Z4|Q549Z4_SOYBN Proglycinin A2B1 OS=Glycine max PE=2 SV=1	568.935	1703.78	3	1703.79	-0.0007	241	256	L	QGENEEEDSGAIVTVK	G
Q549Z4	tr|Q549Z4|Q549Z4_SOYBN Proglycinin A2B1 OS=Glycine max PE=2 SV=1	857.937	1713.86	2	1713.86	0.002	393	408	F	DGELQEGGVLIVPQNF	A
Q549Z4	tr|Q549Z4|Q549Z4_SOYBN Proglycinin A2B1 OS=Glycine max PE=2 SV=1	576.639	1726.9	3	1726.9	0.0006	425	441	F	KTNDRPSIGNLAGANSL	L
Q549Z4	tr|Q549Z4|Q549Z4_SOYBN Proglycinin A2B1 OS=Glycine max PE=2 SV=1	864.457	1726.9	2	1726.9	0.0031	425	441	F	KTNDRPSIGNLAGANSL	L
Q549Z4	tr|Q549Z4|Q549Z4_SOYBN Proglycinin A2B1 OS=Glycine max PE=2 SV=1	581.634	1741.88	3	1741.88	0.0019	178	191	R	RFYLAGNQEQEFLK	Y
Q549Z4	tr|Q549Z4|Q549Z4_SOYBN Proglycinin A2B1 OS=Glycine max PE=2 SV=1	874.917	1747.82	2	1747.82	0.0028	41	55	N	RIESEGGFIETWNPN	N
Q549Z4	tr|Q549Z4|Q549Z4_SOYBN Proglycinin A2B1 OS=Glycine max PE=2 SV=1	584.981	1751.92	3	1751.92	-0.0005	443	457	L	NALPEEVIQHTFNLK	S
Q549Z4	tr|Q549Z4|Q549Z4_SOYBN Proglycinin A2B1 OS=Glycine max PE=2 SV=1	880.41	1758.81	2	1758.8	0.004	238	253	V	RNLQGENEEEDSGAIV	T
Q549Z4	tr|Q549Z4|Q549Z4_SOYBN Proglycinin A2B1 OS=Glycine max PE=2 SV=1	881.919	1761.82	2	1761.82	0.0019	409	424	F	AVAAKSQSDNFEYVSF	K
Q549Z4	tr|Q549Z4|Q549Z4_SOYBN Proglycinin A2B1 OS=Glycine max PE=2 SV=1	882.953	1763.89	2	1763.9	-0.0034	75	89	N	ALRRPSYTNGPQEIY	I
Q549Z4	tr|Q549Z4|Q549Z4_SOYBN Proglycinin A2B1 OS=Glycine max PE=2 SV=1	591.953	1772.84	3	1772.84	0.0007	163	177	I	IDTNSLENQLDQMPR	R
Q549Z4	tr|Q549Z4|Q549Z4_SOYBN Proglycinin A2B1 OS=Glycine max PE=2 SV=1	887.427	1772.84	2	1772.84	0.0037	163	177	I	IDTNSLENQLDQMPR	R
Q549Z4	tr|Q549Z4|Q549Z4_SOYBN Proglycinin A2B1 OS=Glycine max PE=2 SV=1	596.325	1785.95	3	1785.95	-0.0003	132	147	H	RFREGDLIAVPTGVAW	W
Q549Z4	tr|Q549Z4|Q549Z4_SOYBN Proglycinin A2B1 OS=Glycine max PE=2 SV=1	599.63	1795.87	3	1795.87	0.0016	167	180	N	SLENQLDQMPRRFY	L
Q549Z4	tr|Q549Z4|Q549Z4_SOYBN Proglycinin A2B1 OS=Glycine max PE=2 SV=1	898.943	1795.87	2	1795.87	0.0042	167	180	N	SLENQLDQMPRRFY	L
Q549Z4	tr|Q549Z4|Q549Z4_SOYBN Proglycinin A2B1 OS=Glycine max PE=2 SV=1	902.416	1802.82	2	1802.82	0.0005	239	255	R	NLQGENEEEDSGAIVTV	K
Q549Z4	tr|Q549Z4|Q549Z4_SOYBN Proglycinin A2B1 OS=Glycine max PE=2 SV=1	915.939	1829.86	2	1829.87	-0.0022	312	327	L	RQNIGQNSSPDIYNPQ	A
Q549Z4	tr|Q549Z4|Q549Z4_SOYBN Proglycinin A2B1 OS=Glycine max PE=2 SV=1	918.933	1835.85	2	1835.85	0.0037	44	59	E	SEGGFIETWNPNNKPF	Q
Q549Z4	tr|Q549Z4|Q549Z4_SOYBN Proglycinin A2B1 OS=Glycine max PE=2 SV=1	614.334	1839.98	3	1839.98	-0.0001	425	442	F	KTNDRPSIGNLAGANSLL	N
Q549Z4	tr|Q549Z4|Q549Z4_SOYBN Proglycinin A2B1 OS=Glycine max PE=2 SV=1	920.999	1839.98	2	1839.98	0.0034	425	442	F	KTNDRPSIGNLAGANSLL	N
Q549Z4	tr|Q549Z4|Q549Z4_SOYBN Proglycinin A2B1 OS=Glycine max PE=2 SV=1	930.933	1859.85	2	1859.85	0.0025	238	254	V	RNLQGENEEEDSGAIVT	V
Q549Z4	tr|Q549Z4|Q549Z4_SOYBN Proglycinin A2B1 OS=Glycine max PE=2 SV=1	931.939	1861.86	2	1861.86	0.0034	40	55	D	NRIESEGGFIETWNPN	N
Q549Z4	tr|Q549Z4|Q549Z4_SOYBN Proglycinin A2B1 OS=Glycine max PE=2 SV=1	934.42	1866.83	2	1866.82	0.001	144	159	T	GVAWWMYNNEDTPVVA	V
Q549Z4	tr|Q549Z4|Q549Z4_SOYBN Proglycinin A2B1 OS=Glycine max PE=2 SV=1	943.504	1884.99	2	1884.99	0.0022	455	470	F	NLKSQQARQVKNNNPF	S
Q549Z4	tr|Q549Z4|Q549Z4_SOYBN Proglycinin A2B1 OS=Glycine max PE=2 SV=1	629.647	1885.92	3	1885.92	-0.0016	162	177	S	IIDTNSLENQLDQMPR	R
Q549Z4	tr|Q549Z4|Q549Z4_SOYBN Proglycinin A2B1 OS=Glycine max PE=2 SV=1	943.967	1885.92	2	1885.92	0	162	177	S	IIDTNSLENQLDQMPR	R
Q549Z4	tr|Q549Z4|Q549Z4_SOYBN Proglycinin A2B1 OS=Glycine max PE=2 SV=1	944.975	1887.94	2	1887.93	0.0029	34	50	L	NALKPDNRIESEGGFIE	T
Q549Z4	tr|Q549Z4|Q549Z4_SOYBN Proglycinin A2B1 OS=Glycine max PE=2 SV=1	635.988	1904.94	3	1904.94	0.0006	178	192	R	RFYLAGNQEQEFLKY	Q
Q549Z4	tr|Q549Z4|Q549Z4_SOYBN Proglycinin A2B1 OS=Glycine max PE=2 SV=1	966.465	1930.92	2	1930.91	0.0036	239	256	R	NLQGENEEEDSGAIVTVK	G
Q549Z4	tr|Q549Z4|Q549Z4_SOYBN Proglycinin A2B1 OS=Glycine max PE=2 SV=1	972.484	1942.95	2	1942.95	0.0028	311	327	R	LRQNIGQNSSPDIYNPQ	A
Q549Z4	tr|Q549Z4|Q549Z4_SOYBN Proglycinin A2B1 OS=Glycine max PE=2 SV=1	980.467	1958.92	2	1958.92	0.0019	238	255	V	RNLQGENEEEDSGAIVTV	K
Q549Z4	tr|Q549Z4|Q549Z4_SOYBN Proglycinin A2B1 OS=Glycine max PE=2 SV=1	655.314	1962.92	3	1962.92	-0.0001	164	179	I	DTNSLENQLDQMPRRF	Y
Q549Z4	tr|Q549Z4|Q549Z4_SOYBN Proglycinin A2B1 OS=Glycine max PE=2 SV=1	983.957	1965.9	2	1965.89	0.0054	144	160	T	GVAWWMYNNEDTPVVAV	S
Q549Z4	tr|Q549Z4|Q549Z4_SOYBN Proglycinin A2B1 OS=Glycine max PE=2 SV=1	987.482	1972.95	2	1972.95	-0.002	161	177	V	SIIDTNSLENQLDQMPR	R
Q549Z4	tr|Q549Z4|Q549Z4_SOYBN Proglycinin A2B1 OS=Glycine max PE=2 SV=1	658.66	1972.96	3	1972.95	0.0055	161	177	V	SIIDTNSLENQLDQMPR	R
Q549Z4	tr|Q549Z4|Q549Z4_SOYBN Proglycinin A2B1 OS=Glycine max PE=2 SV=1	990.49	1978.96	2	1978.96	0.0036	134	150	F	REGDLIAVPTGVAWWMY	N
Q549Z4	tr|Q549Z4|Q549Z4_SOYBN Proglycinin A2B1 OS=Glycine max PE=2 SV=1	995.5	1988.98	2	1988.98	0.004	34	51	L	NALKPDNRIESEGGFIET	W
Q549Z4	tr|Q549Z4|Q549Z4_SOYBN Proglycinin A2B1 OS=Glycine max PE=2 SV=1	691.681	2072.02	3	2072.02	0.0006	160	177	A	VSIIDTNSLENQLDQMPR	R
Q549Z4	tr|Q549Z4|Q549Z4_SOYBN Proglycinin A2B1 OS=Glycine max PE=2 SV=1	1037.02	2072.02	2	2072.02	0.0035	160	177	A	VSIIDTNSLENQLDQMPR	R
Q549Z4	tr|Q549Z4|Q549Z4_SOYBN Proglycinin A2B1 OS=Glycine max PE=2 SV=1	693.009	2076.01	3	2076.01	0.0002	163	179	I	IDTNSLENQLDQMPRRF	Y
Q549Z4	tr|Q549Z4|Q549Z4_SOYBN Proglycinin A2B1 OS=Glycine max PE=2 SV=1	696.679	2087.01	3	2087.01	0.0009	238	256	V	RNLQGENEEEDSGAIVTVK	G
Q549Z4	tr|Q549Z4|Q549Z4_SOYBN Proglycinin A2B1 OS=Glycine max PE=2 SV=1	1044.52	2087.02	2	2087.01	0.0046	238	256	V	RNLQGENEEEDSGAIVTVK	G
Q549Z4	tr|Q549Z4|Q549Z4_SOYBN Proglycinin A2B1 OS=Glycine max PE=2 SV=1	1050.53	2099.05	2	2099.05	0.004	310	327	M	RLRQNIGQNSSPDIYNPQ	A
Q549Z4	tr|Q549Z4|Q549Z4_SOYBN Proglycinin A2B1 OS=Glycine max PE=2 SV=1	1052.5	2102.99	2	2102.99	0.0032	313	332	R	QNIGQNSSPDIYNPQAGSIT	T
Q549Z4	tr|Q549Z4|Q549Z4_SOYBN Proglycinin A2B1 OS=Glycine max PE=2 SV=1	730.705	2189.09	3	2189.09	0.0017	162	179	S	IIDTNSLENQLDQMPRRF	Y
Q549Z4	tr|Q549Z4|Q549Z4_SOYBN Proglycinin A2B1 OS=Glycine max PE=2 SV=1	735.019	2202.04	3	2202.03	0.0024	37	55	L	KPDNRIESEGGFIETWNPN	N
Q549Z4	tr|Q549Z4|Q549Z4_SOYBN Proglycinin A2B1 OS=Glycine max PE=2 SV=1	1103.03	2204.04	2	2204.03	0.0024	313	333	R	QNIGQNSSPDIYNPQAGSITT	A
Q549Z4	tr|Q549Z4|Q549Z4_SOYBN Proglycinin A2B1 OS=Glycine max PE=2 SV=1	748.383	2242.13	3	2242.13	0.0012	158	177	V	VAVSIIDTNSLENQLDQMPR	R
Q549Z4	tr|Q549Z4|Q549Z4_SOYBN Proglycinin A2B1 OS=Glycine max PE=2 SV=1	1122.07	2242.13	2	2242.13	0.0068	158	177	V	VAVSIIDTNSLENQLDQMPR	R
Q549Z4	tr|Q549Z4|Q549Z4_SOYBN Proglycinin A2B1 OS=Glycine max PE=2 SV=1	752.721	2255.14	3	2255.14	-0.0006	219	238	L	SGFAPEFLKEAFGVNMQIVR	N
Q549Z4	tr|Q549Z4|Q549Z4_SOYBN Proglycinin A2B1 OS=Glycine max PE=2 SV=1	1138.54	2275.07	2	2275.07	-0.0003	313	334	R	QNIGQNSSPDIYNPQAGSITTA	T
Q549Z4	tr|Q549Z4|Q549Z4_SOYBN Proglycinin A2B1 OS=Glycine max PE=2 SV=1	759.715	2276.12	3	2276.12	0.0003	161	179	V	SIIDTNSLENQLDQMPRRF	Y
Q549Z4	tr|Q549Z4|Q549Z4_SOYBN Proglycinin A2B1 OS=Glycine max PE=2 SV=1	1139.07	2276.12	2	2276.12	0.0027	161	179	V	SIIDTNSLENQLDQMPRRF	Y
Q549Z4	tr|Q549Z4|Q549Z4_SOYBN Proglycinin A2B1 OS=Glycine max PE=2 SV=1	783.714	2348.12	3	2348.12	0.002	40	59	D	NRIESEGGFIETWNPNNKPF	Q
Q549Z4	tr|Q549Z4|Q549Z4_SOYBN Proglycinin A2B1 OS=Glycine max PE=2 SV=1	1181.08	2360.14	2	2360.14	0.0039	312	333	L	RQNIGQNSSPDIYNPQAGSITT	A
Q549Z4	tr|Q549Z4|Q549Z4_SOYBN Proglycinin A2B1 OS=Glycine max PE=2 SV=1	792.738	2375.19	3	2375.19	0.0012	160	179	A	VSIIDTNSLENQLDQMPRRF	Y
Q549Z4	tr|Q549Z4|Q549Z4_SOYBN Proglycinin A2B1 OS=Glycine max PE=2 SV=1	1194.09	2386.16	2	2386.16	0.0047	35	55	N	ALKPDNRIESEGGFIETWNPN	N
Q549Z4	tr|Q549Z4|Q549Z4_SOYBN Proglycinin A2B1 OS=Glycine max PE=2 SV=1	814.07	2439.19	3	2439.19	0.0024	161	180	V	SIIDTNSLENQLDQMPRRFY	L
Q549Z4	tr|Q549Z4|Q549Z4_SOYBN Proglycinin A2B1 OS=Glycine max PE=2 SV=1	834.407	2500.2	3	2500.2	0.0022	34	55	L	NALKPDNRIESEGGFIETWNPN	N
Q549Z4	tr|Q549Z4|Q549Z4_SOYBN Proglycinin A2B1 OS=Glycine max PE=2 SV=1	1251.11	2500.2	2	2500.2	0.0065	34	55	L	NALKPDNRIESEGGFIETWNPN	N
Q549Z4	tr|Q549Z4|Q549Z4_SOYBN Proglycinin A2B1 OS=Glycine max PE=2 SV=1	843.768	2528.28	3	2528.27	0.0078	310	332	M	RLRQNIGQNSSPDIYNPQAGSIT	T
Q549Z4	tr|Q549Z4|Q549Z4_SOYBN Proglycinin A2B1 OS=Glycine max PE=2 SV=1	854.408	2560.2	3	2560.2	0.0038	38	59	K	PDNRIESEGGFIETWNPNNKPF	Q
Q549Z4	tr|Q549Z4|Q549Z4_SOYBN Proglycinin A2B1 OS=Glycine max PE=2 SV=1	901.128	2700.36	3	2700.36	0.0031	310	334	M	RLRQNIGQNSSPDIYNPQAGSITTA	T
Q549Z4	tr|Q549Z4|Q549Z4_SOYBN Proglycinin A2B1 OS=Glycine max PE=2 SV=1	914.801	2741.38	3	2741.38	0.0029	32	55	Q	KLNALKPDNRIESEGGFIETWNPN	N
Q549Z4	tr|Q549Z4|Q549Z4_SOYBN Proglycinin A2B1 OS=Glycine max PE=2 SV=1	719.111	2872.42	4	2872.41	0.0016	35	59	N	ALKPDNRIESEGGFIETWNPNNKPF	Q
Q549Z4	tr|Q549Z4|Q549Z4_SOYBN Proglycinin A2B1 OS=Glycine max PE=2 SV=1	747.622	2986.46	4	2986.46	0.0012	34	59	L	NALKPDNRIESEGGFIETWNPNNKPF	Q
Q549Z4	tr|Q549Z4|Q549Z4_SOYBN Proglycinin A2B1 OS=Glycine max PE=2 SV=1	1004.83	3011.46	3	3011.45	0.0066	151	177	Y	NNEDTPVVAVSIIDTNSLENQLDQMPR	R
Q549Z4	tr|Q549Z4|Q549Z4_SOYBN Proglycinin A2B1 OS=Glycine max PE=2 SV=1	1060.17	3177.5	3	3177.49	0.0071	191	218	L	KYQQQQQGGSQSQKGKQQEEENEGSNIL	S
P04776	sp|P04776|GLYG1_SOYBN Glycinin G1 OS=Glycine max GN=GY1 PE=1 SV=2	390.206	778.397	2	778.397	-0.0003	359	365	S	AEFGSLR	K
P04776	sp|P04776|GLYG1_SOYBN Glycinin G1 OS=Glycine max GN=GY1 PE=1 SV=2	433.722	865.429	2	865.429	-0.0003	358	365	L	SAEFGSLR	K
P04776	sp|P04776|GLYG1_SOYBN Glycinin G1 OS=Glycine max GN=GY1 PE=1 SV=2	485.259	968.504	2	968.504	-0.0002	485	492	V	PPQESQKR	A
P04776	sp|P04776|GLYG1_SOYBN Glycinin G1 OS=Glycine max GN=GY1 PE=1 SV=2	490.264	978.512	2	978.513	-0.001	356	364	L	RLSAEFGSL	R
P04776	sp|P04776|GLYG1_SOYBN Glycinin G1 OS=Glycine max GN=GY1 PE=1 SV=2	490.264	978.514	2	978.513	0.0001	357	365	R	LSAEFGSLR	K
P04776	sp|P04776|GLYG1_SOYBN Glycinin G1 OS=Glycine max GN=GY1 PE=1 SV=2	539.789	1077.56	2	1077.56	-0.0003	93	102	Y	IQQGKGIFGM	I
P04776	sp|P04776|GLYG1_SOYBN Glycinin G1 OS=Glycine max GN=GY1 PE=1 SV=2	558.288	1114.56	2	1114.56	-0.0001	403	412	F	DGELQEGRVL	I
P04776	sp|P04776|GLYG1_SOYBN Glycinin G1 OS=Glycine max GN=GY1 PE=1 SV=2	558.325	1114.63	2	1114.63	0	234	243	F	SVDKQIAKNL	Q
P04776	sp|P04776|GLYG1_SOYBN Glycinin G1 OS=Glycine max GN=GY1 PE=1 SV=2	568.314	1134.61	2	1134.61	-0.0004	356	365	L	RLSAEFGSLR	K
P04776	sp|P04776|GLYG1_SOYBN Glycinin G1 OS=Glycine max GN=GY1 PE=1 SV=2	573.246	1144.48	2	1144.48	-0.0003	423	431	A	RSQSDNFEY	V
P04776	sp|P04776|GLYG1_SOYBN Glycinin G1 OS=Glycine max GN=GY1 PE=1 SV=2	575.792	1149.57	2	1149.57	0.0018	333	343	D	IYNPQAGSVTT	A
P04776	sp|P04776|GLYG1_SOYBN Glycinin G1 OS=Glycine max GN=GY1 PE=1 SV=2	586.76	1171.5	2	1171.5	0.0006	101	111	F	GMIYPGCPSTF	E
P04776	sp|P04776|GLYG1_SOYBN Glycinin G1 OS=Glycine max GN=GY1 PE=1 SV=2	590.288	1178.56	2	1178.56	-0.0004	222	231	L	SGFTLEFLEH	A
P04776	sp|P04776|GLYG1_SOYBN Glycinin G1 OS=Glycine max GN=GY1 PE=1 SV=2	597.299	1192.58	2	1192.58	-0.0002	419	429	F	VVAARSQSDNF	E
P04776	sp|P04776|GLYG1_SOYBN Glycinin G1 OS=Glycine max GN=GY1 PE=1 SV=2	603.805	1205.6	2	1205.6	0.0001	435	445	F	KTNDTPMIGTL	A
P04776	sp|P04776|GLYG1_SOYBN Glycinin G1 OS=Glycine max GN=GY1 PE=1 SV=2	606.354	1210.69	2	1210.69	0.0012	259	270	V	KGGLSVIKPPTD	E
P04776	sp|P04776|GLYG1_SOYBN Glycinin G1 OS=Glycine max GN=GY1 PE=1 SV=2	608.765	1215.52	2	1215.52	0.0001	422	431	A	ARSQSDNFEY	V
P04776	sp|P04776|GLYG1_SOYBN Glycinin G1 OS=Glycine max GN=GY1 PE=1 SV=2	418.238	1251.69	3	1251.69	-0.0005	483	493	F	LVPPQESQKRA	V
P04776	sp|P04776|GLYG1_SOYBN Glycinin G1 OS=Glycine max GN=GY1 PE=1 SV=2	644.284	1286.55	2	1286.55	0.0003	421	431	V	AARSQSDNFEY	V
P04776	sp|P04776|GLYG1_SOYBN Glycinin G1 OS=Glycine max GN=GY1 PE=1 SV=2	650.867	1299.72	2	1299.72	0.0003	481	491	F	KFLVPPQESQK	R
P04776	sp|P04776|GLYG1_SOYBN Glycinin G1 OS=Glycine max GN=GY1 PE=1 SV=2	434.247	1299.72	3	1299.72	0.0003	481	491	F	KFLVPPQESQK	R
P04776	sp|P04776|GLYG1_SOYBN Glycinin G1 OS=Glycine max GN=GY1 PE=1 SV=2	655.888	1309.76	2	1309.76	0.0008	258	270	T	VKGGLSVIKPPTD	E
P04776	sp|P04776|GLYG1_SOYBN Glycinin G1 OS=Glycine max GN=GY1 PE=1 SV=2	657.386	1312.76	2	1312.76	0.0007	465	475	F	NLKSQQARQIK	N
P04776	sp|P04776|GLYG1_SOYBN Glycinin G1 OS=Glycine max GN=GY1 PE=1 SV=2	658.299	1314.58	2	1314.58	0.0002	422	432	A	ARSQSDNFEYV	S
P04776	sp|P04776|GLYG1_SOYBN Glycinin G1 OS=Glycine max GN=GY1 PE=1 SV=2	665.355	1328.7	2	1328.69	0.0004	470	480	Q	QARQIKNNNPF	K
P04776	sp|P04776|GLYG1_SOYBN Glycinin G1 OS=Glycine max GN=GY1 PE=1 SV=2	666.351	1330.69	2	1330.69	-0.0014	135	146	Y	NFREGDLIAVPT	G
P04776	sp|P04776|GLYG1_SOYBN Glycinin G1 OS=Glycine max GN=GY1 PE=1 SV=2	693.818	1385.62	2	1385.62	0.0007	421	432	V	AARSQSDNFEYV	S
P04776	sp|P04776|GLYG1_SOYBN Glycinin G1 OS=Glycine max GN=GY1 PE=1 SV=2	714.408	1426.8	2	1426.8	0.0001	465	476	F	NLKSQQARQIKN	N
P04776	sp|P04776|GLYG1_SOYBN Glycinin G1 OS=Glycine max GN=GY1 PE=1 SV=2	486.28	1455.82	3	1455.82	-0.0013	481	492	F	KFLVPPQESQKR	A
P04776	sp|P04776|GLYG1_SOYBN Glycinin G1 OS=Glycine max GN=GY1 PE=1 SV=2	364.962	1455.82	4	1455.82	0.0002	481	492	F	KFLVPPQESQKR	A
P04776	sp|P04776|GLYG1_SOYBN Glycinin G1 OS=Glycine max GN=GY1 PE=1 SV=2	728.918	1455.82	2	1455.82	0.0011	481	492	F	KFLVPPQESQKR	A
P04776	sp|P04776|GLYG1_SOYBN Glycinin G1 OS=Glycine max GN=GY1 PE=1 SV=2	735.329	1468.64	2	1468.64	0.0005	209	221	K	HQQEEENEGGSIL	S
P04776	sp|P04776|GLYG1_SOYBN Glycinin G1 OS=Glycine max GN=GY1 PE=1 SV=2	743.35	1484.68	2	1484.69	-0.005	419	431	F	VVAARSQSDNFEY	V
P04776	sp|P04776|GLYG1_SOYBN Glycinin G1 OS=Glycine max GN=GY1 PE=1 SV=2	509.96	1526.86	3	1526.86	0.0004	481	493	F	KFLVPPQESQKRA	V
P04776	sp|P04776|GLYG1_SOYBN Glycinin G1 OS=Glycine max GN=GY1 PE=1 SV=2	772.9	1543.79	2	1543.79	0.001	468	480	K	SQQARQIKNNNPF	K
P04776	sp|P04776|GLYG1_SOYBN Glycinin G1 OS=Glycine max GN=GY1 PE=1 SV=2	775.349	1548.68	2	1548.68	-0.0003	422	434	A	ARSQSDNFEYVSF	K
P04776	sp|P04776|GLYG1_SOYBN Glycinin G1 OS=Glycine max GN=GY1 PE=1 SV=2	780.382	1558.75	2	1558.75	0.0012	243	257	N	LQGENEGEDKGAIVT	V
P04776	sp|P04776|GLYG1_SOYBN Glycinin G1 OS=Glycine max GN=GY1 PE=1 SV=2	786.877	1571.74	2	1571.74	-0.0041	242	256	K	NLQGENEGEDKGAIV	T
P04776	sp|P04776|GLYG1_SOYBN Glycinin G1 OS=Glycine max GN=GY1 PE=1 SV=2	792.886	1583.76	2	1583.76	-0.0004	419	432	F	VVAARSQSDNFEYV	S
P04776	sp|P04776|GLYG1_SOYBN Glycinin G1 OS=Glycine max GN=GY1 PE=1 SV=2	806.919	1611.82	2	1611.82	0.0016	37	51	L	NALKPDNRIESEGGL	I
P04776	sp|P04776|GLYG1_SOYBN Glycinin G1 OS=Glycine max GN=GY1 PE=1 SV=2	810.869	1619.72	2	1619.72	0.0018	421	434	V	AARSQSDNFEYVSF	K
P04776	sp|P04776|GLYG1_SOYBN Glycinin G1 OS=Glycine max GN=GY1 PE=1 SV=2	829.916	1657.82	2	1657.82	0.0021	243	258	N	LQGENEGEDKGAIVTV	K
P04776	sp|P04776|GLYG1_SOYBN Glycinin G1 OS=Glycine max GN=GY1 PE=1 SV=2	835.893	1669.77	2	1669.77	0.002	323	337	R	HNIGQTSSPDIYNPQ	A
P04776	sp|P04776|GLYG1_SOYBN Glycinin G1 OS=Glycine max GN=GY1 PE=1 SV=2	836.948	1671.88	2	1671.88	0.0006	467	480	L	KSQQARQIKNNNPF	K
P04776	sp|P04776|GLYG1_SOYBN Glycinin G1 OS=Glycine max GN=GY1 PE=1 SV=2	558.616	1672.83	3	1672.83	0.0004	244	259	L	QGENEGEDKGAIVTVK	G
P04776	sp|P04776|GLYG1_SOYBN Glycinin G1 OS=Glycine max GN=GY1 PE=1 SV=2	837.422	1672.83	2	1672.83	0.0027	244	259	L	QGENEGEDKGAIVTVK	G
P04776	sp|P04776|GLYG1_SOYBN Glycinin G1 OS=Glycine max GN=GY1 PE=1 SV=2	872.956	1743.9	2	1743.89	0.0035	135	150	Y	NFREGDLIAVPTGVAW	W
P04776	sp|P04776|GLYG1_SOYBN Glycinin G1 OS=Glycine max GN=GY1 PE=1 SV=2	886.938	1771.86	2	1771.86	0.003	242	258	K	NLQGENEGEDKGAIVTV	K
P04776	sp|P04776|GLYG1_SOYBN Glycinin G1 OS=Glycine max GN=GY1 PE=1 SV=2	594.959	1781.85	3	1781.85	0	206	221	Q	KGKHQQEEENEGGSIL	S
P04776	sp|P04776|GLYG1_SOYBN Glycinin G1 OS=Glycine max GN=GY1 PE=1 SV=2	891.935	1781.86	2	1781.85	0.0014	206	221	Q	KGKHQQEEENEGGSIL	S
P04776	sp|P04776|GLYG1_SOYBN Glycinin G1 OS=Glycine max GN=GY1 PE=1 SV=2	893.964	1785.91	2	1785.91	0.0017	243	259	N	LQGENEGEDKGAIVTVK	G
P04776	sp|P04776|GLYG1_SOYBN Glycinin G1 OS=Glycine max GN=GY1 PE=1 SV=2	901.455	1800.89	2	1800.89	0.0096	241	257	A	KNLQGENEGEDKGAIVT	V
P04776	sp|P04776|GLYG1_SOYBN Glycinin G1 OS=Glycine max GN=GY1 PE=1 SV=2	901.939	1801.86	2	1801.86	-0.0006	47	62	E	SEGGLIETWNPNNKPF	Q
P04776	sp|P04776|GLYG1_SOYBN Glycinin G1 OS=Glycine max GN=GY1 PE=1 SV=2	909.937	1817.86	2	1817.86	0.0003	419	434	F	VVAARSQSDNFEYVSF	K
P04776	sp|P04776|GLYG1_SOYBN Glycinin G1 OS=Glycine max GN=GY1 PE=1 SV=2	911.413	1820.81	2	1820.81	0.0006	20	34	A	FSSREQPQQNECQIQ	K
P04776	sp|P04776|GLYG1_SOYBN Glycinin G1 OS=Glycine max GN=GY1 PE=1 SV=2	913.944	1825.87	2	1825.87	0.0024	322	337	L	RHNIGQTSSPDIYNPQ	A
P04776	sp|P04776|GLYG1_SOYBN Glycinin G1 OS=Glycine max GN=GY1 PE=1 SV=2	914.945	1827.88	2	1827.88	0.0001	43	58	D	NRIESEGGLIETWNPN	N
P04776	sp|P04776|GLYG1_SOYBN Glycinin G1 OS=Glycine max GN=GY1 PE=1 SV=2	950.512	1899.01	2	1899.01	0.0018	465	480	F	NLKSQQARQIKNNNPF	K
P04776	sp|P04776|GLYG1_SOYBN Glycinin G1 OS=Glycine max GN=GY1 PE=1 SV=2	634.325	1899.95	3	1899.95	0.0002	241	258	A	KNLQGENEGEDKGAIVTV	K
P04776	sp|P04776|GLYG1_SOYBN Glycinin G1 OS=Glycine max GN=GY1 PE=1 SV=2	634.325	1899.95	3	1899.95	0.0002	242	259	K	NLQGENEGEDKGAIVTVK	G
P04776	sp|P04776|GLYG1_SOYBN Glycinin G1 OS=Glycine max GN=GY1 PE=1 SV=2	950.985	1899.96	2	1899.95	0.002	242	259	K	NLQGENEGEDKGAIVTVK	G
P04776	sp|P04776|GLYG1_SOYBN Glycinin G1 OS=Glycine max GN=GY1 PE=1 SV=2	950.986	1899.96	2	1899.95	0.0031	241	258	A	KNLQGENEGEDKGAIVTV	K
P04776	sp|P04776|GLYG1_SOYBN Glycinin G1 OS=Glycine max GN=GY1 PE=1 SV=2	655.31	1962.91	3	1962.91	0.0003	421	437	V	AARSQSDNFEYVSFKTN	D
P04776	sp|P04776|GLYG1_SOYBN Glycinin G1 OS=Glycine max GN=GY1 PE=1 SV=2	662.676	1985.01	3	1985.01	0.0005	239	257	Q	IAKNLQGENEGEDKGAIVT	V
P04776	sp|P04776|GLYG1_SOYBN Glycinin G1 OS=Glycine max GN=GY1 PE=1 SV=2	993.513	1985.01	2	1985.01	0.0045	239	257	Q	IAKNLQGENEGEDKGAIVT	V
P04776	sp|P04776|GLYG1_SOYBN Glycinin G1 OS=Glycine max GN=GY1 PE=1 SV=2	666.656	1996.95	3	1996.94	0.0005	204	221	Q	SQKGKHQQEEENEGGSIL	S
P04776	sp|P04776|GLYG1_SOYBN Glycinin G1 OS=Glycine max GN=GY1 PE=1 SV=2	677.024	2028.05	3	2028.05	0.0003	241	259	A	KNLQGENEGEDKGAIVTVK	G
P04776	sp|P04776|GLYG1_SOYBN Glycinin G1 OS=Glycine max GN=GY1 PE=1 SV=2	1020.99	2039.96	2	2039.95	0.0027	41	58	K	PDNRIESEGGLIETWNPN	N
P04776	sp|P04776|GLYG1_SOYBN Glycinin G1 OS=Glycine max GN=GY1 PE=1 SV=2	695.699	2084.08	3	2084.07	0.0004	239	258	Q	IAKNLQGENEGEDKGAIVTV	K
P04776	sp|P04776|GLYG1_SOYBN Glycinin G1 OS=Glycine max GN=GY1 PE=1 SV=2	1043.05	2084.08	2	2084.07	0.0028	239	258	Q	IAKNLQGENEGEDKGAIVTV	K
P04776	sp|P04776|GLYG1_SOYBN Glycinin G1 OS=Glycine max GN=GY1 PE=1 SV=2	1043.5	2084.98	2	2084.98	0.0033	323	342	R	HNIGQTSSPDIYNPQAGSVT	T
P04776	sp|P04776|GLYG1_SOYBN Glycinin G1 OS=Glycine max GN=GY1 PE=1 SV=2	524.771	2095.06	4	2095.06	0.0005	320	337	M	RLRHNIGQTSSPDIYNPQ	A
P04776	sp|P04776|GLYG1_SOYBN Glycinin G1 OS=Glycine max GN=GY1 PE=1 SV=2	702.715	2105.12	3	2105.12	0.0004	259	277	V	KGGLSVIKPPTDEQQQRPQ	E
P04776	sp|P04776|GLYG1_SOYBN Glycinin G1 OS=Glycine max GN=GY1 PE=1 SV=2	729.682	2186.02	3	2186.02	-0.0004	323	343	R	HNIGQTSSPDIYNPQAGSVTT	A
P04776	sp|P04776|GLYG1_SOYBN Glycinin G1 OS=Glycine max GN=GY1 PE=1 SV=2	1094.02	2186.03	2	2186.02	0.0034	323	343	R	HNIGQTSSPDIYNPQAGSVTT	A
P04776	sp|P04776|GLYG1_SOYBN Glycinin G1 OS=Glycine max GN=GY1 PE=1 SV=2	738.398	2212.17	3	2212.17	0.002	239	259	Q	IAKNLQGENEGEDKGAIVTVK	G
P04776	sp|P04776|GLYG1_SOYBN Glycinin G1 OS=Glycine max GN=GY1 PE=1 SV=2	1129.54	2257.06	2	2257.06	0.003	323	344	R	HNIGQTSSPDIYNPQAGSVTTA	T
P04776	sp|P04776|GLYG1_SOYBN Glycinin G1 OS=Glycine max GN=GY1 PE=1 SV=2	753.362	2257.06	3	2257.06	0.0038	323	344	R	HNIGQTSSPDIYNPQAGSVTTA	T
P04776	sp|P04776|GLYG1_SOYBN Glycinin G1 OS=Glycine max GN=GY1 PE=1 SV=2	772.383	2314.13	3	2314.13	-0.0059	43	62	D	NRIESEGGLIETWNPNNKPF	Q
P04776	sp|P04776|GLYG1_SOYBN Glycinin G1 OS=Glycine max GN=GY1 PE=1 SV=2	781.715	2342.12	3	2342.13	-0.0015	322	343	L	RHNIGQTSSPDIYNPQAGSVTT	A
P04776	sp|P04776|GLYG1_SOYBN Glycinin G1 OS=Glycine max GN=GY1 PE=1 SV=2	785.064	2352.17	3	2352.17	-0.0009	38	58	N	ALKPDNRIESEGGLIETWNPN	N
P04776	sp|P04776|GLYG1_SOYBN Glycinin G1 OS=Glycine max GN=GY1 PE=1 SV=2	1177.09	2352.17	2	2352.17	0.0037	38	58	N	ALKPDNRIESEGGLIETWNPN	N
P04776	sp|P04776|GLYG1_SOYBN Glycinin G1 OS=Glycine max GN=GY1 PE=1 SV=2	814.755	2441.24	3	2441.24	0.0032	234	256	F	SVDKQIAKNLQGENEGEDKGAIV	T
P04776	sp|P04776|GLYG1_SOYBN Glycinin G1 OS=Glycine max GN=GY1 PE=1 SV=2	819.41	2455.21	3	2455.21	0.0002	321	343	R	LRHNIGQTSSPDIYNPQAGSVTT	A
P04776	sp|P04776|GLYG1_SOYBN Glycinin G1 OS=Glycine max GN=GY1 PE=1 SV=2	1234.12	2466.22	2	2466.21	0.006	37	58	L	NALKPDNRIESEGGLIETWNPN	N
P04776	sp|P04776|GLYG1_SOYBN Glycinin G1 OS=Glycine max GN=GY1 PE=1 SV=2	848.434	2542.28	3	2542.29	-0.0085	234	257	F	SVDKQIAKNLQGENEGEDKGAIVT	V
P04776	sp|P04776|GLYG1_SOYBN Glycinin G1 OS=Glycine max GN=GY1 PE=1 SV=2	661.347	2641.36	4	2641.36	0.0015	234	258	F	SVDKQIAKNLQGENEGEDKGAIVTV	K
P04776	sp|P04776|GLYG1_SOYBN Glycinin G1 OS=Glycine max GN=GY1 PE=1 SV=2	881.46	2641.36	3	2641.36	0.0033	234	258	F	SVDKQIAKNLQGENEGEDKGAIVTV	K
P04776	sp|P04776|GLYG1_SOYBN Glycinin G1 OS=Glycine max GN=GY1 PE=1 SV=2	895.125	2682.35	3	2682.35	0.0043	320	344	M	RLRHNIGQTSSPDIYNPQAGSVTTA	T
P04776	sp|P04776|GLYG1_SOYBN Glycinin G1 OS=Glycine max GN=GY1 PE=1 SV=2	903.473	2707.4	3	2707.39	0.0058	35	58	Q	KLNALKPDNRIESEGGLIETWNPN	N
P04776	sp|P04776|GLYG1_SOYBN Glycinin G1 OS=Glycine max GN=GY1 PE=1 SV=2	554.898	2769.45	5	2769.45	0.0004	234	259	F	SVDKQIAKNLQGENEGEDKGAIVTVK	G
P04776	sp|P04776|GLYG1_SOYBN Glycinin G1 OS=Glycine max GN=GY1 PE=1 SV=2	693.37	2769.45	4	2769.45	0.0008	234	259	F	SVDKQIAKNLQGENEGEDKGAIVTVK	G
P04776	sp|P04776|GLYG1_SOYBN Glycinin G1 OS=Glycine max GN=GY1 PE=1 SV=2	924.159	2769.46	3	2769.45	0.0047	234	259	F	SVDKQIAKNLQGENEGEDKGAIVTVK	G
P04776	sp|P04776|GLYG1_SOYBN Glycinin G1 OS=Glycine max GN=GY1 PE=1 SV=2	710.615	2838.43	4	2838.43	0.0006	38	62	N	ALKPDNRIESEGGLIETWNPNNKPF	Q
P04776	sp|P04776|GLYG1_SOYBN Glycinin G1 OS=Glycine max GN=GY1 PE=1 SV=2	947.151	2838.43	3	2838.43	0.0017	38	62	N	ALKPDNRIESEGGLIETWNPNNKPF	Q
P04776	sp|P04776|GLYG1_SOYBN Glycinin G1 OS=Glycine max GN=GY1 PE=1 SV=2	739.126	2952.47	4	2952.47	0.0019	37	62	L	NALKPDNRIESEGGLIETWNPNNKPF	Q
P04776	sp|P04776|GLYG1_SOYBN Glycinin G1 OS=Glycine max GN=GY1 PE=1 SV=2	985.166	2952.48	3	2952.47	0.0046	37	62	L	NALKPDNRIESEGGLIETWNPNNKPF	Q
Q852U4	tr|Q852U4|Q852U4_SOYBN Glycinin A1bB2-784 OS=Glycine max PE=2 SV=1	433.23	864.445	2	864.445	-0.0006	345	352	L	SAQFGSLR	K
Q852U4	tr|Q852U4|Q852U4_SOYBN Glycinin A1bB2-784 OS=Glycine max PE=2 SV=1	544.267	1086.52	2	1086.52	0.0003	390	399	F	DGELQEGQVL	T
Q852U4	tr|Q852U4|Q852U4_SOYBN Glycinin A1bB2-784 OS=Glycine max PE=2 SV=1	567.267	1132.52	2	1132.52	0.0001	221	230	L	SGFAPEFLEH	A
Q852U4	tr|Q852U4|Q852U4_SOYBN Glycinin A1bB2-784 OS=Glycine max PE=2 SV=1	620.848	1239.68	2	1239.68	-0.0007	134	145	F	REGDLIAVPTGL	A
Q852U4	tr|Q852U4|Q852U4_SOYBN Glycinin A1bB2-784 OS=Glycine max PE=2 SV=1	632.804	1263.59	2	1263.59	0.0002	222	232	S	GFAPEFLEHAF	V
Q852U4	tr|Q852U4|Q852U4_SOYBN Glycinin A1bB2-784 OS=Glycine max PE=2 SV=1	429.906	1286.7	3	1286.7	-0.0007	468	478	F	SFLVPPKESQR	R
Q852U4	tr|Q852U4|Q852U4_SOYBN Glycinin A1bB2-784 OS=Glycine max PE=2 SV=1	676.319	1350.62	2	1350.62	-0.0001	221	232	L	SGFAPEFLEHAF	V
Q852U4	tr|Q852U4|Q852U4_SOYBN Glycinin A1bB2-784 OS=Glycine max PE=2 SV=1	719.852	1437.69	2	1437.69	0.0009	81	92	R	RPSYTNAPQEIY	I
Q852U4	tr|Q852U4|Q852U4_SOYBN Glycinin A1bB2-784 OS=Glycine max PE=2 SV=1	729.337	1456.66	2	1456.66	0.0005	406	418	F	AVAARSQSDNFEY	V
Q852U4	tr|Q852U4|Q852U4_SOYBN Glycinin A1bB2-784 OS=Glycine max PE=2 SV=1	766.858	1531.7	2	1531.7	0.0012	244	257	L	QGENEEEEKGAIVT	V
Q852U4	tr|Q852U4|Q852U4_SOYBN Glycinin A1bB2-784 OS=Glycine max PE=2 SV=1	778.871	1555.73	2	1555.73	0.0018	406	419	F	AVAARSQSDNFEYV	S
Q852U4	tr|Q852U4|Q852U4_SOYBN Glycinin A1bB2-784 OS=Glycine max PE=2 SV=1	797.903	1593.79	2	1593.79	0.0018	80	92	L	RRPSYTNAPQEIY	I
Q852U4	tr|Q852U4|Q852U4_SOYBN Glycinin A1bB2-784 OS=Glycine max PE=2 SV=1	827.895	1653.78	2	1653.77	0.0014	310	324	R	HNIGQTSSPDIFNPQ	A
Q852U4	tr|Q852U4|Q852U4_SOYBN Glycinin A1bB2-784 OS=Glycine max PE=2 SV=1	895.922	1789.83	2	1789.83	0.0021	406	421	F	AVAARSQSDNFEYVSF	K
Q852U4	tr|Q852U4|Q852U4_SOYBN Glycinin A1bB2-784 OS=Glycine max PE=2 SV=1	1042.51	2083	2	2083	0.0067	310	329	R	HNIGQTSSPDIFNPQAGSIT	T
Q852U4	tr|Q852U4|Q852U4_SOYBN Glycinin A1bB2-784 OS=Glycine max PE=2 SV=1	1093.03	2184.05	2	2184.04	0.0069	310	330	R	HNIGQTSSPDIFNPQAGSITT	A
Q9SB11	tr|Q9SB11|Q9SB11_SOYBN Glycinin OS=Glycine max GN=A5A4B3 PE=2 SV=1	427.706	853.397	2	853.397	0.0004	399	405	R	ADFYNPK	A
Q9SB11	tr|Q9SB11|Q9SB11_SOYBN Glycinin OS=Glycine max GN=A5A4B3 PE=2 SV=1	453.737	905.46	2	905.461	-0.0005	468	475	N	AVFDGELR	R
Q9SB11	tr|Q9SB11|Q9SB11_SOYBN Glycinin OS=Glycine max GN=A5A4B3 PE=2 SV=1	465.72	929.425	2	929.424	0.0003	140	147	R	HFNEGDVL	V
Q9SB11	tr|Q9SB11|Q9SB11_SOYBN Glycinin OS=Glycine max GN=A5A4B3 PE=2 SV=1	492.795	983.576	2	983.576	-0.0002	413	421	L	NSLTLPALR	Q
Q9SB11	tr|Q9SB11|Q9SB11_SOYBN Glycinin OS=Glycine max GN=A5A4B3 PE=2 SV=1	493.779	985.544	2	985.544	-0.0001	266	275	V	EGGLSVISPK	W
Q9SB11	tr|Q9SB11|Q9SB11_SOYBN Glycinin OS=Glycine max GN=A5A4B3 PE=2 SV=1	505.311	1008.61	2	1008.61	0.0002	476	484	R	RGQLLVVPQ	N
Q9SB11	tr|Q9SB11|Q9SB11_SOYBN Glycinin OS=Glycine max GN=A5A4B3 PE=2 SV=1	505.757	1009.5	2	1009.5	0.0005	398	405	S	RADFYNPK	A
Q9SB11	tr|Q9SB11|Q9SB11_SOYBN Glycinin OS=Glycine max GN=A5A4B3 PE=2 SV=1	507.759	1013.5	2	1013.5	0.0006	159	168	Y	NTGDEPVVAI	S
Q9SB11	tr|Q9SB11|Q9SB11_SOYBN Glycinin OS=Glycine max GN=A5A4B3 PE=2 SV=1	518.78	1035.55	2	1035.55	0	389	397	K	LHENIARPS	R
Q9SB11	tr|Q9SB11|Q9SB11_SOYBN Glycinin OS=Glycine max GN=A5A4B3 PE=2 SV=1	532.264	1062.51	2	1062.51	0.0002	540	548	L	KYEGNWGPL	V
Q9SB11	tr|Q9SB11|Q9SB11_SOYBN Glycinin OS=Glycine max GN=A5A4B3 PE=2 SV=1	532.78	1063.55	2	1063.55	0.0003	234	242	F	SKHFLAQSF	N
Q9SB11	tr|Q9SB11|Q9SB11_SOYBN Glycinin OS=Glycine max GN=A5A4B3 PE=2 SV=1	539.769	1077.52	2	1077.52	-0.001	433	441	L	YKNGIYSPH	W
Q9SB11	tr|Q9SB11|Q9SB11_SOYBN Glycinin OS=Glycine max GN=A5A4B3 PE=2 SV=1	543.27	1084.53	2	1084.53	0.0002	177	185	F	NNQLDQTPR	V
Q9SB11	tr|Q9SB11|Q9SB11_SOYBN Glycinin OS=Glycine max GN=A5A4B3 PE=2 SV=1	543.314	1084.61	2	1084.61	-0.0001	265	275	T	VEGGLSVISPK	W
Q9SB11	tr|Q9SB11|Q9SB11_SOYBN Glycinin OS=Glycine max GN=A5A4B3 PE=2 SV=1	546.812	1091.61	2	1091.61	0.0005	518	527	F	RAIPSEVLAH	S
Q9SB11	tr|Q9SB11|Q9SB11_SOYBN Glycinin OS=Glycine max GN=A5A4B3 PE=2 SV=1	552.296	1102.58	2	1102.58	0.0006	179	187	N	QLDQTPRVF	Y
Q9SB11	tr|Q9SB11|Q9SB11_SOYBN Glycinin OS=Glycine max GN=A5A4B3 PE=2 SV=1	573.338	1144.66	2	1144.66	0.0002	414	423	N	SLTLPALRQF	Q
Q9SB11	tr|Q9SB11|Q9SB11_SOYBN Glycinin OS=Glycine max GN=A5A4B3 PE=2 SV=1	573.785	1145.56	2	1145.56	0	243	252	F	NTNEDIAEKL	Q
Q9SB11	tr|Q9SB11|Q9SB11_SOYBN Glycinin OS=Glycine max GN=A5A4B3 PE=2 SV=1	388.887	1163.64	3	1163.64	-0.0003	388	397	L	KLHENIARPS	R
Q9SB11	tr|Q9SB11|Q9SB11_SOYBN Glycinin OS=Glycine max GN=A5A4B3 PE=2 SV=1	582.828	1163.64	2	1163.64	0	388	397	L	KLHENIARPS	R
Q9SB11	tr|Q9SB11|Q9SB11_SOYBN Glycinin OS=Glycine max GN=A5A4B3 PE=2 SV=1	584.305	1166.59	2	1166.59	0.0003	133	141	Q	DSHQKIRHF	N
Q9SB11	tr|Q9SB11|Q9SB11_SOYBN Glycinin OS=Glycine max GN=A5A4B3 PE=2 SV=1	587.315	1172.61	2	1172.61	-0.0001	530	539	Y	NLRQSQVSEL	K
Q9SB11	tr|Q9SB11|Q9SB11_SOYBN Glycinin OS=Glycine max GN=A5A4B3 PE=2 SV=1	590.291	1178.57	2	1178.57	-0.0003	38	47	L	NALEPDHRVE	S
Q9SB11	tr|Q9SB11|Q9SB11_SOYBN Glycinin OS=Glycine max GN=A5A4B3 PE=2 SV=1	593.838	1185.66	2	1185.66	0.0005	264	275	V	TVEGGLSVISPK	W
Q9SB11	tr|Q9SB11|Q9SB11_SOYBN Glycinin OS=Glycine max GN=A5A4B3 PE=2 SV=1	597.301	1192.59	2	1192.59	0.0002	442	451	H	WNLNANSVIY	V
Q9SB11	tr|Q9SB11|Q9SB11_SOYBN Glycinin OS=Glycine max GN=A5A4B3 PE=2 SV=1	400.544	1198.61	3	1198.61	-0.0004	138	147	K	IRHFNEGDVL	V
Q9SB11	tr|Q9SB11|Q9SB11_SOYBN Glycinin OS=Glycine max GN=A5A4B3 PE=2 SV=1	600.312	1198.61	2	1198.61	0.0002	138	147	K	IRHFNEGDVL	V
Q9SB11	tr|Q9SB11|Q9SB11_SOYBN Glycinin OS=Glycine max GN=A5A4B3 PE=2 SV=1	607.817	1213.62	2	1213.62	0.0001	159	170	Y	NTGDEPVVAISL	L
Q9SB11	tr|Q9SB11|Q9SB11_SOYBN Glycinin OS=Glycine max GN=A5A4B3 PE=2 SV=1	614.76	1227.5	2	1227.5	0.0003	489	499	V	AEQAGEQGFEY	I
Q9SB11	tr|Q9SB11|Q9SB11_SOYBN Glycinin OS=Glycine max GN=A5A4B3 PE=2 SV=1	418.23	1251.67	3	1251.67	-0.0003	130	139	Q	QLQDSHQKIR	H
Q9SB11	tr|Q9SB11|Q9SB11_SOYBN Glycinin OS=Glycine max GN=A5A4B3 PE=2 SV=1	626.841	1251.67	2	1251.67	0.0001	130	139	Q	QLQDSHQKIR	H
Q9SB11	tr|Q9SB11|Q9SB11_SOYBN Glycinin OS=Glycine max GN=A5A4B3 PE=2 SV=1	640.791	1279.57	2	1279.57	-0.0001	171	181	L	LDTSNFNNQLD	Q
Q9SB11	tr|Q9SB11|Q9SB11_SOYBN Glycinin OS=Glycine max GN=A5A4B3 PE=2 SV=1	648.334	1294.65	2	1294.65	-0.0003	132	141	L	QDSHQKIRHF	N
Q9SB11	tr|Q9SB11|Q9SB11_SOYBN Glycinin OS=Glycine max GN=A5A4B3 PE=2 SV=1	651.362	1300.71	2	1300.71	0	530	540	Y	NLRQSQVSELK	Y
Q9SB11	tr|Q9SB11|Q9SB11_SOYBN Glycinin OS=Glycine max GN=A5A4B3 PE=2 SV=1	657.836	1313.66	2	1313.66	-0.0001	253	263	L	QSPDDERKQIV	T
Q9SB11	tr|Q9SB11|Q9SB11_SOYBN Glycinin OS=Glycine max GN=A5A4B3 PE=2 SV=1	666.339	1330.66	2	1330.66	0.0008	177	187	F	NNQLDQTPRVF	Y
Q9SB11	tr|Q9SB11|Q9SB11_SOYBN Glycinin OS=Glycine max GN=A5A4B3 PE=2 SV=1	676.312	1350.61	2	1350.61	0	156	167	Y	WTYNTGDEPVVA	I
Q9SB11	tr|Q9SB11|Q9SB11_SOYBN Glycinin OS=Glycine max GN=A5A4B3 PE=2 SV=1	708.36	1414.71	2	1414.71	0.0011	253	264	L	QSPDDERKQIVT	V
Q9SB11	tr|Q9SB11|Q9SB11_SOYBN Glycinin OS=Glycine max GN=A5A4B3 PE=2 SV=1	713.828	1425.64	2	1425.64	0.0007	487	499	F	VVAEQAGEQGFEY	I
Q9SB11	tr|Q9SB11|Q9SB11_SOYBN Glycinin OS=Glycine max GN=A5A4B3 PE=2 SV=1	725.332	1448.65	2	1448.65	0.0008	189	201	Y	LAGNPDIEYPETM	Q
Q9SB11	tr|Q9SB11|Q9SB11_SOYBN Glycinin OS=Glycine max GN=A5A4B3 PE=2 SV=1	734.888	1467.76	2	1467.76	0.0007	142	155	F	NEGDVLVIPPGVPY	W
Q9SB11	tr|Q9SB11|Q9SB11_SOYBN Glycinin OS=Glycine max GN=A5A4B3 PE=2 SV=1	734.935	1467.86	2	1467.86	0	476	488	R	RGQLLVVPQNFVV	A
Q9SB11	tr|Q9SB11|Q9SB11_SOYBN Glycinin OS=Glycine max GN=A5A4B3 PE=2 SV=1	754.865	1507.72	2	1507.72	0.0002	240	252	A	QSFNTNEDIAEKL	Q
Q9SB11	tr|Q9SB11|Q9SB11_SOYBN Glycinin OS=Glycine max GN=A5A4B3 PE=2 SV=1	754.871	1507.73	2	1507.73	0.0006	39	52	N	ALEPDHRVESEGGL	I
Q9SB11	tr|Q9SB11|Q9SB11_SOYBN Glycinin OS=Glycine max GN=A5A4B3 PE=2 SV=1	503.615	1507.82	3	1507.82	0	128	139	Q	KQQLQDSHQKIR	H
Q9SB11	tr|Q9SB11|Q9SB11_SOYBN Glycinin OS=Glycine max GN=A5A4B3 PE=2 SV=1	757.874	1513.73	2	1513.73	0.0026	439	451	Y	SPHWNLNANSVIY	V
Q9SB11	tr|Q9SB11|Q9SB11_SOYBN Glycinin OS=Glycine max GN=A5A4B3 PE=2 SV=1	757.895	1513.77	2	1513.77	0.001	253	265	L	QSPDDERKQIVTV	E
Q9SB11	tr|Q9SB11|Q9SB11_SOYBN Glycinin OS=Glycine max GN=A5A4B3 PE=2 SV=1	758.852	1515.69	2	1515.69	0.0008	490	502	A	EQAGEQGFEYIVF	K
Q9SB11	tr|Q9SB11|Q9SB11_SOYBN Glycinin OS=Glycine max GN=A5A4B3 PE=2 SV=1	770.454	1538.89	2	1538.89	0.0007	476	489	R	RGQLLVVPQNFVVA	E
Q9SB11	tr|Q9SB11|Q9SB11_SOYBN Glycinin OS=Glycine max GN=A5A4B3 PE=2 SV=1	794.37	1586.73	2	1586.73	0.001	489	502	V	AEQAGEQGFEYIVF	K
Q9SB11	tr|Q9SB11|Q9SB11_SOYBN Glycinin OS=Glycine max GN=A5A4B3 PE=2 SV=1	806.864	1611.71	2	1611.71	0.0011	188	201	F	YLAGNPDIEYPETM	Q
Q9SB11	tr|Q9SB11|Q9SB11_SOYBN Glycinin OS=Glycine max GN=A5A4B3 PE=2 SV=1	811.893	1621.77	2	1621.77	0.001	38	52	L	NALEPDHRVESEGGL	I
Q9SB11	tr|Q9SB11|Q9SB11_SOYBN Glycinin OS=Glycine max GN=A5A4B3 PE=2 SV=1	825.381	1648.75	2	1648.74	0.003	172	185	L	DTSNFNNQLDQTPR	V
Q9SB11	tr|Q9SB11|Q9SB11_SOYBN Glycinin OS=Glycine max GN=A5A4B3 PE=2 SV=1	828.362	1654.71	2	1654.71	0.002	216	230	Q	GQHQQEEEEEGGSVL	S
Q9SB11	tr|Q9SB11|Q9SB11_SOYBN Glycinin OS=Glycine max GN=A5A4B3 PE=2 SV=1	555.625	1663.85	3	1663.85	0	129	141	K	QQLQDSHQKIRHF	N
Q9SB11	tr|Q9SB11|Q9SB11_SOYBN Glycinin OS=Glycine max GN=A5A4B3 PE=2 SV=1	846.926	1691.84	2	1691.84	0.0007	238	252	F	LAQSFNTNEDIAEKL	Q
Q9SB11	tr|Q9SB11|Q9SB11_SOYBN Glycinin OS=Glycine max GN=A5A4B3 PE=2 SV=1	570.307	1707.9	3	1707.91	-0.0066	398	412	S	RADFYNPKAGRISTL	N
Q9SB11	tr|Q9SB11|Q9SB11_SOYBN Glycinin OS=Glycine max GN=A5A4B3 PE=2 SV=1	876.953	1751.89	2	1751.89	0.0024	140	155	R	HFNEGDVLVIPPGVPY	W
Q9SB11	tr|Q9SB11|Q9SB11_SOYBN Glycinin OS=Glycine max GN=A5A4B3 PE=2 SV=1	588.283	1761.83	3	1761.83	-0.0002	171	185	L	LDTSNFNNQLDQTPR	V
Q9SB11	tr|Q9SB11|Q9SB11_SOYBN Glycinin OS=Glycine max GN=A5A4B3 PE=2 SV=1	881.923	1761.83	2	1761.83	0.0035	171	185	L	LDTSNFNNQLDQTPR	V
Q9SB11	tr|Q9SB11|Q9SB11_SOYBN Glycinin OS=Glycine max GN=A5A4B3 PE=2 SV=1	890.935	1779.86	2	1779.85	0.0021	173	187	D	TSNFNNQLDQTPRVF	Y
Q9SB11	tr|Q9SB11|Q9SB11_SOYBN Glycinin OS=Glycine max GN=A5A4B3 PE=2 SV=1	893.439	1784.86	2	1784.86	0.0019	487	502	F	VVAEQAGEQGFEYIVF	K
Q9SB11	tr|Q9SB11|Q9SB11_SOYBN Glycinin OS=Glycine max GN=A5A4B3 PE=2 SV=1	448.995	1791.95	4	1791.95	-0.0004	128	141	Q	KQQLQDSHQKIRHF	N
Q9SB11	tr|Q9SB11|Q9SB11_SOYBN Glycinin OS=Glycine max GN=A5A4B3 PE=2 SV=1	935.98	1869.94	2	1869.94	0.0016	253	269	L	QSPDDERKQIVTVEGGL	S
Q9SB11	tr|Q9SB11|Q9SB11_SOYBN Glycinin OS=Glycine max GN=A5A4B3 PE=2 SV=1	938.465	1874.91	2	1874.91	0.0028	170	185	S	LLDTSNFNNQLDQTPR	V
Q9SB11	tr|Q9SB11|Q9SB11_SOYBN Glycinin OS=Glycine max GN=A5A4B3 PE=2 SV=1	632.634	1894.88	3	1894.88	-0.0001	172	187	L	DTSNFNNQLDQTPRVF	Y
Q9SB11	tr|Q9SB11|Q9SB11_SOYBN Glycinin OS=Glycine max GN=A5A4B3 PE=2 SV=1	948.448	1894.88	2	1894.88	0.0004	172	187	L	DTSNFNNQLDQTPRVF	Y
Q9SB11	tr|Q9SB11|Q9SB11_SOYBN Glycinin OS=Glycine max GN=A5A4B3 PE=2 SV=1	637.961	1910.86	3	1910.86	-0.0002	214	230	R	KQGQHQQEEEEEGGSVL	S
Q9SB11	tr|Q9SB11|Q9SB11_SOYBN Glycinin OS=Glycine max GN=A5A4B3 PE=2 SV=1	981.983	1961.95	2	1961.94	0.0079	169	185	I	SLLDTSNFNNQLDQTPR	V
Q9SB11	tr|Q9SB11|Q9SB11_SOYBN Glycinin OS=Glycine max GN=A5A4B3 PE=2 SV=1	497.015	1984.03	4	1984.03	0.0044	74	90	L	TLNRNGLHLPSYSPYPR	M
Q9SB11	tr|Q9SB11|Q9SB11_SOYBN Glycinin OS=Glycine max GN=A5A4B3 PE=2 SV=1	670.02	2007.04	3	2007.04	-0.0012	126	141	R	SQKQQLQDSHQKIRHF	N
Q9SB11	tr|Q9SB11|Q9SB11_SOYBN Glycinin OS=Glycine max GN=A5A4B3 PE=2 SV=1	670.328	2007.96	3	2007.96	-0.0012	171	187	L	LDTSNFNNQLDQTPRVF	Y
Q9SB11	tr|Q9SB11|Q9SB11_SOYBN Glycinin OS=Glycine max GN=A5A4B3 PE=2 SV=1	1004.99	2007.97	2	2007.96	0.0019	171	187	L	LDTSNFNNQLDQTPRVF	Y
Q9SB11	tr|Q9SB11|Q9SB11_SOYBN Glycinin OS=Glycine max GN=A5A4B3 PE=2 SV=1	1019.01	2036	2	2036	0.0042	39	56	N	ALEPDHRVESEGGLIQTW	N
Q9SB11	tr|Q9SB11|Q9SB11_SOYBN Glycinin OS=Glycine max GN=A5A4B3 PE=2 SV=1	697.353	2089.04	3	2089.04	-0.0008	434	451	Y	KNGIYSPHWNLNANSVIY	V
Q9SB11	tr|Q9SB11|Q9SB11_SOYBN Glycinin OS=Glycine max GN=A5A4B3 PE=2 SV=1	1061.53	2121.05	2	2121.05	0.0006	170	187	S	LLDTSNFNNQLDQTPRVF	Y
Q9SB11	tr|Q9SB11|Q9SB11_SOYBN Glycinin OS=Glycine max GN=A5A4B3 PE=2 SV=1	717.687	2150.04	3	2150.04	-0.0011	38	56	L	NALEPDHRVESEGGLIQTW	N
Q9SB11	tr|Q9SB11|Q9SB11_SOYBN Glycinin OS=Glycine max GN=A5A4B3 PE=2 SV=1	1076.03	2150.04	2	2150.04	0.0031	38	56	L	NALEPDHRVESEGGLIQTW	N
Q9SB11	tr|Q9SB11|Q9SB11_SOYBN Glycinin OS=Glycine max GN=A5A4B3 PE=2 SV=1	728.009	2181	3	2181	0.0003	211	230	H	GGRKQGQHQQEEEEEGGSVL	S
Q9SB11	tr|Q9SB11|Q9SB11_SOYBN Glycinin OS=Glycine max GN=A5A4B3 PE=2 SV=1	737.035	2208.08	3	2208.08	0.0031	169	187	I	SLLDTSNFNNQLDQTPRVF	Y
Q9SB11	tr|Q9SB11|Q9SB11_SOYBN Glycinin OS=Glycine max GN=A5A4B3 PE=2 SV=1	1105.05	2208.09	2	2208.08	0.0064	169	187	I	SLLDTSNFNNQLDQTPRVF	Y
Q9SB11	tr|Q9SB11|Q9SB11_SOYBN Glycinin OS=Glycine max GN=A5A4B3 PE=2 SV=1	1161.59	2321.17	2	2321.17	0.0063	168	187	A	ISLLDTSNFNNQLDQTPRVF	Y
Q9SB11	tr|Q9SB11|Q9SB11_SOYBN Glycinin OS=Glycine max GN=A5A4B3 PE=2 SV=1	584.825	2335.27	4	2335.27	0.0011	121	139	N	RRGSRSQKQQLQDSHQKIR	H
Q9SB11	tr|Q9SB11|Q9SB11_SOYBN Glycinin OS=Glycine max GN=A5A4B3 PE=2 SV=1	1189.59	2377.17	2	2377.17	0.0011	36	56	N	NLNALEPDHRVESEGGLIQTW	N
Q9SB11	tr|Q9SB11|Q9SB11_SOYBN Glycinin OS=Glycine max GN=A5A4B3 PE=2 SV=1	802.706	2405.1	3	2405.1	0.0002	209	230	K	SHGGRKQGQHQQEEEEEGGSVL	S
Q9SB11	tr|Q9SB11|Q9SB11_SOYBN Glycinin OS=Glycine max GN=A5A4B3 PE=2 SV=1	1203.56	2405.1	2	2405.1	0.0058	209	230	K	SHGGRKQGQHQQEEEEEGGSVL	S
Q9SB11	tr|Q9SB11|Q9SB11_SOYBN Glycinin OS=Glycine max GN=A5A4B3 PE=2 SV=1	621.332	2481.3	4	2481.31	-0.0085	253	275	L	QSPDDERKQIVTVEGGLSVISPK	W
Q9SB11	tr|Q9SB11|Q9SB11_SOYBN Glycinin OS=Glycine max GN=A5A4B3 PE=2 SV=1	828.11	2481.31	3	2481.31	0.0007	253	275	L	QSPDDERKQIVTVEGGLSVISPK	W
Q9SB11	tr|Q9SB11|Q9SB11_SOYBN Glycinin OS=Glycine max GN=A5A4B3 PE=2 SV=1	842.392	2524.15	3	2524.15	0.0006	188	208	F	YLAGNPDIEYPETMQQQQQQK	S
Q9SB11	tr|Q9SB11|Q9SB11_SOYBN Glycinin OS=Glycine max GN=A5A4B3 PE=2 SV=1	845.404	2533.19	3	2533.19	0.0009	208	230	Q	KSHGGRKQGQHQQEEEEEGGSVL	S
Q9SB11	tr|Q9SB11|Q9SB11_SOYBN Glycinin OS=Glycine max GN=A5A4B3 PE=2 SV=1	848.425	2542.25	3	2542.25	0.001	243	264	F	NTNEDIAEKLQSPDDERKQIVT	V
Q9SB11	tr|Q9SB11|Q9SB11_SOYBN Glycinin OS=Glycine max GN=A5A4B3 PE=2 SV=1	902.033	2703.08	3	2703.08	0.0005	328	349	S	QGKREQDQDQDEDEDEDEDQPR	K
Q9SB11	tr|Q9SB11|Q9SB11_SOYBN Glycinin OS=Glycine max GN=A5A4B3 PE=2 SV=1	888.367	3549.44	4	3549.43	0.0062	276	304	K	WQEQQDEDEDEDEDDEDEQIPSHPPRRPS	H
Q9SB11	tr|Q9SB11|Q9SB11_SOYBN Glycinin OS=Glycine max GN=A5A4B3 PE=2 SV=1	903.223	3608.86	4	3608.85	0.0107	243	275	F	NTNEDIAEKLQSPDDERKQIVTVEGGLSVISPK	W
Q7GC77	tr|Q7GC77|Q7GC77_SOYBN Glycinin A3B4 subunit OS=Glycine max PE=1 SV=1	472.241	942.467	2	942.467	0.0001	400	407	Y	RNGIYSPH	W
Q7GC77	tr|Q7GC77|Q7GC77_SOYBN Glycinin A3B4 subunit OS=Glycine max PE=1 SV=1	567.768	1133.52	2	1133.52	0.0009	242	251	F	NTNEDTAEKL	R
Q7GC77	tr|Q7GC77|Q7GC77_SOYBN Glycinin A3B4 subunit OS=Glycine max PE=1 SV=1	573.283	1144.55	2	1144.55	0	507	517	K	YQGNSGPLVNP	-
Q7GC77	tr|Q7GC77|Q7GC77_SOYBN Glycinin A3B4 subunit OS=Glycine max PE=1 SV=1	628.267	1254.52	2	1254.52	0.0007	191	201	A	GNPDIEHPETM	Q
Q7GC77	tr|Q7GC77|Q7GC77_SOYBN Glycinin A3B4 subunit OS=Glycine max PE=1 SV=1	637.33	1272.65	2	1272.65	0.0001	506	517	L	KYQGNSGPLVNP	-
Q7GC77	tr|Q7GC77|Q7GC77_SOYBN Glycinin A3B4 subunit OS=Glycine max PE=1 SV=1	655.785	1309.56	2	1309.56	-0.0048	190	201	L	AGNPDIEHPETM	Q
Q7GC77	tr|Q7GC77|Q7GC77_SOYBN Glycinin A3B4 subunit OS=Glycine max PE=1 SV=1	672.836	1343.66	2	1343.66	0.0001	177	187	F	NNQLDQNPRVF	Y
Q7GC77	tr|Q7GC77|Q7GC77_SOYBN Glycinin A3B4 subunit OS=Glycine max PE=1 SV=1	676.832	1351.65	2	1351.65	0.0004	492	503	L	SNSYNLGQSQVR	Q
Q7GC77	tr|Q7GC77|Q7GC77_SOYBN Glycinin A3B4 subunit OS=Glycine max PE=1 SV=1	689.828	1377.64	2	1377.64	0.0003	453	465	F	VVAEQGGEQGLEY	V
Q7GC77	tr|Q7GC77|Q7GC77_SOYBN Glycinin A3B4 subunit OS=Glycine max PE=1 SV=1	712.329	1422.64	2	1422.64	-0.0014	189	201	Y	LAGNPDIEHPETM	Q
Q7GC77	tr|Q7GC77|Q7GC77_SOYBN Glycinin A3B4 subunit OS=Glycine max PE=1 SV=1	727.844	1453.67	2	1453.67	0.0015	456	468	A	EQGGEQGLEYVVF	K
Q7GC77	tr|Q7GC77|Q7GC77_SOYBN Glycinin A3B4 subunit OS=Glycine max PE=1 SV=1	741.355	1480.7	2	1480.69	0.0014	54	65	L	IETWNSQHPELQ	C
Q7GC77	tr|Q7GC77|Q7GC77_SOYBN Glycinin A3B4 subunit OS=Glycine max PE=1 SV=1	748.845	1495.67	2	1495.68	-0.0044	239	251	A	QSFNTNEDTAEKL	R
Q7GC77	tr|Q7GC77|Q7GC77_SOYBN Glycinin A3B4 subunit OS=Glycine max PE=1 SV=1	763.363	1524.71	2	1524.71	0.0024	455	468	V	AEQGGEQGLEYVVF	K
Q7GC77	tr|Q7GC77|Q7GC77_SOYBN Glycinin A3B4 subunit OS=Glycine max PE=1 SV=1	793.862	1585.71	2	1585.71	0.001	188	201	F	YLAGNPDIEHPETM	Q
Q7GC77	tr|Q7GC77|Q7GC77_SOYBN Glycinin A3B4 subunit OS=Glycine max PE=1 SV=1	797.404	1592.79	2	1592.79	0.0031	492	505	L	SNSYNLGQSQVRQL	K
Q7GC77	tr|Q7GC77|Q7GC77_SOYBN Glycinin A3B4 subunit OS=Glycine max PE=1 SV=1	862.432	1722.85	2	1722.85	0.0026	453	468	F	VVAEQGGEQGLEYVVF	K
Q7GC77	tr|Q7GC77|Q7GC77_SOYBN Glycinin A3B4 subunit OS=Glycine max PE=1 SV=1	581.625	1741.85	3	1741.85	-0.0004	77	91	L	NRNGLHLPSYSPYPQ	M
Q7GC77	tr|Q7GC77|Q7GC77_SOYBN Glycinin A3B4 subunit OS=Glycine max PE=1 SV=1	888.42	1774.83	2	1774.82	0.0027	171	185	L	LDTSNFNNQLDQNPR	V
Q7GC77	tr|Q7GC77|Q7GC77_SOYBN Glycinin A3B4 subunit OS=Glycine max PE=1 SV=1	633.669	1897.99	3	1897.99	0.0002	252	268	L	RSPDDERKQIVTVEGGL	S
Q7GC77	tr|Q7GC77|Q7GC77_SOYBN Glycinin A3B4 subunit OS=Glycine max PE=1 SV=1	954.944	1907.87	2	1907.88	-0.0017	172	187	L	DTSNFNNQLDQNPRVF	Y
Q7GC77	tr|Q7GC77|Q7GC77_SOYBN Glycinin A3B4 subunit OS=Glycine max PE=1 SV=1	636.966	1907.88	3	1907.88	0.0001	172	187	L	DTSNFNNQLDQNPRVF	Y
Q7GC77	tr|Q7GC77|Q7GC77_SOYBN Glycinin A3B4 subunit OS=Glycine max PE=1 SV=1	962.956	1923.9	2	1923.9	0.002	49	65	E	SEGGLIETWNSQHPELQ	C
Q7GC77	tr|Q7GC77|Q7GC77_SOYBN Glycinin A3B4 subunit OS=Glycine max PE=1 SV=1	662.679	1985.02	3	1985.02	-0.0013	252	269	L	RSPDDERKQIVTVEGGLS	V
Q7GC77	tr|Q7GC77|Q7GC77_SOYBN Glycinin A3B4 subunit OS=Glycine max PE=1 SV=1	1011.49	2020.96	2	2020.96	-0.0006	171	187	L	LDTSNFNNQLDQNPRVF	Y
Q7GC77	tr|Q7GC77|Q7GC77_SOYBN Glycinin A3B4 subunit OS=Glycine max PE=1 SV=1	674.662	2020.96	3	2020.96	0.0024	171	187	L	LDTSNFNNQLDQNPRVF	Y
Q7GC77	tr|Q7GC77|Q7GC77_SOYBN Glycinin A3B4 subunit OS=Glycine max PE=1 SV=1	684.667	2050.98	3	2050.98	0.0004	211	229	H	GGRKQGQHQQQEEEGGSVL	S
Q7GC77	tr|Q7GC77|Q7GC77_SOYBN Glycinin A3B4 subunit OS=Glycine max PE=1 SV=1	695.703	2084.09	3	2084.09	0.0008	252	270	L	RSPDDERKQIVTVEGGLSV	I
Q7GC77	tr|Q7GC77|Q7GC77_SOYBN Glycinin A3B4 subunit OS=Glycine max PE=1 SV=1	712.355	2134.04	3	2134.04	-0.0005	170	187	S	LLDTSNFNNQLDQNPRVF	Y
Q7GC77	tr|Q7GC77|Q7GC77_SOYBN Glycinin A3B4 subunit OS=Glycine max PE=1 SV=1	1068.03	2134.05	2	2134.04	0.0019	170	187	S	LLDTSNFNNQLDQNPRVF	Y
Q7GC77	tr|Q7GC77|Q7GC77_SOYBN Glycinin A3B4 subunit OS=Glycine max PE=1 SV=1	1076.52	2151.03	2	2151.02	0.0042	39	57	L	NALEPDHRVESEGGLIETW	N
Q7GC77	tr|Q7GC77|Q7GC77_SOYBN Glycinin A3B4 subunit OS=Glycine max PE=1 SV=1	733.717	2198.13	3	2198.13	-0.0008	77	95	L	NRNGLHLPSYSPYPQMIIV	V
Q7GC77	tr|Q7GC77|Q7GC77_SOYBN Glycinin A3B4 subunit OS=Glycine max PE=1 SV=1	1111.55	2221.08	2	2221.08	0.0038	169	187	I	SLLDTSNFNNQLDQNPRVF	Y
Q7GC77	tr|Q7GC77|Q7GC77_SOYBN Glycinin A3B4 subunit OS=Glycine max PE=1 SV=1	759.364	2275.07	3	2275.07	0.0014	209	229	K	SHGGRKQGQHQQQEEEGGSVL	S
Q7GC77	tr|Q7GC77|Q7GC77_SOYBN Glycinin A3B4 subunit OS=Glycine max PE=1 SV=1	779.062	2334.17	3	2334.16	0.0049	168	187	A	ISLLDTSNFNNQLDQNPRVF	Y
Q7GC77	tr|Q7GC77|Q7GC77_SOYBN Glycinin A3B4 subunit OS=Glycine max PE=1 SV=1	628.345	2509.35	4	2509.35	-0.0007	252	274	L	RSPDDERKQIVTVEGGLSVISPK	W
Q7GC77	tr|Q7GC77|Q7GC77_SOYBN Glycinin A3B4 subunit OS=Glycine max PE=1 SV=1	837.458	2509.35	3	2509.35	0.0027	252	274	L	RSPDDERKQIVTVEGGLSVISPK	W
Q7GC77	tr|Q7GC77|Q7GC77_SOYBN Glycinin A3B4 subunit OS=Glycine max PE=1 SV=1	991.144	2970.41	3	2970.41	-0.001	40	65	N	ALEPDHRVESEGGLIETWNSQHPELQ	C
Q7GC77	tr|Q7GC77|Q7GC77_SOYBN Glycinin A3B4 subunit OS=Glycine max PE=1 SV=1	772.121	3084.46	4	3084.45	0.0018	39	65	L	NALEPDHRVESEGGLIETWNSQHPELQ	C
Q7GC77	tr|Q7GC77|Q7GC77_SOYBN Glycinin A3B4 subunit OS=Glycine max PE=1 SV=1	1029.16	3084.46	3	3084.45	0.0042	39	65	L	NALEPDHRVESEGGLIETWNSQHPELQ	C
P11828	sp|P11828|GLYG3_SOYBN Glycinin G3 OS=Glycine max GN=GY3 PE=3 SV=1	565.275	1128.53	2	1128.53	0.0003	169	177	F	QNQLDQMPR	R
P11828	sp|P11828|GLYG3_SOYBN Glycinin G3 OS=Glycine max GN=GY3 PE=3 SV=1	682.325	1362.64	2	1362.63	0.0004	167	177	N	SFQNQLDQMPR	R
P11828	sp|P11828|GLYG3_SOYBN Glycinin G3 OS=Glycine max GN=GY3 PE=3 SV=1	779.904	1557.79	2	1557.79	0.0003	132	145	Y	HFREGDLIAVPTGF	A
P11828	sp|P11828|GLYG3_SOYBN Glycinin G3 OS=Glycine max GN=GY3 PE=3 SV=1	587.295	1758.86	3	1758.86	0.0005	243	258	L	QGENEEEEKGAIVTVK	G
P11828	sp|P11828|GLYG3_SOYBN Glycinin G3 OS=Glycine max GN=GY3 PE=3 SV=1	880.44	1758.87	2	1758.86	0.002	243	258	L	QGENEEEEKGAIVTVK	G
P11828	sp|P11828|GLYG3_SOYBN Glycinin G3 OS=Glycine max GN=GY3 PE=3 SV=1	896.93	1791.84	2	1791.84	0.0019	181	195	Y	LAGNQEQEFLQYQPQ	K
P11828	sp|P11828|GLYG3_SOYBN Glycinin G3 OS=Glycine max GN=GY3 PE=3 SV=1	602.953	1805.84	3	1805.84	-0.0002	163	177	L	IDTNSFQNQLDQMPR	R
P11828	sp|P11828|GLYG3_SOYBN Glycinin G3 OS=Glycine max GN=GY3 PE=3 SV=1	903.927	1805.84	2	1805.84	0.0021	163	177	L	IDTNSFQNQLDQMPR	R
P11828	sp|P11828|GLYG3_SOYBN Glycinin G3 OS=Glycine max GN=GY3 PE=3 SV=1	978.463	1954.91	2	1954.91	0.0045	180	195	F	YLAGNQEQEFLQYQPQ	K
P11828	sp|P11828|GLYG3_SOYBN Glycinin G3 OS=Glycine max GN=GY3 PE=3 SV=1	704.009	2109.01	3	2109.01	-0.0003	163	179	L	IDTNSFQNQLDQMPRRF	Y
P11828	sp|P11828|GLYG3_SOYBN Glycinin G3 OS=Glycine max GN=GY3 PE=3 SV=1	758.364	2272.07	3	2272.07	-0.0009	163	180	L	IDTNSFQNQLDQMPRRFY	L
A5YJW2	tr|A5YJW2|A5YJW2_SOYBN LYK4 OS=Glycine max GN=LYK4 PE=4 SV=1	532.78	1063.55	2	1063.56	-0.0096	326	335	S	EIISGIAQSF	K
O22120	tr|O22120|O22120_SOYBN Alpha subunit of beta conglycinin (Fragment) OS=Glycine max PE=2 SV=2	386.252	770.49	2	770.49	-0.0001	410	416	N	IELVGLK	E
O22120	tr|O22120|O22120_SOYBN Alpha subunit of beta conglycinin (Fragment) OS=Glycine max PE=2 SV=2	402.68	803.345	2	803.345	-0.0001	188	194	N	HADADYL	I
O22120	tr|O22120|O22120_SOYBN Alpha subunit of beta conglycinin (Fragment) OS=Glycine max PE=2 SV=2	402.717	803.419	2	803.418	0.0013	516	522	Y	FVDAQPK	K
O22120	tr|O22120|O22120_SOYBN Alpha subunit of beta conglycinin (Fragment) OS=Glycine max PE=2 SV=2	423.24	844.465	2	844.465	-0.0002	500	507	G	SAQAVEKL	L
O22120	tr|O22120|O22120_SOYBN Alpha subunit of beta conglycinin (Fragment) OS=Glycine max PE=2 SV=2	430.235	858.456	2	858.456	-0.0001	216	223	Y	RLQSGDAL	R
O22120	tr|O22120|O22120_SOYBN Alpha subunit of beta conglycinin (Fragment) OS=Glycine max PE=2 SV=2	451.241	900.467	2	900.466	0.0001	219	227	Q	SGDALRVPS	G
O22120	tr|O22120|O22120_SOYBN Alpha subunit of beta conglycinin (Fragment) OS=Glycine max PE=2 SV=2	476.23	950.446	2	950.446	0.0004	348	355	R	SRDPIYSN	K
O22120	tr|O22120|O22120_SOYBN Alpha subunit of beta conglycinin (Fragment) OS=Glycine max PE=2 SV=2	480.719	959.424	2	959.424	0.0001	281	288	L	EASYDTKF	E
O22120	tr|O22120|O22120_SOYBN Alpha subunit of beta conglycinin (Fragment) OS=Glycine max PE=2 SV=2	500.277	998.54	2	998.54	0.0001	498	507	F	PGSAQAVEKL	L
O22120	tr|O22120|O22120_SOYBN Alpha subunit of beta conglycinin (Fragment) OS=Glycine max PE=2 SV=2	502.257	1002.5	2	1002.5	0.0003	477	486	F	LAGSQDNVIS	Q
O22120	tr|O22120|O22120_SOYBN Alpha subunit of beta conglycinin (Fragment) OS=Glycine max PE=2 SV=2	508.756	1015.5	2	1015.5	0.0003	188	196	N	HADADYLIV	I
O22120	tr|O22120|O22120_SOYBN Alpha subunit of beta conglycinin (Fragment) OS=Glycine max PE=2 SV=2	520.269	1038.52	2	1038.52	0.0006	279	287	N	ILEASYDTK	F
O22120	tr|O22120|O22120_SOYBN Alpha subunit of beta conglycinin (Fragment) OS=Glycine max PE=2 SV=2	536.265	1070.51	2	1070.51	0.0004	509	516	L	KNQRESYF	V
O22120	tr|O22120|O22120_SOYBN Alpha subunit of beta conglycinin (Fragment) OS=Glycine max PE=2 SV=2	549.825	1097.63	2	1097.63	0.0001	248	257	L	AIPVNKPGRF	E
O22120	tr|O22120|O22120_SOYBN Alpha subunit of beta conglycinin (Fragment) OS=Glycine max PE=2 SV=2	366.885	1097.63	3	1097.63	0.0001	248	257	L	AIPVNKPGRF	E
O22120	tr|O22120|O22120_SOYBN Alpha subunit of beta conglycinin (Fragment) OS=Glycine max PE=2 SV=2	556.818	1111.62	2	1111.62	-0.0019	498	508	F	PGSAQAVEKLL	K
O22120	tr|O22120|O22120_SOYBN Alpha subunit of beta conglycinin (Fragment) OS=Glycine max PE=2 SV=2	576.301	1150.59	2	1150.59	-0.0001	335	344	R	KTISSEDKPF	N
O22120	tr|O22120|O22120_SOYBN Alpha subunit of beta conglycinin (Fragment) OS=Glycine max PE=2 SV=2	577.291	1152.57	2	1152.57	0.0005	278	287	R	NILEASYDTK	F
O22120	tr|O22120|O22120_SOYBN Alpha subunit of beta conglycinin (Fragment) OS=Glycine max PE=2 SV=2	580.798	1159.58	2	1159.58	-0.0021	219	230	Q	SGDALRVPSGTT	Y
O22120	tr|O22120|O22120_SOYBN Alpha subunit of beta conglycinin (Fragment) OS=Glycine max PE=2 SV=2	593.801	1185.59	2	1185.59	0.0003	403	413	V	INEGDANIELV	G
O22120	tr|O22120|O22120_SOYBN Alpha subunit of beta conglycinin (Fragment) OS=Glycine max PE=2 SV=2	593.803	1185.59	2	1185.59	-0.0002	279	288	N	ILEASYDTKF	E
O22120	tr|O22120|O22120_SOYBN Alpha subunit of beta conglycinin (Fragment) OS=Glycine max PE=2 SV=2	596.82	1191.62	2	1191.62	0.0002	348	357	R	SRDPIYSNKL	G
O22120	tr|O22120|O22120_SOYBN Alpha subunit of beta conglycinin (Fragment) OS=Glycine max PE=2 SV=2	599.32	1196.63	2	1196.63	-0.0003	159	168	F	NQRSPQLQNL	R
O22120	tr|O22120|O22120_SOYBN Alpha subunit of beta conglycinin (Fragment) OS=Glycine max PE=2 SV=2	604.301	1206.59	2	1206.59	-0.0008	435	444	Y	RAELSEQDIF	V
O22120	tr|O22120|O22120_SOYBN Alpha subunit of beta conglycinin (Fragment) OS=Glycine max PE=2 SV=2	605.77	1209.53	2	1209.53	0.0003	206	215	S	LVNNDDRDSY	R
O22120	tr|O22120|O22120_SOYBN Alpha subunit of beta conglycinin (Fragment) OS=Glycine max PE=2 SV=2	610.295	1218.57	2	1218.57	0.0007	467	476	G	INAENNQRNF	L
O22120	tr|O22120|O22120_SOYBN Alpha subunit of beta conglycinin (Fragment) OS=Glycine max PE=2 SV=2	625.331	1248.65	2	1248.65	0.0006	348	358	R	SRDPIYSNKLG	K
O22120	tr|O22120|O22120_SOYBN Alpha subunit of beta conglycinin (Fragment) OS=Glycine max PE=2 SV=2	638.805	1275.59	2	1275.6	-0.0006	466	476	I	GINAENNQRNF	L
O22120	tr|O22120|O22120_SOYBN Alpha subunit of beta conglycinin (Fragment) OS=Glycine max PE=2 SV=2	645.802	1289.59	2	1289.59	-0.0003	232	242	Y	YVVNPDNNENL	R
O22120	tr|O22120|O22120_SOYBN Alpha subunit of beta conglycinin (Fragment) OS=Glycine max PE=2 SV=2	649.286	1296.56	2	1296.56	0.0001	205	215	L	SLVNNDDRDSY	R
O22120	tr|O22120|O22120_SOYBN Alpha subunit of beta conglycinin (Fragment) OS=Glycine max PE=2 SV=2	650.824	1299.63	2	1299.63	-0.0005	278	288	R	NILEASYDTKF	E
O22120	tr|O22120|O22120_SOYBN Alpha subunit of beta conglycinin (Fragment) OS=Glycine max PE=2 SV=2	434.247	1299.72	3	1299.72	-0.0002	127	136	R	RHKNKNPFLF	G
O22120	tr|O22120|O22120_SOYBN Alpha subunit of beta conglycinin (Fragment) OS=Glycine max PE=2 SV=2	436.57	1306.69	3	1306.69	-0.0002	334	344	S	RKTISSEDKPF	N
O22120	tr|O22120|O22120_SOYBN Alpha subunit of beta conglycinin (Fragment) OS=Glycine max PE=2 SV=2	655.344	1308.67	2	1308.67	0.0013	358	368	L	GKFFEITPEKN	P
O22120	tr|O22120|O22120_SOYBN Alpha subunit of beta conglycinin (Fragment) OS=Glycine max PE=2 SV=2	662.331	1322.65	2	1322.65	0.001	219	231	Q	SGDALRVPSGTTY	Y
O22120	tr|O22120|O22120_SOYBN Alpha subunit of beta conglycinin (Fragment) OS=Glycine max PE=2 SV=2	442.245	1323.71	3	1323.71	0	362	372	F	EITPEKNPQLR	D
O22120	tr|O22120|O22120_SOYBN Alpha subunit of beta conglycinin (Fragment) OS=Glycine max PE=2 SV=2	662.865	1323.72	2	1323.71	0.0007	362	372	F	EITPEKNPQLR	D
O22120	tr|O22120|O22120_SOYBN Alpha subunit of beta conglycinin (Fragment) OS=Glycine max PE=2 SV=2	665.87	1329.72	2	1329.73	-0.0048	496	508	L	AFPGSAQAVEKLL	K
O22120	tr|O22120|O22120_SOYBN Alpha subunit of beta conglycinin (Fragment) OS=Glycine max PE=2 SV=2	678.855	1355.69	2	1355.69	0.0013	403	415	V	INEGDANIELVGL	K
O22120	tr|O22120|O22120_SOYBN Alpha subunit of beta conglycinin (Fragment) OS=Glycine max PE=2 SV=2	685.833	1369.65	2	1369.65	-0.0004	434	444	K	YRAELSEQDIF	V
O22120	tr|O22120|O22120_SOYBN Alpha subunit of beta conglycinin (Fragment) OS=Glycine max PE=2 SV=2	692.348	1382.68	2	1382.68	0.0019	422	432	E	QQQEEQPLEVR	K
O22120	tr|O22120|O22120_SOYBN Alpha subunit of beta conglycinin (Fragment) OS=Glycine max PE=2 SV=2	694.379	1386.74	2	1386.74	0.0007	378	390	F	LSIVDMNEGALLL	P
O22120	tr|O22120|O22120_SOYBN Alpha subunit of beta conglycinin (Fragment) OS=Glycine max PE=2 SV=2	695.348	1388.68	2	1388.68	0.0011	466	477	I	GINAENNQRNFL	A
O22120	tr|O22120|O22120_SOYBN Alpha subunit of beta conglycinin (Fragment) OS=Glycine max PE=2 SV=2	465.581	1393.72	3	1393.72	-0.0001	333	344	S	SRKTISSEDKPF	N
O22120	tr|O22120|O22120_SOYBN Alpha subunit of beta conglycinin (Fragment) OS=Glycine max PE=2 SV=2	466.24	1395.7	3	1395.7	-0.0003	276	287	F	SRNILEASYDTK	F
O22120	tr|O22120|O22120_SOYBN Alpha subunit of beta conglycinin (Fragment) OS=Glycine max PE=2 SV=2	698.857	1395.7	2	1395.7	0.0007	276	287	F	SRNILEASYDTK	F
O22120	tr|O22120|O22120_SOYBN Alpha subunit of beta conglycinin (Fragment) OS=Glycine max PE=2 SV=2	698.863	1395.71	2	1395.71	0.0003	233	244	Y	VVNPDNNENLRL	I
O22120	tr|O22120|O22120_SOYBN Alpha subunit of beta conglycinin (Fragment) OS=Glycine max PE=2 SV=2	701.371	1400.73	2	1400.73	0.0002	156	166	L	QRFNQRSPQLQ	N
O22120	tr|O22120|O22120_SOYBN Alpha subunit of beta conglycinin (Fragment) OS=Glycine max PE=2 SV=2	711.376	1420.74	2	1420.74	0.0001	380	392	S	IVDMNEGALLLPH	F
O22120	tr|O22120|O22120_SOYBN Alpha subunit of beta conglycinin (Fragment) OS=Glycine max PE=2 SV=2	714.87	1427.73	2	1427.73	0.0001	477	490	F	LAGSQDNVISQIPS	Q
O22120	tr|O22120|O22120_SOYBN Alpha subunit of beta conglycinin (Fragment) OS=Glycine max PE=2 SV=2	477.938	1430.79	3	1430.79	0.0037	172	183	Y	RILEFNSKPNTL	L
O22120	tr|O22120|O22120_SOYBN Alpha subunit of beta conglycinin (Fragment) OS=Glycine max PE=2 SV=2	723.852	1445.69	2	1445.69	0.0005	232	243	Y	YVVNPDNNENLR	L
O22120	tr|O22120|O22120_SOYBN Alpha subunit of beta conglycinin (Fragment) OS=Glycine max PE=2 SV=2	727.388	1452.76	2	1452.76	0.0001	186	198	L	PNHADADYLIVIL	N
O22120	tr|O22120|O22120_SOYBN Alpha subunit of beta conglycinin (Fragment) OS=Glycine max PE=2 SV=2	728.389	1454.76	2	1454.76	0.0021	402	415	L	VINEGDANIELVGL	K
O22120	tr|O22120|O22120_SOYBN Alpha subunit of beta conglycinin (Fragment) OS=Glycine max PE=2 SV=2	730.866	1459.72	2	1459.72	0.0008	464	476	F	AIGINAENNQRNF	L
O22120	tr|O22120|O22120_SOYBN Alpha subunit of beta conglycinin (Fragment) OS=Glycine max PE=2 SV=2	487.933	1460.78	3	1460.78	0.0005	248	260	L	AIPVNKPGRFESF	F
O22120	tr|O22120|O22120_SOYBN Alpha subunit of beta conglycinin (Fragment) OS=Glycine max PE=2 SV=2	731.892	1461.77	2	1461.77	0.0006	345	356	F	NLRSRDPIYSNK	L
O22120	tr|O22120|O22120_SOYBN Alpha subunit of beta conglycinin (Fragment) OS=Glycine max PE=2 SV=2	491.268	1470.78	3	1470.78	-0.0008	361	372	F	FEITPEKNPQLR	D
O22120	tr|O22120|O22120_SOYBN Alpha subunit of beta conglycinin (Fragment) OS=Glycine max PE=2 SV=2	736.399	1470.78	2	1470.78	0.0009	361	372	F	FEITPEKNPQLR	D
O22120	tr|O22120|O22120_SOYBN Alpha subunit of beta conglycinin (Fragment) OS=Glycine max PE=2 SV=2	494.591	1480.75	3	1480.75	0.0002	332	344	S	SSRKTISSEDKPF	N
O22120	tr|O22120|O22120_SOYBN Alpha subunit of beta conglycinin (Fragment) OS=Glycine max PE=2 SV=2	741.895	1481.78	2	1481.78	-0.0004	285	296	Y	DTKFEEINKVLF	S
O22120	tr|O22120|O22120_SOYBN Alpha subunit of beta conglycinin (Fragment) OS=Glycine max PE=2 SV=2	743.862	1485.71	2	1485.71	-0.0004	219	232	Q	SGDALRVPSGTTYY	V
O22120	tr|O22120|O22120_SOYBN Alpha subunit of beta conglycinin (Fragment) OS=Glycine max PE=2 SV=2	747.851	1493.69	2	1493.69	0.0019	207	218	L	VNNDDRDSYRLQ	S
O22120	tr|O22120|O22120_SOYBN Alpha subunit of beta conglycinin (Fragment) OS=Glycine max PE=2 SV=2	500.256	1497.75	3	1497.75	0.0003	433	444	R	KYRAELSEQDIF	V
O22120	tr|O22120|O22120_SOYBN Alpha subunit of beta conglycinin (Fragment) OS=Glycine max PE=2 SV=2	510.623	1528.85	3	1528.85	-0.0003	311	323	Q	ESVIVEISKEQIR	A
O22120	tr|O22120|O22120_SOYBN Alpha subunit of beta conglycinin (Fragment) OS=Glycine max PE=2 SV=2	765.431	1528.85	2	1528.85	0.0009	311	323	Q	ESVIVEISKEQIR	A
O22120	tr|O22120|O22120_SOYBN Alpha subunit of beta conglycinin (Fragment) OS=Glycine max PE=2 SV=2	515.263	1542.77	3	1542.77	0.0001	276	288	F	SRNILEASYDTKF	E
O22120	tr|O22120|O22120_SOYBN Alpha subunit of beta conglycinin (Fragment) OS=Glycine max PE=2 SV=2	772.392	1542.77	2	1542.77	0.0017	276	288	F	SRNILEASYDTKF	E
O22120	tr|O22120|O22120_SOYBN Alpha subunit of beta conglycinin (Fragment) OS=Glycine max PE=2 SV=2	780.395	1558.78	2	1558.77	0.0013	232	244	Y	YVVNPDNNENLRL	I
O22120	tr|O22120|O22120_SOYBN Alpha subunit of beta conglycinin (Fragment) OS=Glycine max PE=2 SV=2	523.602	1567.78	3	1567.78	0.0001	331	344	K	SSSRKTISSEDKPF	N
O22120	tr|O22120|O22120_SOYBN Alpha subunit of beta conglycinin (Fragment) OS=Glycine max PE=2 SV=2	784.901	1567.79	2	1567.78	0.0024	331	344	K	SSSRKTISSEDKPF	N
O22120	tr|O22120|O22120_SOYBN Alpha subunit of beta conglycinin (Fragment) OS=Glycine max PE=2 SV=2	787.409	1572.8	2	1572.8	0.0019	464	477	F	AIGINAENNQRNFL	A
O22120	tr|O22120|O22120_SOYBN Alpha subunit of beta conglycinin (Fragment) OS=Glycine max PE=2 SV=2	525.958	1574.85	3	1574.85	0.0003	345	357	F	NLRSRDPIYSNKL	G
O22120	tr|O22120|O22120_SOYBN Alpha subunit of beta conglycinin (Fragment) OS=Glycine max PE=2 SV=2	526.914	1577.72	3	1577.72	0.0007	296	308	L	FSREEGQQQGEQR	L
O22120	tr|O22120|O22120_SOYBN Alpha subunit of beta conglycinin (Fragment) OS=Glycine max PE=2 SV=2	792.436	1582.86	2	1582.86	0.0013	402	416	L	VINEGDANIELVGLK	E
O22120	tr|O22120|O22120_SOYBN Alpha subunit of beta conglycinin (Fragment) OS=Glycine max PE=2 SV=2	536.597	1606.77	3	1606.77	0.0003	206	218	S	LVNNDDRDSYRLQ	S
O22120	tr|O22120|O22120_SOYBN Alpha subunit of beta conglycinin (Fragment) OS=Glycine max PE=2 SV=2	804.398	1606.78	2	1606.79	-0.0028	463	476	F	FAIGINAENNQRNF	L
O22120	tr|O22120|O22120_SOYBN Alpha subunit of beta conglycinin (Fragment) OS=Glycine max PE=2 SV=2	811.435	1620.86	2	1620.85	0.0011	378	392	F	LSIVDMNEGALLLPH	F
O22120	tr|O22120|O22120_SOYBN Alpha subunit of beta conglycinin (Fragment) OS=Glycine max PE=2 SV=2	814.935	1627.86	2	1627.85	0.0014	156	168	L	QRFNQRSPQLQNL	R
O22120	tr|O22120|O22120_SOYBN Alpha subunit of beta conglycinin (Fragment) OS=Glycine max PE=2 SV=2	544.965	1631.87	3	1631.87	-0.0005	345	358	F	NLRSRDPIYSNKLG	K
O22120	tr|O22120|O22120_SOYBN Alpha subunit of beta conglycinin (Fragment) OS=Glycine max PE=2 SV=2	821.369	1640.72	2	1640.73	-0.0049	417	429	K	EQQQEQQQEEQPL	E
O22120	tr|O22120|O22120_SOYBN Alpha subunit of beta conglycinin (Fragment) OS=Glycine max PE=2 SV=2	553.309	1656.9	3	1656.9	-0.0003	310	323	L	QESVIVEISKEQIR	A
O22120	tr|O22120|O22120_SOYBN Alpha subunit of beta conglycinin (Fragment) OS=Glycine max PE=2 SV=2	558.271	1671.79	3	1671.79	-0.0002	297	310	F	SREEGQQQGEQRLQ	E
O22120	tr|O22120|O22120_SOYBN Alpha subunit of beta conglycinin (Fragment) OS=Glycine max PE=2 SV=2	836.937	1671.86	2	1671.86	0.0021	232	245	Y	YVVNPDNNENLRLI	T
O22120	tr|O22120|O22120_SOYBN Alpha subunit of beta conglycinin (Fragment) OS=Glycine max PE=2 SV=2	564.608	1690.8	3	1690.8	0	296	309	L	FSREEGQQQGEQRL	Q
O22120	tr|O22120|O22120_SOYBN Alpha subunit of beta conglycinin (Fragment) OS=Glycine max PE=2 SV=2	846.409	1690.8	2	1690.8	0.0023	296	309	L	FSREEGQQQGEQRL	Q
O22120	tr|O22120|O22120_SOYBN Alpha subunit of beta conglycinin (Fragment) OS=Glycine max PE=2 SV=2	565.608	1693.8	3	1693.8	0.0001	205	218	L	SLVNNDDRDSYRLQ	S
O22120	tr|O22120|O22120_SOYBN Alpha subunit of beta conglycinin (Fragment) OS=Glycine max PE=2 SV=2	847.909	1693.8	2	1693.8	0.0019	205	218	L	SLVNNDDRDSYRLQ	S
O22120	tr|O22120|O22120_SOYBN Alpha subunit of beta conglycinin (Fragment) OS=Glycine max PE=2 SV=2	853.407	1704.8	2	1704.8	-0.0003	261	275	F	FLSSTEAQQSYLQGF	S
O22120	tr|O22120|O22120_SOYBN Alpha subunit of beta conglycinin (Fragment) OS=Glycine max PE=2 SV=2	855.435	1708.86	2	1708.85	0.0021	509	522	L	KNQRESYFVDAQPK	K
O22120	tr|O22120|O22120_SOYBN Alpha subunit of beta conglycinin (Fragment) OS=Glycine max PE=2 SV=2	571.997	1712.97	3	1712.97	0.0007	311	325	Q	ESVIVEISKEQIRAL	S
O22120	tr|O22120|O22120_SOYBN Alpha subunit of beta conglycinin (Fragment) OS=Glycine max PE=2 SV=2	862.471	1722.93	2	1722.93	-0.0001	233	247	Y	VVNPDNNENLRLITL	A
O22120	tr|O22120|O22120_SOYBN Alpha subunit of beta conglycinin (Fragment) OS=Glycine max PE=2 SV=2	437.494	1745.95	4	1745.95	-0.0003	359	372	G	KFFEITPEKNPQLR	D
O22120	tr|O22120|O22120_SOYBN Alpha subunit of beta conglycinin (Fragment) OS=Glycine max PE=2 SV=2	582.99	1745.95	3	1745.95	0.0002	359	372	G	KFFEITPEKNPQLR	D
O22120	tr|O22120|O22120_SOYBN Alpha subunit of beta conglycinin (Fragment) OS=Glycine max PE=2 SV=2	877.934	1753.85	2	1753.85	0.0001	462	476	N	FFAIGINAENNQRNF	L
O22120	tr|O22120|O22120_SOYBN Alpha subunit of beta conglycinin (Fragment) OS=Glycine max PE=2 SV=2	885.419	1768.82	2	1768.82	0.0012	416	429	L	KEQQQEQQQEEQPL	E
O22120	tr|O22120|O22120_SOYBN Alpha subunit of beta conglycinin (Fragment) OS=Glycine max PE=2 SV=2	892.463	1782.91	2	1782.91	0.0008	477	493	F	LAGSQDNVISQIPSQVQ	E
O22120	tr|O22120|O22120_SOYBN Alpha subunit of beta conglycinin (Fragment) OS=Glycine max PE=2 SV=2	595.659	1783.96	3	1783.96	0.0005	156	169	L	QRFNQRSPQLQNLR	D
O22120	tr|O22120|O22120_SOYBN Alpha subunit of beta conglycinin (Fragment) OS=Glycine max PE=2 SV=2	893.449	1784.88	2	1784.88	-0.0001	281	295	L	EASYDTKFEEINKVL	F
O22120	tr|O22120|O22120_SOYBN Alpha subunit of beta conglycinin (Fragment) OS=Glycine max PE=2 SV=2	451.749	1802.97	4	1802.97	0	358	372	L	GKFFEITPEKNPQLR	D
O22120	tr|O22120|O22120_SOYBN Alpha subunit of beta conglycinin (Fragment) OS=Glycine max PE=2 SV=2	601.997	1802.97	3	1802.97	0	358	372	L	GKFFEITPEKNPQLR	D
O22120	tr|O22120|O22120_SOYBN Alpha subunit of beta conglycinin (Fragment) OS=Glycine max PE=2 SV=2	902.492	1802.97	2	1802.97	0.0018	358	372	L	GKFFEITPEKNPQLR	D
O22120	tr|O22120|O22120_SOYBN Alpha subunit of beta conglycinin (Fragment) OS=Glycine max PE=2 SV=2	605.648	1813.92	3	1813.92	0.0019	361	375	F	FEITPEKNPQLRDLD	I
O22120	tr|O22120|O22120_SOYBN Alpha subunit of beta conglycinin (Fragment) OS=Glycine max PE=2 SV=2	607.294	1818.86	3	1818.86	-0.0003	296	310	L	FSREEGQQQGEQRLQ	E
O22120	tr|O22120|O22120_SOYBN Alpha subunit of beta conglycinin (Fragment) OS=Glycine max PE=2 SV=2	910.439	1818.86	2	1818.86	0.0028	296	310	L	FSREEGQQQGEQRLQ	E
O22120	tr|O22120|O22120_SOYBN Alpha subunit of beta conglycinin (Fragment) OS=Glycine max PE=2 SV=2	608.32	1821.94	3	1821.94	0.0001	508	522	L	LKNQRESYFVDAQPK	K
O22120	tr|O22120|O22120_SOYBN Alpha subunit of beta conglycinin (Fragment) OS=Glycine max PE=2 SV=2	911.977	1821.94	2	1821.94	0.002	508	522	L	LKNQRESYFVDAQPK	K
O22120	tr|O22120|O22120_SOYBN Alpha subunit of beta conglycinin (Fragment) OS=Glycine max PE=2 SV=2	629.67	1885.99	3	1885.99	-0.0003	232	247	Y	YVVNPDNNENLRLITL	A
O22120	tr|O22120|O22120_SOYBN Alpha subunit of beta conglycinin (Fragment) OS=Glycine max PE=2 SV=2	944.003	1885.99	2	1885.99	0.0012	232	247	Y	YVVNPDNNENLRLITL	A
O22120	tr|O22120|O22120_SOYBN Alpha subunit of beta conglycinin (Fragment) OS=Glycine max PE=2 SV=2	633.33	1896.97	3	1896.98	-0.0096	380	396	S	IVDMNEGALLLPHFNSK	A
O22120	tr|O22120|O22120_SOYBN Alpha subunit of beta conglycinin (Fragment) OS=Glycine max PE=2 SV=2	956.986	1911.96	2	1911.95	0.0036	478	495	L	AGSQDNVISQIPSQVQEL	A
O22120	tr|O22120|O22120_SOYBN Alpha subunit of beta conglycinin (Fragment) OS=Glycine max PE=2 SV=2	480.02	1916.05	4	1916.05	0.0004	357	372	K	LGKFFEITPEKNPQLR	D
O22120	tr|O22120|O22120_SOYBN Alpha subunit of beta conglycinin (Fragment) OS=Glycine max PE=2 SV=2	639.692	1916.05	3	1916.05	0.0006	357	372	K	LGKFFEITPEKNPQLR	D
O22120	tr|O22120|O22120_SOYBN Alpha subunit of beta conglycinin (Fragment) OS=Glycine max PE=2 SV=2	970.473	1938.93	2	1938.93	0.003	414	429	V	GLKEQQQEQQQEEQPL	E
O22120	tr|O22120|O22120_SOYBN Alpha subunit of beta conglycinin (Fragment) OS=Glycine max PE=2 SV=2	971.488	1940.96	2	1940.96	0.0021	264	280	S	STEAQQSYLQGFSRNIL	E
O22120	tr|O22120|O22120_SOYBN Alpha subunit of beta conglycinin (Fragment) OS=Glycine max PE=2 SV=2	662.343	1984.01	3	1984.01	-0.0001	379	396	L	SIVDMNEGALLLPHFNSK	A
O22120	tr|O22120|O22120_SOYBN Alpha subunit of beta conglycinin (Fragment) OS=Glycine max PE=2 SV=2	663.675	1988	3	1988	0.0035	272	288	Y	LQGFSRNILEASYDTKF	E
O22120	tr|O22120|O22120_SOYBN Alpha subunit of beta conglycinin (Fragment) OS=Glycine max PE=2 SV=2	675.988	2024.94	3	2024.94	0.0009	417	432	K	EQQQEQQQEEQPLEVR	K
O22120	tr|O22120|O22120_SOYBN Alpha subunit of beta conglycinin (Fragment) OS=Glycine max PE=2 SV=2	1013.48	2024.94	2	2024.94	0.0039	417	432	K	EQQQEQQQEEQPLEVR	K
O22120	tr|O22120|O22120_SOYBN Alpha subunit of beta conglycinin (Fragment) OS=Glycine max PE=2 SV=2	676.02	2025.04	3	2025.04	-0.0007	477	495	F	LAGSQDNVISQIPSQVQEL	A
O22120	tr|O22120|O22120_SOYBN Alpha subunit of beta conglycinin (Fragment) OS=Glycine max PE=2 SV=2	680.3	2037.88	3	2037.88	0.0007	51	65	R	QEEEHEQREEQEWPR	K
O22120	tr|O22120|O22120_SOYBN Alpha subunit of beta conglycinin (Fragment) OS=Glycine max PE=2 SV=2	1020	2037.99	2	2038	-0.006	413	429	L	VGLKEQQQEQQQEEQPL	E
O22120	tr|O22120|O22120_SOYBN Alpha subunit of beta conglycinin (Fragment) OS=Glycine max PE=2 SV=2	1038.05	2074.08	2	2074.07	0.0042	361	377	F	FEITPEKNPQLRDLDIF	L
O22120	tr|O22120|O22120_SOYBN Alpha subunit of beta conglycinin (Fragment) OS=Glycine max PE=2 SV=2	700.038	2097.09	3	2097.09	0.0009	378	396	F	LSIVDMNEGALLLPHFNSK	A
O22120	tr|O22120|O22120_SOYBN Alpha subunit of beta conglycinin (Fragment) OS=Glycine max PE=2 SV=2	716.377	2146.11	3	2146.11	0.0025	358	375	L	GKFFEITPEKNPQLRDLD	I
O22120	tr|O22120|O22120_SOYBN Alpha subunit of beta conglycinin (Fragment) OS=Glycine max PE=2 SV=2	718.686	2153.04	3	2153.03	0.0005	416	432	L	KEQQQEQQQEEQPLEVR	K
O22120	tr|O22120|O22120_SOYBN Alpha subunit of beta conglycinin (Fragment) OS=Glycine max PE=2 SV=2	1077.53	2153.04	2	2153.03	0.0031	416	432	L	KEQQQEQQQEEQPLEVR	K
O22120	tr|O22120|O22120_SOYBN Alpha subunit of beta conglycinin (Fragment) OS=Glycine max PE=2 SV=2	1101.6	2201.18	2	2201.17	0.0034	435	454	Y	RAELSEQDIFVIPAGYPVVV	N
O22120	tr|O22120|O22120_SOYBN Alpha subunit of beta conglycinin (Fragment) OS=Glycine max PE=2 SV=2	1145.08	2288.15	2	2288.14	0.0034	261	280	F	FLSSTEAQQSYLQGFSRNIL	E
O22120	tr|O22120|O22120_SOYBN Alpha subunit of beta conglycinin (Fragment) OS=Glycine max PE=2 SV=2	775.388	2323.14	3	2323.14	0.0011	414	432	V	GLKEQQQEQQQEEQPLEVR	K
O22120	tr|O22120|O22120_SOYBN Alpha subunit of beta conglycinin (Fragment) OS=Glycine max PE=2 SV=2	1162.58	2323.14	2	2323.14	0.0042	414	432	V	GLKEQQQEQQQEEQPLEVR	K
O22120	tr|O22120|O22120_SOYBN Alpha subunit of beta conglycinin (Fragment) OS=Glycine max PE=2 SV=2	777.051	2328.13	3	2328.13	0.0007	297	316	F	SREEGQQQGEQRLQESVIVE	I
O22120	tr|O22120|O22120_SOYBN Alpha subunit of beta conglycinin (Fragment) OS=Glycine max PE=2 SV=2	783.061	2346.16	3	2346.16	0.0043	296	315	L	FSREEGQQQGEQRLQESVIV	E
O22120	tr|O22120|O22120_SOYBN Alpha subunit of beta conglycinin (Fragment) OS=Glycine max PE=2 SV=2	803.094	2406.26	3	2406.26	0.0018	358	377	L	GKFFEITPEKNPQLRDLDIF	L
O22120	tr|O22120|O22120_SOYBN Alpha subunit of beta conglycinin (Fragment) OS=Glycine max PE=2 SV=2	1212.11	2422.21	2	2422.21	0.0022	413	432	L	VGLKEQQQEQQQEEQPLEVR	K
O22120	tr|O22120|O22120_SOYBN Alpha subunit of beta conglycinin (Fragment) OS=Glycine max PE=2 SV=2	808.411	2422.21	3	2422.21	0.0024	413	432	L	VGLKEQQQEQQQEEQPLEVR	K
O22120	tr|O22120|O22120_SOYBN Alpha subunit of beta conglycinin (Fragment) OS=Glycine max PE=2 SV=2	815.741	2444.2	3	2444.19	0.007	416	434	L	KEQQQEQQQEEQPLEVRKY	R
O22120	tr|O22120|O22120_SOYBN Alpha subunit of beta conglycinin (Fragment) OS=Glycine max PE=2 SV=2	846.106	2535.3	3	2535.29	0.0047	412	432	E	LVGLKEQQQEQQQEEQPLEVR	K
O22120	tr|O22120|O22120_SOYBN Alpha subunit of beta conglycinin (Fragment) OS=Glycine max PE=2 SV=2	872.442	2614.31	3	2614.3	0.0067	414	434	V	GLKEQQQEQQQEEQPLEVRKY	R
O22120	tr|O22120|O22120_SOYBN Alpha subunit of beta conglycinin (Fragment) OS=Glycine max PE=2 SV=2	912.775	2735.3	3	2735.3	-0.0002	264	287	S	STEAQQSYLQGFSRNILEASYDTK	F
O22120	tr|O22120|O22120_SOYBN Alpha subunit of beta conglycinin (Fragment) OS=Glycine max PE=2 SV=2	861.622	3442.46	4	3442.46	0.0045	66	93	R	KEEKRGEKGSEEEDEDEDEEQDERQFPF	P
O22120	tr|O22120|O22120_SOYBN Alpha subunit of beta conglycinin (Fragment) OS=Glycine max PE=2 SV=2	1148.49	3442.46	3	3442.46	0.0065	66	93	R	KEEKRGEKGSEEEDEDEDEEQDERQFPF	P
O22120	tr|O22120|O22120_SOYBN Alpha subunit of beta conglycinin (Fragment) OS=Glycine max PE=2 SV=2	898.449	3589.77	4	3589.79	-0.0182	402	432	L	VINEGDANIELVGLKEQQQEQQQEEQPLEVR	K
O22120	tr|O22120|O22120_SOYBN Alpha subunit of beta conglycinin (Fragment) OS=Glycine max PE=2 SV=2	1197.61	3589.79	3	3589.79	0.0083	402	432	L	VINEGDANIELVGLKEQQQEQQQEEQPLEVR	K
Q4LER6	tr|Q4LER6|Q4LER6_SOYBN Beta-conglycinin alpha prime subunit OS=Glycine max GN=Cgy-1 PE=2 SV=1	386.252	770.49	2	770.49	-0.0001	488	494	N	IELVGIK	E
Q4LER6	tr|Q4LER6|Q4LER6_SOYBN Beta-conglycinin alpha prime subunit OS=Glycine max GN=Cgy-1 PE=2 SV=1	480.233	958.451	2	958.451	0	96	103	D	EGEQPRPF	P
Q4LER6	tr|Q4LER6|Q4LER6_SOYBN Beta-conglycinin alpha prime subunit OS=Glycine max GN=Cgy-1 PE=2 SV=1	495.803	989.591	2	989.591	-0.0002	471	479	H	FNSKAIVVL	V
Q4LER6	tr|Q4LER6|Q4LER6_SOYBN Beta-conglycinin alpha prime subunit OS=Glycine max GN=Cgy-1 PE=2 SV=1	377.552	1129.63	3	1129.63	-0.0002	578	587	G	SAKDIENLIK	S
Q4LER6	tr|Q4LER6|Q4LER6_SOYBN Beta-conglycinin alpha prime subunit OS=Glycine max GN=Cgy-1 PE=2 SV=1	572.801	1143.59	2	1143.59	-0.0012	297	308	Q	SGDALRVPAGTT	Y
Q4LER6	tr|Q4LER6|Q4LER6_SOYBN Beta-conglycinin alpha prime subunit OS=Glycine max GN=Cgy-1 PE=2 SV=1	383.537	1147.59	3	1147.59	-0.0003	223	231	L	FKNQYGHVR	V
Q4LER6	tr|Q4LER6|Q4LER6_SOYBN Beta-conglycinin alpha prime subunit OS=Glycine max GN=Cgy-1 PE=2 SV=1	574.802	1147.59	2	1147.59	0.0001	223	231	L	FKNQYGHVR	V
Q4LER6	tr|Q4LER6|Q4LER6_SOYBN Beta-conglycinin alpha prime subunit OS=Glycine max GN=Cgy-1 PE=2 SV=1	600.809	1199.6	2	1199.6	-0.0001	480	490	L	VINEGEANIEL	V
Q4LER6	tr|Q4LER6|Q4LER6_SOYBN Beta-conglycinin alpha prime subunit OS=Glycine max GN=Cgy-1 PE=2 SV=1	607.344	1212.67	2	1212.67	0.0002	224	233	F	KNQYGHVRVL	Q
Q4LER6	tr|Q4LER6|Q4LER6_SOYBN Beta-conglycinin alpha prime subunit OS=Glycine max GN=Cgy-1 PE=2 SV=1	622.373	1242.73	2	1242.73	0.001	394	403	V	EISKKQIREL	S
Q4LER6	tr|Q4LER6|Q4LER6_SOYBN Beta-conglycinin alpha prime subunit OS=Glycine max GN=Cgy-1 PE=2 SV=1	642.812	1283.61	2	1283.61	-0.0014	311	321	Y	VVNPDNDENLR	M
Q4LER6	tr|Q4LER6|Q4LER6_SOYBN Beta-conglycinin alpha prime subunit OS=Glycine max GN=Cgy-1 PE=2 SV=1	428.91	1283.71	3	1283.71	-0.0012	576	587	F	PGSAKDIENLIK	S
Q4LER6	tr|Q4LER6|Q4LER6_SOYBN Beta-conglycinin alpha prime subunit OS=Glycine max GN=Cgy-1 PE=2 SV=1	642.862	1283.71	2	1283.71	0.0001	576	587	F	PGSAKDIENLIK	S
Q4LER6	tr|Q4LER6|Q4LER6_SOYBN Beta-conglycinin alpha prime subunit OS=Glycine max GN=Cgy-1 PE=2 SV=1	650.343	1298.67	2	1298.67	0.0001	480	491	L	VINEGEANIELV	G
Q4LER6	tr|Q4LER6|Q4LER6_SOYBN Beta-conglycinin alpha prime subunit OS=Glycine max GN=Cgy-1 PE=2 SV=1	654.334	1306.65	2	1306.65	0.0008	297	309	Q	SGDALRVPAGTTY	Y
Q4LER6	tr|Q4LER6|Q4LER6_SOYBN Beta-conglycinin alpha prime subunit OS=Glycine max GN=Cgy-1 PE=2 SV=1	656.294	1310.57	2	1310.57	0.0002	283	293	L	TLVNNDDRDSY	N
Q4LER6	tr|Q4LER6|Q4LER6_SOYBN Beta-conglycinin alpha prime subunit OS=Glycine max GN=Cgy-1 PE=2 SV=1	662.792	1323.57	2	1323.57	-0.0002	285	295	L	VNNDDRDSYNL	Q
Q4LER6	tr|Q4LER6|Q4LER6_SOYBN Beta-conglycinin alpha prime subunit OS=Glycine max GN=Cgy-1 PE=2 SV=1	671.827	1341.64	2	1341.64	0.0003	459	470	V	VDMNEGALFLPH	F
Q4LER6	tr|Q4LER6|Q4LER6_SOYBN Beta-conglycinin alpha prime subunit OS=Glycine max GN=Cgy-1 PE=2 SV=1	679.323	1356.63	2	1356.63	-0.0002	342	353	S	STQAQQSYLQGF	S
Q4LER6	tr|Q4LER6|Q4LER6_SOYBN Beta-conglycinin alpha prime subunit OS=Glycine max GN=Cgy-1 PE=2 SV=1	680.878	1359.74	2	1359.74	0.0006	223	233	L	FKNQYGHVRVL	Q
Q4LER6	tr|Q4LER6|Q4LER6_SOYBN Beta-conglycinin alpha prime subunit OS=Glycine max GN=Cgy-1 PE=2 SV=1	708.333	1414.65	2	1414.65	0.0004	311	322	Y	VVNPDNDENLRM	I
Q4LER6	tr|Q4LER6|Q4LER6_SOYBN Beta-conglycinin alpha prime subunit OS=Glycine max GN=Cgy-1 PE=2 SV=1	718.363	1434.71	2	1434.71	0.0012	296	309	L	QSGDALRVPAGTTY	Y
Q4LER6	tr|Q4LER6|Q4LER6_SOYBN Beta-conglycinin alpha prime subunit OS=Glycine max GN=Cgy-1 PE=2 SV=1	721.362	1440.71	2	1440.71	0.0014	458	470	S	VVDMNEGALFLPH	F
Q4LER6	tr|Q4LER6|Q4LER6_SOYBN Beta-conglycinin alpha prime subunit OS=Glycine max GN=Cgy-1 PE=2 SV=1	724.344	1446.67	2	1446.67	-0.0006	310	321	Y	YVVNPDNDENLR	M
Q4LER6	tr|Q4LER6|Q4LER6_SOYBN Beta-conglycinin alpha prime subunit OS=Glycine max GN=Cgy-1 PE=2 SV=1	726.821	1451.63	2	1451.63	0	285	296	L	VNNDDRDSYNLQ	S
Q4LER6	tr|Q4LER6|Q4LER6_SOYBN Beta-conglycinin alpha prime subunit OS=Glycine max GN=Cgy-1 PE=2 SV=1	735.865	1469.72	2	1469.72	0.0007	297	310	Q	SGDALRVPAGTTYY	V
Q4LER6	tr|Q4LER6|Q4LER6_SOYBN Beta-conglycinin alpha prime subunit OS=Glycine max GN=Cgy-1 PE=2 SV=1	738.895	1475.78	2	1475.78	-0.0014	264	276	L	PHHADADYLIVIL	N
Q4LER6	tr|Q4LER6|Q4LER6_SOYBN Beta-conglycinin alpha prime subunit OS=Glycine max GN=Cgy-1 PE=2 SV=1	738.896	1475.78	2	1475.78	0.0006	262	274	L	LLPHHADADYLIV	I
Q4LER6	tr|Q4LER6|Q4LER6_SOYBN Beta-conglycinin alpha prime subunit OS=Glycine max GN=Cgy-1 PE=2 SV=1	751.915	1501.82	2	1501.81	0.001	574	587	L	AFPGSAKDIENLIK	S
Q4LER6	tr|Q4LER6|Q4LER6_SOYBN Beta-conglycinin alpha prime subunit OS=Glycine max GN=Cgy-1 PE=2 SV=1	501.613	1501.82	3	1501.81	0.0019	574	587	L	AFPGSAKDIENLIK	S
Q4LER6	tr|Q4LER6|Q4LER6_SOYBN Beta-conglycinin alpha prime subunit OS=Glycine max GN=Cgy-1 PE=2 SV=1	505.928	1514.76	3	1514.76	0.0006	354	366	F	SKNILEASYDTKF	E
Q4LER6	tr|Q4LER6|Q4LER6_SOYBN Beta-conglycinin alpha prime subunit OS=Glycine max GN=Cgy-1 PE=2 SV=1	758.389	1514.76	2	1514.76	0.0011	354	366	F	SKNILEASYDTKF	E
Q4LER6	tr|Q4LER6|Q4LER6_SOYBN Beta-conglycinin alpha prime subunit OS=Glycine max GN=Cgy-1 PE=2 SV=1	764.877	1527.74	2	1527.74	0.0007	457	470	L	SVVDMNEGALFLPH	F
Q4LER6	tr|Q4LER6|Q4LER6_SOYBN Beta-conglycinin alpha prime subunit OS=Glycine max GN=Cgy-1 PE=2 SV=1	769.858	1537.7	2	1537.7	0.0013	283	295	L	TLVNNDDRDSYNL	Q
Q4LER6	tr|Q4LER6|Q4LER6_SOYBN Beta-conglycinin alpha prime subunit OS=Glycine max GN=Cgy-1 PE=2 SV=1	789.865	1577.72	2	1577.71	0.0012	310	322	Y	YVVNPDNDENLRM	I
Q4LER6	tr|Q4LER6|Q4LER6_SOYBN Beta-conglycinin alpha prime subunit OS=Glycine max GN=Cgy-1 PE=2 SV=1	799.444	1596.87	2	1596.87	0.0005	480	494	L	VINEGEANIELVGIK	E
Q4LER6	tr|Q4LER6|Q4LER6_SOYBN Beta-conglycinin alpha prime subunit OS=Glycine max GN=Cgy-1 PE=2 SV=1	805.876	1609.74	2	1609.74	0.0009	309	321	T	YYVVNPDNDENLR	M
Q4LER6	tr|Q4LER6|Q4LER6_SOYBN Beta-conglycinin alpha prime subunit OS=Glycine max GN=Cgy-1 PE=2 SV=1	546.638	1636.89	3	1636.89	-0.0008	426	439	R	SRDPIYSNKLGKLF	E
Q4LER6	tr|Q4LER6|Q4LER6_SOYBN Beta-conglycinin alpha prime subunit OS=Glycine max GN=Cgy-1 PE=2 SV=1	410.231	1636.89	4	1636.89	-0.0003	426	439	R	SRDPIYSNKLGKLF	E
Q4LER6	tr|Q4LER6|Q4LER6_SOYBN Beta-conglycinin alpha prime subunit OS=Glycine max GN=Cgy-1 PE=2 SV=1	547.948	1640.82	3	1640.82	-0.0002	456	470	F	LSVVDMNEGALFLPH	F
Q4LER6	tr|Q4LER6|Q4LER6_SOYBN Beta-conglycinin alpha prime subunit OS=Glycine max GN=Cgy-1 PE=2 SV=1	821.42	1640.83	2	1640.82	0.0019	456	470	F	LSVVDMNEGALFLPH	F
Q4LER6	tr|Q4LER6|Q4LER6_SOYBN Beta-conglycinin alpha prime subunit OS=Glycine max GN=Cgy-1 PE=2 SV=1	554.933	1661.78	3	1661.78	0.0001	374	387	L	FGREEGQQQGEERL	Q
Q4LER6	tr|Q4LER6|Q4LER6_SOYBN Beta-conglycinin alpha prime subunit OS=Glycine max GN=Cgy-1 PE=2 SV=1	831.927	1661.84	2	1661.84	0.0011	294	309	Y	NLQSGDALRVPAGTTY	Y
Q4LER6	tr|Q4LER6|Q4LER6_SOYBN Beta-conglycinin alpha prime subunit OS=Glycine max GN=Cgy-1 PE=2 SV=1	833.888	1665.76	2	1665.76	0.0026	283	296	L	TLVNNDDRDSYNLQ	S
Q4LER6	tr|Q4LER6|Q4LER6_SOYBN Beta-conglycinin alpha prime subunit OS=Glycine max GN=Cgy-1 PE=2 SV=1	834.902	1667.79	2	1667.79	0.0025	495	507	K	EQQQRQQQEEQPL	E
Q4LER6	tr|Q4LER6|Q4LER6_SOYBN Beta-conglycinin alpha prime subunit OS=Glycine max GN=Cgy-1 PE=2 SV=1	852.916	1703.82	2	1703.82	0.0018	339	353	F	FLSSTQAQQSYLQGF	S
Q4LER6	tr|Q4LER6|Q4LER6_SOYBN Beta-conglycinin alpha prime subunit OS=Glycine max GN=Cgy-1 PE=2 SV=1	571.661	1711.96	3	1711.96	-0.0005	437	450	G	KLFEITPEKNPQLR	D
Q4LER6	tr|Q4LER6|Q4LER6_SOYBN Beta-conglycinin alpha prime subunit OS=Glycine max GN=Cgy-1 PE=2 SV=1	871.395	1740.78	2	1740.78	-0.0026	309	322	T	YYVVNPDNDENLRM	I
Q4LER6	tr|Q4LER6|Q4LER6_SOYBN Beta-conglycinin alpha prime subunit OS=Glycine max GN=Cgy-1 PE=2 SV=1	871.942	1741.87	2	1741.87	0.0024	311	325	Y	VVNPDNDENLRMITL	A
Q4LER6	tr|Q4LER6|Q4LER6_SOYBN Beta-conglycinin alpha prime subunit OS=Glycine max GN=Cgy-1 PE=2 SV=1	590.669	1768.98	3	1768.98	0.0004	436	450	L	GKLFEITPEKNPQLR	D
Q4LER6	tr|Q4LER6|Q4LER6_SOYBN Beta-conglycinin alpha prime subunit OS=Glycine max GN=Cgy-1 PE=2 SV=1	892.487	1782.96	2	1782.95	0.0118	555	571	F	LAGSKDNVISQIPSQVQ	E
Q4LER6	tr|Q4LER6|Q4LER6_SOYBN Beta-conglycinin alpha prime subunit OS=Glycine max GN=Cgy-1 PE=2 SV=1	597.619	1789.83	3	1789.83	0	374	388	L	FGREEGQQQGEERLQ	E
Q4LER6	tr|Q4LER6|Q4LER6_SOYBN Beta-conglycinin alpha prime subunit OS=Glycine max GN=Cgy-1 PE=2 SV=1	895.926	1789.84	2	1789.83	0.0028	374	388	L	FGREEGQQQGEERLQ	E
Q4LER6	tr|Q4LER6|Q4LER6_SOYBN Beta-conglycinin alpha prime subunit OS=Glycine max GN=Cgy-1 PE=2 SV=1	599.307	1794.9	3	1794.9	0.0008	497	510	Q	QQRQQQEEQPLEVR	K
Q4LER6	tr|Q4LER6|Q4LER6_SOYBN Beta-conglycinin alpha prime subunit OS=Glycine max GN=Cgy-1 PE=2 SV=1	904.928	1807.84	2	1807.84	0.0006	310	324	Y	YVVNPDNDENLRMIT	L
Q4LER6	tr|Q4LER6|Q4LER6_SOYBN Beta-conglycinin alpha prime subunit OS=Glycine max GN=Cgy-1 PE=2 SV=1	921.485	1840.96	2	1840.95	0.003	557	573	A	GSKDNVISQIPSQVQEL	A
Q4LER6	tr|Q4LER6|Q4LER6_SOYBN Beta-conglycinin alpha prime subunit OS=Glycine max GN=Cgy-1 PE=2 SV=1	927.995	1853.98	2	1853.97	0.0018	480	496	L	VINEGEANIELVGIKEQ	Q
Q4LER6	tr|Q4LER6|Q4LER6_SOYBN Beta-conglycinin alpha prime subunit OS=Glycine max GN=Cgy-1 PE=2 SV=1	948.423	1894.83	2	1894.83	0.0023	285	301	L	VNNDDRDSYNLQSGDAL	R
Q4LER6	tr|Q4LER6|Q4LER6_SOYBN Beta-conglycinin alpha prime subunit OS=Glycine max GN=Cgy-1 PE=2 SV=1	953.473	1904.93	2	1904.93	0.002	310	325	Y	YVVNPDNDENLRMITL	A
Q4LER6	tr|Q4LER6|Q4LER6_SOYBN Beta-conglycinin alpha prime subunit OS=Glycine max GN=Cgy-1 PE=2 SV=1	957.003	1911.99	2	1911.99	0.0015	556	573	L	AGSKDNVISQIPSQVQEL	A
Q4LER6	tr|Q4LER6|Q4LER6_SOYBN Beta-conglycinin alpha prime subunit OS=Glycine max GN=Cgy-1 PE=2 SV=1	957.504	1912.99	2	1912.99	0.003	440	455	F	EITPEKNPQLRDLDVF	L
Q4LER6	tr|Q4LER6|Q4LER6_SOYBN Beta-conglycinin alpha prime subunit OS=Glycine max GN=Cgy-1 PE=2 SV=1	984.002	1965.99	2	1965.99	0.0024	492	507	V	GIKEQQQRQQQEEQPL	E
Q4LER6	tr|Q4LER6|Q4LER6_SOYBN Beta-conglycinin alpha prime subunit OS=Glycine max GN=Cgy-1 PE=2 SV=1	676.031	2025.07	3	2025.07	-0.0021	555	573	F	LAGSKDNVISQIPSQVQEL	A
Q4LER6	tr|Q4LER6|Q4LER6_SOYBN Beta-conglycinin alpha prime subunit OS=Glycine max GN=Cgy-1 PE=2 SV=1	1013.55	2025.08	2	2025.07	0.0023	555	573	F	LAGSKDNVISQIPSQVQEL	A
Q4LER6	tr|Q4LER6|Q4LER6_SOYBN Beta-conglycinin alpha prime subunit OS=Glycine max GN=Cgy-1 PE=2 SV=1	685.007	2052	3	2052	0.0008	495	510	K	EQQQRQQQEEQPLEVR	K
Q4LER6	tr|Q4LER6|Q4LER6_SOYBN Beta-conglycinin alpha prime subunit OS=Glycine max GN=Cgy-1 PE=2 SV=1	1027.01	2052	2	2052	0.0039	495	510	K	EQQQRQQQEEQPLEVR	K
Q4LER6	tr|Q4LER6|Q4LER6_SOYBN Beta-conglycinin alpha prime subunit OS=Glycine max GN=Cgy-1 PE=2 SV=1	1031.04	2060.06	2	2060.06	0.0033	439	455	L	FEITPEKNPQLRDLDVF	L
Q4LER6	tr|Q4LER6|Q4LER6_SOYBN Beta-conglycinin alpha prime subunit OS=Glycine max GN=Cgy-1 PE=2 SV=1	1055.49	2108.97	2	2108.96	0.0041	283	301	L	TLVNNDDRDSYNLQSGDAL	R
Q4LER6	tr|Q4LER6|Q4LER6_SOYBN Beta-conglycinin alpha prime subunit OS=Glycine max GN=Cgy-1 PE=2 SV=1	706.695	2117.06	3	2117.06	0.0004	456	474	F	LSVVDMNEGALFLPHFNSK	A
Q4LER6	tr|Q4LER6|Q4LER6_SOYBN Beta-conglycinin alpha prime subunit OS=Glycine max GN=Cgy-1 PE=2 SV=1	1085.98	2169.95	2	2169.95	0.006	588	606	K	SQSESYFVDAQPQQKEEGN	K
Q4LER6	tr|Q4LER6|Q4LER6_SOYBN Beta-conglycinin alpha prime subunit OS=Glycine max GN=Cgy-1 PE=2 SV=1	740.361	2218.06	3	2218.06	-0.0014	374	392	L	FGREEGQQQGEERLQESVI	V
Q4LER6	tr|Q4LER6|Q4LER6_SOYBN Beta-conglycinin alpha prime subunit OS=Glycine max GN=Cgy-1 PE=2 SV=1	768.087	2301.24	3	2301.24	0.0011	437	455	G	KLFEITPEKNPQLRDLDVF	L
Q4LER6	tr|Q4LER6|Q4LER6_SOYBN Beta-conglycinin alpha prime subunit OS=Glycine max GN=Cgy-1 PE=2 SV=1	773.385	2317.13	3	2317.13	0.0021	374	393	L	FGREEGQQQGEERLQESVIV	E
Q4LER6	tr|Q4LER6|Q4LER6_SOYBN Beta-conglycinin alpha prime subunit OS=Glycine max GN=Cgy-1 PE=2 SV=1	588.557	2350.2	4	2350.2	-0.0002	492	510	V	GIKEQQQRQQQEEQPLEVR	K
Q4LER6	tr|Q4LER6|Q4LER6_SOYBN Beta-conglycinin alpha prime subunit OS=Glycine max GN=Cgy-1 PE=2 SV=1	784.407	2350.2	3	2350.2	0.0013	492	510	V	GIKEQQQRQQQEEQPLEVR	K
Q4LER6	tr|Q4LER6|Q4LER6_SOYBN Beta-conglycinin alpha prime subunit OS=Glycine max GN=Cgy-1 PE=2 SV=1	1176.11	2350.2	2	2350.2	0.0046	492	510	V	GIKEQQQRQQQEEQPLEVR	K
Q4LER6	tr|Q4LER6|Q4LER6_SOYBN Beta-conglycinin alpha prime subunit OS=Glycine max GN=Cgy-1 PE=2 SV=1	816.399	2446.18	3	2446.17	0.0036	374	394	L	FGREEGQQQGEERLQESVIVE	I
Q4LER6	tr|Q4LER6|Q4LER6_SOYBN Beta-conglycinin alpha prime subunit OS=Glycine max GN=Cgy-1 PE=2 SV=1	817.429	2449.27	3	2449.27	-0.0015	491	510	L	VGIKEQQQRQQQEEQPLEVR	K
Q4LER6	tr|Q4LER6|Q4LER6_SOYBN Beta-conglycinin alpha prime subunit OS=Glycine max GN=Cgy-1 PE=2 SV=1	613.324	2449.27	4	2449.27	-0.0003	491	510	L	VGIKEQQQRQQQEEQPLEVR	K
Q4LER6	tr|Q4LER6|Q4LER6_SOYBN Beta-conglycinin alpha prime subunit OS=Glycine max GN=Cgy-1 PE=2 SV=1	914.432	2740.27	3	2740.27	0.005	285	309	L	VNNDDRDSYNLQSGDALRVPAGTTY	Y
Q4LER6	tr|Q4LER6|Q4LER6_SOYBN Beta-conglycinin alpha prime subunit OS=Glycine max GN=Cgy-1 PE=2 SV=1	702.127	2804.48	4	2804.48	-0.0008	488	510	N	IELVGIKEQQQRQQQEEQPLEVR	K
Q4LER6	tr|Q4LER6|Q4LER6_SOYBN Beta-conglycinin alpha prime subunit OS=Glycine max GN=Cgy-1 PE=2 SV=1	935.836	2804.49	3	2804.48	0.0092	488	510	N	IELVGIKEQQQRQQQEEQPLEVR	K
Q4LER6	tr|Q4LER6|Q4LER6_SOYBN Beta-conglycinin alpha prime subunit OS=Glycine max GN=Cgy-1 PE=2 SV=1	1083.23	3246.65	3	3246.65	0.0066	480	507	L	VINEGEANIELVGIKEQQQRQQQEEQPL	E
Q4LER6	tr|Q4LER6|Q4LER6_SOYBN Beta-conglycinin alpha prime subunit OS=Glycine max GN=Cgy-1 PE=2 SV=1	908.724	3630.87	4	3630.86	0.0055	480	510	L	VINEGEANIELVGIKEQQQRQQQEEQPLEVR	K
Q4LER6	tr|Q4LER6|Q4LER6_SOYBN Beta-conglycinin alpha prime subunit OS=Glycine max GN=Cgy-1 PE=2 SV=1	1211.3	3630.87	3	3630.86	0.0098	480	510	L	VINEGEANIELVGIKEQQQRQQQEEQPLEVR	K
Q948X9	tr|Q948X9|Q948X9_SOYBN Beta-conglycinin alpha-subunit OS=Glycine max PE=2 SV=1	775.716	2324.13	3	2324.12	0.0025	494	512	V	GLKEQQQEEQQEEQPLEVR	K
O22121	tr|O22121|O22121_SOYBN Beta subunit of beta conglycinin (Fragment) OS=Glycine max PE=2 SV=2	439.74	877.466	2	877.466	-0.0002	102	109	Q	RIPAGTTY	Y
O22121	tr|O22121|O22121_SOYBN Beta subunit of beta conglycinin (Fragment) OS=Glycine max PE=2 SV=2	451.224	900.434	2	900.434	-0.0001	66	73	H	HADADFLL	F
O22121	tr|O22121|O22121_SOYBN Beta subunit of beta conglycinin (Fragment) OS=Glycine max PE=2 SV=2	502.72	1003.42	2	1003.42	0	163	170	F	HSEFEEIN	R
O22121	tr|O22121|O22121_SOYBN Beta subunit of beta conglycinin (Fragment) OS=Glycine max PE=2 SV=2	504.233	1006.45	2	1006.45	0	12	19	F	YFRSSNSF	Q
O22121	tr|O22121|O22121_SOYBN Beta subunit of beta conglycinin (Fragment) OS=Glycine max PE=2 SV=2	524.259	1046.5	2	1046.5	0.0004	154	162	F	SHNILETSF	H
O22121	tr|O22121|O22121_SOYBN Beta subunit of beta conglycinin (Fragment) OS=Glycine max PE=2 SV=2	524.759	1047.5	2	1047.5	0.0005	66	74	H	HADADFLLF	V
O22121	tr|O22121|O22121_SOYBN Beta subunit of beta conglycinin (Fragment) OS=Glycine max PE=2 SV=2	532.76	1063.5	2	1063.5	-0.0002	221	229	R	SRNPIYSNN	F
O22121	tr|O22121|O22121_SOYBN Beta subunit of beta conglycinin (Fragment) OS=Glycine max PE=2 SV=2	550.806	1099.6	2	1099.6	-0.0003	350	359	F	LAGEKDNVVR	Q
O22121	tr|O22121|O22121_SOYBN Beta subunit of beta conglycinin (Fragment) OS=Glycine max PE=2 SV=2	367.54	1099.6	3	1099.6	-0.0001	350	359	F	LAGEKDNVVR	Q
O22121	tr|O22121|O22121_SOYBN Beta subunit of beta conglycinin (Fragment) OS=Glycine max PE=2 SV=2	557.822	1113.63	2	1113.63	0	126	135	L	AIPVNKPGRY	D
O22121	tr|O22121|O22121_SOYBN Beta subunit of beta conglycinin (Fragment) OS=Glycine max PE=2 SV=2	590.778	1179.54	2	1179.54	0.0002	308	317	Y	RAELSEDDVF	V
O22121	tr|O22121|O22121_SOYBN Beta subunit of beta conglycinin (Fragment) OS=Glycine max PE=2 SV=2	592.818	1183.62	2	1183.62	0.0028	371	381	F	PGSAQDVERLL	K
O22121	tr|O22121|O22121_SOYBN Beta subunit of beta conglycinin (Fragment) OS=Glycine max PE=2 SV=2	593.802	1185.59	2	1185.59	0.0001	111	120	Y	LVNPHDHQNL	K
O22121	tr|O22121|O22121_SOYBN Beta subunit of beta conglycinin (Fragment) OS=Glycine max PE=2 SV=2	606.293	1210.57	2	1210.57	-0.0006	221	230	R	SRNPIYSNNF	G
O22121	tr|O22121|O22121_SOYBN Beta subunit of beta conglycinin (Fragment) OS=Glycine max PE=2 SV=2	614.836	1227.66	2	1227.66	0.0002	350	360	F	LAGEKDNVVRQ	I
O22121	tr|O22121|O22121_SOYBN Beta subunit of beta conglycinin (Fragment) OS=Glycine max PE=2 SV=2	618.317	1234.62	2	1234.62	-0.0004	164	173	H	SEFEEINRVL	F
O22121	tr|O22121|O22121_SOYBN Beta subunit of beta conglycinin (Fragment) OS=Glycine max PE=2 SV=2	624.304	1246.59	2	1246.59	0.0003	2	11	L	KVREDENNPF	Y
O22121	tr|O22121|O22121_SOYBN Beta subunit of beta conglycinin (Fragment) OS=Glycine max PE=2 SV=2	649.863	1297.71	2	1297.71	0.0003	359	368	V	RQIERQVQEL	A
O22121	tr|O22121|O22121_SOYBN Beta subunit of beta conglycinin (Fragment) OS=Glycine max PE=2 SV=2	675.334	1348.65	2	1348.65	0.0004	110	120	Y	YLVNPHDHQNL	K
O22121	tr|O22121|O22121_SOYBN Beta subunit of beta conglycinin (Fragment) OS=Glycine max PE=2 SV=2	678.855	1355.69	2	1355.69	0.0013	276	288	V	INEGDANIELVGI	K
O22121	tr|O22121|O22121_SOYBN Beta subunit of beta conglycinin (Fragment) OS=Glycine max PE=2 SV=2	680.847	1359.68	2	1359.68	0.0006	1	11	-	LKVREDENNPF	Y
O22121	tr|O22121|O22121_SOYBN Beta subunit of beta conglycinin (Fragment) OS=Glycine max PE=2 SV=2	456.565	1366.67	3	1366.67	-0.0002	220	230	L	RSRNPIYSNNF	G
O22121	tr|O22121|O22121_SOYBN Beta subunit of beta conglycinin (Fragment) OS=Glycine max PE=2 SV=2	458.233	1371.68	3	1371.68	-0.0008	163	173	F	HSEFEEINRVL	F
O22121	tr|O22121|O22121_SOYBN Beta subunit of beta conglycinin (Fragment) OS=Glycine max PE=2 SV=2	686.847	1371.68	2	1371.68	0.0003	163	173	F	HSEFEEINRVL	F
O22121	tr|O22121|O22121_SOYBN Beta subunit of beta conglycinin (Fragment) OS=Glycine max PE=2 SV=2	689.373	1376.73	2	1376.73	0.0018	253	265	S	SVDINEGALLLPH	F
O22121	tr|O22121|O22121_SOYBN Beta subunit of beta conglycinin (Fragment) OS=Glycine max PE=2 SV=2	701.87	1401.73	2	1401.73	0.0002	369	381	L	AFPGSAQDVERLL	K
O22121	tr|O22121|O22121_SOYBN Beta subunit of beta conglycinin (Fragment) OS=Glycine max PE=2 SV=2	728.389	1454.76	2	1454.76	0.0021	275	288	L	VINEGDANIELVGI	K
O22121	tr|O22121|O22121_SOYBN Beta subunit of beta conglycinin (Fragment) OS=Glycine max PE=2 SV=2	732.888	1463.76	2	1463.76	0.0001	252	265	L	SSVDINEGALLLPH	F
O22121	tr|O22121|O22121_SOYBN Beta subunit of beta conglycinin (Fragment) OS=Glycine max PE=2 SV=2	493.256	1476.75	3	1476.75	-0.0009	110	121	Y	YLVNPHDHQNLK	I
O22121	tr|O22121|O22121_SOYBN Beta subunit of beta conglycinin (Fragment) OS=Glycine max PE=2 SV=2	739.381	1476.75	2	1476.75	0.0002	110	121	Y	YLVNPHDHQNLK	I
O22121	tr|O22121|O22121_SOYBN Beta subunit of beta conglycinin (Fragment) OS=Glycine max PE=2 SV=2	746.383	1490.75	2	1490.75	0.0005	126	138	L	AIPVNKPGRYDDF	F
O22121	tr|O22121|O22121_SOYBN Beta subunit of beta conglycinin (Fragment) OS=Glycine max PE=2 SV=2	762.907	1523.8	2	1523.8	0.0011	253	266	S	SVDINEGALLLPHF	N
O22121	tr|O22121|O22121_SOYBN Beta subunit of beta conglycinin (Fragment) OS=Glycine max PE=2 SV=2	510.947	1529.82	3	1529.82	0.0001	369	382	L	AFPGSAQDVERLLK	K
O22121	tr|O22121|O22121_SOYBN Beta subunit of beta conglycinin (Fragment) OS=Glycine max PE=2 SV=2	772.388	1542.76	2	1542.76	0.0026	221	233	R	SRNPIYSNNFGKF	F
O22121	tr|O22121|O22121_SOYBN Beta subunit of beta conglycinin (Fragment) OS=Glycine max PE=2 SV=2	516.595	1546.76	3	1546.76	0.0011	296	307	Q	KQEEEPLEVQRY	R
O22121	tr|O22121|O22121_SOYBN Beta subunit of beta conglycinin (Fragment) OS=Glycine max PE=2 SV=2	780.9	1559.78	2	1559.78	0.0015	308	321	Y	RAELSEDDVFVIPA	A
O22121	tr|O22121|O22121_SOYBN Beta subunit of beta conglycinin (Fragment) OS=Glycine max PE=2 SV=2	785.374	1568.73	2	1568.73	0.0014	204	217	K	SSSRKTISSEDEPF	N
O22121	tr|O22121|O22121_SOYBN Beta subunit of beta conglycinin (Fragment) OS=Glycine max PE=2 SV=2	789.431	1576.85	2	1576.85	0.0016	251	265	F	LSSVDINEGALLLPH	F
O22121	tr|O22121|O22121_SOYBN Beta subunit of beta conglycinin (Fragment) OS=Glycine max PE=2 SV=2	792.436	1582.86	2	1582.86	0.0013	275	289	L	VINEGDANIELVGIK	E
O22121	tr|O22121|O22121_SOYBN Beta subunit of beta conglycinin (Fragment) OS=Glycine max PE=2 SV=2	532.274	1593.8	3	1593.8	0.0001	218	230	F	NLRSRNPIYSNNF	G
O22121	tr|O22121|O22121_SOYBN Beta subunit of beta conglycinin (Fragment) OS=Glycine max PE=2 SV=2	804.398	1606.78	2	1606.79	-0.0028	336	349	F	LAFGINAENNQRNF	L
O22121	tr|O22121|O22121_SOYBN Beta subunit of beta conglycinin (Fragment) OS=Glycine max PE=2 SV=2	815.445	1628.87	2	1628.87	0.0002	34	46	L	QRFNKRSPQLENL	R
O22121	tr|O22121|O22121_SOYBN Beta subunit of beta conglycinin (Fragment) OS=Glycine max PE=2 SV=2	819.918	1637.82	2	1637.82	0.0002	126	139	L	AIPVNKPGRYDDFF	L
O22121	tr|O22121|O22121_SOYBN Beta subunit of beta conglycinin (Fragment) OS=Glycine max PE=2 SV=2	559.281	1674.82	3	1674.82	-0.001	295	307	K	QKQEEEPLEVQRY	R
O22121	tr|O22121|O22121_SOYBN Beta subunit of beta conglycinin (Fragment) OS=Glycine max PE=2 SV=2	855.932	1709.85	2	1709.85	0.0017	94	109	Y	NLHPGDAQRIPAGTTY	Y
O22121	tr|O22121|O22121_SOYBN Beta subunit of beta conglycinin (Fragment) OS=Glycine max PE=2 SV=2	888.925	1775.83	2	1775.83	0.002	174	188	L	FGEEEEQRQQEGVIV	E
O22121	tr|O22121|O22121_SOYBN Beta subunit of beta conglycinin (Fragment) OS=Glycine max PE=2 SV=2	595.999	1784.98	3	1784.98	0	34	47	L	QRFNKRSPQLENLR	D
O22121	tr|O22121|O22121_SOYBN Beta subunit of beta conglycinin (Fragment) OS=Glycine max PE=2 SV=2	601.971	1802.89	3	1802.89	-0.0007	389	404	Y	FVDAQPQQKEEGSKGR	K
O22121	tr|O22121|O22121_SOYBN Beta subunit of beta conglycinin (Fragment) OS=Glycine max PE=2 SV=2	902.454	1802.89	2	1802.89	0.0023	389	404	Y	FVDAQPQQKEEGSKGR	K
O22121	tr|O22121|O22121_SOYBN Beta subunit of beta conglycinin (Fragment) OS=Glycine max PE=2 SV=2	612.963	1835.87	3	1835.87	-0.0003	159	173	L	ETSFHSEFEEINRVL	F
O22121	tr|O22121|O22121_SOYBN Beta subunit of beta conglycinin (Fragment) OS=Glycine max PE=2 SV=2	918.943	1835.87	2	1835.87	0.0019	159	173	L	ETSFHSEFEEINRVL	F
O22121	tr|O22121|O22121_SOYBN Beta subunit of beta conglycinin (Fragment) OS=Glycine max PE=2 SV=2	618.663	1852.97	3	1852.97	-0.0007	253	269	S	SVDINEGALLLPHFNSK	A
O22121	tr|O22121|O22121_SOYBN Beta subunit of beta conglycinin (Fragment) OS=Glycine max PE=2 SV=2	927.493	1852.97	2	1852.97	0.0023	253	269	S	SVDINEGALLLPHFNSK	A
O22121	tr|O22121|O22121_SOYBN Beta subunit of beta conglycinin (Fragment) OS=Glycine max PE=2 SV=2	936.453	1870.89	2	1870.89	0.0016	175	190	F	GEEEEQRQQEGVIVEL	S
O22121	tr|O22121|O22121_SOYBN Beta subunit of beta conglycinin (Fragment) OS=Glycine max PE=2 SV=2	647.674	1940	3	1940	-0.0005	252	269	L	SSVDINEGALLLPHFNSK	A
O22121	tr|O22121|O22121_SOYBN Beta subunit of beta conglycinin (Fragment) OS=Glycine max PE=2 SV=2	498.009	1988.01	4	1988.01	-0.0008	389	406	Y	FVDAQPQQKEEGSKGRKG	P
O22121	tr|O22121|O22121_SOYBN Beta subunit of beta conglycinin (Fragment) OS=Glycine max PE=2 SV=2	663.676	1988.01	3	1988.01	-0.0006	389	406	Y	FVDAQPQQKEEGSKGRKG	P
O22121	tr|O22121|O22121_SOYBN Beta subunit of beta conglycinin (Fragment) OS=Glycine max PE=2 SV=2	999.494	1996.97	2	1996.97	0.0032	290	305	K	EQQQKQKQEEEPLEVQ	R
O22121	tr|O22121|O22121_SOYBN Beta subunit of beta conglycinin (Fragment) OS=Glycine max PE=2 SV=2	1009.99	2017.96	2	2017.96	0.0048	174	190	L	FGEEEEQRQQEGVIVEL	S
O22121	tr|O22121|O22121_SOYBN Beta subunit of beta conglycinin (Fragment) OS=Glycine max PE=2 SV=2	1020.01	2038.01	2	2038	0.0026	308	325	Y	RAELSEDDVFVIPAAYPF	V
O22121	tr|O22121|O22121_SOYBN Beta subunit of beta conglycinin (Fragment) OS=Glycine max PE=2 SV=2	685.369	2053.08	3	2053.08	0.0005	251	269	F	LSSVDINEGALLLPHFNSK	A
O22121	tr|O22121|O22121_SOYBN Beta subunit of beta conglycinin (Fragment) OS=Glycine max PE=2 SV=2	1027.55	2053.09	2	2053.08	0.0064	251	269	F	LSSVDINEGALLLPHFNSK	A
O22121	tr|O22121|O22121_SOYBN Beta subunit of beta conglycinin (Fragment) OS=Glycine max PE=2 SV=2	696.028	2085.06	3	2085.06	0.0005	389	407	Y	FVDAQPQQKEEGSKGRKGP	F
O22121	tr|O22121|O22121_SOYBN Beta subunit of beta conglycinin (Fragment) OS=Glycine max PE=2 SV=2	1053.5	2104.99	2	2104.99	0.0032	174	191	L	FGEEEEQRQQEGVIVELS	K
O22121	tr|O22121|O22121_SOYBN Beta subunit of beta conglycinin (Fragment) OS=Glycine max PE=2 SV=2	742.397	2224.17	3	2224.17	-0.0015	275	294	L	VINEGDANIELVGIKEQQQK	Q
O22121	tr|O22121|O22121_SOYBN Beta subunit of beta conglycinin (Fragment) OS=Glycine max PE=2 SV=2	1148.6	2295.18	2	2295.17	0.0048	287	305	V	GIKEQQQKQKQEEEPLEVQ	R
O22121	tr|O22121|O22121_SOYBN Beta subunit of beta conglycinin (Fragment) OS=Glycine max PE=2 SV=2	580.041	2316.13	4	2316.13	0.0001	290	307	K	EQQQKQKQEEEPLEVQRY	R
O22121	tr|O22121|O22121_SOYBN Beta subunit of beta conglycinin (Fragment) OS=Glycine max PE=2 SV=2	785.084	2352.23	3	2352.23	0.0007	275	295	L	VINEGDANIELVGIKEQQQKQ	K
O22121	tr|O22121|O22121_SOYBN Beta subunit of beta conglycinin (Fragment) OS=Glycine max PE=2 SV=2	654.591	2614.34	4	2614.34	0.0001	287	307	V	GIKEQQQKQKQEEEPLEVQRY	R
O22121	tr|O22121|O22121_SOYBN Beta subunit of beta conglycinin (Fragment) OS=Glycine max PE=2 SV=2	872.453	2614.34	3	2614.34	0.0023	287	307	V	GIKEQQQKQKQEEEPLEVQRY	R
O22121	tr|O22121|O22121_SOYBN Beta subunit of beta conglycinin (Fragment) OS=Glycine max PE=2 SV=2	876.081	2625.22	3	2625.22	0.0038	85	108	L	VNNDDRDSYNLHPGDAQRIPAGTT	Y
O22121	tr|O22121|O22121_SOYBN Beta subunit of beta conglycinin (Fragment) OS=Glycine max PE=2 SV=2	679.359	2713.41	4	2713.4	0.0025	286	307	L	VGIKEQQQKQKQEEEPLEVQRY	R
O22121	tr|O22121|O22121_SOYBN Beta subunit of beta conglycinin (Fragment) OS=Glycine max PE=2 SV=2	681.602	2722.38	4	2722.38	-0.0003	382	404	L	KKQRESYFVDAQPQQKEEGSKGR	K
O22121	tr|O22121|O22121_SOYBN Beta subunit of beta conglycinin (Fragment) OS=Glycine max PE=2 SV=2	690.851	2759.37	4	2759.37	0.0014	174	196	L	FGEEEEQRQQEGVIVELSKEQIR	Q
O22121	tr|O22121|O22121_SOYBN Beta subunit of beta conglycinin (Fragment) OS=Glycine max PE=2 SV=2	920.8	2759.38	3	2759.37	0.0058	174	196	L	FGEEEEQRQQEGVIVELSKEQIR	Q
O22121	tr|O22121|O22121_SOYBN Beta subunit of beta conglycinin (Fragment) OS=Glycine max PE=2 SV=2	930.435	2788.28	3	2788.28	0.0031	85	109	L	VNNDDRDSYNLHPGDAQRIPAGTTY	Y
O22121	tr|O22121|O22121_SOYBN Beta subunit of beta conglycinin (Fragment) OS=Glycine max PE=2 SV=2	968.13	2901.37	3	2901.36	0.0048	84	109	T	LVNNDDRDSYNLHPGDAQRIPAGTTY	Y
O22121	tr|O22121|O22121_SOYBN Beta subunit of beta conglycinin (Fragment) OS=Glycine max PE=2 SV=2	751.137	3000.52	4	3000.52	0.005	174	198	L	FGEEEEQRQQEGVIVELSKEQIRQL	S
O22121	tr|O22121|O22121_SOYBN Beta subunit of beta conglycinin (Fragment) OS=Glycine max PE=2 SV=2	1001.18	3000.52	3	3000.52	0.0072	174	198	L	FGEEEEQRQQEGVIVELSKEQIRQL	S
O22121	tr|O22121|O22121_SOYBN Beta subunit of beta conglycinin (Fragment) OS=Glycine max PE=2 SV=2	1001.81	3002.42	3	3002.41	0.0046	83	109	L	TLVNNDDRDSYNLHPGDAQRIPAGTTY	Y
F7J077	tr|F7J077|F7J077_SOYBN Beta-conglycinin beta subunit OS=Glycine max GN=CG-beta-2 PE=4 SV=1	487.24	972.466	2	972.466	0	35	42	F	YLRSSNSF	Q
F7J077	tr|F7J077|F7J077_SOYBN Beta-conglycinin beta subunit OS=Glycine max GN=CG-beta-2 PE=4 SV=1	871.933	1741.85	2	1741.85	0.0033	197	211	L	LGEEEEQRQQEGVIV	E
F7J077	tr|F7J077|F7J077_SOYBN Beta-conglycinin beta subunit OS=Glycine max GN=CG-beta-2 PE=4 SV=1	662.332	1983.98	3	1983.97	0.0008	197	213	L	LGEEEEQRQQEGVIVEL	S
F7J077	tr|F7J077|F7J077_SOYBN Beta-conglycinin beta subunit OS=Glycine max GN=CG-beta-2 PE=4 SV=1	992.996	1983.98	2	1983.97	0.0034	197	213	L	LGEEEEQRQQEGVIVEL	S
F7J077	tr|F7J077|F7J077_SOYBN Beta-conglycinin beta subunit OS=Glycine max GN=CG-beta-2 PE=4 SV=1	1036.51	2071.01	2	2071.01	0.0056	197	214	L	LGEEEEQRQQEGVIVELS	K
F7J077	tr|F7J077|F7J077_SOYBN Beta-conglycinin beta subunit OS=Glycine max GN=CG-beta-2 PE=4 SV=1	682.354	2725.39	4	2725.39	-0.0008	197	219	L	LGEEEEQRQQEGVIVELSKEQIR	Q
F7J077	tr|F7J077|F7J077_SOYBN Beta-conglycinin beta subunit OS=Glycine max GN=CG-beta-2 PE=4 SV=1	742.64	2966.53	4	2966.53	0.0009	197	221	L	LGEEEEQRQQEGVIVELSKEQIRQL	S
F7J077	tr|F7J077|F7J077_SOYBN Beta-conglycinin beta subunit OS=Glycine max GN=CG-beta-2 PE=4 SV=1	989.852	2966.54	3	2966.53	0.0044	197	221	L	LGEEEEQRQQEGVIVELSKEQIRQL	S
I1LE33	tr|I1LE33|I1LE33_SOYBN Uncharacterized protein OS=Glycine max PE=4 SV=1	597.785	1193.56	2	1193.56	0.0001	484	493	Y	RAELSEDDIF	V
I1LE33	tr|I1LE33|I1LE33_SOYBN Uncharacterized protein OS=Glycine max PE=4 SV=1	600.304	1198.59	2	1198.59	0.0003	218	227	F	DQRSPQLENL	R
I1LE33	tr|I1LE33|I1LE33_SOYBN Uncharacterized protein OS=Glycine max PE=4 SV=1	482.252	1443.74	3	1443.74	0	263	274	L	INLVKPDDRDPY	Y
I1LE33	tr|I1LE33|I1LE33_SOYBN Uncharacterized protein OS=Glycine max PE=4 SV=1	496.6	1486.78	3	1486.78	-0.0005	414	425	F	YEITPEKNPQLR	D
I1LE33	tr|I1LE33|I1LE33_SOYBN Uncharacterized protein OS=Glycine max PE=4 SV=1	746.394	1490.77	2	1490.77	0.0012	432	445	L	NTVDINEGGLLLPH	Y
I1LE33	tr|I1LE33|I1LE33_SOYBN Uncharacterized protein OS=Glycine max PE=4 SV=1	787.415	1572.82	2	1572.81	0.001	545	559	L	AFPAGSAQDIENLIK	N
I1LE33	tr|I1LE33|I1LE33_SOYBN Uncharacterized protein OS=Glycine max PE=4 SV=1	802.936	1603.86	2	1603.86	-0.0003	431	445	L	LNTVDINEGGLLLPH	Y
I1LE33	tr|I1LE33|I1LE33_SOYBN Uncharacterized protein OS=Glycine max PE=4 SV=1	662.009	1983	3	1983.01	-0.002	432	449	L	NTVDINEGGLLLPHYNSK	A
I1LE33	tr|I1LE33|I1LE33_SOYBN Uncharacterized protein OS=Glycine max PE=4 SV=1	699.705	2096.09	3	2096.09	0.0017	431	449	L	LNTVDINEGGLLLPHYNSK	A
K7LL86	tr|K7LL86|K7LL86_SOYBN Uncharacterized protein OS=Glycine max PE=4 SV=1	654.591	2614.34	4	2614.32	0.0113	254	274	N	IELVSLREQQQEEEPLEVQRY	R
K7KDC7	tr|K7KDC7|K7KDC7_SOYBN Uncharacterized protein OS=Glycine max PE=4 SV=1	618.317	1234.62	2	1234.61	0.0109	30	39	E	ESFEELQQLL	E
O64458	tr|O64458|O64458_SOYBN 34 kDa maturing seed protein OS=Glycine max GN=P34 PE=2 SV=1	448.745	895.476	2	895.476	0.0001	172	180	A	HAIATGDLV	S
O64458	tr|O64458|O64458_SOYBN 34 kDa maturing seed protein OS=Glycine max GN=P34 PE=2 SV=1	464.231	926.446	2	926.446	0.0007	163	172	F	SATGAIEAAH	A
O64458	tr|O64458|O64458_SOYBN 34 kDa maturing seed protein OS=Glycine max GN=P34 PE=2 SV=1	485.284	968.554	2	968.554	0.0001	265	273	S	AILEQPISV	S
O64458	tr|O64458|O64458_SOYBN 34 kDa maturing seed protein OS=Glycine max GN=P34 PE=2 SV=1	499.749	997.483	2	997.483	0.0001	163	173	F	SATGAIEAAHA	I
O64458	tr|O64458|O64458_SOYBN 34 kDa maturing seed protein OS=Glycine max GN=P34 PE=2 SV=1	504.743	1007.47	2	1007.47	-0.0004	276	283	I	DAKDFHLY	T
O64458	tr|O64458|O64458_SOYBN 34 kDa maturing seed protein OS=Glycine max GN=P34 PE=2 SV=1	548.804	1095.59	2	1095.59	0.0002	172	182	A	HAIATGDLVSL	S
O64458	tr|O64458|O64458_SOYBN 34 kDa maturing seed protein OS=Glycine max GN=P34 PE=2 SV=1	556.291	1110.57	2	1110.57	0.0003	163	174	F	SATGAIEAAHAI	A
O64458	tr|O64458|O64458_SOYBN 34 kDa maturing seed protein OS=Glycine max GN=P34 PE=2 SV=1	561.285	1120.56	2	1120.56	0.0004	275	283	S	IDAKDFHLY	T
O64458	tr|O64458|O64458_SOYBN 34 kDa maturing seed protein OS=Glycine max GN=P34 PE=2 SV=1	641.309	1280.6	2	1280.6	-0.0005	309	320	Y	GSADGVDYWIAK	N
O64458	tr|O64458|O64458_SOYBN 34 kDa maturing seed protein OS=Glycine max GN=P34 PE=2 SV=1	642.333	1282.65	2	1282.65	0.0006	163	176	F	SATGAIEAAHAIAT	G
O64458	tr|O64458|O64458_SOYBN 34 kDa maturing seed protein OS=Glycine max GN=P34 PE=2 SV=1	662.279	1322.54	2	1322.54	0.0025	212	223	E	HGGIATDDDYPY	R
O64458	tr|O64458|O64458_SOYBN 34 kDa maturing seed protein OS=Glycine max GN=P34 PE=2 SV=1	465.57	1393.69	3	1393.69	-0.0001	272	283	I	SVSIDAKDFHLY	T
O64458	tr|O64458|O64458_SOYBN 34 kDa maturing seed protein OS=Glycine max GN=P34 PE=2 SV=1	704.875	1407.74	2	1407.74	0.0001	166	180	T	GAIEAAHAIATGDLV	S
O64458	tr|O64458|O64458_SOYBN 34 kDa maturing seed protein OS=Glycine max GN=P34 PE=2 SV=1	724.867	1447.72	2	1447.72	-0.0004	268	280	L	EQPISVSIDAKDF	H
O64458	tr|O64458|O64458_SOYBN 34 kDa maturing seed protein OS=Glycine max GN=P34 PE=2 SV=1	726.8	1451.58	2	1451.58	0.0008	211	223	L	EHGGIATDDDYPY	R
O64458	tr|O64458|O64458_SOYBN 34 kDa maturing seed protein OS=Glycine max GN=P34 PE=2 SV=1	751.358	1500.7	2	1500.7	0.0031	351	363	Y	FASYPTKEESETL	V
O64458	tr|O64458|O64458_SOYBN 34 kDa maturing seed protein OS=Glycine max GN=P34 PE=2 SV=1	755.4	1508.78	2	1508.78	0.0013	165	180	A	TGAIEAAHAIATGDLV	S
O64458	tr|O64458|O64458_SOYBN 34 kDa maturing seed protein OS=Glycine max GN=P34 PE=2 SV=1	770.872	1539.73	2	1539.73	-0.0002	352	365	F	ASYPTKEESETLVS	A
O64458	tr|O64458|O64458_SOYBN 34 kDa maturing seed protein OS=Glycine max GN=P34 PE=2 SV=1	800.886	1599.76	2	1599.76	0.0006	306	320	L	VGYGSADGVDYWIAK	N
O64458	tr|O64458|O64458_SOYBN 34 kDa maturing seed protein OS=Glycine max GN=P34 PE=2 SV=1	804.934	1607.85	2	1607.85	0.0014	166	182	T	GAIEAAHAIATGDLVSL	S
O64458	tr|O64458|O64458_SOYBN 34 kDa maturing seed protein OS=Glycine max GN=P34 PE=2 SV=1	541.626	1621.86	3	1621.86	0	234	247	N	KIQDKVTIDGYETL	I
O64458	tr|O64458|O64458_SOYBN 34 kDa maturing seed protein OS=Glycine max GN=P34 PE=2 SV=1	811.937	1621.86	2	1621.86	0.0025	234	247	N	KIQDKVTIDGYETL	I
O64458	tr|O64458|O64458_SOYBN 34 kDa maturing seed protein OS=Glycine max GN=P34 PE=2 SV=1	830.348	1658.68	2	1658.68	0.0014	250	264	M	SDESTESETEQAFLS	A
O64458	tr|O64458|O64458_SOYBN 34 kDa maturing seed protein OS=Glycine max GN=P34 PE=2 SV=1	834.434	1666.85	2	1666.85	0.0019	163	180	F	SATGAIEAAHAIATGDLV	S
O64458	tr|O64458|O64458_SOYBN 34 kDa maturing seed protein OS=Glycine max GN=P34 PE=2 SV=1	857.428	1712.84	2	1712.84	0.0015	305	320	L	LVGYGSADGVDYWIAK	N
O64458	tr|O64458|O64458_SOYBN 34 kDa maturing seed protein OS=Glycine max GN=P34 PE=2 SV=1	860.35	1718.68	2	1718.68	0.0017	248	262	L	IMSDESTESETEQAF	L
O64458	tr|O64458|O64458_SOYBN 34 kDa maturing seed protein OS=Glycine max GN=P34 PE=2 SV=1	908.894	1815.77	2	1815.77	0.0018	248	263	L	IMSDESTESETEQAFL	S
O64458	tr|O64458|O64458_SOYBN 34 kDa maturing seed protein OS=Glycine max GN=P34 PE=2 SV=1	921.393	1840.77	2	1840.77	0.0018	320	334	A	KNSWGEDWGEDGYIW	I
O64458	tr|O64458|O64458_SOYBN 34 kDa maturing seed protein OS=Glycine max GN=P34 PE=2 SV=1	934.492	1866.97	2	1866.97	0.0006	163	182	F	SATGAIEAAHAIATGDLVSL	S
O64458	tr|O64458|O64458_SOYBN 34 kDa maturing seed protein OS=Glycine max GN=P34 PE=2 SV=1	952.411	1902.81	2	1902.8	0.0029	248	264	L	IMSDESTESETEQAFLS	A
O64458	tr|O64458|O64458_SOYBN 34 kDa maturing seed protein OS=Glycine max GN=P34 PE=2 SV=1	990.438	1978.86	2	1978.86	0.0026	207	223	F	EWVLEHGGIATDDDYPY	R
O64458	tr|O64458|O64458_SOYBN 34 kDa maturing seed protein OS=Glycine max GN=P34 PE=2 SV=1	779.038	2334.09	3	2334.09	0.0008	207	226	F	EWVLEHGGIATDDDYPYRAK	E
D6PAW7	tr|D6PAW7|D6PAW7_SOYBN Lipoxygenase OS=Glycine max GN=Lx3 PE=3 SV=1	433.789	865.564	2	865.564	0.0001	325	332	K	ISPLPVLK	E
D6PAW7	tr|D6PAW7|D6PAW7_SOYBN Lipoxygenase OS=Glycine max GN=Lx3 PE=3 SV=1	480.79	959.565	2	959.565	0.0001	59	67	V	SLQLISATK	A
D6PAW7	tr|D6PAW7|D6PAW7_SOYBN Lipoxygenase OS=Glycine max GN=Lx3 PE=3 SV=1	528.316	1054.62	2	1054.62	0	538	546	L	SVVHPIYKL	L
D6PAW7	tr|D6PAW7|D6PAW7_SOYBN Lipoxygenase OS=Glycine max GN=Lx3 PE=3 SV=1	532.244	1062.47	2	1062.47	0.0003	774	782	L	SRHASDEVY	L
D6PAW7	tr|D6PAW7|D6PAW7_SOYBN Lipoxygenase OS=Glycine max GN=Lx3 PE=3 SV=1	533.822	1065.63	2	1065.63	0	369	378	M	LAGVNPNLIR	C
D6PAW7	tr|D6PAW7|D6PAW7_SOYBN Lipoxygenase OS=Glycine max GN=Lx3 PE=3 SV=1	542.822	1083.63	2	1083.63	0.0012	278	287	L	KSVSQNVLPL	L
D6PAW7	tr|D6PAW7|D6PAW7_SOYBN Lipoxygenase OS=Glycine max GN=Lx3 PE=3 SV=1	562.73	1123.45	2	1123.45	-0.0002	300	308	R	EFDSFDEVH	G
D6PAW7	tr|D6PAW7|D6PAW7_SOYBN Lipoxygenase OS=Glycine max GN=Lx3 PE=3 SV=1	562.746	1123.48	2	1123.48	0.0026	428	436	L	DHHDPIMPY	L
D6PAW7	tr|D6PAW7|D6PAW7_SOYBN Lipoxygenase OS=Glycine max GN=Lx3 PE=3 SV=1	376.224	1125.65	3	1125.65	-0.0004	456	465	F	LKNDGTLRPL	A
D6PAW7	tr|D6PAW7|D6PAW7_SOYBN Lipoxygenase OS=Glycine max GN=Lx3 PE=3 SV=1	563.833	1125.65	2	1125.65	0.0004	456	465	F	LKNDGTLRPL	A
D6PAW7	tr|D6PAW7|D6PAW7_SOYBN Lipoxygenase OS=Glycine max GN=Lx3 PE=3 SV=1	592.83	1183.64	2	1183.64	0.0002	596	606	F	TDQALPADLIK	R
D6PAW7	tr|D6PAW7|D6PAW7_SOYBN Lipoxygenase OS=Glycine max GN=Lx3 PE=3 SV=1	618.804	1235.59	2	1235.59	0.0004	224	234	V	LGGNDTFPYPR	R
D6PAW7	tr|D6PAW7|D6PAW7_SOYBN Lipoxygenase OS=Glycine max GN=Lx3 PE=3 SV=1	629.758	1257.5	2	1257.5	-0.0001	359	368	W	MTDEEFAREM	L
D6PAW7	tr|D6PAW7|D6PAW7_SOYBN Lipoxygenase OS=Glycine max GN=Lx3 PE=3 SV=1	634.32	1266.63	2	1266.62	0.0006	265	275	F	GHLKSSDFLTY	G
D6PAW7	tr|D6PAW7|D6PAW7_SOYBN Lipoxygenase OS=Glycine max GN=Lx3 PE=3 SV=1	637.368	1272.72	2	1272.72	0.0022	455	465	L	FLKNDGTLRPL	A
D6PAW7	tr|D6PAW7|D6PAW7_SOYBN Lipoxygenase OS=Glycine max GN=Lx3 PE=3 SV=1	425.248	1272.72	3	1272.72	0.0024	455	465	L	FLKNDGTLRPL	A
D6PAW7	tr|D6PAW7|D6PAW7_SOYBN Lipoxygenase OS=Glycine max GN=Lx3 PE=3 SV=1	443.598	1327.77	3	1327.77	-0.0001	312	324	Y	SGGIKLPTDIISK	I
D6PAW7	tr|D6PAW7|D6PAW7_SOYBN Lipoxygenase OS=Glycine max GN=Lx3 PE=3 SV=1	664.893	1327.77	2	1327.77	0.0001	312	324	Y	SGGIKLPTDIISK	I
D6PAW7	tr|D6PAW7|D6PAW7_SOYBN Lipoxygenase OS=Glycine max GN=Lx3 PE=3 SV=1	665.356	1328.7	2	1328.7	0.0005	630	641	Y	AVDGLEIWDAIK	T
D6PAW7	tr|D6PAW7|D6PAW7_SOYBN Lipoxygenase OS=Glycine max GN=Lx3 PE=3 SV=1	670.815	1339.62	2	1339.62	0.0001	470	482	L	SLPHPQGDQSGAF	S
D6PAW7	tr|D6PAW7|D6PAW7_SOYBN Lipoxygenase OS=Glycine max GN=Lx3 PE=3 SV=1	456.618	1366.83	3	1366.83	-0.0009	344	355	L	KFPPPKVIQVSK	S
D6PAW7	tr|D6PAW7|D6PAW7_SOYBN Lipoxygenase OS=Glycine max GN=Lx3 PE=3 SV=1	684.424	1366.83	2	1366.83	0.0007	344	355	L	KFPPPKVIQVSK	S
D6PAW7	tr|D6PAW7|D6PAW7_SOYBN Lipoxygenase OS=Glycine max GN=Lx3 PE=3 SV=1	715.897	1429.78	2	1429.78	-0.0023	594	606	W	VFTDQALPADLIK	R
D6PAW7	tr|D6PAW7|D6PAW7_SOYBN Lipoxygenase OS=Glycine max GN=Lx3 PE=3 SV=1	758.316	1514.62	2	1514.62	0.0009	357	368	S	AWMTDEEFAREM	L
D6PAW7	tr|D6PAW7|D6PAW7_SOYBN Lipoxygenase OS=Glycine max GN=Lx3 PE=3 SV=1	511.595	1531.76	3	1531.76	0.001	129	142	V	SLTLEDIPNHGSIH	F
D6PAW7	tr|D6PAW7|D6PAW7_SOYBN Lipoxygenase OS=Glycine max GN=Lx3 PE=3 SV=1	793.445	1584.88	2	1584.87	0.0034	31	47	T	SVGGIIGQGLDLVGSTL	D
D6PAW7	tr|D6PAW7|D6PAW7_SOYBN Lipoxygenase OS=Glycine max GN=Lx3 PE=3 SV=1	542.579	1624.72	3	1624.72	0.0006	296	308	N	FTPREFDSFDEVH	G
D6PAW7	tr|D6PAW7|D6PAW7_SOYBN Lipoxygenase OS=Glycine max GN=Lx3 PE=3 SV=1	824.915	1647.82	2	1647.81	0.0009	162	176	F	FANQTYLPSETPAPL	V
D6PAW7	tr|D6PAW7|D6PAW7_SOYBN Lipoxygenase OS=Glycine max GN=Lx3 PE=3 SV=1	554.262	1659.76	3	1659.76	0.0029	783	796	Y	LGERDNPNWTSDTR	A
D6PAW7	tr|D6PAW7|D6PAW7_SOYBN Lipoxygenase OS=Glycine max GN=Lx3 PE=3 SV=1	830.889	1659.76	2	1659.76	0.0029	783	796	Y	LGERDNPNWTSDTR	A
D6PAW7	tr|D6PAW7|D6PAW7_SOYBN Lipoxygenase OS=Glycine max GN=Lx3 PE=3 SV=1	565.941	1694.8	3	1694.8	0.0006	189	202	R	GDGTGERKEWERIY	D
D6PAW7	tr|D6PAW7|D6PAW7_SOYBN Lipoxygenase OS=Glycine max GN=Lx3 PE=3 SV=1	577.588	1729.74	3	1729.74	-0.0005	355	368	S	KSAWMTDEEFAREM	L
D6PAW7	tr|D6PAW7|D6PAW7_SOYBN Lipoxygenase OS=Glycine max GN=Lx3 PE=3 SV=1	578.612	1732.81	3	1732.81	0.0002	208	223	Y	NDLGDPDKGENHARPV	L
D6PAW7	tr|D6PAW7|D6PAW7_SOYBN Lipoxygenase OS=Glycine max GN=Lx3 PE=3 SV=1	867.415	1732.81	2	1732.81	0.002	208	223	Y	NDLGDPDKGENHARPV	L
D6PAW7	tr|D6PAW7|D6PAW7_SOYBN Lipoxygenase OS=Glycine max GN=Lx3 PE=3 SV=1	876.915	1751.82	2	1751.82	-0.0005	100	115	F	KINFEWDDGSGIPGAF	Y
D6PAW7	tr|D6PAW7|D6PAW7_SOYBN Lipoxygenase OS=Glycine max GN=Lx3 PE=3 SV=1	883.938	1765.86	2	1765.86	-0.0026	466	482	L	AIELSLPHPQGDQSGAF	S
D6PAW7	tr|D6PAW7|D6PAW7_SOYBN Lipoxygenase OS=Glycine max GN=Lx3 PE=3 SV=1	887.985	1773.95	2	1773.95	0.0032	82	99	F	LEGIITSLPTLGAGQSAF	K
D6PAW7	tr|D6PAW7|D6PAW7_SOYBN Lipoxygenase OS=Glycine max GN=Lx3 PE=3 SV=1	614.632	1840.88	3	1840.88	-0.0022	732	746	R	RFMPEKGSAEYEELR	K
D6PAW7	tr|D6PAW7|D6PAW7_SOYBN Lipoxygenase OS=Glycine max GN=Lx3 PE=3 SV=1	615.636	1843.88	3	1843.88	0.0036	783	798	Y	LGERDNPNWTSDTRAL	E
D6PAW7	tr|D6PAW7|D6PAW7_SOYBN Lipoxygenase OS=Glycine max GN=Lx3 PE=3 SV=1	922.951	1843.89	2	1843.88	0.0066	783	798	Y	LGERDNPNWTSDTRAL	E
D6PAW7	tr|D6PAW7|D6PAW7_SOYBN Lipoxygenase OS=Glycine max GN=Lx3 PE=3 SV=1	620.668	1858.98	3	1858.98	-0.0003	591	606	Y	KDWVFTDQALPADLIK	R
D6PAW7	tr|D6PAW7|D6PAW7_SOYBN Lipoxygenase OS=Glycine max GN=Lx3 PE=3 SV=1	635.991	1904.95	3	1904.95	-0.0006	672	687	L	VEVGHGDKKNEPWWPK	M
D6PAW7	tr|D6PAW7|D6PAW7_SOYBN Lipoxygenase OS=Glycine max GN=Lx3 PE=3 SV=1	639.622	1915.85	3	1915.84	0.0011	353	368	Q	VSKSAWMTDEEFAREM	L
D6PAW7	tr|D6PAW7|D6PAW7_SOYBN Lipoxygenase OS=Glycine max GN=Lx3 PE=3 SV=1	645.722	1934.14	3	1934.15	-0.0002	312	330	Y	SGGIKLPTDIISKISPLPV	L
D6PAW7	tr|D6PAW7|D6PAW7_SOYBN Lipoxygenase OS=Glycine max GN=Lx3 PE=3 SV=1	656.63	1966.87	3	1966.87	-0.0008	293	308	F	DLNFTPREFDSFDEVH	G
D6PAW7	tr|D6PAW7|D6PAW7_SOYBN Lipoxygenase OS=Glycine max GN=Lx3 PE=3 SV=1	678.343	2032.01	3	2032.01	-0.001	244	260	T	RKDPNSESRSNDVYLPR	D
D6PAW7	tr|D6PAW7|D6PAW7_SOYBN Lipoxygenase OS=Glycine max GN=Lx3 PE=3 SV=1	683.418	2047.23	3	2047.23	0.0015	312	331	Y	SGGIKLPTDIISKISPLPVL	K
D6PAW7	tr|D6PAW7|D6PAW7_SOYBN Lipoxygenase OS=Glycine max GN=Lx3 PE=3 SV=1	731.352	2191.03	3	2191.03	0.0038	783	801	Y	LGERDNPNWTSDTRALEAF	K
D6PAW7	tr|D6PAW7|D6PAW7_SOYBN Lipoxygenase OS=Glycine max GN=Lx3 PE=3 SV=1	733.372	2197.1	3	2197.09	0.0002	729	746	T	LSRRFMPEKGSAEYEELR	K
D6PAW7	tr|D6PAW7|D6PAW7_SOYBN Lipoxygenase OS=Glycine max GN=Lx3 PE=3 SV=1	570.048	2276.16	4	2276.16	-0.0008	403	422	T	KEHLEPNLEGLTVDEAIQNK	R
D6PAW7	tr|D6PAW7|D6PAW7_SOYBN Lipoxygenase OS=Glycine max GN=Lx3 PE=3 SV=1	759.729	2276.17	3	2276.16	0.0017	403	422	T	KEHLEPNLEGLTVDEAIQNK	R
D6PAW7	tr|D6PAW7|D6PAW7_SOYBN Lipoxygenase OS=Glycine max GN=Lx3 PE=3 SV=1	898.476	2692.41	3	2692.42	-0.0124	403	425	T	KEHLEPNLEGLTVDEAIQNKRLF	L
B3TDK4	tr|B3TDK4|B3TDK4_SOYBN Lipoxygenase OS=Glycine max PE=3 SV=1	531.296	1060.58	2	1060.58	0.0005	251	260	K	SKDALEIGTK	S
B3TDK4	tr|B3TDK4|B3TDK4_SOYBN Lipoxygenase OS=Glycine max PE=3 SV=1	532.755	1063.5	2	1063.5	-0.002	278	286	K	STPIEFHSF	Q
B3TDK4	tr|B3TDK4|B3TDK4_SOYBN Lipoxygenase OS=Glycine max PE=3 SV=1	546.297	1090.58	2	1090.58	0.0017	202	212	L	ARPVLGGSSTF	P
B3TDK4	tr|B3TDK4|B3TDK4_SOYBN Lipoxygenase OS=Glycine max PE=3 SV=1	591.301	1180.59	2	1180.59	0.0001	206	216	V	LGGSSTFPYPR	R
B3TDK4	tr|B3TDK4|B3TDK4_SOYBN Lipoxygenase OS=Glycine max PE=3 SV=1	397.231	1188.67	3	1188.67	-0.0007	250	260	L	KSKDALEIGTK	S
B3TDK4	tr|B3TDK4|B3TDK4_SOYBN Lipoxygenase OS=Glycine max PE=3 SV=1	643.9	1285.79	2	1285.79	0.0003	737	748	R	TITSKLPTLISL	S
B3TDK4	tr|B3TDK4|B3TDK4_SOYBN Lipoxygenase OS=Glycine max PE=3 SV=1	722.818	1443.62	2	1443.62	0.0011	406	416	F	MLDYHDIFMPY	V
B3TDK4	tr|B3TDK4|B3TDK4_SOYBN Lipoxygenase OS=Glycine max PE=3 SV=1	742.901	1483.79	2	1483.79	0.0001	455	470	H	SAGDLSAAVSQVVLPA	K
B3TDK4	tr|B3TDK4|B3TDK4_SOYBN Lipoxygenase OS=Glycine max PE=3 SV=1	762.391	1522.77	2	1522.77	0.0009	261	274	K	SLSQIVQPAFESAF	D
B3TDK4	tr|B3TDK4|B3TDK4_SOYBN Lipoxygenase OS=Glycine max PE=3 SV=1	765.418	1528.82	2	1528.82	0.0007	543	556	A	RQSLINANGIIETT	F
B3TDK4	tr|B3TDK4|B3TDK4_SOYBN Lipoxygenase OS=Glycine max PE=3 SV=1	398.227	1588.88	4	1588.88	-0.0007	588	602	K	RGVAIKDPSTPHGVR	L
B3TDK4	tr|B3TDK4|B3TDK4_SOYBN Lipoxygenase OS=Glycine max PE=3 SV=1	530.634	1588.88	3	1588.88	-0.0004	588	602	K	RGVAIKDPSTPHGVR	L
B3TDK4	tr|B3TDK4|B3TDK4_SOYBN Lipoxygenase OS=Glycine max PE=3 SV=1	800.936	1599.86	2	1599.86	-0.0007	542	556	L	ARQSLINANGIIETT	F
B3TDK4	tr|B3TDK4|B3TDK4_SOYBN Lipoxygenase OS=Glycine max PE=3 SV=1	822.408	1642.8	2	1642.8	0.0018	144	158	F	FANHTYVPSETPAPL	V
B3TDK4	tr|B3TDK4|B3TDK4_SOYBN Lipoxygenase OS=Glycine max PE=3 SV=1	840.436	1678.86	2	1678.86	0.0015	263	277	L	SQIVQPAFESAFDLK	S
B3TDK4	tr|B3TDK4|B3TDK4_SOYBN Lipoxygenase OS=Glycine max PE=3 SV=1	865.862	1729.71	2	1729.71	0.0011	337	350	S	QSAWMTDEEFAREM	I
B3TDK4	tr|B3TDK4|B3TDK4_SOYBN Lipoxygenase OS=Glycine max PE=3 SV=1	876.966	1751.92	2	1751.92	-0.0002	190	205	Y	NDLGNPDKSEKLARPV	L
B3TDK4	tr|B3TDK4|B3TDK4_SOYBN Lipoxygenase OS=Glycine max PE=3 SV=1	584.98	1751.92	3	1751.92	0.0006	190	205	Y	NDLGNPDKSEKLARPV	L
B3TDK4	tr|B3TDK4|B3TDK4_SOYBN Lipoxygenase OS=Glycine max PE=3 SV=1	454.769	1815.05	4	1815.05	0.0005	588	604	K	RGVAIKDPSTPHGVRLL	I
B3TDK4	tr|B3TDK4|B3TDK4_SOYBN Lipoxygenase OS=Glycine max PE=3 SV=1	608.971	1823.89	3	1823.89	0.0001	764	779	Y	LGQRDNPHWTSDSKAL	Q
B3TDK4	tr|B3TDK4|B3TDK4_SOYBN Lipoxygenase OS=Glycine max PE=3 SV=1	940.494	1878.97	2	1878.97	0.001	261	277	K	SLSQIVQPAFESAFDLK	S
B3TDK4	tr|B3TDK4|B3TDK4_SOYBN Lipoxygenase OS=Glycine max PE=3 SV=1	959.445	1916.88	2	1916.88	-0.0001	18	35	K	NELEVNPDGSAVDNLNAF	L
B3TDK4	tr|B3TDK4|B3TDK4_SOYBN Lipoxygenase OS=Glycine max PE=3 SV=1	960.015	1918.02	2	1918.02	0.0005	451	470	L	SLPHSAGDLSAAVSQVVLPA	K
B3TDK4	tr|B3TDK4|B3TDK4_SOYBN Lipoxygenase OS=Glycine max PE=3 SV=1	1008.96	2015.9	2	2015.9	0.0051	377	395	Y	GDQSSKITADSLDLDGYTM	D
B3TDK4	tr|B3TDK4|B3TDK4_SOYBN Lipoxygenase OS=Glycine max PE=3 SV=1	1022.94	2043.87	2	2043.87	0.0047	334	350	V	QVSQSAWMTDEEFAREM	I
B3TDK5	tr|B3TDK5|B3TDK5_SOYBN Lipoxygenase OS=Glycine max PE=3 SV=1	586.297	1170.58	2	1170.58	0.0002	236	246	I	LGGSSTHPYPR	R
B3TDK5	tr|B3TDK5|B3TDK5_SOYBN Lipoxygenase OS=Glycine max PE=3 SV=1	622.344	1242.67	2	1242.67	0.0006	830	840	L	SNRLGPVQLPY	T
B3TDK5	tr|B3TDK5|B3TDK5_SOYBN Lipoxygenase OS=Glycine max PE=3 SV=1	638.32	1274.63	2	1274.63	0.0002	145	155	L	EDVPNQGTIRF	V
B3TDK5	tr|B3TDK5|B3TDK5_SOYBN Lipoxygenase OS=Glycine max PE=3 SV=1	664.778	1327.54	2	1327.54	-0.0007	220	231	Y	NDLGNPDHGENF	A
B3TDK5	tr|B3TDK5|B3TDK5_SOYBN Lipoxygenase OS=Glycine max PE=3 SV=1	715.81	1429.61	2	1429.6	0.0008	435	445	F	MLDYHDVFMPY	I
B3TDK5	tr|B3TDK5|B3TDK5_SOYBN Lipoxygenase OS=Glycine max PE=3 SV=1	394.228	1572.88	4	1572.88	-0.0003	612	626	K	RGVAIKDPSAPHGLR	L
[truncated: 887 more rows]

## Sheet: Pancreatin + FNA pH 6,5
UniProt accession number	UniProt description/protein name	Monoisotopic m/z (mass to charge ratio)	Monoisotopic mass [Da] – neutral fragment (not charged by H+)	Charges	Calculated (theoretical) mono mass	Error [Da]	Peptide start residue number in the candidate sequence	Peptide end residue number in the candidate sequence	Residue before the identified sequence	Peptide sequence (of which the last residue is P1)	Residue after the identified sequence (i.e., P1ꞌ)
[truncated: 1,825 more rows]

[truncated: 1 more sheets: Pancreatin + NPP pH 6,5]
